# Supplementary material for: Dnmt1a is essential for gene body methylation and the regulation of the zygotic genome in a wasp
Source: PLoS Genet. 2022 May 6;18(5):e1010181. doi: 10.1371/journal.pgen.1010181 (PMC9075658; doi:10.1371/journal.pgen.1010181)
Supplement: S1 Data — (XLSX) [file pgen.1010181.s014.xlsx]

## Sheet: README
This spreadsheet contains normalized RNAseq count data from egg, early blastoderm, middle blastoderm and late blastoderm RNAseq samples (columns B through X in sheet labeled normalized_counts_dnmt1a).
Fractional methylation data is available in the last six columns, for control (ctl) and pRNAi (rnai) late blastoderm embryos. NA means it is an unmethylated gene.
E = early blastoderm
M = middle blastoderm
L = late blastoderm
ctl = control sample
RNA = parental RNAi sample

## Sheet: normalized_counts_dnmt1a
Gene_ID	eggctrl.rep1	eggctrl.rep2	eggctrl.rep3	eggRNAi.rep2	eggRNAi.rep3	E.ctrl.rep1	E.ctrl.rep2	E.ctrl.rep3	E.RNAi.rep1	E.RNAi.rep2	E.RNAi.rep3	M.ctrl.rep1	M.ctrl.rep2	M.ctrl.rep3	M.RNAi.rep1	M.RNAi.rep2	M.RNAi.rep3	L.ctrl.rep1	L.ctrl.rep2	L.ctrl.rep3	L.RNAi.rep1	L.RNAi.rep2	L.RNAi.rep3	ctl1_methyl_LATEBLASTODERM	ctl2_methyl_LATEBLASTODERM	ctl3_methyl_LATEBLASTODERM	rnai1_methyl_LATEBLASTODERM	rnai2_methyl_LATEBLASTODERM	rnai3_methyl_LATEBLASTODERM
140up	365.779	299.018	410.474	372.725	418.555	244.209	193.687	277.998	271.734	313.785	212.187	219.578	297.104	174.757	124.801	196.031	213.488	353.579	433.444	328.925	94.643	143.367	197.794	NA	NA	NA	NA	NA	NA
Abtb2	20.5109	13.8816	15.9765	12.6705	25.5513	3.68154	12.4159	10.366	7.23245	4.75432	2.92001	3.46702	4.81791	13.7604	18.7202	7.04304	6.96155	32.1436	25.2385	26.9378	106.473	42.1667	17.1168	NA	NA	NA	NA	NA	NA
Acads	1083.66	863.287	972.931	863.179	976.222	1088.51	1580.54	1228.84	1211.95	1393.81	1223.48	738.475	1287.99	780.214	928.21	1364	1620.88	223.719	519.035	435.258	621.095	805.383	1025.11	NA	NA	NA	NA	NA	NA
Acox3	424.381	496.737	429.728	531.634	490.747	153.398	202.379	230.879	209.741	293.183	237.494	84.3642	128.478	151.364	54.6006	71.6042	100.942	128.574	167.891	134.689	69.7992	35.8417	200.647	NA	NA	NA	NA	NA	NA
ACP	0	0	0	0	0	3.68154	0	0	2.06641	0.792387	3.89335	1.15567	20.8776	9.63228	3.12003	8.21688	2.32052	6.42872	1.09733	5.67112	2.36608	2.10833	2.8528	NA	NA	NA	NA	NA	NA
Acpr	19.5342	10.1298	12.6993	17.422	10.9506	12.2718	23.5901	27.3286	18.5977	20.6021	20.4401	4.62269	4.81791	6.8802	4.68005	10.5646	3.48078	1.28574	2.19465	4.25334	2.36608	4.21667	13.3131	NA	NA	NA	NA	NA	NA
Adat2	232.457	182.337	190.49	245.491	225.5	12.2718	19.8654	15.0778	19.6309	38.0346	18.4934	68.1847	133.295	127.972	29.6403	16.4338	22.0449	140.146	233.731	168.716	67.4332	63.25	82.7311	NA	NA	NA	NA	NA	NA
Adat3	209.016	178.585	206.056	184.778	185.754	252.799	378.684	380.715	302.73	244.055	401.015	358.259	221.624	290.344	277.683	260.592	227.411	270.006	231.536	283.556	516.988	360.525	275.77	NA	NA	NA	NA	NA	NA
Adipor1	1087.08	1119.53	1264.2	1456.58	1356.65	88.357	88.1526	188.473	127.085	293.183	87.6003	306.253	293.892	269.704	141.961	92.7333	76.5771	617.157	749.474	802.463	566.675	413.233	424.116	NA	NA	NA	NA	NA	NA
Ahcy	2718.68	2633.76	3127.72	2895.21	3117.26	4662.06	5832.97	5380.9	5011.06	3851	4594.15	2963.15	3955.5	3471.75	3379	4072.05	4693.25	882.02	1870.94	1775.06	1440.94	1819.49	2058.77	NA	NA	NA	NA	NA	NA
Akhr	0	0.375179	0	0	0.811152	2.45436	0	0	0	1.58477	0	16.1794	38.5433	4.12812	17.1602	1.17384	8.12181	20.5719	8.77861	11.3422	14.1965	25.3	4.75466	NA	NA	NA	NA	NA	NA
Alkbh7	125.019	114.805	158.127	166.829	191.026	39.2698	62.0793	64.0808	66.1253	91.1245	72.0269	19.6464	70.6626	46.7853	29.6403	42.2582	46.4103	15.4289	36.2118	21.2667	13.0134	21.0833	77.0255	NA	NA	NA	NA	NA	NA
Ammecr1	167.018	205.223	257.263	218.567	170.342	200.031	347.644	245.015	162.214	161.647	133.347	242.691	232.865	240.807	184.082	153.773	215.808	50.144	99.8567	92.1557	48.5046	101.2	58.9578	NA	NA	NA	NA	NA	NA
Ankrd40	201.691	153.073	143.379	202.728	192.243	85.9027	69.5288	101.775	88.8558	115.689	88.5736	88.9869	44.9671	105.955	23.4002	37.5629	42.9296	104.145	164.599	119.094	39.0403	35.8417	82.7311	NA	NA	NA	NA	NA	NA
Anxb11	1522.21	1540.86	1536.21	1667.76	1602.03	55.2232	54.6298	51.8301	134.317	197.304	107.067	80.8971	110.812	187.141	46.8005	25.8245	27.8462	333.008	427.957	338.849	115.938	109.633	552.492	NA	NA	NA	NA	NA	NA
Ap2a2	2127.28	3157.51	2085.96	2903.66	2731.56	1365.85	666.732	471.182	930.92	1664.01	1629.37	2258.19	485.003	1177.89	1634.9	1210.23	701.956	1905.47	848.233	1249.06	2199.27	2270.67	1600.42	NA	NA	NA	NA	NA	NA
apd-1	0	0	0	0	0	0	0	0	0	0	0	0	9.63581	0	0	2.34768	0	0	0	0	0	0	0	NA	NA	NA	NA	NA	NA
apd-3	0	0.375179	0	0	0	0	4.96635	9.42365	1.03321	3.96194	0	0	1.60597	0	3.12003	2.34768	0	1.28574	8.77861	1.41778	0	4.21667	0	NA	NA	NA	NA	NA	NA
Apip	256.387	280.259	249.48	298.813	237.668	51.5416	55.8714	54.6572	53.7268	107.765	76.8936	40.4486	38.5433	64.6739	49.9205	52.8228	51.0514	41.1438	62.5476	39.6978	37.8572	18.975	102.701	NA	NA	NA	NA	NA	NA
APOOL	239.294	315.15	317.073	309.372	308.238	14.7262	19.8654	4.71182	14.4649	23.7716	8.76003	101.699	73.8746	64.6739	15.6002	10.5646	17.4039	304.721	291.889	214.085	78.0805	75.9	173.07	NA	NA	NA	NA	NA	NA
Arp1	42334.6	44807.6	42945.8	38419.7	37443.2	105151	81994.4	86857.8	87460	78848.9	91098.5	62903.3	71497.7	51078.6	82601.3	85338.1	88423.3	48176.8	46841.6	56599.2	63367.1	69277.7	57132	NA	NA	NA	NA	NA	NA
Arp11	729.604	682.075	758.271	823.584	798.58	1283.63	1494.87	1334.39	1234.68	1114.1	1107.66	1354.45	1435.74	1289.35	1371.25	1456.73	1567.51	600.442	949.187	754.259	1160.56	936.1	981.362	NA	NA	NA	NA	NA	NA
Arpc2	807.252	540.633	714.029	551.168	490.747	332.566	581.062	466.471	350.257	635.494	593.735	671.446	582.967	683.892	269.883	396.758	403.77	1132.74	1032.58	962.672	829.31	837.008	516.356	NA	NA	NA	NA	NA	NA
ARPC4	2027.17	2197.42	2015.09	2479.73	2230.67	660.223	243.351	326.058	582.729	1310.61	830.256	3486.67	1755.32	2340.64	1029.61	794.689	741.405	3178.36	2913.4	2739.15	2075.05	2264.35	1557.63	NA	NA	NA	NA	NA	NA
Atg4	531.331	518.872	480.935	568.062	618.909	685.994	408.482	448.566	345.091	319.332	268.641	3259	1610.79	2774.1	2683.23	1955.62	1915.59	2685.92	2426.19	2612.97	4462.42	4007.94	2043.55	NA	NA	NA	NA	NA	NA
Atg9	896.621	719.593	780.393	847.869	854.549	928.976	1345.88	1423.91	1030.11	1199.67	1195.26	188.375	317.982	452.717	157.562	365.064	316.751	204.433	209.589	239.605	73.3483	103.308	382.275	NA	NA	NA	NA	NA	NA
Atp13a1	1894.33	2069.49	1775.04	2270.14	2236.75	2321.83	2020.06	2518	1673.8	1998.4	1934.99	3209.31	2071.7	2681.9	2648.91	1974.4	1589.55	3195.07	3067.03	3086.51	2414.58	3027.57	1788.7	NA	NA	NA	NA	NA	NA
Atp5a1	14476.3	16860.2	17493.5	13366.9	14087.7	2961.19	2514.21	2214.56	2851.65	3178.26	2786.66	5254.85	3475.32	5358.3	2508.51	2468.58	2484.11	6405.57	5157.43	6782.66	4075.57	3367.01	8301.64	NA	NA	NA	NA	NA	NA
Atp5b	11440.7	13443.4	14523.1	10451.1	11104.7	3066.73	1268.9	2047.76	1896.97	2211.55	1388.95	4628.47	2783.14	4982.64	1811.18	1791.28	1775.2	5614.84	4699.85	5817.15	5861.95	4073.3	8040.13	NA	NA	NA	NA	NA	NA
Atp5c1	3406.77	3612.97	4393.14	3596.84	3711.83	2656.85	2440.96	2903.43	2621.25	3408.85	2191.95	1898.77	1890.23	2441.09	1408.69	1556.51	1663.81	1553.18	1763.4	2020.34	1812.41	1402.04	2067.33	NA	NA	NA	NA	NA	NA
Atp5d	1838.66	1507.84	1961.43	1866.26	1849.83	2151.25	2151.67	2263.56	2277.19	2338.33	2061.53	1795.92	2529.4	1879.67	1717.58	1911.01	2409.86	1086.45	1470.42	1417.78	1282.41	1229.16	1566.19	NA	NA	NA	NA	NA	NA
Atp5e	967.433	706.462	961.46	739.642	720.303	1201.41	1173.3	1591.65	1283.24	1158.47	1017.14	1094.42	2147.18	1469.61	1149.73	1064.67	1517.62	966.879	1684.4	1287.34	1309.62	1168.02	1130.66	NA	NA	NA	NA	NA	NA
Atp5f1	2565.82	2213.93	2781.15	2589.01	2495.51	2018.71	2252.24	2599.04	2466.27	2654.5	2176.38	2441.94	3059.37	2639.24	2010.86	2073	2604.78	1785.9	2845.37	2413.06	2431.14	2045.08	2314.57	NA	NA	NA	NA	NA	NA
Atp5g2	12045.8	12922.7	14403.5	10856	11046.7	10402.8	6996.34	8539.71	9979.75	10965.1	8777.55	11193.9	7996.12	9712.09	9743.86	9096.08	10322.8	8178.61	7620.93	8651.29	9136.6	8302.61	11375.1	NA	NA	NA	NA	NA	NA
Atp5h	2381.22	2182.42	2709.87	2136.57	2003.95	2913.33	2772.46	4442.31	3126.49	2893.01	2567.66	3653.08	5386.42	4129.49	2962.47	2740.92	3503.98	3875.23	5846.56	4767.99	2851.12	2869.44	2992.58	NA	NA	NA	NA	NA	NA
Atp5i	1455.79	1190.07	1588.64	1098.11	1134.4	1196.5	1021.83	1766.93	1266.71	1479.39	1013.24	1055.13	2057.25	1321	1085.77	1049.41	1444.52	860.162	1357.39	1284.51	1200.78	952.966	1326.55	NA	NA	NA	NA	NA	NA
Atp5j	809.206	692.205	945.484	737.002	777.49	579.229	564.922	657.771	531.069	814.574	452.602	931.473	968.399	884.793	918.85	745.388	932.848	722.588	952.479	877.606	1101.41	1056.27	1229.56	NA	NA	NA	NA	NA	NA
Atp5j2	1389.37	1300.75	1451.82	1066.96	1173.33	580.457	533.882	670.964	793.503	970.674	432.161	703.805	770.865	1289.35	555.366	400.279	530.238	1071.02	1439.69	1458.9	1261.12	790.625	1646.06	NA	NA	NA	NA	NA	NA
Atp5l	1475.81	1221.21	1648.45	1135.07	1130.75	2134.07	2639.61	3376.49	2136.67	1917.58	1748.11	2424.6	5089.32	3124.99	1904.78	1962.66	2786.94	1954.33	3871.37	2934.8	2190.99	1958.64	1973.18	NA	NA	NA	NA	NA	NA
Atp5o	1919.24	2014.34	2365.76	1945.45	1985.3	1344.99	1021.83	1188.32	1330.77	1629.15	1000.59	1419.17	1050.3	1230.18	1244.89	1112.8	1177.66	1460.6	1455.05	1412.11	1259.94	917.125	1523.39	NA	NA	NA	NA	NA	NA
Atp7a	2003.24	2245.07	1825.83	2165.6	2235.54	236.846	189.963	244.072	438.08	650.55	589.842	229.979	138.113	238.055	87.3609	109.167	90.5002	686.587	595.848	460.778	227.143	177.1	548.688	NA	NA	NA	NA	NA	NA
B3gat	461.496	492.61	526.816	410.736	407.199	114.128	31.0397	35.8099	61.9924	16.6401	13.6267	465.736	440.035	527.023	241.803	145.556	141.552	711.016	731.917	618.152	449.554	449.075	392.735	NA	NA	NA	NA	NA	NA
b6	19.5342	29.6391	31.9531	50.6821	25.5513	22.0893	21.107	34.8675	137.417	64.9757	124.587	26.5805	56.2089	15.1364	109.201	136.165	126.468	11.5717	9.87594	11.3422	18.9286	63.25	14.264	NA	NA	NA	NA	NA	NA
bantam	1.46507	0	0	0	0	0	0	0	0	0	0	0	0	0	0	0	0	0	0	0	0	0	0	NA	NA	NA	NA	NA	NA
Beat-ic	0	0	0	0	0	0	0	0.942365	1.03321	0	0	1.15567	0	2.75208	0	2.34768	2.32052	5.14297	5.48663	2.83556	0	0	0	NA	NA	NA	NA	NA	NA
Bgb	5539.42	5319.29	5343.95	4501.2	4634.52	12816.7	10405.7	14111.9	9641.89	8555.4	8161.43	20629.9	21157	17108.3	20804.4	14744.6	19174.4	16427.9	26645.3	26566.4	25641.2	25378	23440.5	NA	NA	NA	NA	NA	NA
Bora	2898.39	3149.63	3096.58	3381.97	3088.06	4459.58	5003.59	3853.33	4246.48	3976.99	4375.15	3181.57	2897.17	2357.16	3818.92	4111.96	3471.49	2759.21	2833.3	2990.1	3937.15	4410.63	2967.86	NA	NA	NA	NA	NA	NA
Brd8	3006.32	2662.27	2874.55	980.91	854.144	6537.19	6420.24	6069.77	6323.23	4579.2	6738.41	14345.4	14747.6	11029	15029.2	12077.6	12094.5	9254.78	8891.64	9747.24	16263.2	17324.2	10011.4	NA	NA	NA	NA	NA	NA
Burs	0	0	0	0	0	0	0	0	0	0	0	0	0	0	0	0	0	0	0	0	0	0	0	NA	NA	NA	NA	NA	NA
C1q-VP	0.488356	0.375179	0.409655	0	0.405576	4.90872	1.24159	0.942365	2.06641	3.96194	0.973337	6.93404	0	1.37604	3.12003	2.34768	5.80129	12.8574	1.09733	4.25334	15.3795	10.5417	6.65653	NA	NA	NA	NA	NA	NA
Cad	1922.66	2524.95	1740.21	2250.6	2114.27	7633.07	3678.82	3357.65	4701.09	3362.89	4270.03	14562.6	6854.28	8703.45	20559.5	13547.3	11695.4	2692.35	2606.15	2802.95	6128.14	7750.23	5796.88	NA	NA	NA	NA	NA	NA
Cbp	765.254	856.533	913.531	801.939	894.701	672.495	795.857	579.554	849.297	1140.25	883.79	575.525	411.128	445.837	1048.33	820.514	917.764	2896.78	2622.61	2954.65	2461.9	2688.12	1821.99	NA	NA	NA	NA	NA	NA
Cc2d1	1279.49	1561.12	1357.6	1556.36	1649.88	732.627	495.393	423.122	667.452	1039.61	789.376	904.892	351.707	648.115	221.522	232.42	284.263	1292.17	738.501	975.433	495.693	356.308	581.971	NA	NA	NA	NA	NA	NA
Ccdc86	686.14	337.286	651.761	350.551	354.879	623.408	1211.79	1497.42	893.724	648.965	688.149	721.14	3680.88	1096.7	683.287	738.345	1308.77	910.306	2300	1473.07	559.577	723.158	630.468	NA	NA	NA	NA	NA	NA
CCE-A3	0	0	0.409655	0	0	0	0	0	0	0	0	0	0	0	0	1.17384	0	0	3.29198	0	0	0	0.950932	NA	NA	NA	NA	NA	NA
CCE-A4	184.599	146.32	127.812	187.418	188.593	526.461	68.2873	422.179	40.2951	132.329	19.4667	357.103	65.8447	441.709	37.4404	49.3013	54.5321	81.0018	27.4332	148.867	165.625	33.7333	112.21	NA	NA	NA	NA	NA	NA
CCE-A5	4.3952	2.25107	2.45793	4.22351	1.21673	25.7708	3.72476	20.732	2.06641	3.16955	4.86668	108.633	105.994	59.1697	20.2802	28.1721	18.5641	325.293	244.704	198.489	334.8	164.45	71.3199	NA	NA	NA	NA	NA	NA
CCE-A6	3.41849	12.0057	7.78345	22.1734	4.86691	40.497	8.6911	36.7522	15.4981	10.301	12.6534	115.567	83.5104	50.9135	42.1204	41.0844	26.6859	273.863	278.721	219.756	326.518	160.233	60.8597	NA	NA	NA	NA	NA	NA
CCE-A8	0.976712	1.87589	3.27724	1.58382	1.6223	0	3.72476	0	0	2.37716	0	0	0	5.50416	1.56002	1.17384	0	0	1.09733	2.83556	1.18304	0	0	NA	NA	NA	NA	NA	NA
CCE-A9	11.7205	12.7561	14.3379	18.4778	15.0063	1.22718	14.899	8.48128	0	5.54671	3.89335	1.15567	0	0	0	3.52152	1.16026	18.0004	4.38931	0	5.91519	0	4.75466	NA	NA	NA	NA	NA	NA
CCE-B2	0	0.750358	1.22897	0	0	0	9.93269	0.942365	0	3.16955	2.92001	0	0	13.7604	6.24006	2.34768	2.32052	0	0	0	3.54911	2.10833	4.75466	NA	NA	NA	NA	NA	NA
CCE-B6	0	1.12554	0	4.22351	7.30037	2.45436	0	0	0	0.792387	0.973337	0	6.42388	0	4.68005	0	1.16026	1.28574	5.48663	0	2.36608	0	0	NA	NA	NA	NA	NA	NA
CCE-D4	0	0	0	1.05588	0	1.22718	0	0	0	0.792387	0	0	0	0	0	5.8692	0	0	0	2.83556	0	0	0.950932	NA	NA	NA	NA	NA	NA
CCE-D5	3.90685	1.50072	1.63862	0	0.405576	1.22718	0	1.88473	0	0	0	1.15567	0	0	0	3.52152	1.16026	2.57149	0	9.92446	1.18304	0	2.8528	NA	NA	NA	NA	NA	NA
CCE-E10	0	0	0	0	1.6223	0	0	3.76946	0	0	0	0	1.60597	4.12812	0	2.34768	5.80129	0	0	0	3.54911	0	0	NA	NA	NA	NA	NA	NA
CCE-E11	11.2322	10.8802	5.73517	3.16763	14.1952	30.6795	13.6575	11.3084	4.13283	7.92387	10.7067	77.4301	14.4537	52.2895	65.5207	35.2152	32.4872	55.287	59.2556	22.6845	60.3349	67.4666	43.7429	NA	NA	NA	NA	NA	NA
CCE-E7	0	0	0	0	0	0	0	0	1.03321	0	0	0	1.60597	0	0	1.17384	3.48078	2.57149	0	0	1.18304	0	0	NA	NA	NA	NA	NA	NA
Cct7	2077.95	2527.2	2398.12	1971.32	2077.36	1822.36	1349.6	1157.22	1541.55	1760.68	1245.87	2965.46	1146.66	2150.75	1524.14	1354.61	1648.73	3663.08	2506.29	3374.32	2625.16	2483.62	2364.02	NA	NA	NA	NA	NA	NA
Cctgamma	4087.54	3396.12	4120.72	4141.15	3802.28	849.209	1774.23	1962	1687.23	2640.23	2276.63	496.94	878.465	747.189	482.045	788.82	814.501	2059.76	1779.86	1704.17	468.483	858.091	1421.64	NA	NA	NA	NA	NA	NA
Cdk1	5034.46	4567.43	4999.84	5542.3	5353.2	3860.71	4165.52	4329.22	4039.84	4618.82	3891.4	2513.59	3025.65	2496.14	2901.63	3084.85	3406.52	5949.13	5992.5	4684.34	3506.52	4003.72	4141.31	NA	NA	NA	NA	NA	NA
Cdk10	1176.45	1077.89	1195.37	1288.7	1326.23	2197.88	2175.26	2204.19	2191.43	1801.1	1939.86	2758.59	2147.18	2458.98	2419.59	2298.38	2414.5	2439.06	2666.5	2525.07	2485.56	2511.02	1641.31	NA	NA	NA	NA	NA	NA
Cdk2	609.956	700.459	593.59	843.646	818.047	425.832	500.359	511.704	675.718	872.418	645.322	659.89	289.074	535.279	622.446	566.964	493.11	1069.74	1083.06	935.735	1207.88	1275.54	589.578	NA	NA	NA	NA	NA	NA
Cdk4	1971	1935.55	2088.42	2104.89	2124.81	2345.14	2288.24	2843.11	2062.28	2873.99	1725.73	1671.1	1906.29	1652.62	1914.14	1935.66	2192.89	2948.21	3188.83	3262.31	3753.78	3219.42	2840.44	NA	NA	NA	NA	NA	NA
Cdk5	1174.5	937.947	1151.95	1224.82	1245.52	1792.91	2000.2	2122.21	1725.46	1470.67	1528.14	1839.83	2657.88	2003.51	1260.49	1348.74	1632.48	1244.6	2022.37	1773.64	750.046	628.283	1032.71	NA	NA	NA	NA	NA	NA
Cenp-a	995.758	778.121	861.095	757.592	825.348	1197.73	1627.72	1708.51	1256.38	1178.28	1024.92	528.143	1247.84	645.362	656.767	730.128	863.232	276.435	391.746	396.978	331.251	293.058	617.155	NA	NA	NA	NA	NA	NA
Chordc1	140.646	129.812	161.814	175.276	132.218	53.996	39.7308	21.6744	28.9298	85.5778	24.3334	418.354	210.382	350.89	262.083	242.985	210.007	919.307	925.046	812.388	1391.25	1037.3	453.595	NA	NA	NA	NA	NA	NA
Cht5	0.976712	0.375179	1.63862	0	0.405576	1.22718	1.24159	0.942365	1.03321	1.58477	0	9.24539	6.42388	0	15.6002	10.5646	1.16026	142.718	36.2118	86.4846	80.4466	86.4416	23.7733	NA	NA	NA	NA	NA	NA
Cin	530.354	456.968	480.935	411.264	455.057	164.442	207.345	191.3	198.376	156.1	165.467	109.789	138.113	203.654	110.761	134.992	142.712	117.003	109.733	90.7379	98.1921	75.9	162.609	NA	NA	NA	NA	NA	NA
Ckiialpha	4114.4	4679.98	4396.01	4785.23	4644.66	5194.66	3389.53	3197.44	4690.76	4763.83	4486.11	6006.04	2889.14	4002.9	8138.6	6146.22	5818.7	4287.95	3216.26	3986.8	7813.97	6807.81	5414.61	NA	NA	NA	NA	NA	NA
CLGC1	0.488356	0	0	2.11175	0	0	4.96635	2.82709	1.03321	2.37716	1.94667	2.31135	0	0	3.12003	1.17384	2.32052	1.28574	0	0	0	2.10833	0	NA	NA	NA	NA	NA	NA
Cnpy2	556.726	395.063	555.083	497.846	492.775	327.657	1009.41	817.973	583.762	375.591	603.469	184.908	740.352	346.762	333.843	379.15	457.142	209.576	303.959	277.885	158.527	149.692	234.88	NA	NA	NA	NA	NA	NA
Cox15	530.843	408.195	565.324	543.777	467.224	490.872	871.594	576.727	717.046	492.865	595.682	206.866	470.549	400.427	351.004	436.668	474.546	56.5727	140.458	178.64	65.0671	143.367	212.058	NA	NA	NA	NA	NA	NA
Cox4I1	2270.37	2030.84	2410.82	1960.24	2147.53	3347.75	3613.02	4551.62	3621.39	3606.95	3152.64	4205.5	6231.16	4612.48	3731.56	3454.61	4534.29	3025.35	4761.3	4042.09	3549.11	3527.24	3055.35	NA	NA	NA	NA	NA	NA
Cox5a	1533.44	1338.64	1780.36	1335.68	1324.61	2102.16	2242.31	2898.71	2381.54	2095.86	1711.13	2802.51	5730.1	3884.56	2522.55	2155.17	2610.58	2734.78	4920.41	4138.5	3075.9	2340.25	2488.59	NA	NA	NA	NA	NA	NA
Cox5b	2194.67	1955.43	2658.66	1976.07	1992.6	1152.32	1183.23	1683.06	1034.24	1342.3	805.923	2502.03	4789	3920.34	1982.78	1584.68	1965.48	2863.35	5918.98	4942.38	4431.66	3350.14	3281.67	NA	NA	NA	NA	NA	NA
Cox6a1	1056.31	778.121	1237.57	974.046	1020.02	980.518	1163.37	2121.26	971.215	1068.14	754.336	1207.68	4267.06	2037.91	999.97	802.906	1164.9	1523.61	3141.65	2105.4	2073.87	1324.03	1374.1	NA	NA	NA	NA	NA	NA
Cox6b1	1440.16	1157.05	1645.17	1192.61	1176.17	1989.26	2767.5	3487.69	2205.9	1972.25	1778.29	1703.46	4029.38	2764.46	1703.54	1777.19	2386.65	1632.89	2941.93	2675.35	1511.92	1397.82	1639.41	NA	NA	NA	NA	NA	NA
Cox6c	0	0	0	0	0	0	0	0	0	0	0	0	0	0	0	0	0	0	0	0	0	0	0	NA	NA	NA	NA	NA	NA
Cox7a1	0	0	0	0	0	0	2.48317	2.82709	0	0	0.973337	1.15567	9.63581	0	0	3.52152	2.32052	0	0	2.83556	0	2.10833	0.950932	NA	NA	NA	NA	NA	NA
Cox7c	1027.5	681.325	1101.15	1099.7	1088.97	1070.1	2238.58	1896.98	1466.12	1082.4	1423.99	1079.4	3414.29	1901.69	1311.97	1477.86	1924.87	807.447	1813.88	1049.16	726.385	896.041	865.349	NA	NA	NA	NA	NA	NA
Cpap3-a1	0	0	0	0	0	2.45436	0	2.82709	4.13283	3.16955	0	0	1.60597	2.75208	6.24006	7.04304	2.32052	20.5719	15.3626	0	3.54911	6.325	0	NA	NA	NA	NA	NA	NA
Cpap3-a2	3.90685	4.12697	1.22897	1.58382	4.46134	15.9534	11.1743	10.366	4.13283	9.50864	3.89335	4.62269	0	9.63228	0	4.69536	2.32052	10.2859	4.38931	4.25334	5.91519	4.21667	2.8528	NA	NA	NA	NA	NA	NA
Cpap3-b	0.488356	0	0	0	0	0	1.24159	2.82709	1.03321	3.16955	0	2.31135	11.2418	4.12812	3.12003	5.8692	0	1.28574	0	1.41778	3.54911	6.325	0.950932	NA	NA	NA	NA	NA	NA
Cpap3-d1	0	4.50215	7.37379	4.75145	0	6.13591	2.48317	1.88473	5.16604	0.792387	0	3.46702	0	5.50416	1.56002	2.34768	2.32052	0	0	1.41778	1.18304	0	1.90186	NA	NA	NA	NA	NA	NA
Cpap3-d2	3.90685	9.00429	6.96414	6.8632	2.83903	14.7262	1.24159	4.71182	8.26566	13.4706	8.76003	5.77837	6.42388	12.3844	6.24006	3.52152	4.64103	3.85723	0	1.41778	7.09823	4.21667	5.70559	NA	NA	NA	NA	NA	NA
Cpap3-e	372.127	253.621	294.132	234.405	302.56	55.2232	58.3546	118.738	95.0551	188.588	135.294	54.3167	83.5104	75.6822	20.2802	22.303	32.4872	155.575	284.208	212.667	97.0091	56.925	163.56	NA	NA	NA	NA	NA	NA
CPLCP1	20.5109	21.3852	22.531	20.5896	15.8175	110.446	54.6298	71.6197	9.29887	30.9031	33.0934	47.3826	28.9074	35.777	9.3601	24.6506	20.8847	16.7147	10.9733	19.8489	20.1116	16.8667	12.3621	NA	NA	NA	NA	NA	NA
CPLCP2	26.8596	18.0086	21.7117	15.8382	12.9784	53.996	76.9784	41.4641	74.3909	54.6747	45.7468	6.93404	25.6955	20.6406	7.80008	21.1291	30.1667	2.57149	0	8.50668	0	0	9.50932	NA	NA	NA	NA	NA	NA
CPLCP3	0	0	0.81931	0	0	1.22718	6.20793	0	0	0	0.973337	0	0	0	0	1.17384	0	1.28574	1.09733	0	3.54911	0	5.70559	NA	NA	NA	NA	NA	NA
CPR1	0	0	0	0	0	1.22718	0	0	0	0	0	0	0	0	0	0	0	0	0	0	1.18304	0	0	NA	NA	NA	NA	NA	NA
CPR10	0	0	0	0	0	0	0	0	0	0	0	1.15567	0	0	1.56002	0	0	0	0	0	0	4.21667	0	NA	NA	NA	NA	NA	NA
CPR13	0	0	0	0	0	0	0	0	0	0	0	0	0	0	1.56002	0	0	0	3.29198	2.83556	3.54911	0	0	NA	NA	NA	NA	NA	NA
CPR14	0	0	0	0	0	0	0	0	1.03321	0	0	0	0	0	0	0	1.16026	0	0	0	0	2.10833	0	NA	NA	NA	NA	NA	NA
CPR15	0	0	0	0	0	0	0	0	3.09962	0	0	0	0	0	0	1.17384	0	0	0	0	1.18304	0	0	NA	NA	NA	NA	NA	NA
CPR16	0.976712	0	0	0	0	0	0	0	1.03321	0	0	1.15567	0	0	0	1.17384	0	0	0	0	2.36608	0	0	NA	NA	NA	NA	NA	NA
CPR18	0	0	0	0	0	0	1.24159	0	0	0	0	0	0	0	0	2.34768	0	0	0	0	0	0	0	NA	NA	NA	NA	NA	NA
CPR19	0	0	0	0	0	0	0	0	0	0	0	0	0	0	0	1.17384	0	0	0	0	0	4.21667	1.90186	NA	NA	NA	NA	NA	NA
CPR20	0	0	0	0	0	0	0	0	0	0	0	0	0	0	0	0	0	0	2.19465	0	0	2.10833	0	NA	NA	NA	NA	NA	NA
CPR22	0	0	0	0	0	0	0	0	0	0	0.973337	0	0	0	0	3.52152	1.16026	3.85723	0	0	0	0	0	NA	NA	NA	NA	NA	NA
CPR23	0	0	0	0	0	0	0	0	0	0	0	0	0	0	0	2.34768	0	1.28574	0	0	0	0	0	NA	NA	NA	NA	NA	NA
CPR29	0	0.375179	0	0	0	0	0	0	2.06641	3.16955	0.973337	1.15567	1.60597	0	7.80008	2.34768	4.64103	2.57149	3.29198	0	7.09823	10.5417	4.75466	NA	NA	NA	NA	NA	NA
CPR3	0	0.375179	0	0.527938	1.21673	2.45436	0	1.88473	3.09962	0.792387	2.92001	1.15567	9.63581	0	6.24006	4.69536	4.64103	2.57149	0	1.41778	17.7456	12.65	4.75466	NA	NA	NA	NA	NA	NA
CPR34	0	0	0	3.16763	0	0	0	0	0	1.58477	0	2.31135	0	0	1.56002	2.34768	6.96155	6.42872	2.19465	0	3.54911	4.21667	9.50932	NA	NA	NA	NA	NA	NA
CPR35	4.88356	2.25107	6.96414	15.8382	9.32825	12.2718	3.72476	11.3084	8.26566	7.13148	9.73337	40.4486	118.842	70.178	14.0401	7.04304	13.9231	41.1438	100.954	112.005	30.759	42.1667	19.9696	NA	NA	NA	NA	NA	NA
CPR37	0	0.750358	0.409655	0	1.6223	0	0	0	5.16604	0	0	0	0	0	0	3.52152	3.48078	2.57149	5.48663	2.83556	0	0	0	NA	NA	NA	NA	NA	NA
CPR39	4232.09	3981.4	5120.28	2999.75	2948.94	10096	8191.99	11920.9	8774	8179.02	8173.11	4779.87	7193.13	5508.29	5291.58	6054.66	7988.38	1432.32	2585.3	3112.03	1836.07	2574.27	3573.6	NA	NA	NA	NA	NA	NA
CPR4	0	1.12554	0.409655	0	1.6223	1.22718	0	0	3.09962	0.792387	0	1.15567	0	0	0	4.69536	1.16026	0	0	0	0	0	0.950932	NA	NA	NA	NA	NA	NA
CPR40	105.973	64.9059	77.4248	42.2351	44.6134	41.7242	119.192	35.8099	70.2581	72.1072	141.134	15.0238	69.0567	8.25624	26.5203	77.4734	96.3015	7.71446	7.68128	9.92446	2.36608	29.5167	32.3317	NA	NA	NA	NA	NA	NA
CPR43	0	0	0	0	0.811152	0	0	0	1.03321	0	0	0	0	0	0	2.34768	0	10.2859	1.09733	0	2.36608	2.10833	0	NA	NA	NA	NA	NA	NA
CPR44	0	0	0	0	0	0	0	0	0	0	0	0	0	0	0	1.17384	1.16026	0	0	0	0	0	0	NA	NA	NA	NA	NA	NA
CPR45	0	0	0	0	0	0	0	0	0	0	0	0	0	0	0	1.17384	2.32052	0	5.48663	0	0	0	0	NA	NA	NA	NA	NA	NA
CPR46	0	0	0	0	0	0	0	0	0	0	0	1.15567	0	0	0	0	0	0	0	0	2.36608	0	2.8528	NA	NA	NA	NA	NA	NA
CPR47	0.976712	1.12554	0	1.05588	0.405576	1.22718	2.48317	0	3.09962	0	0	0	0	0	1.56002	1.17384	1.16026	0	0	0	0	0	2.8528	NA	NA	NA	NA	NA	NA
CPR48	0	0	0	0	0	0	0	0	0	0	0	0	0	0	0	1.17384	0	0	0	0	0	0	0	NA	NA	NA	NA	NA	NA
CPR49	33.6966	42.3952	24.1696	36.9557	30.8238	76.0852	60.8377	63.1384	44.4279	50.7128	59.3735	42.7599	24.0895	53.6655	42.1204	71.6042	25.5257	36.0008	30.7251	19.8489	47.3215	25.3	31.3808	NA	NA	NA	NA	NA	NA
CPR5	2.44178	0.375179	0.409655	0	0	0	0	0	0	0	0.973337	3.46702	0	0	0	7.04304	3.48078	2.57149	0	0	0	0	0	NA	NA	NA	NA	NA	NA
CPR53	0	0.750358	0	0	0	1.22718	0	2.82709	0	0	0	0	0	0	0	4.69536	0	0	2.19465	0	0	4.21667	0	NA	NA	NA	NA	NA	NA
CPR54	0	0	0.409655	0	0	2.45436	1.24159	0	0	0	2.92001	1.15567	0	0	3.12003	3.52152	0	1.28574	6.58396	0	1.18304	4.21667	8.55839	NA	NA	NA	NA	NA	NA
CPR57	0	0	0	0	0	0	1.24159	0	0	0	0	0	11.2418	0	0	0	0	0	0	0	3.54911	2.10833	0.950932	NA	NA	NA	NA	NA	NA
CPR6	1.46507	0.375179	0	0	0	1.22718	1.24159	0	0	0.792387	0	0	0	0	0	1.17384	0	0	0	0	0	2.10833	0	NA	NA	NA	NA	NA	NA
CPR7	0	0.750358	0	0	0	0	3.72476	0	0	0	0	0	0	0	0	0	3.48078	0	0	0	0	8.43333	0.950932	NA	NA	NA	NA	NA	NA
CPR8	0	0	0	0	0	2.45436	0	0	0	0	0	0	0	0	0	0	0	1.28574	0	0	1.18304	0	0	NA	NA	NA	NA	NA	NA
CPR9	0	0	0	0	0	0	0	0	0	0	0	0	0	0	0	1.17384	0	0	0	0	1.18304	0	0	NA	NA	NA	NA	NA	NA
Crc	8647.32	8171.02	9421.25	10009.7	9453.98	14375.2	17635.5	16089	14794.5	11051.4	13983	16176	21455.7	14810.3	20844.9	18248.5	19089.7	8012.75	12003.7	9164.53	11275.5	14933.3	11007	NA	NA	NA	NA	NA	NA
Crcp	183.133	146.32	217.117	232.293	231.584	143.58	197.412	197.897	147.749	172.74	109.987	438	544.423	433.452	235.562	220.682	254.097	799.732	1190.6	932.899	830.493	729.483	479.27	NA	NA	NA	NA	NA	NA
Creb	439.52	572.898	417.029	554.335	516.704	146.035	65.8041	110.257	150.848	331.218	145.027	546.634	125.266	355.018	249.603	226.551	189.122	596.585	436.736	558.605	725.202	512.325	371.815	NA	NA	NA	NA	NA	NA
Crl	222.69	189.465	195.815	197.977	264.841	72.4037	172.581	150.778	122.952	123.612	125.56	262.338	476.973	255.943	96.721	142.035	126.468	339.436	639.741	423.916	267.367	231.917	174.021	NA	NA	NA	NA	NA	NA
Csnk1e	5028.11	5641.94	4260	5315.81	5020.63	13586.1	9469.58	7857.44	10026.2	9048.27	9739.21	12307.9	7247.74	8373.2	16096.2	13010.8	11410	9384.64	7002.04	8364.9	13018.1	13577.7	8662.04	NA	NA	NA	NA	NA	NA
Ctps	1190.61	954.08	990.136	1328.82	1355.44	2588.13	2961.18	2716.84	2581.99	2021.38	2233.81	1971.58	2481.22	1762.71	1990.58	1853.49	1999.13	3292.79	3285.4	2983.01	1908.24	2201.1	1281.86	NA	NA	NA	NA	NA	NA
Cwf19l1	538.168	522.249	461.272	512.628	558.073	429.513	484.219	411.813	467.01	595.083	465.255	279.673	295.498	335.754	193.442	244.159	235.532	339.436	224.952	297.734	149.063	141.258	195.892	NA	NA	NA	NA	NA	NA
Cyb561d1-like	0.976712	1.87589	5.73517	2.11175	2.43346	4.90872	9.93269	14.1355	1.03321	7.13148	7.78669	1.15567	16.0597	1.37604	3.12003	5.8692	2.32052	0	2.19465	0	0	4.21667	11.4112	NA	NA	NA	NA	NA	NA
Cyc1	2389.53	2606.37	2917.15	2311.84	2543.37	422.15	320.329	364.695	461.844	706.017	324.121	1862.95	1173.96	1565.93	1168.45	921.464	1066.28	2251.34	2539.21	2225.91	3079.45	2930.58	2285.09	NA	NA	NA	NA	NA	NA
Cyc1l	1.95342	0.375179	2.45793	1.05588	4.05576	6.13591	0	5.65419	3.09962	0	0.973337	3.46702	0	0	18.7202	16.4338	17.4039	2.57149	7.68128	5.67112	39.0403	37.95	12.3621	NA	NA	NA	NA	NA	NA
cycB	34550.2	31357.4	32599.1	40727.3	38546.8	37755.5	46530.9	41404.7	39138.9	37522.7	39427.9	15966.8	22896.3	19837	24595.2	29916.5	26402.8	10943	13063.7	13931.1	10607.1	16894.1	17492.4	NA	NA	NA	NA	NA	NA
cycD	486.891	841.901	481.345	575.453	584.841	1398.99	630.726	782.163	1023.91	1146.58	1206.94	454.18	138.113	291.72	694.207	819.34	596.373	2840.21	1038.07	1560.98	2271.43	2066.17	838.722	NA	NA	NA	NA	NA	NA
Cyp303a1	0	1.50072	1.22897	1.05588	2.02788	18.4077	7.44952	27.3286	1.03321	3.96194	3.89335	19.6464	19.2716	44.0333	23.4002	23.4768	22.0449	10.2859	19.7519	17.0134	15.3795	14.7583	15.2149	NA	NA	NA	NA	NA	NA
CYP314A1	1269.73	1421.55	1224.46	1279.72	1345.3	1547.48	1306.15	1565.27	1636.6	1691.75	1930.13	295.852	260.167	493.998	391.564	609.223	655.546	132.432	120.706	304.823	132.5	128.608	654.242	NA	NA	NA	NA	NA	NA
CYP336B1	0	0	0	0	0	0	0	1.88473	0	0	0	1.15567	0	0	3.12003	1.17384	2.32052	1.28574	0	0	0	0	0	NA	NA	NA	NA	NA	NA
CYP4AB12	0	0	4.09655	0	4.86691	1.22718	0	7.53892	1.03321	0.792387	0.973337	1.15567	0	0	1.56002	4.69536	1.16026	0	0	0	1.18304	4.21667	0.950932	NA	NA	NA	NA	NA	NA
CYP4AB14	11.2322	4.12697	4.91586	9.50289	5.27249	14.7262	4.96635	12.2507	8.26566	7.13148	8.76003	6.93404	3.21194	24.7687	12.4801	14.0861	13.9231	0	8.77861	7.0889	5.91519	0	1.90186	NA	NA	NA	NA	NA	NA
CYP4AB15	0.976712	4.87733	2.04828	3.69557	4.46134	0	1.24159	3.76946	0	3.96194	4.86668	6.93404	0	0	9.3601	7.04304	4.64103	3.85723	6.58396	1.41778	14.1965	18.975	10.4603	NA	NA	NA	NA	NA	NA
CYP4AB17	53.2308	23.2611	47.1103	66.5202	48.6691	14.7262	8.6911	31.098	9.29887	12.6782	9.73337	32.3589	162.203	93.5707	35.8804	18.7814	35.968	28.2864	64.7423	42.5334	29.5759	21.0833	32.3317	NA	NA	NA	NA	NA	NA
CYP4AB18	0	0	0	0	0	0	0	0	0	0	1.94667	0	0	0	1.56002	2.34768	1.16026	0	0	0	0	0	0	NA	NA	NA	NA	NA	NA
CYP4AB21	1.95342	0.375179	0.81931	0	0	2.45436	0	0	2.06641	0	1.94667	53.161	78.6925	30.2729	12.4801	15.2599	9.28207	46.2868	84.4941	77.9779	54.4197	31.625	7.60746	NA	NA	NA	NA	NA	NA
CYP4AB22	3.41849	0.375179	0	2.11175	0.811152	0	0	0	0	2.37716	0	1.15567	4.81791	2.75208	0	0	1.16026	2.57149	0	2.83556	3.54911	0	1.90186	NA	NA	NA	NA	NA	NA
CYP4AB23	1.46507	3.00143	2.45793	4.75145	1.21673	3.68154	0	2.82709	1.03321	1.58477	1.94667	0	9.63581	4.12812	7.80008	5.8692	4.64103	1.28574	0	0	0	12.65	2.8528	NA	NA	NA	NA	NA	NA
CYP4AB4	13.1856	10.8802	9.83172	4.75145	7.70595	13.499	9.93269	7.53892	13.4317	7.92387	15.5734	0	8.02984	0	6.24006	12.9122	5.80129	5.14297	0	1.41778	4.73215	8.43333	2.8528	NA	NA	NA	NA	NA	NA
CYP4AB6	3.41849	0.375179	1.22897	1.58382	0	0	0	0	0	0.792387	0	0	0	0	0	0	0	0	2.19465	0	1.18304	2.10833	0.950932	NA	NA	NA	NA	NA	NA
CYP4AB8	0.488356	0	0.409655	0	0	28.2252	8.6911	19.7897	4.13283	0	0.973337	12.7124	24.0895	15.1364	7.80008	21.1291	15.0834	10.2859	3.29198	1.41778	8.28127	16.8667	1.90186	NA	NA	NA	NA	NA	NA
CYP4AB9	1.95342	0.750358	4.91586	2.11175	1.6223	14.7262	12.4159	5.65419	2.06641	3.16955	3.89335	13.8681	17.6657	8.25624	7.80008	21.1291	4.64103	6.42872	6.58396	2.83556	3.54911	18.975	4.75466	NA	NA	NA	NA	NA	NA
CYP4BW5	2.44178	3.37661	4.91586	2.11175	1.6223	0	4.96635	3.76946	5.16604	5.54671	1.94667	0	0	5.50416	15.6002	3.52152	2.32052	6.42872	0	8.50668	16.5625	29.5167	11.4112	NA	NA	NA	NA	NA	NA
CYP4G43	5557	8227.67	6097.72	5447.27	5377.13	1012.42	716.395	1310.83	2041.62	3366.85	2380.78	129.435	150.961	719.669	107.641	354.5	461.783	48.8583	49.3797	385.636	49.6876	99.0916	3186.57	NA	NA	NA	NA	NA	NA
CYP4G44	0.976712	1.50072	0	0	0	0	3.72476	64.0808	1.03321	0	0	1.15567	3.21194	2.75208	1.56002	2.34768	1.16026	0	0	2.83556	13.0134	16.8667	3.80373	NA	NA	NA	NA	NA	NA
CYP6AQ4	0	0	0.409655	2.11175	0	7.36309	7.44952	41.4641	4.13283	4.75432	0.973337	5.77837	11.2418	19.2646	6.24006	11.7384	11.6026	7.71446	8.77861	0	5.91519	6.325	1.90186	NA	NA	NA	NA	NA	NA
CYP6AQ5	1.95342	1.50072	2.45793	0.527938	3.65019	4.90872	12.4159	17.9049	8.26566	3.96194	1.94667	3.46702	4.81791	0	9.3601	4.69536	12.7628	1.28574	6.58396	2.83556	4.73215	0	0	NA	NA	NA	NA	NA	NA
CYP6AQ8	0	0	0.409655	0	0	7.36309	0	12.2507	9.29887	0.792387	7.78669	19.6464	32.1194	1.37604	166.922	72.778	45.2501	68.1444	62.5476	48.2045	218.862	242.458	156.904	NA	NA	NA	NA	NA	NA
CYP6AQ9	0	0	1.22897	0	0.811152	3.68154	0	0.942365	4.13283	0.792387	0	15.0238	27.3015	11.0083	57.7206	23.4768	16.2436	16.7147	35.1144	5.67112	31.942	40.0583	15.2149	NA	NA	NA	NA	NA	NA
CYP6AS28P	0	2.62625	5.32552	6.33526	3.24461	0	0	7.53892	1.03321	3.96194	5.84002	1.15567	8.02984	0	4.68005	8.21688	4.64103	2.57149	1.09733	0	17.7456	12.65	4.75466	NA	NA	NA	NA	NA	NA
CYP6AS30	116.229	70.1584	67.1834	101.892	75.0316	123.945	132.85	118.738	84.723	82.4083	75.9203	47.3826	89.9343	30.2729	54.6006	62.2135	87.0194	365.151	86.6888	191.4	87.5448	71.6833	85.5839	NA	NA	NA	NA	NA	NA
CYP6AS31	216.342	204.472	214.659	274	235.234	229.483	285.565	331.712	297.564	299.522	328.988	30.0475	14.4537	100.451	157.562	106.819	71.936	39.858	24.1412	56.7112	184.554	141.258	239.635	NA	NA	NA	NA	NA	NA
CYP6AS33	0	0	0.409655	0	0	1.22718	3.72476	0	0	0.792387	0	0	0	0	0	0	1.16026	1.28574	0	0	0	0	0	NA	NA	NA	NA	NA	NA
CYP6BD2	7.32534	9.00429	8.1931	8.97495	3.24461	4.90872	6.20793	11.3084	14.4649	10.301	11.68	3.46702	0	0	6.24006	7.04304	12.7628	7.71446	1.09733	0	3.54911	10.5417	3.80373	NA	NA	NA	NA	NA	NA
CYP6CK10	28.3246	12.7561	15.5669	22.7014	14.6007	31.9067	6.20793	39.5793	5.16604	16.6401	4.86668	4.62269	0	5.50416	4.68005	0	2.32052	3.85723	0	2.83556	0	4.21667	9.50932	NA	NA	NA	NA	NA	NA
CYP6CK11	11.7205	5.2525	2.04828	0.527938	9.32825	1.22718	0	3.76946	1.03321	0.792387	0	1.15567	1.60597	0	3.12003	3.52152	5.80129	0	2.19465	0	1.18304	12.65	3.80373	NA	NA	NA	NA	NA	NA
CYP6CK13P	0	0	0	0	0	0	0	0	0	0	0	0	0	0	0	1.17384	0	0	0	0	0	0	0	NA	NA	NA	NA	NA	NA
CYP6CK3	307.664	360.547	290.445	278.752	315.133	284.706	244.593	501.338	212.841	668.775	202.454	42.7599	64.2388	104.579	31.2003	72.778	54.5321	5.14297	4.38931	52.4579	11.8304	25.3	306.2	NA	NA	NA	NA	NA	NA
CYP6CK6	0	0	0.409655	0	0	1.22718	0	0	0	0	0	1.15567	0	0	4.68005	1.17384	0	0	0	0	0	0	0	NA	NA	NA	NA	NA	NA
CYP6CK7	0	0	1.22897	0	0	0	0	0	0	0	1.94667	0	0	0	1.56002	0	1.16026	0	0	1.41778	0	4.21667	0	NA	NA	NA	NA	NA	NA
CYP6CK8	0.488356	1.12554	0.409655	2.11175	0	0	0	0.942365	0	0	2.92001	1.15567	0	0	3.12003	2.34768	0	1.28574	0	0	0	0	0.950932	NA	NA	NA	NA	NA	NA
CYP9AG3	1.95342	4.87733	3.6869	6.8632	6.48922	8.59027	3.72476	2.82709	2.06641	3.96194	2.92001	3.46702	0	5.50416	7.80008	2.34768	1.16026	6.42872	8.77861	5.67112	0	2.10833	6.65653	NA	NA	NA	NA	NA	NA
CYP9AG4	7.32534	2.62625	6.96414	12.6705	7.30037	9.81745	7.44952	2.82709	2.06641	0.792387	2.92001	2.31135	19.2716	4.12812	1.56002	0	5.80129	7.71446	7.68128	1.41778	3.54911	6.325	2.8528	NA	NA	NA	NA	NA	NA
CYP9AG6	1531	1319.88	1481.31	1323.54	1329.07	1640.74	1791.61	2890.23	1590.11	1732.16	1861.02	390.618	594.208	723.797	360.364	544.662	632.341	114.431	181.059	353.027	237.791	200.292	848.232	NA	NA	NA	NA	NA	NA
CYP9AG7	0	0.750358	0.81931	1.58382	0	0	0	0	2.06641	1.58477	0	0	0	6.8802	4.68005	3.52152	2.32052	1.28574	0	0	0	0	0	NA	NA	NA	NA	NA	NA
CYP9AG8P	0	0	0	0	0	0	0	0	1.03321	0	0	3.46702	0	0	7.80008	8.21688	2.32052	7.71446	0	0	4.73215	14.7583	2.8528	NA	NA	NA	NA	NA	NA
CYP9AH2	0.976712	1.12554	2.86759	0	2.43346	0	1.24159	0	0	3.16955	0.973337	0	0	0	4.68005	1.17384	0	0	0	0	1.18304	0	3.80373	NA	NA	NA	NA	NA	NA
CYP9AH6	0	0	0	0	0	0	0	0	1.03321	0.792387	0	0	0	0	0	3.52152	4.64103	0	0	2.83556	0	0	1.90186	NA	NA	NA	NA	NA	NA
CYP9P3	0	0.375179	0	0	0	15.9534	0	2.82709	2.06641	0	2.92001	39.2929	38.5433	48.1614	333.843	125.601	175.199	14.1432	28.5305	7.0889	137.232	118.067	90.3386	NA	NA	NA	NA	NA	NA
CYP9P4	2.93013	1.12554	0.81931	6.8632	0	1.22718	6.20793	1.88473	0	0.792387	3.89335	3.46702	0	0	1.56002	4.69536	0	1.28574	1.09733	2.83556	3.54911	4.21667	3.80373	NA	NA	NA	NA	NA	NA
CYP9P5	1.95342	6.75322	3.6869	11.6146	9.73383	7.36309	13.6575	10.366	5.16604	17.4325	1.94667	6.93404	0	1.37604	1.56002	2.34768	4.64103	6.42872	6.58396	4.25334	0	6.325	6.65653	NA	NA	NA	NA	NA	NA
Cypl	297.409	317.401	353.942	365.333	337.034	321.521	316.605	392.966	363.689	340.726	232.627	480.76	574.937	535.279	285.483	376.802	371.283	538.726	758.253	497.641	585.604	643.041	366.109	NA	NA	NA	NA	NA	NA
Daam	2.44178	1.12554	1.22897	2.11175	3.65019	23.3164	4.96635	0.942365	20.6641	0.792387	1.94667	396.396	160.597	205.03	1053.01	505.925	327.193	1076.17	787.88	805.299	1113.24	1355.66	586.725	NA	NA	NA	NA	NA	NA
Dcst1	0	1.50072	0.409655	0	0	3.68154	0	0	4.13283	0.792387	0	20.8021	3.21194	9.63228	98.281	35.2152	18.5641	101.574	38.4064	35.4445	152.612	198.183	19.9696	NA	NA	NA	NA	NA	NA
Dctn2	689.558	519.248	662.003	586.012	586.463	468.783	672.94	619.134	506.272	537.238	438.001	710.739	735.534	755.446	611.526	653.829	707.758	951.45	1184.02	1027.89	1107.32	843.333	724.611	NA	NA	NA	NA	NA	NA
Dctn3	365.29	255.122	409.245	359.526	413.282	28.2252	72.012	49.003	54.76	83.2006	76.8936	182.596	285.862	165.125	59.2806	62.2135	77.7373	405.009	955.771	568.53	131.317	141.258	207.303	NA	NA	NA	NA	NA	NA
Dctn4	1038.24	1050.88	1256.41	1328.29	1224.84	1475.07	2247.27	1780.13	1655.2	1464.33	1801.65	791.636	971.611	928.827	494.525	905.03	865.553	964.308	979.912	1036.4	606.898	430.1	657.094	NA	NA	NA	NA	NA	NA
Dctn5	583.097	511.369	642.749	550.64	615.665	1032.06	1365.75	1064.87	1130.33	900.152	1024.92	648.333	1031.03	770.582	870.489	927.333	1017.55	496.297	803.243	594.05	369.108	364.742	476.417	NA	NA	NA	NA	NA	NA
Dctn6	326.222	278.383	301.506	327.85	337.845	2.45436	9.93269	23.5591	29.963	68.9377	38.9335	32.3589	61.0268	67.4259	4.68005	11.7384	13.9231	50.144	85.5915	69.4712	34.3081	6.325	96.0442	NA	NA	NA	NA	NA	NA
Def1-1	0.488356	2.25107	1.63862	2.11175	0	1.22718	0	0.942365	6.19924	0.792387	2.92001	0	0	0	0	2.34768	1.16026	0	0	0	1.18304	0	6.65653	NA	NA	NA	NA	NA	NA
Def1-2	2.93013	0	0.409655	3.16763	0	0	0	0	0	0	0.973337	0	0	5.50416	1.56002	1.17384	1.16026	0	0	0	0	2.10833	4.75466	NA	NA	NA	NA	NA	NA
Denr	892.714	664.442	890.59	960.32	823.32	884.798	982.095	1330.62	1038.37	1081.61	918.83	892.18	1589.91	905.434	1106.05	1010.68	1358.66	551.584	1023.81	653.596	804.466	714.725	717.954	NA	NA	NA	NA	NA	NA
Dip3	460.031	410.07	437.102	455.083	438.833	643.043	838.071	727.506	852.396	677.491	760.176	273.895	536.394	333.002	414.964	595.137	611.456	178.718	258.969	361.534	327.701	303.6	479.27	NA	NA	NA	NA	NA	NA
DLC-A	8310.84	8428.39	8176.3	8492.95	8488.3	3610.37	4268.57	2386.07	5763.23	5756.69	6305.27	9122.89	5110.19	6450.87	11959.1	8292	9117.31	8201.76	6383.15	6669.24	14006	11528.4	10517.3	NA	NA	NA	NA	NA	NA
Dnmt1a	3105.45	3586.71	3132.63	55.4335	47.858	3336.71	2976.08	2738.51	13.4317	11.8858	45.7468	5192.44	3057.76	4514.79	575.646	521.185	476.866	3817.37	3281.01	3968.37	1101.41	847.55	264.359	NA	NA	NA	NA	NA	NA
Dop2	0.488356	0.750358	0	2.11175	2.43346	0	0	0	0	0	0	1.15567	0	0	6.24006	2.34768	1.16026	0	0	0	1.18304	2.10833	0	NA	NA	NA	NA	NA	NA
Drep2	0	0	0	0	0	0	0	0	0	0	0	0	0	0	0	3.52152	0	0	1.09733	0	0	0	0	NA	NA	NA	NA	NA	NA
Dsx	32.2315	34.5165	41.7848	41.1792	30.8238	22.0893	22.3486	20.732	24.797	15.0554	29.2001	52.0053	6.42388	30.2729	95.161	65.735	63.8142	488.583	391.746	367.205	590.336	423.775	130.278	NA	NA	NA	NA	NA	NA
E2f8	92.7876	82.9145	79.4731	97.6686	101.394	40.497	8.6911	24.5015	16.5313	19.8097	14.6	160.639	86.7223	93.5707	84.2409	71.6042	68.4553	151.718	152.528	102.08	171.54	115.958	67.5162	NA	NA	NA	NA	NA	NA
Ecr	98.6479	223.607	90.9434	139.904	124.917	136.217	6.20793	15.0778	57.8596	66.5605	78.8403	487.694	81.9044	264.2	1226.17	539.966	279.622	1263.89	379.675	612.481	1507.19	1695.1	429.821	NA	NA	NA	NA	NA	NA
EF-1a	60635.2	66246.8	64692.7	50026.4	52766.3	109203	88662.9	92568.5	96786.7	77494.7	86478	139913	112047	121802	161608	123739	135965	144763	134354	157953	196749	168715	147139	NA	NA	NA	NA	NA	NA
Efhd1	6720.75	6584.76	6359.48	6255.02	6158.68	14165.4	13096.3	14517.1	13602.2	11288.3	10397.2	7216.03	11582.2	7642.52	11314.8	10345	11447.1	3688.8	5228.76	5903.64	4956.93	5481.66	6354.13	NA	NA	NA	NA	NA	NA
Egl	6177.7	7101.76	5689.29	7897.96	7540.88	15743.5	14691.7	11864.4	12981.2	11026.9	12876.3	5341.52	5196.92	5167.03	8681.49	10126.7	8132.25	2905.78	2906.82	3708.91	2234.76	2837.82	3924.5	NA	NA	NA	NA	NA	NA
Eh1	3401.89	3536.06	3996.59	2951.18	2926.64	50.3144	47.1803	58.4266	159.114	231.377	120.694	23.1135	11.2418	342.634	35.8804	31.6937	34.8078	16.7147	25.2385	206.996	15.3795	27.4083	1253.33	NA	NA	NA	NA	NA	NA
eIF-2beta	6293.44	4305.55	5504.53	4670.67	4781.74	4631.38	5441.87	6238.45	5284.86	4801.87	4496.82	8901	17853.6	10785.4	9310.18	5880.94	9075.54	10772	15877.2	15061.1	12463.3	11663.3	12028.3	NA	NA	NA	NA	NA	NA
Eif2a	1406.46	1376.53	1350.63	1504.62	1479.14	477.373	851.728	596.517	1033.21	1493.65	1360.72	385.995	285.862	242.183	522.605	666.741	617.258	2400.48	1622.95	1538.29	1930.72	1056.27	933.816	NA	NA	NA	NA	NA	NA
Eif2ak1	904.923	980.342	950.4	919.141	833.459	1278.72	1452.66	1361.72	1233.65	1273.37	1216.67	575.525	705.02	583.441	812.768	984.851	902.681	375.437	328.101	466.45	589.153	491.242	605.744	NA	NA	NA	NA	NA	NA
Eif2b3	172.878	175.959	160.585	172.636	216.983	147.262	202.379	319.462	188.044	244.055	219.001	377.905	587.785	360.522	210.602	244.159	229.731	637.729	1099.52	757.094	753.595	617.741	322.366	NA	NA	NA	NA	NA	NA
Eif4g	6934.65	6802.74	7320.54	3799.05	3468.49	1530.29	1245.31	1897.92	2312.32	3960.35	3194.49	2128.75	1082.42	1821.88	1363.45	1112.8	1202.03	7058.73	4029.38	4983.5	2405.12	3523.02	4205.97	NA	NA	NA	NA	NA	NA
Emc	11.2322	7.50358	9.01241	7.91908	10.1394	157.079	145.266	86.6976	176.678	22.1868	36.9868	589.393	899.343	470.605	859.569	469.536	595.213	3443.22	3577.28	3387.08	2433.51	2209.53	999.43	NA	NA	NA	NA	NA	NA
Es2	1331.26	1173.18	1265.01	1414.88	1346.51	2165.97	2583.74	2044.93	2094.31	2044.36	2339.9	1639.9	1450.19	1762.71	1037.41	1315.87	1413.19	1096.74	1022.71	1297.27	938.149	881.283	1065.04	NA	NA	NA	NA	NA	NA
Eth	0	0.375179	0	0	0	1.22718	0	0	0	0	0	0	0	0	0	0	0	0	0	0	0	0	0	NA	NA	NA	NA	NA	NA
Eve	726.185	964.585	647.255	662.563	710.57	3299.89	1841.27	1832.9	3131.65	1545.95	2153.99	8445.66	2855.41	5283.99	10286.7	8785.01	7593.89	6301.43	4435.39	6231.14	8132.2	8595.67	5643.78	NA	NA	NA	NA	NA	NA
Exdl2	4533.9	4331.06	4909.31	5688.01	5522.73	4055.83	6750.51	5411.06	5870.68	4754.32	5938.33	1289.73	2818.48	2522.28	2013.98	3086.02	3462.21	441.01	749.474	1081.77	380.938	520.758	2379.23	NA	NA	NA	NA	NA	NA
Eyg	0	0.750358	0.81931	0	0	44.1785	21.107	8.48128	39.2619	5.54671	13.6267	8.08971	0	0	20.2802	19.9553	34.8078	1.28574	2.19465	4.25334	21.2947	14.7583	10.4603	NA	NA	NA	NA	NA	NA
faa	178.738	181.587	225.31	159.437	178.859	49.0872	12.4159	27.3286	13.4317	35.6574	14.6	25.4248	22.4836	39.9051	9.3601	16.4338	12.7628	24.4291	13.1679	19.8489	47.3215	27.4083	94.1423	NA	NA	NA	NA	NA	NA
Farsb	834.6	815.264	972.111	956.097	913.358	613.591	885.251	872.63	584.795	643.418	597.629	567.436	889.707	688.02	307.323	476.579	532.559	585.013	1024.9	659.268	597.434	674.666	541.081	NA	NA	NA	NA	NA	NA
Fgfr1op	586.515	486.982	590.723	465.114	417.338	1011.2	1057.83	912.209	1040.44	937.394	1047.31	2091.77	1805.11	1761.33	2216.78	1960.31	2422.62	2127.91	1969.7	1806.25	3245.07	3177.26	1849.56	NA	NA	NA	NA	NA	NA
Fibp	237.341	247.243	282.662	216.983	244.968	429.513	479.252	606.883	393.652	358.159	302.708	426.444	684.143	477.486	280.803	305.198	368.962	183.861	389.551	265.125	211.764	118.067	196.843	NA	NA	NA	NA	NA	NA
Fru	704.209	981.093	612.844	958.736	884.562	344.838	141.541	237.476	425.681	648.965	622.935	493.473	393.462	247.687	274.563	208.943	175.199	865.305	325.906	368.623	384.487	425.883	402.244	NA	NA	NA	NA	NA	NA
Ft	2873.97	2556.47	2992.53	2400.54	2389.66	4941.86	4600.08	4942.7	4374.6	3833.57	4464.7	5724.05	5534.17	5165.65	4664.45	4572.1	5501.95	4424.24	4865.55	4996.26	6199.12	5342.51	4573.98	NA	NA	NA	NA	NA	NA
fzy	6188.93	5596.54	6036.68	6357.44	6082.83	8009.81	9395.08	7986.54	8327.65	6713.9	7744.84	3372.26	5608.04	4448.74	5193.29	6303.52	6528.77	3605.22	3542.17	3669.21	4572.44	4594.06	4913.47	NA	NA	NA	NA	NA	NA
Gadd45gip1	712.511	491.109	735.331	594.459	563.751	339.929	588.512	633.269	558.965	708.394	423.401	502.718	1728.02	595.825	351.004	450.754	661.347	349.722	572.804	499.058	280.38	286.733	496.387	NA	NA	NA	NA	NA	NA
Gaj	522.541	385.309	524.358	594.459	518.732	349.747	445.73	518.301	471.143	567.349	484.722	345.546	650.417	390.795	463.325	444.885	638.142	190.29	397.232	303.405	367.925	385.825	486.877	NA	NA	NA	NA	NA	NA
Gemin7	114.764	95.2954	111.017	65.4644	83.1431	144.807	238.385	193.185	151.881	121.235	119.72	166.417	252.137	225.67	191.882	142.035	191.443	73.2874	129.485	109.169	120.67	82.225	124.572	NA	NA	NA	NA	NA	NA
Glct-1	199.738	342.538	166.73	246.547	215.767	1297.13	497.876	425.007	798.669	674.321	701.776	740.787	258.561	432.076	1979.66	1295.92	838.867	943.736	334.685	534.503	1265.85	1300.84	668.505	NA	NA	NA	NA	NA	NA
GluCl	0.488356	2.62625	3.6869	6.33526	1.21673	3.68154	2.48317	1.88473	2.06641	3.96194	2.92001	1.15567	28.9074	0	15.6002	14.0861	10.4423	5.14297	4.38931	4.25334	40.2233	35.8417	25.6752	NA	NA	NA	NA	NA	NA
Gnao	19.5342	24.7618	39.3269	46.9865	54.7528	29.4523	43.4555	53.7148	115.719	33.2803	48.6668	46.2269	56.2089	81.1863	107.641	80.9949	91.6604	7.71446	13.1679	39.6978	44.9554	46.3833	37.0864	NA	NA	NA	NA	NA	NA
Gnbp1-2	753.533	655.437	698.462	570.701	523.599	1693.51	1681.11	1822.53	1520.88	970.674	1285.78	902.581	1043.88	990.748	1062.37	1023.59	1379.55	267.435	444.417	568.53	548.93	508.108	581.971	NA	NA	NA	NA	NA	NA
Gnf1	2889.6	2266.83	2819.66	1033.18	921.064	758.398	871.594	1105.39	1787.45	3043.56	2326.27	485.383	854.375	635.73	358.804	589.267	536.039	1392.46	914.073	981.104	744.131	691.533	1609.93	NA	NA	NA	NA	NA	NA
Gns	29.7897	29.264	27.4469	21.6455	19.8732	94.4929	27.3149	46.1759	12.3985	22.1868	21.4134	60.095	11.2418	57.7937	10.9201	9.39072	12.7628	19.2862	7.68128	21.2667	27.2099	10.5417	19.0186	NA	NA	NA	NA	NA	NA
Gr10	0	0	0	0	0	1.22718	0	0	0	0	0	1.15567	0	0	0	0	0	6.42872	1.09733	11.3422	4.73215	8.43333	0	NA	NA	NA	NA	NA	NA
Gr11	0	1.50072	0.409655	0	0	0	0	0.942365	0	0	0	0	0	0	0	3.52152	0	0	0	1.41778	0	0	0	NA	NA	NA	NA	NA	NA
Gr12	1.95342	3.00143	0.409655	3.69557	1.21673	1.22718	3.72476	4.71182	0	0.792387	0	0	0	0	0	0	0	0	0	0	1.18304	0	3.80373	NA	NA	NA	NA	NA	NA
Gr13	0.488356	1.12554	0	0	0	1.22718	1.24159	0	1.03321	1.58477	0	0	0	0	0	0	0	0	0	0	0	0	0.950932	NA	NA	NA	NA	NA	NA
Gr14	1.95342	0.750358	0.81931	0	0	0	9.93269	0	1.03321	0	0	0	0	0	0	1.17384	0	0	0	0	0	0	0	NA	NA	NA	NA	NA	NA
Gr15	0	0.375179	0	0	0	0	0	0	0	0.792387	0	0	0	0	0	3.52152	1.16026	0	0	0	0	2.10833	0.950932	NA	NA	NA	NA	NA	NA
Gr18	0	0.375179	1.63862	0	0	2.45436	0	0	0	0	3.89335	0	0	0	1.56002	2.34768	1.16026	5.14297	0	4.25334	1.18304	0	0	NA	NA	NA	NA	NA	NA
Gr2	13.674	22.1356	13.109	7.91908	15.0063	36.8154	24.8317	69.735	18.5977	36.4498	6.81336	25.4248	11.2418	20.6406	7.80008	14.0861	12.7628	9.0002	2.19465	11.3422	13.0134	4.21667	11.4112	NA	NA	NA	NA	NA	NA
Gr20	0	0	0	0	0	0	0	0	1.03321	0	0	0	0	0	0	1.17384	0	0	0	0	0	0	0	NA	NA	NA	NA	NA	NA
Gr21	0	0	0	0	0	0	2.48317	0	0	0	0	0	0	0	0	0	1.16026	0	0	0	0	0	0	NA	NA	NA	NA	NA	NA
Gr22	0	0	0	0	0	0	0	0	0	0	0	0	0	0	0	1.17384	1.16026	0	0	0	0	0	0	NA	NA	NA	NA	NA	NA
Gr23	0	0	0	0	0	0	0	0	0	0	0	0	0	0	0	0	0	0	0	0	0	0	0.950932	NA	NA	NA	NA	NA	NA
Gr24	0	0	0	0	0	0	0	0	0	0	0	0	0	0	0	1.17384	0	0	0	0	0	0	1.90186	NA	NA	NA	NA	NA	NA
Gr25	0	0	0	0	0	0	1.24159	0	0	0	0	0	0	0	0	2.34768	0	0	0	0	0	0	0	NA	NA	NA	NA	NA	NA
Gr26	0	0.375179	0	0	0	0	0	0	0	0	0	0	0	0	0	1.17384	0	0	0	0	0	0	0	NA	NA	NA	NA	NA	NA
Gr28	0	0	0.81931	0	0	0	0	0	0	0	0	0	0	0	0	0	0	0	0	0	2.36608	0	0	NA	NA	NA	NA	NA	NA
Gr29	0	0	0	0	0	0	0	0	0	0	0	0	0	0	3.12003	0	1.16026	0	0	0	0	0	0	NA	NA	NA	NA	NA	NA
Gr3	192.901	118.557	192.128	193.225	177.237	88.357	188.721	219.571	121.918	123.612	108.04	61.2507	160.597	151.364	54.6006	90.3856	103.263	39.858	82.2995	82.2312	49.6876	50.6	102.701	NA	NA	NA	NA	NA	NA
Gr30	0	0	0	0	0	0	0	0	0	0	1.94667	1.15567	0	0	0	1.17384	0	0	0	0	0	0	0	NA	NA	NA	NA	NA	NA
Gr32	0	0	0	0	0	0	0	0	0	0	0	0	0	0	0	1.17384	0	1.28574	0	0	0	0	0	NA	NA	NA	NA	NA	NA
Gr33	0	0	0	0	0	1.22718	2.48317	0	0	0	0	0	0	0	0	3.52152	0	0	0	0	0	2.10833	0	NA	NA	NA	NA	NA	NA
Gr34	0	0.375179	0	0	1.21673	0	0	0	0	0	0	0	0	0	0	1.17384	0	0	0	0	2.36608	0	0	NA	NA	NA	NA	NA	NA
Gr35	0	0	0	1.58382	0	0	0	0	0	0	0	1.15567	0	0	0	0	0	0	0	0	0	0	0	NA	NA	NA	NA	NA	NA
Gr37	0	0.375179	0	0	0	0	0	0	1.03321	0	0	0	0	0	0	0	0	0	0	0	3.54911	0	0.950932	NA	NA	NA	NA	NA	NA
Gr38	0	0	0	0	0	0	0	0	0	0	0	0	0	0	0	0	0	0	0	0	0	0	0	NA	NA	NA	NA	NA	NA
Gr39	0	0.750358	0	0	0	0	0	0	0	0	0	1.15567	0	0	0	2.34768	1.16026	0	0	0	0	0	0	NA	NA	NA	NA	NA	NA
Gr4	0	0	0	0.527938	0	0	0	0	1.03321	0	0	0	0	0	0	0	0	0	0	0	0	0	0	NA	NA	NA	NA	NA	NA
Gr40	0	0	2.04828	0	0	0	3.72476	0.942365	0	0	0	1.15567	0	0	0	0	0	0	0	0	1.18304	0	0	NA	NA	NA	NA	NA	NA
Gr41	0	0.375179	0.81931	0	0	1.22718	0	0	0	0.792387	1.94667	2.31135	0	0	4.68005	7.04304	1.16026	3.85723	3.29198	0	18.9286	10.5417	5.70559	NA	NA	NA	NA	NA	NA
Gr42	0	0	1.22897	0	0.811152	2.45436	0	0	0	1.58477	0	3.46702	0	1.37604	9.3601	7.04304	4.64103	6.42872	4.38931	8.50668	14.1965	23.1917	6.65653	NA	NA	NA	NA	NA	NA
Gr43	0	0	0	0	0	0	0	0	0	0	0	0	0	0	1.56002	4.69536	0	0	0	0	0	0	0	NA	NA	NA	NA	NA	NA
Gr45	0	0	0	0	0	1.22718	0	0	1.03321	0	0	1.15567	0	0	0	1.17384	0	1.28574	5.48663	0	2.36608	4.21667	0.950932	NA	NA	NA	NA	NA	NA
Gr46	0	0.375179	0.81931	0	2.43346	0	0	0	0	1.58477	0	1.15567	9.63581	0	0	0	1.16026	0	0	0	0	6.325	0	NA	NA	NA	NA	NA	NA
Gr47	0	0	0.81931	0	0	1.22718	0	0	2.06641	0.792387	0	0	0	0	3.12003	4.69536	0	0	4.38931	2.83556	3.54911	4.21667	0	NA	NA	NA	NA	NA	NA
Gr48	0	0	0	0	0	1.22718	0	0	0	0	0	0	0	0	1.56002	1.17384	0	0	0	0	0	0	0	NA	NA	NA	NA	NA	NA
Gr49	0	0	0	0	0	1.22718	0	0	1.03321	0	0	0	0	0	0	1.17384	2.32052	0	0	0	1.18304	8.43333	0	NA	NA	NA	NA	NA	NA
Gr5	12.6973	8.25393	10.651	12.6705	19.8732	18.4077	14.899	35.8099	19.6309	11.8858	28.2268	9.24539	16.0597	27.5208	20.2802	18.7814	13.9231	3.85723	13.1679	0	4.73215	14.7583	1.90186	NA	NA	NA	NA	NA	NA
Gr50	0	0.750358	2.04828	0	0	1.22718	3.72476	0	1.03321	0	2.92001	2.31135	0	0	0	4.69536	1.16026	1.28574	3.29198	1.41778	4.73215	0	0	NA	NA	NA	NA	NA	NA
Gr51	0	1.12554	0	0	0	0	2.48317	0	0	0	0	1.15567	9.63581	0	0	2.34768	0	0	7.68128	0	0	0	0	NA	NA	NA	NA	NA	NA
Gr52	0	0	0	0	1.21673	0	1.24159	0	0	0	0	1.15567	0	2.75208	0	1.17384	2.32052	0	0	0	0	2.10833	0	NA	NA	NA	NA	NA	NA
Gr53	0	0	1.63862	0	0.811152	2.45436	2.48317	1.88473	0	0	0	4.62269	19.2716	0	4.68005	2.34768	1.16026	0	0	0	2.36608	0	2.8528	NA	NA	NA	NA	NA	NA
Gr58	0	0	0	1.05588	0	2.45436	7.44952	0	0	0	0	4.62269	0	9.63228	7.80008	5.8692	9.28207	5.14297	2.19465	0	7.09823	4.21667	0.950932	NA	NA	NA	NA	NA	NA
Gr6	0	0	0	0	1.6223	0	1.24159	0.942365	1.03321	0.792387	2.92001	0	0	0	0	1.17384	0	0	0	0	0	2.10833	0	NA	NA	NA	NA	NA	NA
Gr7	0	0	0	0	0	0	1.24159	0	0	0	0	0	0	0	0	3.52152	0	2.57149	2.19465	0	3.54911	4.21667	0.950932	NA	NA	NA	NA	NA	NA
Gr8	0	0	0	0	0	0	0	0	1.03321	0	0	0	0	0	0	2.34768	0	0	0	0	2.36608	0	1.90186	NA	NA	NA	NA	NA	NA
Gr9	0	0	0	0	0	0	7.44952	0	0	0	0	0	0	0	0	1.17384	0	0	0	0	0	4.21667	0	NA	NA	NA	NA	NA	NA
GRD	0	0	0	0	0	4.90872	0	0	2.06641	0	0.973337	1.15567	22.4836	0	10.9201	7.04304	4.64103	42.4295	21.9465	14.1778	30.759	59.0333	3.80373	NA	NA	NA	NA	NA	NA
GST-mic1	1466.04	1099.27	1510.4	934.979	1068.69	2589.35	3276.55	3420.78	2672.91	2118.84	2706.85	971.921	2646.64	1311.37	1248.01	1612.86	2207.97	276.435	793.367	676.281	312.322	516.541	874.858	NA	NA	NA	NA	NA	NA
Gstcd	0	0	0	0	0	0	0	0	0	0	0	0	0	0	0	0	0	0	0	0	0	0	0	NA	NA	NA	NA	NA	NA
GstD1	2609.77	2564.72	3069.14	1649.28	2053.43	4608.07	3583.22	4861.66	4276.45	3599.81	3952.72	2386.47	2653.06	3510.28	2708.19	2751.48	3852.06	518.155	948.09	1217.87	1015.05	1121.63	1938.95	NA	NA	NA	NA	NA	NA
GstD2	2.93013	0.750358	1.63862	0	1.21673	0	3.72476	0	5.16604	0.792387	0.973337	1.15567	0	0	1.56002	4.69536	1.16026	0	0	0	0	4.21667	0	NA	NA	NA	NA	NA	NA
GstD3	3.90685	3.00143	1.22897	4.22351	1.6223	8.59027	2.48317	2.82709	6.19924	2.37716	7.78669	2.31135	0	0	6.24006	2.34768	5.80129	3.85723	4.38931	0	5.91519	0	3.80373	NA	NA	NA	NA	NA	NA
GstD5	0	0	0	0	0	0	0	0	0	0	0	0	0	0	0	1.17384	0	0	0	0	0	0	0	NA	NA	NA	NA	NA	NA
GstO1	1283.89	1285.36	1399.38	1293.98	1358.27	154.625	145.266	199.781	189.077	358.159	152.814	75.1188	160.597	191.269	92.041	78.6472	98.622	43.7153	72.4235	77.9779	93.46	78.0083	570.559	NA	NA	NA	NA	NA	NA
GstO2	352.593	306.146	398.594	366.917	405.171	114.128	105.535	160.202	133.284	155.308	96.3603	206.866	423.976	253.191	124.801	133.818	181	285.435	574.999	293.48	344.264	297.275	223.469	NA	NA	NA	NA	NA	NA
GstS2	1.95342	1.87589	1.63862	0	7.70595	8.59027	4.96635	17.9049	2.06641	0.792387	0	1.15567	0	0	3.12003	0	9.28207	0	0	0	1.18304	2.10833	7.60746	NA	NA	NA	NA	NA	NA
GstS3	1803.99	1529.6	2035.99	1287.11	1188.34	212.302	131.608	235.591	229.372	375.591	234.574	151.393	199.14	338.506	96.721	93.9072	133.43	123.431	253.482	184.311	52.0537	46.3833	823.507	NA	NA	NA	NA	NA	NA
GstS5	609.468	481.73	697.233	432.382	398.276	962.11	604.653	1144.03	618.891	513.467	488.615	622.908	963.581	754.07	391.564	435.494	509.353	327.865	340.171	511.819	494.51	276.192	427.92	NA	NA	NA	NA	NA	NA
GstS6	126.484	132.813	139.692	107.172	92.877	56.4503	60.8377	87.6399	83.6898	91.9169	77.8669	34.6702	52.997	35.777	32.7603	36.389	63.8142	47.5725	15.3626	41.1156	10.6473	10.5417	72.2709	NA	NA	NA	NA	NA	NA
GstS8	6446.3	6694.32	7232.87	5177.49	5633.45	1267.68	758.609	761.431	1303.91	2008.7	1177.74	1011.21	713.05	1392.55	847.089	708.999	878.316	509.154	401.621	897.455	849.421	765.325	3194.18	NA	NA	NA	NA	NA	NA
GstT1	1063.64	622.422	826.274	1198.42	1194.42	749.808	1636.41	1832.9	994.979	1343.1	1303.3	179.129	698.596	433.452	198.122	430.799	513.995	106.717	147.042	242.44	92.277	103.308	551.541	NA	NA	NA	NA	NA	NA
GstT2	60.0678	40.5193	69.2317	45.9306	44.2078	2.45436	0	19.7897	8.26566	14.263	6.81336	0	12.8478	13.7604	0	2.34768	3.48078	1.28574	2.19465	2.83556	3.54911	2.10833	30.4298	NA	NA	NA	NA	NA	NA
GstT3	325.733	293.765	380.979	371.669	365.019	393.925	393.583	538.09	417.416	507.92	385.441	226.512	464.125	258.695	258.963	261.766	414.212	90.002	153.626	136.107	147.88	115.958	242.488	NA	NA	NA	NA	NA	NA
GstZ1	703.232	632.176	733.692	813.025	787.629	1351.13	1299.94	1109.16	1111.73	1496.03	1156.32	991.568	1058.33	524.271	1120.09	1156.23	1241.48	344.579	337.977	413.992	770.158	619.85	739.825	NA	NA	NA	NA	NA	NA
Gt	4303.39	4410.23	5024.42	4216.12	4129.98	7306.64	6755.47	7505.94	8508.46	7053.83	7855.8	13780.3	13154.5	13196.2	18111.8	14175.3	15495.3	5450.27	7284.05	7630.49	9492.7	11064.5	11431.2	NA	NA	NA	NA	NA	NA
hairy	89.8575	114.805	81.931	74.9673	77.0595	984.199	522.708	510.762	899.924	312.201	785.483	3018.62	655.235	1193.03	3566.2	2219.73	1776.36	4165.81	2273.66	3153.14	5481.01	5028.37	3097.19	NA	NA	NA	NA	NA	NA
Hb	4064.59	5979.6	3557.03	5084.05	4828.39	29527.2	15051.8	11234.9	21624	17324.8	21783.3	17694.5	4718.34	9201.58	31498.3	26459.5	21242	7642.46	3447.8	6011.39	12828.9	17573	13130.5	NA	NA	NA	NA	NA	NA
Herpud2	350.639	305.771	283.481	315.707	354.879	122.718	72.012	128.162	40.2951	40.4117	26.2801	409.108	597.42	554.544	369.724	219.508	295.866	307.293	561.831	473.538	411.697	394.258	324.268	NA	NA	NA	NA	NA	NA
Hex109	0.976712	2.25107	3.27724	4.22351	1.21673	8.59027	4.96635	2.82709	11.3653	5.54671	11.68	15.0238	0	34.401	23.4002	9.39072	12.7628	19.2862	31.8225	14.1778	35.4911	65.3583	24.7242	NA	NA	NA	NA	NA	NA
Hex70b	43.4637	21.01	18.0248	19.5337	21.09	55.2232	64.5625	51.8301	44.4279	34.865	49.6402	46.2269	6.42388	20.6406	42.1204	36.389	18.5641	39.858	23.0439	42.5334	57.9689	54.8166	23.7733	NA	NA	NA	NA	NA	NA
Hex83	0.488356	0	0	0	1.21673	14.7262	4.96635	0	2.06641	2.37716	2.92001	15.0238	4.81791	6.8802	7.80008	16.4338	11.6026	19.2862	20.8492	12.76	53.2367	18.975	7.60746	NA	NA	NA	NA	NA	NA
HisCl1	9.27876	4.50215	6.55448	5.80732	6.08364	1.22718	2.48317	0	4.13283	2.37716	7.78669	3.46702	0	0	15.6002	15.2599	3.48078	20.5719	14.2652	12.76	30.759	27.4083	16.1659	NA	NA	NA	NA	NA	NA
Hmbs	718.86	781.873	725.499	862.124	845.626	55.2232	14.899	38.637	57.8596	42.7889	25.3068	213.8	134.901	207.782	79.5608	82.1688	70.7758	541.298	457.585	435.258	422.345	373.175	379.422	NA	NA	NA	NA	NA	NA
hmm203054	0	0	0	0	0	15.9534	11.1743	3.76946	3.09962	0	3.89335	3.46702	14.4537	2.75208	3.12003	7.04304	10.4423	6.42872	8.77861	2.83556	10.6473	18.975	2.8528	NA	NA	NA	NA	NA	NA
hmm282804	0	0	0	0	0	0	0	0	0	0	0	0	0	0	0	0	0	0	0	0	0	0	0	NA	NA	NA	NA	NA	NA
hmm34174	0	0	0	0	0	0	0	0	0	0	0	0	0	0	1.56002	0	0	0	0	0	0	0	0	NA	NA	NA	NA	NA	NA
hmm464144	0	1.12554	0.409655	1.58382	0.405576	0	0	2.82709	3.09962	0.792387	0	0	0	0	0	0	0	0	0	0	1.18304	0	0.950932	NA	NA	NA	NA	NA	NA
hmm536144	0	0	0	0	0	0	0	0	0	0	0	8.08971	0	0	6.24006	1.17384	6.96155	7.71446	0	7.0889	18.9286	14.7583	11.4112	NA	NA	NA	NA	NA	NA
hmm716344	0	0.375179	0	2.11175	0	1.22718	0	0	0	0	0	1.15567	0	0	3.12003	1.17384	2.32052	0	0	0	0	0	0.950932	NA	NA	NA	NA	NA	NA
hmm867024	0.488356	0	0	0	0	52.7688	21.107	32.0404	48.5607	8.71626	15.5734	18.4908	0	0	43.6805	45.7797	24.3654	2.57149	1.09733	0	4.73215	10.5417	1.90186	NA	NA	NA	NA	NA	NA
Ho	390.685	284.761	367.461	344.744	371.508	240.528	184.996	297.787	241.771	285.259	245.281	292.385	486.609	345.386	141.961	188.988	204.205	185.147	198.616	222.591	132.5	113.85	193.039	NA	NA	NA	NA	NA	NA
Hop2	769.649	525.25	744.753	650.948	562.94	490.872	754.885	749.18	639.555	646.588	493.482	161.794	432.006	275.208	327.603	332.197	423.494	102.859	96.5647	153.12	47.3215	96.9833	288.133	NA	NA	NA	NA	NA	NA
HSC70	54678.8	72080.9	65618.5	50564.9	53317.5	25578.1	15506.2	15789.3	21888.5	31338.9	22015.9	12218.9	5383.21	14365.9	8796.93	11783	12913.7	15647.5	9665.25	17274.2	10387.1	11153.1	31960.8	NA	NA	NA	NA	NA	NA
Iars2	653.908	634.803	594.409	749.673	771	29.4523	47.1803	44.2911	78.5238	139.46	66.1869	38.1372	64.2388	61.9218	20.2802	35.2152	35.968	156.861	206.297	160.209	50.8706	25.3	228.224	NA	NA	NA	NA	NA	NA
Icmt	76.6719	82.5393	108.968	105.588	123.701	80.994	101.81	137.585	92.9887	96.6712	91.4936	73.9631	91.5402	118.339	95.161	82.1688	120.667	51.4297	74.6182	38.2801	34.3081	52.7083	67.5162	NA	NA	NA	NA	NA	NA
Ift52	37.115	43.1456	47.9296	56.4894	40.9632	67.495	106.776	69.735	111.586	59.429	99.2803	34.6702	16.0597	0	39.0004	42.2582	55.6924	19.2862	30.7251	32.6089	42.5894	8.43333	40.8901	NA	NA	NA	NA	NA	NA
Ighmbp2	505.448	493.735	498.141	338.937	328.517	627.09	813.239	593.69	733.577	578.443	838.043	407.953	766.047	445.837	683.287	825.209	715.879	187.719	395.038	253.783	249.621	434.317	362.305	NA	NA	NA	NA	NA	NA
Imd	211.458	156.074	160.585	192.698	195.082	63.8134	155.198	97.0636	143.616	141.045	164.494	11.5567	86.7223	46.7853	46.8005	48.1274	83.5386	32.1436	53.769	17.0134	48.5046	35.8417	81.7802	NA	NA	NA	NA	NA	NA
Ints12	491.774	436.333	465.778	543.249	551.584	876.207	1132.33	673.791	938.152	805.858	885.736	783.547	483.397	678.387	856.449	802.906	859.752	651.872	756.058	676.281	768.975	754.783	702.739	NA	NA	NA	NA	NA	NA
Ints3	945.457	1195.69	977.027	969.295	1011.91	2113.21	2029.99	1888.5	1816.38	1525.35	1577.78	2200.4	989.277	1603.09	3098.19	2087.09	1278.6	1127.6	1039.17	1305.78	1128.62	1530.65	1145.87	NA	NA	NA	NA	NA	NA
ITR	6.34863	10.8802	8.1931	10.5588	8.5171	0	0	1.88473	0	1.58477	0	0	0	0	0	1.17384	1.16026	0	0	2.83556	0	0	4.75466	NA	NA	NA	NA	NA	NA
Jtb	0	0	0	0	0	0	0	0	0	0	0	0	0	0	0	0	0	0	0	0	0	0	0	NA	NA	NA	NA	NA	NA
kinesin-2B	1646.74	1614.39	1488.28	1715.8	1597.97	2605.31	1985.3	2397.38	2418.74	2209.18	2198.77	1503.53	1194.84	1319.62	876.729	1185.58	1238	882.02	708.873	1025.05	641.207	506	1104.98	NA	NA	NA	NA	NA	NA
kinesin-B	1681.41	1364.15	1572.26	773.958	661.495	1931.58	2572.57	2778.09	2093.28	1938.18	2319.46	1911.48	2802.42	1964.98	2052.98	1954.44	1879.62	1602.04	2166.12	1862.96	1785.2	2131.52	1491.06	NA	NA	NA	NA	NA	NA
Kr	1168.15	1241.09	1095.83	1176.25	1080.05	4281.64	1667.45	1780.13	2553.06	702.055	1098.9	13316.8	7490.24	8890.59	18841.9	10605.6	11390.3	8916.63	6134.05	7555.35	10901.7	13244.5	11359.8	NA	NA	NA	NA	NA	NA
Ku80	424.381	377.055	470.694	267.137	313.51	26.998	68.2873	49.9453	58.8928	73.692	58.4002	47.3826	43.3612	110.083	45.2405	58.692	66.1347	32.1436	37.3091	55.2934	33.1251	37.95	131.229	NA	NA	NA	NA	NA	NA
Lage3	146.995	106.926	149.524	139.904	140.735	9.81745	7.44952	3.76946	11.3653	33.2803	12.6534	55.4723	65.8447	64.6739	28.0803	36.389	24.3654	146.575	205.2	170.134	144.331	109.633	70.369	NA	NA	NA	NA	NA	NA
LCCH3	0	0	0.81931	0	0	0	0	0	1.03321	0	0.973337	1.15567	0	0	0	2.34768	5.80129	0	0	0	0	0	2.8528	NA	NA	NA	NA	NA	NA
Lin	1759.55	2377.13	2222.79	2641.8	2336.93	1736.46	1477.49	1443.7	1448.56	2019.79	1715.02	3484.36	2360.77	3522.66	2157.5	1874.62	1731.11	1686.9	1899.47	1799.16	1944.91	1834.25	1765.88	NA	NA	NA	NA	NA	NA
Lobe	4721.91	4899.09	5069.48	5798.35	5560.04	8266.29	10862.6	8578.35	6343.89	6839.09	8567.31	4080.68	4899.81	4393.69	4748.69	6514.81	7329.35	3380.22	3951.47	3856.36	4328.74	4600.38	4173.64	NA	NA	NA	NA	NA	NA
LOC100107367	919.086	1492.46	1072.07	1084.91	1072.34	6402.2	2832.06	2844.06	3979.91	2611.71	3026.1	9088.22	3226.39	5367.93	14189.9	10123.2	8407.23	2860.78	2485.44	2681.02	6029.94	7697.52	5911	NA	NA	NA	NA	NA	NA
LOC100110062	5.86027	2.62625	3.6869	2.63969	0.405576	947.384	345.161	402.39	526.936	160.062	243.334	2973.55	703.414	1481.99	3625.48	2568.36	1615.08	3004.78	2150.76	3063.82	5330.77	4948.26	2324.08	NA	NA	NA	NA	NA	NA
LOC100112394	0	1.12554	1.22897	1.58382	1.6223	327.657	98.0853	97.0636	141.549	22.1868	51.5868	2446.56	876.859	1583.82	2942.19	1529.51	1820.45	2008.33	1602.1	1784.98	3130.32	3063.41	2026.44	NA	NA	NA	NA	NA	NA
LOC100113483	0	0	0	0	0	0	0	0	0	0	0	0	0	0	0	0	2.32052	1.28574	0	0	0	2.10833	1.90186	NA	NA	NA	NA	NA	NA
LOC100113484	551.842	491.484	621.447	525.827	562.94	28.2252	11.1743	31.098	57.8596	87.1626	49.6402	31.2032	94.7522	134.852	140.401	88.038	98.622	55.287	109.733	62.3823	221.228	229.808	348.041	0.229021	0.388889	0.227273	0.0588235	0.116667	0.0645833
LOC100113485	296.92	255.872	236.781	378.004	296.882	257.708	511.534	521.128	341.992	290.014	311.468	357.103	542.817	444.461	399.364	339.24	425.815	365.151	717.651	523.161	771.341	562.925	451.693	0.869201	0.842736	0.887148	0.299755	0.0892508	0.139677
LOC100113486	12916.5	13783.7	14309.7	15115.4	15276.8	134.99	120.434	140.412	600.294	623.609	313.414	112.1	126.872	1183.39	76.4408	68.0827	84.6989	316.293	188.74	690.459	48.5046	134.933	4212.63	0.545783	0.533459	0.503109	0.193369	0.0559678	0.0427949
LOC100113487	306.687	242.366	323.218	338.937	332.573	45.4057	96.8437	110.257	114.686	223.453	144.054	26.5805	43.3612	31.6489	9.3601	26.9983	37.1283	160.718	155.82	154.538	113.572	80.1166	132.18	0.781524	0.790892	0.781703	0.276032	0.0543358	0.0687936
LOC100113488	0	0	0	0	0.405576	0	1.24159	4.71182	0	0	0	3.46702	0	0	0	5.8692	3.48078	9.0002	2.19465	0	7.09823	2.10833	0.950932	0	0.102082	0.0326087	0.0125	0	0.0113636
LOC100113489	1512.93	1384.79	1618.96	1709.99	1702.61	2213.83	3131.28	2884.58	2416.67	1793.17	2175.41	2153.02	3289.02	2509.9	2160.62	2224.43	2435.38	1614.89	2674.18	2112.49	1862.1	1720.4	1275.2	0.768623	0.787062	0.761833	0.280959	0.111513	0.129142
LOC100113490	789.183	749.232	857.818	713.245	762.889	1059.06	913.808	1259	1061.1	951.657	1166.06	344.391	370.979	433.452	525.725	700.782	735.604	99.0022	141.555	195.654	140.782	248.783	456.448	NA	NA	NA	NA	NA	NA
LOC100113492	1126.15	1327.01	1223.64	993.052	1125.47	408.651	243.351	628.557	469.076	763.069	585.949	48.5383	126.872	356.394	120.121	150.251	126.468	69.4301	95.4674	180.058	134.866	86.4416	694.181	NA	NA	NA	NA	NA	NA
LOC100113493	1530.02	1213.33	1458.78	1622.35	1555.38	1865.32	2576.29	2443.55	2388.78	1818.53	2254.25	2006.25	3409.47	2234.69	2182.46	2202.12	2864.68	1135.31	1928	1481.58	958.261	1203.86	1398.82	0.613152	0.585138	0.608305	0.186872	0.0456526	0.0526068
LOC100113494	576.748	453.591	514.527	600.794	695.563	666.359	1064.04	1067.7	727.378	638.664	732.922	529.298	1334.56	609.585	513.245	577.529	621.899	864.02	1361.78	1033.56	667.233	628.283	630.468	0.93296	0.888545	0.891716	0.312624	0.078704	0.0993513
LOC100113496	377.499	382.682	428.09	423.407	405.576	285.933	211.07	278.94	240.737	331.218	254.041	1163.76	538	649.491	1143.49	589.267	616.097	2683.35	2328.53	2408.81	2745.83	2740.83	1167.75	0.886295	0.834125	0.850907	0.30176	0.0544884	0.0875854
LOC100113497	0	0	0	0	0	0	0	0	0	0	0	0	0	0	0	2.34768	0	1.28574	0	1.41778	0	0	0	NA	NA	NA	NA	NA	NA
LOC100113501	1145.68	944.325	1147.44	1186.81	1269.86	726.491	875.318	1032.83	1019.78	932.64	1038.55	1621.41	2134.33	1601.71	906.369	813.471	1088.32	2678.2	3397.32	2834.14	764.242	912.908	995.626	0.711528	0.730088	0.734947	0.203575	0.0317534	0.05616
LOC100113502	1770.78	2467.55	2019.19	2265.38	2124.81	2557.45	2598.64	1893.21	2166.64	1774.95	2138.42	3014	1243.02	2119.1	3316.59	2804.3	1767.07	2907.07	1915.93	2464.1	4288.51	4494.97	1605.17	0.725241	0.721821	0.704637	0.28437	0.0811277	0.0969137
LOC100113505	0	0.375179	0.409655	0	0.405576	4.90872	4.96635	5.65419	2.06641	3.96194	3.89335	1.15567	0	0	1.56002	0	2.32052	3.85723	0	0	0	10.5417	0.950932	NA	NA	NA	NA	NA	NA
LOC100113507	3303.73	2942.15	4123.59	2512.99	2637.06	7450.22	9662.03	8923.25	8458.87	6360.49	7420.72	11919.6	19345.5	13361.3	13144.7	10437.8	12361.4	12341.9	17356.4	15602.7	17620.2	14383	13642.1	0.935589	0.910618	0.874	0.289916	0.0306422	0.100753
LOC100113511	331.594	362.048	389.582	460.89	471.685	576.775	663.007	664.367	643.688	590.328	572.322	767.367	738.746	822.872	889.209	739.519	815.662	669.872	857.012	788.286	1295.43	872.85	647.585	0.752758	0.790806	0.779967	0.235733	0.07299	0.102832
LOC100113512	64.463	6.00286	2.45793	1.05588	2.02788	11.0446	4.96635	1.88473	4.13283	9.50864	12.6534	33.5145	27.3015	24.7687	24.9603	9.39072	18.5641	509.154	581.583	375.712	319.42	248.783	73.2218	NA	NA	NA	NA	NA	NA
LOC100113517	14946.1	14317.2	18892.1	11215.5	11886.6	1840.77	1686.07	3423.61	3151.28	4598.22	2951.16	1259.68	4112.89	3766.22	1881.38	1847.62	2921.53	358.722	1299.23	2242.93	669.599	1197.53	10349	NA	NA	NA	NA	NA	NA
LOC100113518	4055.8	3713.52	4503.34	3643.83	3938.15	5756.71	9683.13	8167.48	6439.98	4881.1	6096.98	10879.5	19551.1	13441.2	11824.9	9228.73	11360.1	11740.1	20015.2	15499.2	15464.7	13309.9	10754.1	0.459829	0.583358	0.583936	0.222089	0.0871726	0.106293
LOC100113519	1046.06	911.309	1108.53	1169.38	1119.8	2005.21	1847.48	1711.33	2054.02	1755.93	1860.05	4546.42	3558.83	3404.32	3734.68	3354.83	4185.05	4196.67	4432.1	4189.54	5814.63	4933.5	3498.48	0.796607	0.74346	0.795263	0.375172	0.0400095	0.0227273
LOC100113520	3578.18	4626.71	3965.87	3318.62	3582.05	87.1299	93.119	98.9483	366.789	380.346	242.361	87.8312	69.0567	540.783	165.362	92.7333	128.789	51.4297	99.8567	245.276	236.608	187.642	1770.64	NA	NA	NA	NA	NA	NA
LOC100113522	538.656	486.232	580.072	503.125	588.086	544.868	1060.31	1130.84	679.85	641.041	581.082	195.309	910.584	436.204	252.723	366.238	517.475	159.432	373.091	304.823	66.2501	86.4416	250.095	0.854665	0.842171	0.878687	0.357908	0.0923015	0.0714003
LOC100113523	579.19	493.36	541.154	621.384	692.724	50.3144	84.4279	69.735	69.2249	81.6159	92.467	151.393	158.991	134.852	92.041	104.472	110.225	348.436	341.269	348.774	321.786	312.033	321.415	0.840593	0.801039	0.788329	0.344184	0.132334	0.125493
LOC100113525	602.143	569.897	700.1	540.609	585.652	228.256	304.189	422.179	176.678	379.553	179.094	113.256	326.012	253.191	71.7607	107.993	132.269	29.5721	79.0075	80.8134	39.0403	40.0583	251.997	0.901206	0.868627	0.881339	0.334091	0.101307	0.103865
LOC100113526	5874.92	5052.91	5459.47	5637.86	5117.97	1140.05	372.476	536.206	1103.47	2206.8	1427.88	9498.48	5031.5	7002.66	4884.41	2902.91	3727.91	9275.35	7931.48	9674.93	9477.32	9306.18	8651.58	0.683274	0.6896	0.696125	0.185101	0.0237964	0.0514707
LOC100113527	0	0	0	0	0	0	0	0	2.06641	0	0	0	0	0	0	0	1.16026	0	0	0	0	0	0	NA	NA	NA	NA	NA	NA
LOC100113530	151.879	144.444	205.647	171.052	200.76	181.623	202.379	296.845	142.583	213.152	103.174	144.459	258.561	154.116	85.8009	99.7764	102.103	222.434	535.495	314.747	80.4466	63.25	120.768	0.960045	0.967403	0.953106	0.328119	0.0700358	0.130703
LOC100113537	1366.42	1266.98	1525.97	1099.7	1081.67	2775.88	2856.89	3107.92	2772.1	2288.41	2047.9	2438.47	3905.72	2877.3	2631.75	2238.51	2689.48	1911.9	3075.81	2448.51	2066.77	1680.34	2023.58	0.740368	0.739156	0.781781	0.240364	0.0356013	0.0349869
LOC100113538	868.297	770.617	879.529	1024.73	885.778	564.503	484.219	703.947	651.954	791.595	518.788	860.977	770.865	858.649	750.368	597.484	739.085	633.872	917.365	806.717	1152.28	820.141	905.288	0.849388	0.865857	0.868002	0.297037	0.115037	0.084382
LOC100113539	566.493	738.727	803.743	851.565	764.917	65.0406	36.006	13.1931	52.6936	72.8996	27.2534	392.929	255.349	364.65	340.084	172.554	163.596	2162.62	1853.38	1647.46	2208.73	2230.62	1467.29	0.827587	0.822898	0.80909	0.330884	0.0745557	0.109288
LOC100113540	1195.01	1209.95	1209.3	1175.19	1258.1	1303.27	1390.58	1145.92	1241.92	1213.14	1176.76	1065.53	953.946	899.93	1056.13	1081.11	1233.35	304.721	463.072	575.619	457.836	628.283	827.311	0.75774	0.799724	0.744896	0.304391	0.0723178	0.129368
LOC100113542	380.918	312.524	335.098	378.004	303.371	30.6795	6.20793	11.3084	41.3283	72.1072	21.4134	114.412	211.988	166.501	12.4801	4.69536	10.4423	138.86	125.095	178.64	37.8572	29.5167	159.757	0.547848	0.747222	0.486969	0.222339	0.0712139	0.0208333
LOC100113545	3559.63	3641.49	3410.38	3858.17	3904.48	5081.76	4382.8	4350.9	4011.94	4199.65	4406.29	2530.92	2572.76	2632.36	2832.99	3616.6	3277.73	2145.91	1917.03	2418.73	3614.18	2688.12	2470.52	0.69919	0.68117	0.732334	0.206063	0.0602389	0.0827276
LOC100113547	1227.73	1171.31	1146.21	1102.34	1107.63	1612.52	2149.19	2105.24	1766.78	1855.77	1733.51	494.628	713.05	789.847	698.887	1008.33	988.54	819.019	803.243	873.352	806.832	638.825	796.881	0.601907	0.634077	0.636288	0.231185	0.0618536	0.0766887
LOC100113548	1827.92	1710.44	1835.66	1589.09	1490.49	3277.8	3729.73	3771.34	2172.84	2316.94	2013.83	2409.58	3131.64	2536.04	4132.48	2558.97	2756.77	3612.94	3850.52	4512.79	4898.96	3837.17	4000.57	0.133333	0	0.173913	0	0	0
LOC100113551	2127.28	2102.5	2457.11	2147.13	2149.15	5642.58	5071.88	5886.95	6936.95	5490.45	5391.31	2770.15	3200.7	3056.18	4450.73	4374.9	5278.02	923.164	1361.78	1672.98	2421.68	2363.44	2898.44	NA	NA	NA	NA	NA	NA
LOC100113552	0.488356	0	0	0	0	1.22718	0	0	1.03321	0	0.973337	0	3.21194	4.12812	0	2.34768	0	1.28574	0	0	0	0	0.950932	NA	NA	NA	NA	NA	NA
LOC100113555	0	0	0	0	0	0	1.24159	0	1.03321	0	3.89335	2.31135	0	5.50416	7.80008	10.5646	12.7628	38.5723	0	4.25334	8.28127	21.0833	8.55839	NA	NA	NA	NA	NA	NA
LOC100113557	0	0	0	0	0	0	0	0	0	0	0	1.15567	0	12.3844	0	1.17384	1.16026	0	24.1412	0	0	0	0.950932	NA	NA	NA	NA	NA	NA
LOC100113558	2500.38	2856.99	2596.8	3124.87	3080.76	5755.48	6495.98	5280.07	5516.29	4056.23	4914.38	5713.65	4161.07	4856.04	6151.14	5957.24	4927.62	2386.34	3174.57	3150.31	2504.49	3636.87	2861.36	0.713199	0.734188	0.710828	0.297133	0.0648294	0.0749437
LOC100113559	0	0	0	0	0	0	0	0	0	0	0.973337	0	0	9.63228	1.56002	0	0	0	0	0	3.54911	0	0	NA	NA	NA	NA	NA	NA
LOC100113560	14225.3	12707.3	14748	13599.7	13324.4	29764.1	31731.2	34990.9	31039.6	22762.1	24884.3	34850.5	45381.5	30870.1	38036.3	29869.5	38963.8	19479	28407.6	25822	35144.5	30353.7	28706.7	0.661391	0.658156	0.644945	0.260591	0.0562498	0.116932
LOC100113561	365.779	380.431	452.259	390.147	408.415	147.262	214.794	181.876	154.981	217.114	186.881	280.829	290.68	418.316	143.521	212.465	212.327	228.862	318.225	208.414	209.398	200.292	216.813	0.855945	0.834298	0.813987	0.338161	0.0877402	0.105529
LOC100113566	816.531	913.185	956.545	702.686	834.676	636.907	515.258	523.955	891.658	931.847	916.883	280.829	422.37	400.427	513.245	578.703	795.937	84.8591	144.847	144.614	162.076	290.95	565.805	NA	NA	NA	NA	NA	NA
LOC100113567	3987.43	4097.33	4380.85	4553.47	4314.52	7738.6	9925.24	8105.28	7573.41	5406.46	7273.74	7190.6	10816.2	6699.94	9483.34	8841.36	9449.15	3458.65	7130.43	4593.61	4294.43	6527.4	4491.25	0.612998	0.588799	0.595186	0.322075	0.0303028	0.0686624
LOC100113569	2162.44	1720.2	1998.71	1836.17	1821.04	261.39	281.84	571.073	275.866	553.086	345.534	192.997	340.465	366.026	195.002	187.814	235.532	266.149	290.791	255.2	460.202	326.792	915.748	0.114583	0.08009	0.215241	0.0333333	0.0178571	0.0138889
LOC100113570	1324.91	1155.55	1625.51	1082.8	971.761	2874.06	3334.9	3511.25	2765.9	2355.77	2229.91	3566.41	7401.91	6095.85	5197.97	2947.51	2948.22	4361.24	6968.02	7209.41	6493.69	4296.78	6026.06	0.706367	0.765662	0.720899	0.165959	0.0476817	0.093773
LOC100113574	348.686	311.774	273.65	250.771	298.91	40.497	21.107	16.0202	59.926	66.5605	51.5868	680.692	248.925	407.308	71.7607	55.1705	45.2501	1452.89	1209.25	1338.38	322.969	299.383	300.495	0.683743	0.663679	0.710754	0.258824	0.0223644	0.0530545
LOC100113577	672.954	414.948	524.768	485.703	560.506	136.217	98.0853	209.205	123.985	229.792	108.04	70.4961	64.2388	127.972	361.924	125.601	139.231	101.574	93.2727	110.587	617.546	609.308	555.345	NA	NA	NA	NA	NA	NA
LOC100113578	159.204	121.183	150.343	163.661	160.608	681.086	469.32	451.393	365.755	202.851	253.068	3230.11	3285.81	3184.16	2797.11	1203.19	1275.12	2211.48	2792.7	2298.22	4422.2	1920.69	1451.12	0.521063	0.571214	0.55273	0.195712	0.00588619	0.0219926
LOC100113581	0	0	0	0	0	0	0	0	0	1.58477	0	9.24539	11.2418	5.50416	34.3204	19.9553	8.12181	21.8576	6.58396	9.92446	35.4911	37.95	25.6752	NA	NA	NA	NA	NA	NA
LOC100113582	897.598	782.998	804.562	991.996	978.655	1665.28	1574.33	1375.85	1831.88	1465.92	1547.61	2208.49	1679.84	1425.58	2038.94	1844.1	1905.14	3312.08	3150.42	3078	4028.24	3778.13	2481.93	0.600159	0.627057	0.656852	0.246442	0.0567686	0.0430623
LOC100113583	1094.89	1016.73	1237.98	1368.42	1302.31	1144.96	1715.87	1339.1	1398.96	1175.9	1473.63	1297.82	1719.99	1309.99	1497.62	1491.95	1629	1859.19	2684.06	2208.9	2121.19	1899.61	1237.16	0.852781	0.851682	0.851307	0.29277	0.0784921	0.101021
LOC100113585	5187.8	4443.99	4636.89	5022.28	5037.26	10777.1	12610.8	9384.07	11242.3	7692.49	10002	12771.3	12653.4	9321.29	20726.4	16027.6	16444.3	10820.8	11749.1	10396.6	19437.3	20630	13623.1	0.1	0	0.0882353	0	0	0
LOC100113588	540.61	529.377	584.168	534.274	578.352	1081.15	1494.87	899.016	1476.45	912.038	1498.94	1270.09	1109.72	1213.67	1428.97	1313.53	1634.8	1338.46	1188.4	1193.77	1411.36	1324.03	864.398	0.779147	0.787404	0.771777	0.273221	0.041968	0.12718
LOC100113589	2708.42	2620.25	2772.14	2944.84	2847.55	3736.77	3964.39	3037.24	3839.4	3428.66	3505.96	3477.42	2522.98	2888.31	4436.69	3910.06	4096.87	2745.06	3185.54	2581.78	2696.14	3198.34	2627.43	0.861998	0.890897	0.873825	0.251914	0.0727706	0.0920475
LOC100113590	384.824	357.921	376.063	341.048	369.886	395.152	594.72	409.929	479.408	407.287	486.668	639.087	811.014	547.664	343.204	365.064	475.706	406.295	578.291	484.881	326.518	303.6	246.291	0.676683	0.727326	0.721621	0.197786	0.0372497	0.102873
LOC100113592	2291.85	3463.65	2442.36	3523.99	3661.54	8220.89	6486.05	5487.39	6211.64	5253.53	6736.46	7058.85	3240.85	5860.55	10182.2	8958.74	6171.41	4082.24	3150.42	4549.66	7023.7	7916.79	4721.38	0.810078	0.818463	0.821721	0.288106	0.0546729	0.0590667
LOC100113593	1076.34	1095.9	1203.98	1201.06	1130.75	2324.28	2404.95	2598.1	2121.17	1909.65	1665.38	2822.15	3052.95	2490.63	1957.82	2020.18	2317.04	2673.06	2781.72	3239.63	1891.68	1730.94	1407.38	0.825415	0.830655	0.838593	0.288083	0.0375372	0.0388418
LOC100113596	1754.17	1907.78	2021.65	1928.56	1990.16	752.262	1152.19	957.443	779.038	890.643	964.577	313.188	359.737	416.94	480.485	603.354	604.495	322.722	298.473	311.912	431.809	385.825	735.071	0.621069	0.633267	0.588575	0.235894	0.087374	0.130122
LOC100113599	671.489	605.539	719.764	705.854	769.378	1127.78	1401.75	982.886	1220.22	1038.03	1158.27	718.829	732.322	593.073	901.689	1042.37	1053.51	410.152	556.344	483.463	473.215	548.166	445.036	0.612492	0.651875	0.564662	0.193204	0.0736146	0.0928096
LOC100113601	930.318	1015.61	843.889	1303.48	1234.17	3270.44	2274.59	2092.05	2160.44	1774.95	1851.29	5928.6	3057.76	5344.54	7918.64	5190.72	4412.46	2576.63	2735.63	2492.46	3948.98	4739.53	2977.37	0.780326	0.768754	0.744499	0.259149	0.0402738	0.0781129
LOC100113603	1443.58	1487.58	1706.62	1079.63	1155.08	646.724	738.744	555.053	630.257	667.982	464.282	856.354	536.394	777.462	636.487	475.405	572.007	897.449	1075.38	904.544	548.93	630.391	807.342	0.827272	0.812791	0.784704	0.290035	0.0554986	0.104746
LOC100113606	1446.51	2141.9	1734.89	1571.14	1546.87	5003.22	4215.19	2893.06	3351.72	2760.68	3775.57	3745.54	1734.45	2721.81	4932.77	4052.09	2581.58	3128.21	2643.46	2919.21	3539.65	5281.37	1952.26	0.682538	0.660478	0.70885	0.197939	0.0280973	0.0443336
LOC100113609	899.063	1303	927.459	1233.26	1279.59	1256.63	1282.56	992.31	1348.34	1548.32	2042.06	741.942	298.71	377.035	2419.59	1297.09	853.95	2386.34	1247.66	1436.21	3111.39	3402.85	1508.18	NA	NA	NA	NA	NA	NA
LOC100113611	0	0	0	0	0	0	0	0	0	0	0	0	11.2418	0	1.56002	1.17384	0	0	2.19465	0	0	2.10833	0	NA	NA	NA	NA	NA	NA
LOC100113612	97.6712	108.052	118.39	107.172	130.596	31.9067	14.899	24.5015	23.7638	61.8062	30.1734	165.261	126.872	78.4342	109.201	77.4734	95.1412	240.434	273.234	243.858	257.902	196.075	155.953	0.669607	0.761736	0.729056	0.219709	0.075692	0.135447
LOC100113615	0	1.12554	0.81931	0	1.21673	1.22718	0	0	0	3.16955	0	1.15567	0	0	3.12003	1.17384	0	1.28574	0	0	1.18304	4.21667	0.950932	NA	NA	NA	NA	NA	NA
LOC100113616	576.26	453.966	603.012	650.42	558.478	793.986	1359.54	1220.36	884.426	725.827	862.376	888.713	2063.67	1004.51	921.97	1024.76	1358.66	741.874	1553.81	1077.51	1037.52	986.7	691.328	0.948535	0.95271	0.966508	0.445033	0.159481	0.0954817
LOC100113617	5577.02	4979	5702.4	6506.84	6408.1	7931.27	10390.8	10177.5	8279.09	6634.66	8261.68	4606.51	12243.9	5791.75	6650.35	7342.37	8719.34	1224.03	2996.8	2794.44	1533.22	2336.03	3492.77	0.762392	0.718035	0.743887	0.217851	0.0281116	0.10645
LOC100113619	5.86027	1.12554	5.32552	2.63969	0	45.4057	28.5565	61.2537	1.03321	6.3391	0.973337	12.7124	16.0597	16.5125	4.68005	5.8692	5.80129	7.71446	2.19465	14.1778	11.8304	10.5417	1.90186	NA	NA	NA	NA	NA	NA
LOC100113620	0.488356	0.750358	1.22897	5.27938	1.6223	1.22718	0	1.88473	0	0.792387	1.94667	1.15567	0	0	0	2.34768	1.16026	1.28574	0	0	3.54911	0	0	NA	NA	NA	NA	NA	NA
LOC100113623	4407.41	3966.02	4184.63	3832.31	3840.4	12211.7	11046.4	10086.1	11382.8	8889	9388.8	11985.5	11516.4	10208.8	16618.9	12786.6	14190	8779.06	10601.3	9258.1	14476.8	13801.1	12686.4	NA	NA	NA	NA	NA	NA
LOC100113624	0	0	0	0	0	0	0	0	0	0	0	1.15567	0	0	0	0	0	0	5.48663	0	0	0	0	NA	NA	NA	NA	NA	NA
LOC100113625	479.077	377.805	529.274	373.253	397.87	219.665	131.608	157.375	157.048	208.398	151.841	256.56	202.352	242.183	143.521	163.164	196.084	308.578	178.864	211.249	261.451	185.533	248.193	0.845123	0.866799	0.852713	0.300395	0.0911314	0.0880468
LOC100113627	1302.44	1163.05	1265.01	1543.16	1395.99	2726.8	2671.89	2126.92	2726.63	2020.59	2353.53	3254.38	2961.41	2959.86	3990.52	3213.97	3936.76	2737.35	2579.81	2644.16	3278.2	3177.26	2378.28	0.818625	0.806242	0.837977	0.368234	0.0871544	0.0846068
LOC100113628	2458.87	1888.28	2600.9	2266.44	2138.6	3762.54	5737.37	4665.65	4479.99	3138.65	4355.68	3913.11	6027.2	4260.22	5204.21	4543.93	5452.05	3474.08	5444.93	4298.71	4952.2	4912.42	4349.56	0.730388	0.783359	0.76746	0.244981	0.0694894	0.0803621
LOC100113629	3700.27	2952.66	3888.45	2599.04	2671.53	6194.81	7846.83	9691.28	6375.92	5132.29	5552.89	8452.6	21643.6	12473.8	9952.9	6978.48	7895.56	8825.34	16437.9	14057.3	10886.3	9019.45	8955.88	0.876309	0.852532	0.873415	0.312	0.051464	0.100595
LOC100113631	3831.15	4304.8	4077.3	3914.66	3863.92	5209.38	5320.2	4612.88	5242.49	4370.81	4889.07	4722.08	5274	4207.93	6230.7	5674.34	5274.54	2260.34	2675.28	2815.71	2840.47	4206.12	3809.44	0.819186	0.790908	0.787092	0.316226	0.0890181	0.120332
LOC100113635	684.675	569.897	682.076	586.54	646.489	712.992	521.466	889.592	599.26	687.792	446.762	1835.21	2836.14	1837.01	996.85	711.347	1027.99	2379.91	3442.31	3045.39	1735.52	1811.06	1094.52	0.787227	0.763207	0.775423	0.292663	0.0490893	0.0752504
LOC100113639	0	0.750358	0	0	0	2.45436	1.24159	1.88473	4.13283	0.792387	0	2.31135	19.2716	9.63228	14.0401	5.8692	12.7628	1.28574	8.77861	12.76	7.09823	2.10833	1.90186	NA	NA	NA	NA	NA	NA
LOC100113644	16.6041	4.50215	6.14483	11.6146	2.43346	14.7262	23.5901	4.71182	7.23245	10.301	28.2268	2.31135	9.63581	0	3.12003	11.7384	15.0834	7.71446	2.19465	4.25334	10.6473	2.10833	2.8528	NA	NA	NA	NA	NA	NA
LOC100113646	446.357	357.545	558.769	403.873	460.735	261.39	372.476	484.376	246.937	232.962	306.601	552.412	1188.42	657.747	390.004	447.233	604.495	286.721	661.688	375.712	577.322	607.2	426.018	0.619256	0.668354	0.657729	0.20521	0.0560287	0.1082
LOC100113651	1057.29	1197.95	1215.45	1222.18	1187.12	289.615	404.757	325.116	333.726	488.11	323.148	312.032	322.8	382.539	288.603	237.116	215.808	230.148	242.509	331.76	348.996	301.492	566.756	0.693416	0.704434	0.682622	0.290444	0.0508899	0.115018
LOC100113652	228.551	398.065	404.33	301.453	337.845	17.1805	7.44952	10.366	26.8634	15.8477	19.4667	38.1372	19.2716	57.7937	14.0401	23.4768	17.4039	91.2878	75.7155	100.662	74.5314	48.4917	174.021	0.703482	0.728876	0.708527	0.238628	0.0692231	0.084398
LOC100113653	112.81	72.4095	108.149	110.339	106.667	50.3144	36.006	42.4064	27.8966	55.4671	31.1468	347.858	292.286	333.002	138.841	117.384	160.116	588.87	729.722	677.699	684.979	493.35	354.698	0.866346	0.966667	0.969669	0.267014	0.129708	0.202391
LOC100113655	2476.45	2409.77	2786.47	2217.87	2249.33	1824.82	1340.91	1668.93	1464.05	1691.75	1379.22	2644.18	2372.02	2464.49	1049.89	1320.57	1540.82	2979.07	3712.26	3898.89	2311.66	2049.3	2096.81	0.825069	0.840288	0.833316	0.364495	0.0784884	0.0864629
LOC100113657	2.93013	2.25107	0.81931	0.527938	0.405576	2.45436	0	6.59655	1.03321	0	0.973337	2.31135	0	0	0	4.69536	2.32052	2.57149	8.77861	14.1778	7.09823	6.325	3.80373	NA	NA	NA	NA	NA	NA
LOC100113661	555.261	396.939	551.396	407.041	363.396	229.483	531.399	488.145	379.187	454.038	515.868	322.433	635.964	399.051	230.882	295.808	425.815	528.441	662.785	638.001	354.911	360.525	357.551	0.790781	0.769818	0.762423	0.336009	0.0938311	0.0938534
LOC100113663	23802.5	24373.5	23856.7	26865.2	26370.6	63122.5	61687	54116.2	63340.8	49514.7	52821	72938	74749.8	58678.4	94939.5	81864.7	83317	36876.4	48826.6	46101.9	52145.9	67755.5	46814.4	0.54238	0.537583	0.516687	0.125774	0.0222756	0.0499861
LOC100113665	0	0	0	0	0	0	0	0	0	0	0	0	0	0	0	5.8692	0	0	0	0	0	0	0	NA	NA	NA	NA	NA	NA
LOC100113667	33.2082	26.6377	27.4469	16.3661	23.5234	35.5883	7.44952	61.2537	7.23245	21.3945	5.84002	6.93404	0	22.0166	1.56002	8.21688	2.32052	2.57149	13.1679	14.1778	3.54911	10.5417	13.3131	NA	NA	NA	NA	NA	NA
LOC100113668	512.285	423.577	495.273	574.397	526.032	454.057	797.098	866.033	519.703	568.142	451.628	258.871	896.131	434.828	212.162	345.109	372.443	200.576	498.186	313.329	179.822	181.317	277.672	0.767866	0.751299	0.748593	0.303859	0.14391	0.0931891
LOC100113669	2550.68	2763.94	2682.01	2701.46	2617.99	6696.73	6558.06	5366.77	6264.34	4340.7	5192.75	9861.36	6847.85	9152.04	11466.1	8478.64	8749.51	7960.04	7000.94	8710.84	8100.26	8066.48	6755.42	0.680498	0.685746	0.655156	0.311482	0.0653945	0.0918415
LOC100113671	990.874	1026.49	1024.14	1286.06	1373.69	963.337	1010.65	807.607	1138.59	1210.77	1078.46	1008.9	859.193	692.148	1070.17	1050.59	989.7	1904.19	1728.29	1413.53	393.952	495.458	641.879	0.699912	0.748396	0.73595	0.181711	0.0356023	0.0536473
LOC100113672	11231.2	9674.36	11385.1	10060.9	9690.84	1881.27	1410.44	1754.68	2886.78	5407.25	3499.15	6864.7	6319.49	4939.98	9628.42	6165.01	7069.45	10579.1	10619.9	10453.3	18230.6	14693	15499.2	0.125	0.0384615	0.0922619	0	0	0
LOC100113673	2940.88	5099.81	2994.99	3814.36	3976.27	6522.47	2756.32	2700.82	4246.48	5316.12	5685.26	1767.02	725.898	1483.37	3371.2	3760.98	2440.02	995.165	523.425	1047.74	2159.04	1882.74	2082.54	0.432487	0.395594	0.465615	0.189352	0.0499634	0.111615
LOC100113674	1526.6	1426.05	1493.19	712.717	622.965	215.984	191.204	240.303	441.18	1069.72	588.869	602.106	483.397	613.714	263.643	279.374	358.52	1195.74	819.703	1080.35	1020.96	944.533	1196.27	0.774144	0.774969	0.744191	0.211394	0.123709	0.113488
LOC100113675	37.6034	37.1427	47.9296	22.7014	20.2788	60.1319	53.3882	72.5621	34.0958	35.6574	55.4802	32.3589	0	55.0416	131.041	79.8211	75.4168	12.8574	17.5572	43.9512	512.255	394.258	186.383	NA	NA	NA	NA	NA	NA
LOC100113681	0	1.12554	2.04828	0.527938	0	4.90872	6.20793	10.366	12.3985	3.96194	4.86668	43.9156	81.9044	52.2895	90.4809	42.2582	70.7758	12.8574	38.4064	18.4311	34.3081	27.4083	49.4485	NA	NA	NA	NA	NA	NA
LOC100113683	0	1.12554	1.63862	0	0.811152	0	0	14.1355	0	0	0	1.15567	0	5.50416	0	2.34768	0	2.57149	1.09733	0	0	2.10833	0	NA	NA	NA	NA	NA	NA
LOC100113685	953.759	648.684	922.543	858.956	893.89	1286.09	1306.15	1185.49	1181.99	1074.48	1089.16	819.372	1464.64	894.426	1006.21	1040.02	1319.21	204.433	331.393	431.005	325.335	314.142	574.363	0.849187	0.831279	0.808559	0.375138	0.0600074	0.080279
LOC100113687	230.504	172.957	255.625	213.287	180.481	188.986	577.338	382.6	301.697	301.899	364.028	238.069	970.005	304.105	313.563	353.326	460.623	133.717	422.471	154.538	159.71	333.117	232.028	0.751873	0.776175	0.769789	0.256709	0.0593186	0.0857601
LOC100113688	614.352	552.638	500.598	761.815	740.582	811.167	1189.44	954.616	905.09	788.425	989.883	755.81	835.104	754.07	872.049	853.381	733.283	495.011	525.619	557.187	578.506	617.741	541.081	0.655675	0.688519	0.670419	0.25097	0.0378543	0.068354
LOC100113692	72.2767	43.5207	43.8331	46.9865	40.9632	30.6795	59.5961	80.101	29.963	43.5813	36.0135	5.77837	27.3015	17.8885	14.0401	10.5646	16.2436	7.71446	16.4599	8.50668	2.36608	10.5417	15.2149	0.835859	0.869048	0.797619	0.46875	0.03125	0.167293
LOC100113693	1562.25	1601.64	1423.55	1525.21	1576.88	2658.07	2542.77	2182.52	3029.36	2699.66	2678.62	1381.03	1165.93	1104.96	1656.74	1945.05	1774.04	1125.03	987.594	1138.48	509.889	543.95	1035.57	0.739205	0.740791	0.767433	0.282522	0.0733613	0.0777242
LOC100113694	624.607	501.614	696.004	593.931	608.364	1003.83	1431.55	1739.61	1031.14	987.314	769.909	958.053	3065.79	1389.8	1017.13	993.068	1189.26	772.732	1576.86	996.699	714.555	775.866	792.127	0.88648	0.884906	0.856428	0.32623	0.0732717	0.0771339
LOC100113695	5413.91	5030.77	5467.67	5779.87	5606.69	7138.51	6360.65	6530.59	7777.99	7053.04	7164.73	14205.5	16642.7	10435.9	17355.2	11338.1	13906.9	15806.9	16472	14754.8	21520.6	21467	16310.4	0.72437	0.713296	0.76214	0.245173	0.0344518	0.0411054
LOC100113698	995.758	923.69	1000.79	964.016	972.977	2061.66	2830.82	2194.77	2295.79	1579.23	2073.21	1543.98	2609.7	1923.7	1786.22	1860.54	1989.84	1347.46	1711.83	1565.23	755.961	729.483	872.956	0.865396	0.867762	0.87409	0.468711	0.0480394	0.13747
LOC100113700	701.279	575.9	686.172	647.253	637.971	769.443	1183.23	924.46	802.802	610.93	766.016	750.032	766.047	716.917	999.97	827.557	855.11	316.293	633.157	371.458	514.621	611.416	521.111	0.764096	0.756139	0.746432	0.364671	0.115769	0.154965
LOC100113701	0	0	0	0	0	0	0	0	0	0	0	0	0	4.12812	3.12003	1.17384	0	1.28574	0	0	5.91519	4.21667	2.8528	NA	NA	NA	NA	NA	NA
LOC100113702	75.6952	31.515	59.8096	62.8247	53.9416	47.8601	43.4555	94.2365	81.6234	76.0692	51.5868	25.4248	80.2984	41.2812	39.0004	55.1705	53.3719	7.71446	15.3626	22.6845	17.7456	18.975	39.9392	NA	NA	NA	NA	NA	NA
LOC100113703	3656.32	3937.5	3880.25	4265.21	4003.04	9484.88	7989.61	6824.61	7814.15	6956.37	6760.8	14296.8	6677.62	10903.7	13321	11496.6	11397.2	8986.06	8449.41	9236.84	14265.1	14891.2	9437.05	0.61333	0.62391	0.629409	0.237558	0.0440409	0.0727407
LOC100113704	229.039	177.46	260.95	267.137	247.807	252.799	325.296	432.545	269.667	251.187	239.441	351.325	600.632	410.06	127.921	233.594	277.302	271.292	731.917	474.956	210.581	236.133	169.266	0.805254	0.784314	0.898331	0.424158	0.170559	0.18368
LOC100113706	41.9986	27.3881	31.1338	11.6146	25.5513	33.1339	13.6575	31.098	23.7638	27.7335	32.1201	8.08971	12.8478	13.7604	24.9603	4.69536	30.1667	10.2859	6.58396	4.25334	11.8304	6.325	31.3808	NA	NA	NA	NA	NA	NA
LOC100113708	0	0	0	0	0	0	0	2.82709	0	0	0	0	0	5.50416	0	0	2.32052	0	0	0	0	0	0	NA	NA	NA	NA	NA	NA
LOC100113711	1695.57	1710.44	2092.93	2105.42	2148.34	4028.84	4551.66	4370.69	4348.77	3366.06	3696.73	4063.35	5193.7	4283.61	3666.04	3919.45	4631.75	2224.34	3274.42	2861.08	2955.23	2991.72	2731.08	0.744431	0.78487	0.820417	0.285481	0.0981383	0.0569854
LOC100113714	1.46507	0.375179	1.63862	0	0.811152	0	0	0	0	0.792387	0	0	0	0	15.6002	3.52152	0	6.42872	3.29198	0	7.09823	6.325	6.65653	NA	NA	NA	NA	NA	NA
LOC100113718	485.426	362.798	481.345	497.846	629.049	326.43	813.239	817.973	553.799	586.366	484.722	79.7415	388.644	313.737	123.241	238.289	281.943	104.145	131.679	153.12	26.0268	33.7333	209.205	0.781908	0.746627	0.764073	0.175661	0.0354278	0.0541459
LOC100113719	996.246	929.693	1118.77	1214.79	1122.23	553.459	741.227	762.373	471.143	716.318	510.028	745.409	811.014	932.955	321.363	437.842	469.905	792.018	1013.93	901.708	767.792	756.891	477.368	0.815078	0.813112	0.834921	0.281989	0.0584695	0.149352
LOC100113720	1411.35	1074.89	1359.24	1188.92	1253.23	2635.99	4099.72	3814.69	3054.16	2268.6	2907.36	2166.89	6497.75	3064.44	2868.87	2806.65	3316.02	972.022	2724.66	1504.26	1516.65	1945.99	1585.2	0.869367	0.849488	0.823851	0.301175	0.0217262	0.0762736
LOC100113721	0	0	0	0	0	0	0	0	0	0	0	0	0	0	0	1.17384	0	0	0	0	0	0	0	NA	NA	NA	NA	NA	NA
LOC100113722	4219.39	4827.43	3929	3904.63	4091.05	2959.96	2356.53	1858.34	2293.72	3079.22	3297.66	677.225	428.794	744.437	934.45	1308.83	974.617	218.576	181.059	579.872	367.925	295.167	1608.98	0.115385	0	0.109649	0.0666667	0	0
LOC100113725	0	0	0	0	0	0	0	0	0	0.792387	0	1.15567	0	0	0	2.34768	0	0	0	0	0	2.10833	2.8528	NA	NA	NA	NA	NA	NA
LOC100113726	28077	26333.8	26755.8	26547.4	25245.9	66838.4	54437.4	49695.6	62220.8	48939.4	56025.3	81239.2	78962.3	53222.5	110451	86514.3	105813	77691	66537.5	69981.6	126466	111883	85134.1	NA	NA	NA	NA	NA	NA
LOC100113728	3588.44	3098.23	4273.93	2519.85	2815.51	7063.65	7999.54	8431.34	7174.59	5400.12	6088.22	10627.6	16205.8	12919.6	11360	7776.69	9171.84	11015	15013.6	14329.5	13977.6	10992.8	11221	0.772091	0.803387	0.795804	0.248091	0.0528595	0.0914683
LOC100113730	958.642	1018.24	943.026	318.347	341.495	2336.55	1632.69	1569.98	2217.26	1578.44	2480.06	2141.46	1655.75	1221.92	2591.19	2637.62	1973.6	2214.05	1220.23	1657.38	1478.8	1726.72	1067.9	0.729523	0.711748	0.717668	0.259311	0.070148	0.105652
LOC100113736	234.411	212.351	273.24	167.356	128.568	350.974	428.347	673.791	547.6	356.574	591.789	212.644	1034.24	436.204	561.606	404.975	756.489	174.861	378.578	303.405	267.367	253	257.703	NA	NA	NA	NA	NA	NA
LOC100113741	1448.46	1269.61	1435.84	1341.49	1351.38	288.388	276.874	370.349	390.552	536.446	292.001	938.407	1108.12	961.852	380.644	437.842	476.866	783.018	1256.44	1142.73	809.198	786.408	791.176	0.90313	0.901347	0.898833	0.3432	0.0859231	0.136145
LOC100113743	760.37	656.563	729.596	809.858	840.354	526.461	615.827	637.981	600.294	607.761	459.415	1872.19	1843.65	1773.71	1452.38	1001.29	1026.83	3003.5	3662.88	3199.93	3301.86	2837.82	1850.51	0.790003	0.813658	0.791675	0.332647	0.0647639	0.10155
LOC100113748	307.176	180.086	224.081	274	279.036	335.02	425.864	628.557	287.232	324.879	161.574	220.734	510.698	374.283	149.762	199.553	225.09	106.717	182.156	236.769	100.558	73.7916	206.352	0.722023	0.746965	0.642013	0.24618	0.107568	0.148428
LOC100113749	19011.2	17597.8	18102.2	21163.5	21465.9	44166.2	39919.5	39696.2	38086.1	34174.9	33189.8	50848.5	37398.2	42296.7	50708.3	47716.6	48019.6	36666.8	40394.8	44335.4	48159.1	51496	36649.9	0.614407	0.595077	0.650399	0.200444	0.0455775	0.0715378
LOC100113753	1164.24	965.71	958.183	584.956	573.89	1937.72	1586.75	1643.48	2139.77	1454.03	1834.74	1057.44	1262.29	882.041	1861.1	1669.2	1678.89	477.011	370.896	466.45	291.027	476.483	600.989	0.136364	0	0	0	0	0
LOC100113754	0	0	0	0	0	1.22718	0	0	1.03321	3.96194	1.94667	0	0	0	3.12003	5.8692	0	0	0	0	0	2.10833	2.8528	NA	NA	NA	NA	NA	NA
LOC100113756	371.639	269.754	379.75	390.674	353.257	49.0872	22.3486	46.1759	45.4611	133.913	46.7202	130.591	203.958	129.348	21.8402	28.1721	31.327	245.577	441.125	344.52	107.656	63.25	167.364	0.805355	0.808807	0.829094	0.298798	0.0616809	0.0949993
LOC100113758	440.985	307.647	376.063	427.102	434.372	347.292	710.187	765.2	468.043	393.816	453.575	317.81	758.017	410.06	522.605	388.541	572.007	88.7163	241.412	266.543	169.174	200.292	249.144	NA	NA	NA	NA	NA	NA
LOC100113759	1.46507	6.75322	4.91586	0	3.24461	2.45436	0	1.88473	4.13283	2.37716	2.92001	0	0	0	0	0	1.16026	0	0	2.83556	0	0	0.950932	NA	NA	NA	NA	NA	NA
LOC100113760	1040.69	1181.44	1205.21	1221.65	1166.03	95.7201	129.125	109.314	196.309	452.453	271.561	107.478	133.295	195.398	90.4809	127.949	91.6604	204.433	153.626	167.298	184.554	189.75	352.796	0.66955	0.658266	0.683571	0.312749	0.125656	0.219695
LOC100113764	374.569	460.344	421.535	478.312	506.159	1443.17	1145.98	1096.91	1107.6	1242.46	1170.92	3146.9	2007.46	2442.47	5333.7	3120.07	2480.63	1971.04	1643.79	1664.47	2813.26	2610.12	1498.67	0.83133	0.772305	0.824871	0.306571	0.0628149	0.134187
LOC100113767	360.895	336.535	263.818	305.676	316.755	606.227	545.056	492.857	688.116	535.654	597.629	182.596	162.203	220.166	372.844	439.016	362.001	60.4299	80.1048	126.182	172.724	111.742	208.254	NA	NA	NA	NA	NA	NA
LOC100113768	9488.27	10664.8	8985.78	6997.82	6852.21	5074.39	3467.75	4218.02	5295.19	7718.64	6439.6	13754.8	10911	10107	18400.4	10825.1	11057.3	19048.3	15931	18124.9	24267.7	24545.2	15902.4	0.573766	0.599859	0.54385	0.205891	0.0664247	0.0799186
LOC100113772	180.203	210.851	261.77	166.829	151.686	242.982	84.4279	245.015	256.235	267.034	240.414	134.058	229.654	367.403	210.602	153.773	181	77.1446	100.954	99.2446	171.54	134.933	319.513	NA	NA	NA	NA	NA	NA
LOC100113774	0	0	0	0	0	0	0	0	0	0	0.973337	0	0	0	0	1.17384	0	0	0	0	0	0	0	NA	NA	NA	NA	NA	NA
LOC100113776	593.841	414.948	580.481	561.727	451.406	741.217	819.447	946.134	758.374	650.55	679.389	599.795	1434.13	690.772	430.564	507.099	797.098	506.583	743.987	640.836	291.027	318.358	426.018	0.63316	0.604958	0.592312	0.207639	0.0189646	0.0312811
LOC100113778	576.26	466.347	646.436	588.123	625.804	95.7201	86.911	67.8503	81.6234	118.858	68.1336	323.589	440.035	361.898	140.401	144.382	141.552	316.293	695.705	375.712	340.715	297.275	416.508	0.827894	0.783453	0.708852	0.223251	0.0857035	0.0923599
LOC100113783	3282.24	2916.27	3612.75	2725.75	2648.41	6669.73	6299.81	6004.75	6935.92	5409.63	5998.67	10010.4	9499.31	10072.6	10949.8	8125.32	10366.9	10028.8	9964.82	11579	13266.6	10579.6	9998.1	0.890959	0.897667	0.922899	0.334546	0.0801404	0.144662
LOC100113785	1286.82	1437.69	1426.83	1875.77	1630.42	3177.17	4073.64	3413.25	3578	2690.95	3371.64	4709.37	5646.59	5319.77	5127.77	5148.46	5267.57	2991.92	4660.35	4202.3	4994.79	4691.04	3190.38	0.578239	0.569895	0.567472	0.16802	0.0720416	0.0695934
LOC100113789	836.065	682.826	758.681	799.827	760.455	585.365	967.196	783.105	725.312	788.425	785.483	198.776	433.612	273.832	305.763	352.152	401.449	213.433	120.706	225.427	85.1787	187.642	275.77	0.0714286	0	0.0681818	0	0	0
LOC100113790	0	0.375179	0	0	0	2.45436	3.72476	0	3.09962	0	0	0	0	9.63228	9.3601	1.17384	9.28207	0	7.68128	0	13.0134	29.5167	0.950932	NA	NA	NA	NA	NA	NA
LOC100113791	6284.16	8762.3	6353.34	7468.22	7176.27	21449.9	13107.4	9847.71	14236.6	12385.8	14147.4	18169.5	6783.61	9273.13	24940	18593.6	13471.8	16741.7	9997.74	10351.2	15499	22283	9981.94	0.650713	0.624968	0.661801	0.221534	0.0659938	0.0939489
LOC100113792	231.481	244.241	283.481	315.179	277.414	122.718	232.177	159.26	159.114	201.266	182.014	45.0713	48.1791	97.6988	87.3609	83.3426	90.5002	65.5729	57.061	70.889	140.782	105.417	108.406	0.780049	0.772565	0.73207	0.285224	0.125757	0.153097
LOC100113793	0	0.375179	0	0	0	0	0	0	0	0	0	0	0	0	0	0	0	0	0	0	0	0	0	NA	NA	NA	NA	NA	NA
LOC100113797	0	0.375179	1.63862	3.16763	0	0	0	0	0	0	0	0	0	0	1.56002	5.8692	0	0	0	0	0	6.325	0.950932	NA	NA	NA	NA	NA	NA
LOC100113798	5901.29	6604.65	5718.37	6781.37	6515.99	9256.63	8324.84	8306.95	9473.48	9634.63	9600.99	3864.57	3639.13	3770.35	6860.95	7837.73	7003.32	3503.65	3296.37	3744.36	5598.14	6358.73	6155.39	0.0935673	0.28799	0.109069	0.0886905	0.0416667	0.0104167
LOC100113804	354.058	365.049	480.935	412.32	508.187	1054.15	1221.72	1115.76	1137.56	832.799	1017.14	1338.27	1312.08	1505.39	928.21	1064.67	1241.48	1380.89	1875.33	1577.99	1606.57	1433.67	937.619	0.819278	0.742529	0.741713	0.402384	0.0203922	0.0902691
LOC100113806	0	0	0	0	0	0	0	0	1.03321	0	0	0	0	0	4.68005	5.8692	3.48078	0	1.09733	0	0	4.21667	0	NA	NA	NA	NA	NA	NA
LOC100113807	656.35	645.308	591.952	701.63	660.278	1183	1319.81	1203.4	1223.32	1102.21	1192.34	1473.48	1591.52	1468.23	664.567	953.158	1247.28	979.736	1171.94	996.699	880.18	847.55	748.384	0.936385	0.941982	0.910085	0.33705	0.1249	0.0886252
LOC100113811	276.898	207.099	234.732	203.256	161.014	175.487	401.032	286.479	547.6	219.491	488.615	677.225	1501.58	1019.65	2800.23	1150.36	1555.91	1537.75	2578.72	3099.27	3864.98	3860.36	3607.84	NA	NA	NA	NA	NA	NA
LOC100113816	378.964	196.219	272.421	211.175	186.159	310.477	465.595	404.274	460.811	363.706	440.921	318.966	388.644	301.353	475.805	501.229	544.161	131.146	145.944	147.449	211.764	278.3	303.347	0.762126	0.785083	0.795047	0.266808	0.0782525	0.108085
LOC100113818	941.062	816.764	804.562	858.956	798.174	322.749	135.333	174.337	206.641	141.837	50.6135	2510.12	2211.42	2402.56	2669.19	1421.52	1719.5	1521.03	1887.4	1790.66	2296.28	2378.2	2145.3	0.746727	0.753491	0.743891	0.264643	0.0738758	0.111187
LOC100113821	0	0	0.81931	0	0	7.36309	2.48317	1.88473	28.9298	3.96194	15.5734	5.77837	4.81791	9.63228	43.6805	15.2599	23.2052	36.0008	5.48663	25.52	15.3795	31.625	21.8714	NA	NA	NA	NA	NA	NA
LOC100113822	693.465	975.84	768.103	872.682	815.208	139.899	167.614	111.199	204.575	317.747	226.787	301.631	223.23	218.79	585.006	327.501	331.834	340.722	302.862	293.48	860.069	655.691	735.071	NA	NA	NA	NA	NA	NA
LOC100113823	828.251	622.047	744.343	794.547	810.341	181.623	271.907	197.897	235.571	291.598	227.761	112.1	244.107	185.765	171.602	139.687	176.359	97.7165	198.616	146.031	89.9109	84.3333	262.457	0.78851	0.787731	0.772564	0.281186	0.0489738	0.0443241
LOC100113824	439.032	497.112	487.489	373.253	356.096	1102.01	779.716	925.402	1036.31	828.837	925.643	1528.96	809.408	1209.54	1826.78	1415.65	1490.93	1599.46	1328.86	1376.66	2259.6	2249.59	1417.84	0.779191	0.736431	0.747007	0.326192	0.060158	0.11701
LOC100113825	172.39	138.441	174.923	187.418	156.147	74.858	67.0457	87.6399	72.3245	83.993	70.0802	226.512	285.862	224.294	304.203	173.728	219.289	264.863	399.427	276.467	525.269	343.658	336.63	0.461471	0.605556	0.520488	0.198125	0.0227273	0.0833333
LOC100113828	1524.16	1836.5	1510.81	1325.13	1402.08	2423.68	1308.63	1864	2139.77	1918.37	1657.59	759.277	488.215	745.813	2620.83	1643.38	1683.54	1551.89	911.878	1210.78	4215.16	3898.31	3428.11	NA	NA	NA	NA	NA	NA
LOC100113831	522.541	476.477	582.12	608.713	637.16	371.836	608.377	788.759	524.869	586.366	552.855	100.544	290.68	228.423	131.041	248.854	285.424	142.718	300.667	167.298	100.558	69.575	288.133	0.85214	0.840506	0.869361	0.290114	0.0727233	0.095339
LOC100113833	0	1.12554	0.81931	4.75145	0	8.59027	2.48317	0	7.23245	3.96194	0.973337	3.46702	0	2.75208	15.6002	11.7384	11.6026	6.42872	21.9465	7.0889	15.3795	18.975	6.65653	0	0	0.1875	0	0	0
LOC100113834	2.44178	3.00143	0.409655	0.527938	0	1.22718	0	0	3.09962	0.792387	0	1.15567	0	0	17.1602	9.39072	8.12181	28.2864	5.48663	1.41778	57.9689	54.8166	35.1845	NA	NA	NA	NA	NA	NA
LOC100113835	4.3952	14.2568	8.60276	6.8632	14.6007	1.22718	1.24159	14.1355	15.4981	17.4325	12.6534	1.15567	0	0	10.9201	11.7384	5.80129	38.5723	10.9733	9.92446	46.1385	65.3583	38.9882	0.0702915	0.072053	0.0715382	0.0253949	0.0146167	0.011154
LOC100113839	629.491	535.38	493.225	682.097	751.533	867.617	1067.76	1048.85	1054.9	947.695	953.87	1227.33	1305.65	1179.27	820.569	990.721	1224.07	900.02	1302.53	1141.31	1470.52	1117.42	1031.76	0.727813	0.714213	0.730441	0.303755	0.0810777	0.118247
LOC100113840	653.42	592.407	686.582	681.569	768.567	1144.96	1209.31	1250.52	1091.07	797.934	889.63	1354.45	1508	1037.53	1099.81	1022.41	1181.14	1371.89	1953.24	1222.13	778.439	837.008	788.323	0.81364	0.84938	0.897161	0.23796	0.0898516	0.0727039
LOC100113842	717.395	774.744	745.572	834.671	670.418	1389.17	1164.61	1537	1123.1	1137.08	1190.39	1107.14	844.74	1115.97	932.89	1077.58	1108.05	726.445	724.235	1029.31	1029.24	841.225	744.58	0.544275	0.56217	0.624642	0.228484	0.0650805	0.0692683
LOC100113844	514.239	371.802	428.499	380.116	495.209	1124.1	905.116	1159.11	881.326	796.349	739.736	7240.29	5972.6	5541.31	4731.53	3357.18	3825.37	9063.21	11727.1	10867.3	13163.7	11144.6	6414.99	0.620184	0.608136	0.564784	0.201674	0.0538493	0.0753689
LOC100113848	16.1157	10.1298	9.01241	14.7823	10.545	17.1805	11.1743	11.3084	25.8302	11.8858	4.86668	10.4011	30.5134	6.8802	12.4801	7.04304	12.7628	1.28574	3.29198	4.25334	2.36608	6.325	10.4603	0.710932	0.675724	0.775936	0.250928	0.0394456	0.0763005
LOC100113849	2104.81	1823.74	2189.61	2305.51	2303.67	1460.35	2087.11	1652.91	1684.13	1573.68	1548.58	1085.18	1806.72	1208.16	1352.53	1446.17	1706.74	523.298	873.472	721.65	673.149	775.866	1012.74	0.571125	0.556072	0.558519	0.21528	0.0737778	0.088481
LOC100113850	2927.69	2684.03	3118.7	2942.73	2879.59	5006.9	5423.25	5989.67	4896.37	3883.49	4399.48	2747.04	5805.58	3566.69	3388.36	3900.67	4668.88	831.876	1160.97	1596.42	813.93	1087.9	2002.66	0.6041	0.588505	0.638622	0.209344	0.0493108	0.0603502
LOC100113852	1016.27	746.231	977.847	765.511	839.543	6.13591	19.8654	24.5015	37.1955	107.765	38.9335	2.31135	9.63581	55.0416	6.24006	8.21688	18.5641	30.8578	47.185	63.8001	2.36608	8.43333	217.764	0.616067	0.690779	0.560418	0.260651	0.0718193	0.0867216
LOC100113853	11928.6	15553.4	11958.6	15526.1	14577.6	2874.06	1069.01	1545.48	3126.49	4102.98	3456.32	743.098	854.375	1114.59	1408.69	1261.88	1393.47	1410.46	847.136	1331.3	1475.25	1674.02	5675.16	NA	NA	NA	NA	NA	NA
LOC100113854	17.0925	35.642	16.7959	26.3969	25.9569	11.0446	12.4159	0.942365	4.13283	11.8858	19.4667	1.15567	0	0	10.9201	10.5646	2.32052	3.85723	12.0706	7.0889	20.1116	52.7083	20.9205	NA	NA	NA	NA	NA	NA
LOC100113855	261.759	204.848	240.877	240.212	274.981	20.8621	3.72476	19.7897	6.19924	27.7335	12.6534	68.1847	171.839	118.339	18.7202	21.1291	26.6859	92.5735	221.66	136.107	87.5448	65.3583	86.5349	0.784381	0.794614	0.804202	0.328742	0.099774	0.14423
LOC100113856	3.41849	0.750358	1.63862	2.11175	0.811152	1.22718	1.24159	3.76946	2.06641	1.58477	0.973337	1.15567	0	4.12812	0	2.34768	1.16026	0	0	0	0	0	0.950932	0	0.157895	0	0	0	0
LOC100113858	321.826	169.956	213.021	227.014	221.039	322.749	392.341	333.597	337.859	233.754	393.228	76.2744	138.113	177.509	124.801	224.203	283.103	23.1434	37.3091	63.8001	46.1385	33.7333	121.719	NA	NA	NA	NA	NA	NA
LOC100113862	0	0	0	0	0	1.22718	0	0	0	0	0	0	0	0	0	7.04304	2.32052	2.57149	0	0	0	0	0	NA	NA	NA	NA	NA	NA
LOC100113863	593.352	581.902	626.772	775.542	673.257	58.9047	23.5901	33.9251	30.9962	31.6955	11.68	594.016	658.447	741.685	361.924	366.238	349.238	528.441	895.418	711.725	641.207	680.991	426.969	0.69468	0.719796	0.737218	0.276785	0.0990555	0.120576
LOC100113866	139.181	245.367	135.186	146.767	154.93	236.846	197.412	198.839	255.202	245.64	390.308	572.058	284.256	333.002	1124.77	481.274	589.411	3497.22	2028.96	2791.61	5095.34	4661.52	2551.35	0.0130719	0.104497	0.0668651	0	0.0183333	0
LOC100113870	606.05	571.773	624.724	690.016	687.046	1265.22	1218	1003.62	1067.3	800.311	1022.98	2863.76	2070.09	2725.93	2240.18	1881.66	1858.73	2950.78	2962.78	3090.76	3488.78	3489.29	1749.72	0.64375	0.639243	0.623121	0.215991	0.0613801	0.0688175
LOC100113875	1265.82	1217.46	1182.67	1392.17	1356.65	1565.88	1062.8	1381.51	1148.93	1303.48	990.857	3337.58	2344.71	3352.03	2458.59	2040.13	2162.72	1917.04	2245.13	2383.29	3976.19	2987.51	2391.6	0.600383	0.680945	0.660066	0.239802	0.021736	0.114997
LOC100113876	332.082	260.374	399.823	377.476	325.678	77.3124	145.266	212.974	125.018	225.83	79.8136	100.544	396.674	180.261	87.3609	126.775	127.628	136.289	366.507	229.68	183.371	147.583	209.205	0.873953	0.908078	0.831263	0.486274	0.093888	0.187106
LOC100113883	917.621	899.304	962.689	763.927	822.914	100.629	110.501	130.989	188.044	309.031	202.454	72.8074	131.689	121.091	68.6407	57.5181	85.8591	97.7165	44.9904	112.005	47.3215	96.9833	317.611	0.763825	0.732314	0.743416	0.175193	0.108551	0.0993422
LOC100113884	1152.52	1126.66	1249.04	1537.88	1500.23	1862.86	2524.15	2137.28	2165.6	1929.46	2020.65	2251.25	2381.65	2172.77	2886.03	2793.74	3202.31	2224.34	2700.52	2410.23	3500.61	3166.72	2483.84	0.71075	0.715425	0.70872	0.266705	0.14442	0.0943013
LOC100113885	0	0	0	1.58382	0	3.68154	2.48317	0	4.13283	0.792387	1.94667	3.46702	0	0	6.24006	9.39072	0	19.2862	7.68128	8.50668	17.7456	10.5417	0.950932	NA	NA	NA	NA	NA	NA
LOC100113886	1258.49	1216.33	1164.65	1122.93	1180.63	3098.63	2837.02	2512.34	3252.54	2137.07	2664.02	5068.78	2667.51	3383.68	5885.94	4035.66	4364.89	7980.61	6349.13	9192.88	9748.23	9059.51	6296.12	0.420086	0.426642	0.393024	0.141407	0.0119048	0.049936
LOC100113887	1022.62	1519.85	963.509	1178.36	1199.69	2665.44	1518.46	1780.13	1539.48	1597.45	1840.58	633.309	370.979	520.143	656.767	923.812	661.347	304.721	136.068	428.17	384.487	360.525	562.952	0.261364	0.22619	0.27381	0.116667	0	0
LOC100113889	302.781	449.089	324.856	279.279	322.839	1267.68	757.368	766.143	671.585	655.304	547.015	433.378	187.898	379.787	588.126	611.57	539.52	1094.17	655.104	847.832	1294.24	1132.17	591.48	NA	NA	NA	NA	NA	NA
LOC100113890	0	0	0	0	0	0	0	0	0	0	0	1.15567	0	0	0	2.34768	0	2.57149	0	0	0	0	0	NA	NA	NA	NA	NA	NA
LOC100113891	0	0	0	0	0	0	0	0	0	0	0	1.15567	0	0	0	0	0	27.0006	21.9465	60.9645	36.6742	33.7333	16.1659	NA	NA	NA	NA	NA	NA
LOC100113898	551.354	604.038	685.763	678.401	659.467	553.459	599.686	497.569	529.002	514.259	578.162	1015.84	634.358	923.322	552.246	591.615	611.456	783.018	1009.54	1036.4	945.247	809.6	672.309	0.888119	0.903546	0.900301	0.308911	0.0965603	0.0913326
LOC100113900	0	0	0	0	0	0	0	0	0	0	0	0	0	0	0	0	0	0	0	0	0	0	0	NA	NA	NA	NA	NA	NA
LOC100113901	645.606	629.175	625.134	629.831	594.575	103.083	122.917	179.992	156.014	247.225	208.294	344.391	398.28	334.378	35.8804	72.778	89.3399	498.868	619.989	540.174	120.67	139.15	295.74	0.783267	0.768784	0.769312	0.241841	0.0362776	0.0689668
LOC100113902	1949.52	1783.23	2270.31	1924.86	1853.89	876.207	525.191	876.399	648.854	959.581	425.348	782.391	669.689	650.867	372.844	491.839	589.411	306.007	464.169	462.196	533.55	396.367	1069.8	0.60865	0.561292	0.507855	0.197325	0.0408643	0.0487835
LOC100113904	1.95342	0	0.409655	1.05588	0.405576	0	0	0	0	0.792387	0	0	0	0	0	3.52152	1.16026	3.85723	1.09733	0	0	12.65	0	0.0108187	0.060024	0.0521978	0.041156	0.0200293	0.0248097
LOC100113905	0	0	0	0	0	0	0	0	0	0	0.973337	0	0	0	0	4.69536	1.16026	1.28574	0	0	1.18304	0	0	NA	NA	NA	NA	NA	NA
LOC100113907	819.461	695.582	845.118	795.603	808.719	1054.15	1179.51	1280.67	1263.61	1108.55	1066.78	1883.75	2288.51	1590.7	1945.34	1720.85	2011.89	1896.47	2506.29	1862.96	2473.73	2388.74	1605.17	0.791936	0.850658	0.747404	0.299672	0.0367579	0.074161
LOC100113908	219.272	216.478	251.938	332.601	291.609	370.609	456.904	374.119	463.91	362.913	349.428	515.43	497.85	447.213	527.285	502.403	490.789	495.011	493.797	443.765	547.747	619.85	297.642	0.773254	0.741531	0.77296	0.249912	0.0517282	0.0928872
LOC100113909	625.584	672.321	723.451	607.129	680.557	434.422	455.662	832.108	472.176	549.917	371.815	399.863	566.907	455.469	371.284	375.629	399.129	99.0022	192.032	301.987	175.09	265.65	356.6	NA	NA	NA	NA	NA	NA
LOC100113911	566.493	607.79	623.495	763.399	725.17	306.795	305.43	268.574	372.988	358.159	314.388	537.388	428.794	341.258	232.442	274.678	268.02	534.869	532.203	405.485	301.675	293.058	341.385	0.756793	0.722104	0.73193	0.25208	0.0481332	0.0644757
LOC100113912	3072.25	2461.17	2874.96	2982.85	3078.73	1262.77	1389.34	1234.5	1384.5	1609.34	1368.51	1333.65	2029.94	1204.03	878.289	1029.46	1175.34	1249.74	1482.49	1338.38	863.618	938.208	1181.06	0.715315	0.710823	0.704928	0.275684	0.0495486	0.0814203
LOC100113913	0	0	0	0	0	0	0	0	0	0	0	0	0	0	0	0	0	0	0	0	1.18304	2.10833	0.950932	NA	NA	NA	NA	NA	NA
LOC100113915	5.37191	5.62768	2.86759	7.39114	6.48922	3.68154	14.899	5.65419	12.3985	7.92387	15.5734	0	0	5.50416	29.6403	17.6076	13.9231	56.5727	18.6545	32.6089	91.0939	52.7083	27.577	0.0625	0	0.0714286	0	0	0
LOC100113917	854.134	631.801	657.906	648.308	558.073	262.617	163.889	309.096	374.021	511.882	346.508	124.813	165.415	174.757	129.481	137.339	187.962	196.719	134.971	141.778	209.398	215.05	394.637	0.0333333	0.0522222	0.104396	0	0.0133333	0
LOC100113919	999.176	1460.2	1178.58	1210.03	1225.25	3236.08	2529.11	1684.95	2259.62	1857.36	2148.15	1983.14	703.414	1338.89	2804.91	2541.36	1548.95	1233.03	774.712	957.001	881.363	1722.51	833.017	0.758304	0.779199	0.758861	0.20904	0.0331455	0.0781807
LOC100113920	553.307	504.24	592.771	476.728	488.719	58.9047	27.3149	30.1557	68.1917	125.99	68.1336	368.66	271.409	291.72	193.442	166.685	191.443	541.298	392.843	503.312	525.269	427.992	366.109	0.863862	0.832751	0.847159	0.206418	0.0837693	0.105597
LOC100113921	1050.45	1153.67	1097.47	1035.29	1114.12	99.4017	48.4219	24.5015	99.1879	189.381	111.934	431.066	142.931	396.299	446.165	278.2	252.936	268.72	209.589	194.236	435.358	347.875	451.693	0.700913	0.701679	0.722196	0.2659	0.0804631	0.117665
LOC100113922	0	0	0	0	0	1.22718	0	0	0	0.792387	0	0	0	0	0	2.34768	1.16026	0	0	0	0	0	0	NA	NA	NA	NA	NA	NA
LOC100113923	845.344	712.84	706.245	816.193	784.79	965.792	1335.95	1242.98	1232.62	946.11	1106.68	464.581	807.802	593.073	673.927	847.512	885.277	366.437	557.442	406.903	233.058	274.083	455.497	0.904439	0.915676	0.891596	0.261899	0.08875	0.139124
LOC100113924	3649.48	3812.57	4003.97	3942.64	3795.79	6821.9	6748.02	6213.95	5955.41	5857.33	6469.77	3560.63	3438.38	4506.53	2915.67	3711.68	4028.42	1708.75	1941.17	2284.04	1050.54	868.633	2513.31	0.760936	0.819224	0.803728	0.198237	0.114127	0.0537976
LOC100113925	2124.84	1886.4	2127.34	2088.52	2184.43	4508.66	5331.37	5608.01	4491.35	3225.81	3731.77	7135.13	8673.84	7112.75	5811.06	4749.35	5746.76	4959.11	7811.87	7745.33	6795.37	6677.09	5749.34	0.691417	0.705574	0.719962	0.16632	0.0608847	0.0689061
LOC100113931	3367.7	2658.89	3757.77	2597.46	2709.65	6258.62	8044.24	9027.85	6826.4	4641.8	5591.82	11054	24338.5	14398.9	11249.3	7583	9785.62	11125.5	20716.4	17916.5	13318.6	11772.9	11484.4	0.845705	0.867777	0.891438	0.368126	0.0421722	0.109559
LOC100113933	930.318	887.298	897.145	1183.64	1169.28	1398.99	1595.44	1181.73	1573.57	1370.04	1537.87	1130.25	913.796	1103.58	989.05	1197.32	1007.1	842.162	887.737	938.57	520.537	771.65	869.152	0.836336	0.873091	0.887914	0.249682	0.0718099	0.106408
LOC100113934	0	0.375179	0	0	0	0	0	0	2.06641	0	0	0	0	0	0	1.17384	0	0	0	0	0	0	0	NA	NA	NA	NA	NA	NA
LOC100113938	419.498	370.677	404.33	393.842	420.177	200.031	307.913	352.444	234.538	372.422	226.787	372.127	417.552	357.77	326.043	214.813	254.097	335.579	537.69	477.792	551.296	453.292	415.557	0.610038	0.542847	0.564188	0.340324	0.0172222	0.114709
LOC100113939	1061.69	871.916	1223.23	831.503	877.667	838.165	732.536	970.636	742.876	1020.59	725.136	1652.61	2571.16	1955.35	934.45	759.474	736.764	2548.34	3533.39	3056.73	2021.81	1960.75	1614.68	0.781413	0.712167	0.780229	0.291411	0.0528242	0.139356
LOC100113941	285.2	238.614	277.336	351.079	295.259	203.712	173.822	194.127	202.509	215.529	213.161	201.087	205.564	169.253	120.121	211.291	163.596	253.291	220.563	163.045	272.099	322.575	232.028	0.760238	0.773416	0.794986	0.305274	0.0939556	0.124053
LOC100113942	411.196	352.293	447.753	431.854	426.666	65.0406	29.7981	39.5793	35.1291	21.3945	7.78669	248.47	354.919	355.018	120.121	111.515	99.7822	228.862	401.621	310.494	246.072	221.375	241.537	0.915247	0.820602	0.850557	0.27661	0.0406128	0.0987456
LOC100113951	750.115	808.51	998.329	731.723	679.34	1143.73	1272.63	1348.52	1316.31	1341.51	1191.36	1282.8	1715.17	1351.27	1321.33	1151.54	1276.28	1163.6	1387.02	1332.71	1788.75	1395.72	1262.84	0.845189	0.814132	0.820233	0.252992	0.0992357	0.125856
LOC100113954	790.16	1003.6	925.411	1099.17	1039.9	179.168	84.4279	81.9857	68.1917	123.612	98.307	842.486	557.271	722.421	252.723	213.639	228.571	573.442	658.396	568.53	403.416	358.417	370.864	0.727219	0.742208	0.6926	0.299945	0.0496001	0.0896963
LOC100113955	2833.93	2721.55	3171.55	2716.24	2695.87	6112.59	6409.07	5773.87	6007.07	4660.03	5311.5	5685.91	5291.67	5707.81	5143.37	4974.73	5078.45	2376.05	2817.93	2971.67	2872.42	2871.55	3605.94	0.665367	0.646673	0.682921	0.284458	0.0326285	0.067521
LOC100113956	278.851	294.14	312.157	212.759	195.488	71.1765	125.4	171.51	66.1253	183.041	91.4936	19.6464	41.7552	46.7853	24.9603	24.6506	27.8462	12.8574	18.6545	26.9378	14.1965	6.325	60.8597	0	0	0.166667	0	0	0.0526316
LOC100113958	0	0	0	0	0.405576	2.45436	0	3.76946	0	0	12.6534	2.31135	0	0	3.12003	0	2.32052	7.71446	0	1.41778	3.54911	0	0	NA	NA	NA	NA	NA	NA
LOC100113961	666.117	486.232	630.049	571.229	698.402	926.522	711.429	1043.2	830.699	886.681	722.216	3493.6	2937.32	3627.24	3277.59	2111.74	2467.87	3108.93	4139.12	4300.13	5885.61	4505.51	3566.95	0.779361	0.755961	0.764069	0.26406	0.0575988	0.0859127
LOC100113962	8859.26	7493.45	9176.68	10100	9726.93	14439	20175.8	18073.6	15062.1	10917.5	13284.1	20769.8	36126.3	22340	24436.1	19281.5	22995.2	16880.5	28575.5	23712.4	24390.7	23750.4	17307	0.627374	0.650014	0.618095	0.298013	0.0539931	0.0386246
LOC100113967	0	3.75179	4.09655	1.05588	0.405576	2.45436	0	7.53892	2.06641	3.96194	0.973337	1.15567	0	5.50416	3.12003	3.52152	0	0	0	0	1.18304	0	4.75466	NA	NA	NA	NA	NA	NA
LOC100113968	0	0	0	0	0	9.81745	13.6575	12.2507	7.23245	0	0	1.15567	0	4.12812	6.24006	5.8692	4.64103	2.57149	5.48663	2.83556	11.8304	4.21667	2.8528	NA	NA	NA	NA	NA	NA
LOC100113969	2.93013	10.505	3.6869	8.97495	4.05576	1.22718	0	1.88473	2.06641	0	0	0	3.21194	2.75208	0	1.17384	0	0	0	0	1.18304	0	1.90186	NA	NA	NA	NA	NA	NA
LOC100113970	0	0	0	0	0	2.45436	0	0	1.03321	0.792387	2.92001	17.3351	0	2.75208	6.24006	3.52152	2.32052	5.14297	1.09733	7.0889	2.36608	12.65	0.950932	NA	NA	NA	NA	NA	NA
LOC100113972	5.86027	4.50215	5.32552	13.1985	4.86691	20.8621	11.1743	12.2507	0	3.96194	0	6.93404	6.42388	24.7687	1.56002	2.34768	3.48078	21.8576	5.48663	4.25334	5.91519	6.325	3.80373	NA	NA	NA	NA	NA	NA
LOC100113973	216.83	186.089	202.779	107.172	125.323	160.761	90.6358	104.602	194.243	150.554	193.694	67.0291	118.842	105.955	113.881	66.9089	118.346	56.5727	66.9369	90.7379	73.3483	56.925	144.542	NA	NA	NA	NA	NA	NA
LOC100113974	534.75	402.567	565.734	430.798	486.286	89.5842	79.4615	123.45	74.3909	106.972	29.2001	70.4961	128.478	114.211	49.9205	34.0413	64.9745	74.5731	125.095	89.3201	70.9823	59.0333	249.144	0.783277	0.865551	0.765308	0.366317	0.127956	0.172421
LOC100113975	285.688	223.231	253.167	212.759	240.101	616.045	403.516	342.078	305.829	408.079	346.508	309.72	125.266	249.063	199.682	221.856	310.949	110.574	77.9102	153.12	139.598	92.7666	251.997	NA	NA	NA	NA	NA	NA
LOC100113977	1995.42	3379.61	2135.94	2470.75	2462.25	5966.55	4711.82	3410.42	3602.79	3332.78	4140.57	3360.7	1490.34	2864.91	5829.78	5119.11	2963.3	4471.82	2983.63	3740.1	6259.45	6194.28	3185.62	0.268267	0.157811	0.243257	0.119151	0.0168067	0
LOC100113979	1664.81	1334.51	1857.38	1720.55	1877.41	211.075	150.232	233.706	179.778	277.335	150.867	1520.87	1752.11	1977.37	1134.13	940.245	1109.21	1383.46	1948.85	1847.37	2408.67	1817.38	1743.06	0.639484	0.673352	0.688609	0.337355	0.12373	0.138095
LOC100113985	293.013	166.955	290.445	318.875	295.665	182.85	240.868	426.891	197.343	232.169	194.667	109.789	305.134	196.774	113.881	157.294	138.071	111.86	224.952	158.791	75.7144	56.925	128.376	0.595241	0.578711	0.586079	0.169941	0.0532484	0.0580326
LOC100113992	69.8349	45.7718	59.4	67.0482	58.8086	73.6309	193.687	135.701	176.678	49.128	146	35.8259	317.982	39.9051	109.201	147.904	216.968	10.2859	61.4503	41.1156	43.7724	75.9	58.0069	NA	NA	NA	NA	NA	NA
LOC100113993	445.381	640.43	589.084	460.89	560.506	465.102	333.987	347.733	601.327	781.294	408.801	299.319	298.71	324.745	338.524	430.799	525.597	556.727	584.875	413.992	263.817	318.358	578.167	0.914676	0.933212	0.951893	0.269765	0.0712081	0.0752542
LOC100113994	577.725	451.715	609.567	543.249	545.5	298.205	425.864	501.338	318.228	496.034	274.481	546.634	1287.99	869.657	407.164	339.24	513.995	284.149	651.812	487.716	365.559	387.933	463.104	0.73747	0.764816	0.739578	0.293747	0.0613209	0.0303045
LOC100113998	1063.64	808.886	1130.65	1213.2	1149	445.467	362.543	496.626	766.64	1022.97	628.775	128.28	383.827	218.79	258.963	327.501	510.514	212.148	252.385	218.338	145.514	124.392	642.83	0.788999	0.801444	0.807739	0.258974	0.0768756	0.0786141
LOC100113999	1315.63	1315.75	1529.65	1182.05	1312.85	33.1339	17.3822	48.0606	96.0883	161.647	72.0269	127.124	80.2984	209.158	39.0004	29.346	25.5257	118.288	211.784	172.969	114.755	92.7666	589.578	0.897664	0.920503	0.87351	0.377123	0.0859518	0.0517282
LOC100114001	0	0	0	0	0	0	0	12.2507	1.03321	0	0	4.62269	0	0	23.4002	5.8692	4.64103	39.858	23.0439	48.2045	66.2501	25.3	33.2826	NA	NA	NA	NA	NA	NA
LOC100114002	0	0	0	0	0	0	0	0	0	0	0	0	0	0	9.3601	4.69536	3.48078	0	0	1.41778	1.18304	2.10833	0	NA	NA	NA	NA	NA	NA
LOC100114003	1363	1287.61	1519.41	1142.46	1060.18	303.114	286.806	350.56	266.568	250.394	169.361	1122.16	1360.26	957.723	653.647	485.97	449.02	1847.61	2623.71	2200.39	1555.69	1399.93	997.528	0.831748	0.85831	0.849559	0.356509	0.0578164	0.0847731
LOC100114005	270.061	222.856	316.663	331.017	311.888	46.6329	191.204	99.8907	114.686	108.557	97.3337	40.4486	170.233	52.2895	56.1606	41.0844	55.6924	69.4301	119.609	110.587	54.4197	31.625	73.2218	0.760831	0.728577	0.703216	0.266936	0.0845254	0.108291
LOC100114006	6509.29	6154.81	6209.55	6626.16	6557.76	12166.3	10403.3	12353.5	11462.4	9230.52	10273.6	12756.3	14739.6	9840.06	13228.9	12535.4	14919.8	7839.18	8789.58	8383.33	12269.3	11688.6	8398.64	0.737053	0.759347	0.773728	0.34663	0.0574836	0.126649
LOC100114008	1047.52	725.596	1020.04	813.553	791.685	807.485	908.841	1381.51	912.322	846.269	797.163	730.386	2447.5	1073.31	778.448	825.209	964.175	388.295	1070.99	772.69	754.778	592.441	822.557	0.809655	0.838857	0.922952	0.328583	0.0473203	0.0840476
LOC100114009	2579.5	2765.44	3134.27	2473.92	2773.33	169.351	206.103	193.185	257.269	362.121	242.361	286.607	449.671	498.126	113.881	192.51	228.571	365.151	487.213	466.45	388.036	349.983	1281.86	0.591121	0.571006	0.650232	0.238736	0.0773565	0.0952605
LOC100114012	0	0	0	0	0	0	0	0	0	0	0	0	0	0	0	3.52152	2.32052	0	0	0	0	0	0	NA	NA	NA	NA	NA	NA
LOC100114014	0	0	0	0	0	2.45436	0	0	0	0	0	8.08971	17.6657	13.7604	1.56002	1.17384	0	1.28574	0	1.41778	1.18304	12.65	0	NA	NA	NA	NA	NA	NA
LOC100114015	0	0.750358	1.22897	0	0	0	0	0	1.03321	0	0	0	0	0	0	0	0	0	0	0	0	0	0	NA	NA	NA	NA	NA	NA
LOC100114017	881.482	641.181	798.008	716.413	714.22	990.335	1404.23	1040.37	1277.04	922.339	1222.51	609.04	1159.51	601.329	939.13	977.808	1279.77	127.289	185.448	238.187	222.411	240.35	381.324	NA	NA	NA	NA	NA	NA
LOC100114022	0	0	1.63862	0	0	0	0	9.42365	1.03321	0	0.973337	1.15567	0	0	0	1.17384	2.32052	0	0	1.41778	0	0	0	NA	NA	NA	NA	NA	NA
LOC100114023	47.3705	33.3909	56.1227	32.2042	38.5297	11.0446	17.3822	14.1355	34.0958	23.7716	26.2801	2.31135	32.1194	1.37604	20.2802	23.4768	32.4872	32.1436	24.1412	32.6089	35.4911	33.7333	26.6261	NA	NA	NA	NA	NA	NA
LOC100114024	0	0.750358	1.22897	0	0	1.22718	0	0	3.09962	0.792387	1.94667	1.15567	0	0	1.56002	1.17384	1.16026	9.0002	0	2.83556	5.91519	6.325	0.950932	NA	NA	NA	NA	NA	NA
LOC100114025	235.876	347.791	302.735	241.268	236.045	293.296	310.397	313.807	506.272	480.187	472.068	138.681	199.14	144.484	227.762	223.03	276.142	1161.03	606.822	964.09	513.438	592.441	654.242	NA	NA	NA	NA	NA	NA
LOC100114027	3658.76	2735.05	3951.53	2542.02	2405.07	5708.85	8370.78	10778.8	7129.13	4867.63	5388.39	9164.49	30584.1	14226.9	12338.2	7762.6	9888.88	9820.51	20398.2	16966.6	13570.6	10995	12543.7	0.958333	1	0.944444	0.315359	0.0476191	0
LOC100114028	0	0	0	0	0	0	0	0	0	0	0	0	0	0	0	0	1.16026	0	5.48663	2.83556	3.54911	2.10833	0.950932	NA	NA	NA	NA	NA	NA
LOC100114031	5240.55	6810.62	6221.43	6472.53	6617.38	266.298	168.856	181.876	371.955	374.007	241.387	544.322	1143.45	1063.68	196.562	251.202	183.321	991.308	1139.02	935.735	483.862	586.116	1897.11	0.722565	0.742367	0.76665	0.208749	0.0420595	0.0804782
LOC100114033	2356.32	2556.84	2758.62	2103.83	2270.42	119.037	84.4279	103.66	226.272	288.429	144.054	117.879	167.021	255.943	93.601	90.3856	99.7822	369.008	238.12	333.178	134.866	109.633	1245.72	0.746209	0.763509	0.75252	0.238002	0.0601156	0.0640148
LOC100114034	0	0	1.22897	0	0	0	0	3.76946	4.13283	1.58477	0	4.62269	0	5.50416	18.7202	14.0861	16.2436	11.5717	5.48663	8.50668	9.4643	10.5417	13.3131	NA	NA	NA	NA	NA	NA
LOC100114035	219.76	188.34	239.648	285.615	240.101	60.1319	156.44	108.372	86.7894	141.045	113.88	62.4064	107.6	79.8103	45.2405	62.2135	58.0129	122.146	81.2022	136.107	139.598	96.9833	117.916	0.925926	0.884728	0.919231	0.366328	0.0837196	0.208113
LOC100114036	3531.79	4166.36	4682.36	4007.05	4120.65	2499.77	2383.85	2222.1	2629.51	2951.64	2915.14	1914.95	1956.07	1973.24	2059.22	2240.86	2782.3	358.722	805.438	778.361	811.564	1172.23	2340.24	NA	NA	NA	NA	NA	NA
LOC100114037	0	0.375179	0.409655	0	0	0	0	0	0	0	1.94667	1.15567	0	0	7.80008	7.04304	0	1.28574	0	0	10.6473	14.7583	6.65653	NA	NA	NA	NA	NA	NA
LOC100114041	3775.48	3852.71	3579.57	3975.9	3936.93	7683.38	8311.18	8773.42	7029.94	6511.04	6549.58	4738.26	6775.58	5292.25	4873.49	5737.73	5863.95	2961.07	4245.56	3673.47	1515.47	2011.35	2388.74	0.750984	0.745717	0.764009	0.171724	0.0484118	0.0757935
LOC100114042	301.316	264.501	315.025	275.056	299.315	485.964	608.377	698.292	476.309	370.045	439.948	270.428	366.161	408.684	354.124	379.15	402.61	59.1442	114.122	144.614	108.839	109.633	194.941	NA	NA	NA	NA	NA	NA
LOC100114043	2876.42	2672.4	3308.37	2884.66	3035.74	3553.92	3867.54	4136.98	3825.97	3114.08	2915.14	6776.87	8114.96	7171.92	6316.51	5221.24	6340.81	6183.14	8580	7599.3	9000.55	7682.76	5931.92	0.658912	0.715529	0.722979	0.279457	0.0282303	0.0726082
LOC100114044	344.291	440.085	435.463	414.96	328.111	300.659	418.415	294.018	337.859	328.048	474.988	92.4539	192.716	176.133	126.361	295.808	214.648	21.8576	44.9904	49.6223	41.4063	65.3583	190.186	0.583206	0.555576	0.599828	0.200738	0.0297215	0.0873039
LOC100114046	2.44178	4.12697	3.27724	4.22351	1.21673	13.499	2.48317	6.59655	5.16604	6.3391	0.973337	6.93404	0	15.1364	17.1602	15.2599	6.96155	11.5717	0	4.25334	21.2947	8.43333	4.75466	NA	NA	NA	NA	NA	NA
LOC100114049	0	0	1.22897	0	0	4.90872	0	0	0	2.37716	0	12.7124	9.63581	0	3.12003	2.34768	2.32052	11.5717	27.4332	14.1778	27.2099	35.8417	8.55839	NA	NA	NA	NA	NA	NA
LOC100114050	412.661	377.055	606.289	554.863	528.871	247.891	479.252	454.22	570.33	537.238	526.575	90.1425	234.471	235.303	232.442	311.067	416.533	145.289	175.572	194.236	65.0671	99.0916	330.924	NA	NA	NA	NA	NA	NA
LOC100114052	36.6267	60.0286	89.3048	39.5954	44.2078	77.3124	83.1863	109.314	141.549	152.138	100.254	46.2269	81.9044	61.9218	96.721	80.9949	135.75	9.0002	36.2118	36.8623	18.9286	21.0833	59.9087	NA	NA	NA	NA	NA	NA
LOC100114054	47.3705	40.1441	47.9296	36.4278	50.2915	2.45436	3.72476	0	10.3321	13.4706	1.94667	3.46702	0	0	3.12003	1.17384	1.16026	3.85723	1.09733	1.41778	1.18304	4.21667	9.50932	0.783127	0.787835	0.807115	0.340486	0.138094	0.137101
LOC100114055	3500.05	3482.79	3993.32	3943.7	3949.5	2496.09	2401.23	2805.42	1998.22	2136.28	2000.21	5228.27	4893.39	4192.79	3051.39	3275.01	3717.47	4336.81	6136.25	5279.81	4838.62	5348.84	3017.31	0.853282	0.877846	0.850388	0.401005	0.0884302	0.0866517
LOC100114058	661.234	496.737	671.834	672.066	630.671	927.749	1313.6	1355.12	1014.61	839.138	981.123	2068.66	4002.07	2882.8	1783.1	1770.15	2417.98	1607.18	2422.9	1919.67	2185.07	2021.89	1379.8	0.832554	0.83131	0.788722	0.245188	0.0981376	0.107932
LOC100114061	0	0	0	0	0	0	0	0	2.06641	0	0	0	0	0	1.56002	0	1.16026	1.28574	3.29198	1.41778	1.18304	10.5417	3.80373	NA	NA	NA	NA	NA	NA
LOC100114064	2605.87	2557.97	3410.38	3034.06	3191.88	630.771	901.392	1254.29	767.673	1409.66	860.43	392.929	762.835	762.326	202.802	327.501	451.341	354.865	643.033	646.508	365.559	288.842	1162.04	0.763697	0.714616	0.731339	0.274731	0.0554848	0.0913642
LOC100114065	0.488356	0	0	0.527938	0.405576	8.59027	0	5.65419	8.26566	2.37716	5.84002	0	8.02984	8.25624	12.4801	14.0861	17.4039	2.57149	1.09733	2.83556	15.3795	14.7583	2.8528	NA	NA	NA	NA	NA	NA
LOC100114066	10299.9	11283.9	10021.4	9550.94	9146.15	22699.2	16453.5	17019.1	20523.6	18915.1	18723.1	20855.3	14233.7	13384.7	31384.4	23796.1	24725.1	16651.7	13365.4	16267.6	28010.8	26284.6	23190.4	0.446795	0.423255	0.513114	0.17873	0.0221997	0.043211
LOC100114068	0	3.00143	0	2.63969	3.24461	2.45436	0	8.48128	4.13283	3.16955	0	0	3.21194	4.12812	0	5.8692	1.16026	1.28574	5.48663	5.67112	2.36608	4.21667	2.8528	NA	NA	NA	NA	NA	NA
LOC100114069	0	0	0	0	0	1.22718	0	0	0	1.58477	0	0	0	0	0	4.69536	0	1.28574	0	1.41778	1.18304	0	0	0.115385	0.0833333	0	0	0	0.0263158
LOC100114070	1290.24	1124.79	1399.79	1434.41	1303.52	1097.1	978.37	1104.45	990.846	1205.22	913.963	2673.07	2553.49	2313.12	2524.11	1970.88	2277.59	2646.06	3532.29	3428.19	4880.03	4035.35	3143.78	0.826286	0.869687	0.776409	0.282475	0.0875048	0.0628387
LOC100114072	2470.1	2563.97	2350.19	2273.3	2345.45	5462.18	4302.1	4148.29	3877.63	2907.27	3711.33	6637.03	3679.27	5666.53	8623.77	6547.68	4167.65	3915.09	3612.4	4149.84	7407	7619.51	4180.3	0.586263	0.622571	0.630248	0.247142	0.05137	0.0988565
LOC100114076	1514.39	1322.13	1533.75	806.162	891.862	1601.47	2376.4	1398.47	2212.1	1778.12	2352.55	2209.65	2437.86	1889.3	2949.99	2847.73	2931.97	2309.2	2289.02	2078.47	2653.55	3189.91	2152.91	0.687976	0.72135	0.709092	0.249738	0.0657574	0.107899
LOC100114077	53.2308	30.7647	57.3517	42.763	51.1026	15.9534	24.8317	42.4064	28.9298	26.1488	38.9335	72.8074	101.176	45.4093	62.4006	59.8658	71.936	37.2866	60.353	80.8134	42.5894	65.3583	60.8597	NA	NA	NA	NA	NA	NA
LOC100114080	19.0459	11.2554	11.0607	20.5896	23.929	33.1339	36.006	42.4064	15.4981	7.92387	23.3601	36.9816	25.6955	19.2646	51.4805	36.389	18.5641	1546.75	776.907	871.935	819.845	735.808	238.684	NA	NA	NA	NA	NA	NA
LOC100114081	2580.96	3067.46	2672.18	2727.86	2611.91	5075.62	4278.51	4324.51	3938.59	4125.17	3969.27	4019.43	1903.07	3822.64	2987.43	2838.34	2549.09	3084.5	2213.31	3381.4	1886.95	1802.62	2524.73	0.800701	0.821899	0.774696	0.244675	0.0347204	0.0821934
LOC100114082	52.7424	30.0143	39.3269	57.0174	34.0684	50.3144	12.4159	45.2335	8.26566	27.7335	9.73337	36.9816	35.3313	56.4176	20.2802	12.9122	18.5641	18.0004	14.2652	12.76	14.1965	12.65	47.5466	NA	NA	NA	NA	NA	NA
LOC100114083	7348.78	7676.53	10398.7	6440.85	6602.78	978.063	861.661	1004.56	1513.65	1751.97	1371.43	2028.21	2659.48	2886.93	2602.11	2173.95	2596.66	4206.95	5409.82	4916.86	8407.85	6803.59	8752.38	0.415819	0.496073	0.453567	0.145653	0	0.0314328
LOC100114084	500.565	404.068	519.033	438.717	461.546	652.86	1087.63	700.177	696.382	596.667	723.189	565.124	790.137	656.371	677.047	712.521	824.944	313.721	423.568	389.889	334.8	331.008	343.287	0.72031	0.74145	0.765797	0.255433	0.102082	0.150268
LOC100114086	1.46507	0	0	0	0.405576	1.22718	0	0	2.06641	0	0	0	0	0	0	2.34768	1.16026	2.57149	0	4.25334	2.36608	2.10833	1.90186	NA	NA	NA	NA	NA	NA
LOC100114089	1.95342	1.12554	0	4.75145	0	1.22718	2.48317	1.88473	1.03321	0	0	0	0	0	0	0	0	0	0	0	0	0	0	NA	NA	NA	NA	NA	NA
LOC100114090	746.696	454.717	689.04	598.682	466.818	736.309	1087.63	1160.99	859.629	624.401	640.455	977.7	3661.61	1160	591.246	753.605	1211.31	1005.45	2017.98	1653.13	951.162	959.291	768.353	0.863742	0.863823	0.850882	0.294419	0.124327	0.126999
LOC100114091	370.174	384.558	393.678	401.761	386.92	443.012	634.451	417.468	601.327	507.92	527.548	530.454	356.525	440.333	589.686	545.835	540.68	564.441	556.344	499.058	611.631	685.208	346.139	0.959967	0.95665	0.964693	0.275733	0.100096	0.0902584
LOC100114093	3036.6	3586.33	3427.58	3475.42	3430.77	2674.03	1384.37	1515.32	1746.12	1799.51	1527.17	12279	6235.98	8192.94	10321.1	6256.56	6277	10660.1	8957.48	10033.6	13709	14189.1	10296.7	0.704463	0.651397	0.655577	0.198199	0.0196196	0.0492372
LOC100114094	796.508	721.469	893.867	843.646	873.206	1176.87	1343.4	1537	1320.44	1068.14	1038.55	1166.07	2065.28	1184.77	1152.85	1261.88	1464.25	583.728	1063.31	742.917	877.814	864.416	759.795	0.762636	0.692915	0.826203	0.240368	0.015625	0.118087
LOC100114095	26.8596	60.4038	51.6165	69.6879	62.8643	74.858	18.6238	56.5419	57.8596	83.2006	31.1468	426.444	93.1462	163.749	46.8005	48.1274	46.4103	1089.02	494.894	623.823	92.277	71.6833	47.5466	0.832269	0.84348	0.87025	0.297497	0.0400376	0.0644585
LOC100114096	0	0	0	0	0	0	0	0	0	0	0	0	0	0	0	0	0	0	2.19465	0	2.36608	4.21667	0	NA	NA	NA	NA	NA	NA
LOC100114099	0	1.87589	0.81931	0	0.405576	0	0	2.82709	1.03321	0	0	1.15567	0	0	0	4.69536	3.48078	5.14297	17.5572	5.67112	3.54911	2.10833	4.75466	0	0.125	0	0	0	0.0588235
LOC100114100	8094.01	7562.1	7649.08	8569.5	8455.45	20545.5	17811.8	16878.7	19228	14734.4	16809.5	25386.7	26405.3	19706.3	32509.2	24739.8	27949.5	22044.1	24083	23647.1	33230.4	30686.8	25024.7	0.744705	0.731017	0.743886	0.367663	0.0792743	0.0327096
LOC100114102	154.32	105.8	120.029	141.488	128.568	71.1765	127.883	158.317	110.553	98.256	103.174	36.9816	99.5701	85.3144	31.2003	35.2152	66.1347	30.8578	69.1316	51.0401	22.4777	25.3	57.0559	0.136364	0.0476191	0	0	0	0
LOC100114103	0	2.25107	0	0	0	0	0	0.942365	4.13283	0.792387	2.92001	1.15567	0	0	6.24006	2.34768	3.48078	0	0	0	3.54911	4.21667	5.70559	NA	NA	NA	NA	NA	NA
LOC100114104	4389.34	3645.99	4216.58	4801.6	4501.9	6878.35	8174.6	8320.14	6589.8	5709.94	5380.6	5343.83	11172.7	5698.18	6319.63	5855.11	6991.72	2401.77	4909.44	3331.78	2762.39	2753.48	3350.13	0.875376	0.858022	0.817727	0.334352	0.030991	0.0882116
LOC100114105	230.504	495.986	237.19	427.102	397.465	986.654	516.5	271.401	515.571	492.072	849.723	1727.73	497.85	638.482	3865.72	2042.48	1354.02	4896.11	1342.03	1716.93	5507.04	6489.45	2010.27	NA	NA	NA	NA	NA	NA
LOC100114107	2306.99	1592.63	2486.2	1436.52	1350.97	4061.97	5543.68	9947.6	4269.21	3338.33	3578.96	5477.89	31101.2	10398.7	6807.91	3554.39	4666.56	5203.4	15983.7	12469.4	8017.45	5648.22	7637.89	0.890444	0.865037	0.902453	0.296032	0.00769231	0.0834476
LOC100114108	2466.69	2228.94	2605.41	2267.5	2427.37	2849.51	3588.18	3533.87	2816.52	2865.27	2965.76	2389.93	2704.45	2417.7	2149.7	2325.38	2681.36	2165.19	2817.93	2577.52	2247.77	2433.02	2110.12	0.752566	0.792186	0.810926	0.331134	0.062861	0.0916052
LOC100114110	1880.17	2296.09	1933.16	2149.77	2056.68	424.605	523.949	247.842	522.803	490.488	662.842	1028.55	786.925	862.777	1344.73	990.721	884.117	1524.89	1216.93	1229.22	2455.99	2169.47	1326.55	0.637982	0.684159	0.642035	0.261416	0.0674377	0.0721647
LOC100114112	2540.92	2945.53	2639.82	2736.83	2805.37	1650.56	1676.14	1167.59	1329.74	1571.3	1580.7	5017.93	2021.91	3898.32	3017.07	2583.62	2132.56	3153.93	3062.64	3377.15	3394.14	4279.92	2507.61	0.700105	0.674549	0.718478	0.242558	0.0536914	0.0976698
LOC100114113	1625.25	1434.68	1608.31	1595.43	1452.37	2070.25	2167.81	2031.74	2342.28	2112.5	2259.11	2008.56	1911.1	1988.38	2804.91	2436.89	2800.86	1047.88	1203.77	1036.4	871.899	1450.53	1464.44	0.806486	0.796122	0.821452	0.26488	0.0363056	0.0665811
LOC100114114	0	0	0	1.05588	0	0	0	0	0	0	0	0	0	0	1.56002	0	0	1.28574	0	0	0	0	0	NA	NA	NA	NA	NA	NA
LOC100114115	1061.2	1086.89	1132.7	1340.44	1333.94	39.2698	50.905	79.1586	101.254	272.581	77.8669	134.058	144.537	155.492	188.762	111.515	105.584	308.578	460.877	395.561	459.019	465.942	521.111	0.519447	0.470382	0.529447	0.104166	0.0436025	0.0748701
LOC100114116	13014.2	13323	15843	13720.1	13994	3260.62	2365.22	3324.66	2992.17	3708.37	2858.69	14758	15993.8	14319.1	5659.74	3768.02	4560.98	14231.9	20120.6	17245.9	9231.24	9386.3	14322	0.6037	0.61715	0.617627	0.181853	0.0184963	0.032134
LOC100114118	376.522	319.652	376.063	388.563	389.759	473.692	731.294	554.11	437.047	409.664	526.575	572.058	652.023	487.118	505.445	547.009	640.463	486.011	609.016	540.174	444.822	434.317	348.992	0.894596	0.919048	0.935065	0.328968	0.0838095	0.151981
LOC100114119	261.759	290.764	339.194	316.763	315.538	163.215	135.333	201.666	170.479	218.699	155.734	752.343	838.316	824.248	599.046	407.322	489.629	907.735	1098.42	951.33	1181.85	1026.76	635.223	0.84193	0.852315	0.836004	0.433874	0.113182	0.063447
LOC100114121	3712.97	3500.04	3709.84	4278.41	4074.82	5918.69	6581.65	7794.3	5715.7	5125.16	4789.79	5078.03	6170.13	5676.16	5494.38	5232.98	5752.56	2295.05	3661.78	3818.08	4100.41	4075.41	3940.66	0.822156	0.82878	0.827008	0.35864	0.0861561	0.0740164
LOC100114125	240.271	212.351	275.288	287.726	299.315	303.114	533.882	751.065	465.977	286.844	390.308	219.578	529.97	324.745	360.364	382.672	382.885	75.8589	195.324	137.525	56.7858	153.908	128.376	0.806624	0.684767	0.750233	0.272409	0.0472203	0.03125
LOC100114126	102.066	101.298	111.017	90.8054	64.4866	180.396	153.957	245.015	111.586	125.99	85.6536	72.8074	99.5701	114.211	85.8009	76.2996	97.4617	11.5717	29.6278	45.369	43.7724	29.5167	93.1914	0	0	0.15	0	0	0
LOC100114127	532.796	539.882	562.047	556.447	557.262	973.155	1251.52	741.641	924.721	796.349	885.736	758.122	579.755	736.181	1082.65	1008.33	841.187	367.723	401.621	459.361	287.478	434.317	373.716	0.800962	0.819121	0.821928	0.284011	0.0274527	0.0867271
LOC100114131	448.799	430.33	483.803	533.746	559.695	546.096	723.845	771.797	648.854	538.031	629.749	545.478	1164.33	710.036	592.806	686.696	747.206	361.294	736.306	517.49	302.858	423.775	302.397	0.884045	0.808934	0.806372	0.246697	0.0616277	0.103574
LOC100114133	0.976712	0.750358	0.81931	1.58382	0	1.22718	0	0	0	0	0	2.31135	0	0	0	3.52152	4.64103	0	0	0	2.36608	0	0	NA	NA	NA	NA	NA	NA
LOC100114134	0	0	0	0	0	0	0	0	0	0	0	0	0	0	0	0	0	0	0	0	0	0	0	NA	NA	NA	NA	NA	NA
LOC100114136	0	0.375179	0.409655	0	0.405576	1.22718	0	0	2.06641	0	0.973337	17.3351	57.8149	15.1364	35.8804	15.2599	34.8078	51.4297	156.918	60.9645	93.46	63.25	48.4976	NA	NA	NA	NA	NA	NA
LOC100114137	666.606	598.785	730.825	752.84	817.642	930.203	1630.2	1466.32	1608.7	1030.1	1515.49	524.676	1480.7	890.297	1219.93	1257.18	1489.77	147.86	468.558	341.685	311.139	503.892	573.412	NA	NA	NA	NA	NA	NA
LOC100114138	495.681	886.923	583.758	559.087	606.742	1655.47	1349.6	1621.81	1043.54	1194.13	1081.38	283.14	317.982	390.795	346.324	512.968	451.341	136.289	150.334	345.938	157.344	156.017	341.385	NA	NA	NA	NA	NA	NA
LOC100114139	7.32534	4.12697	6.55448	4.22351	7.70595	9.81745	1.24159	5.65419	4.13283	1.58477	14.6	26.5805	35.3313	30.2729	7.80008	10.5646	6.96155	12.8574	8.77861	4.25334	15.3795	6.325	7.60746	NA	NA	NA	NA	NA	NA
LOC100114140	0	0.375179	0	0	0	0	0	5.65419	1.03321	0.792387	0.973337	0	0	0	3.12003	5.8692	4.64103	7.71446	14.2652	2.83556	21.2947	14.7583	13.3131	NA	NA	NA	NA	NA	NA
LOC100114141	3913.68	3154.13	4350.13	2835.03	2972.06	6731.09	7633.27	10966.3	5860.35	4995.21	5122.67	10057.8	25841.6	16201.5	10999.7	7417.49	9640.59	12640.1	24332.1	22025.2	18444.7	13088.5	14335.3	0.890196	0.941927	0.956372	0.413682	0.0459313	0.0822912
LOC100114143	861.46	590.532	784.08	1073.83	1014.75	429.513	634.451	823.627	447.379	587.159	451.628	995.035	1035.85	986.62	616.206	671.436	746.046	887.163	1685.49	1236.3	1616.03	1412.58	889.122	0.864795	0.846871	0.832394	0.241517	0.065117	0.0629205
LOC100114144	446.846	353.418	443.656	476.728	483.852	104.31	213.553	288.364	212.841	266.242	202.454	143.304	224.836	170.629	82.6809	103.298	117.186	185.147	379.675	262.289	220.045	189.75	226.322	0.897047	0.876871	0.839813	0.334685	0.0769995	0.108883
LOC100114146	853.158	675.322	723.041	820.416	866.716	400.061	367.51	378.831	378.154	512.674	437.028	714.206	674.507	609.585	335.403	451.928	465.264	378.009	441.125	391.307	347.813	438.533	426.018	0.732311	0.683796	0.684804	0.228004	0.0824519	0.074494
LOC100114147	725.208	889.549	827.913	731.195	814.397	53.996	85.6695	46.1759	151.881	257.526	143.08	136.369	125.266	143.108	546.006	361.543	360.84	462.868	492.7	453.69	1046.99	849.658	791.176	0.265152	0.0930736	0.249074	0.0238095	0	0.0565476
LOC100114149	88.3924	66.4067	69.2317	87.1098	114.372	227.029	324.054	132.873	264.501	198.889	271.561	342.079	404.704	331.625	638.047	508.273	527.918	581.156	648.52	516.072	755.961	748.458	445.987	0.558974	0.6625	0.466487	0.230838	0.0151515	0.0751634
LOC100114150	979.153	799.131	861.505	869.515	849.682	1579.38	1553.22	1470.09	1750.25	1464.33	1560.26	583.615	700.202	719.669	820.569	997.764	1488.61	379.294	323.711	463.614	241.34	284.625	683.72	NA	NA	NA	NA	NA	NA
LOC100114151	22476.1	21459.9	21463.5	19501.5	19268.1	15558.2	15850.1	15004.3	16962.2	19843.7	18823.4	26646.4	19408.1	20329.6	17434.7	16249.5	18252	45668.3	34760	40924.2	29874.1	28076.7	25482.1	0.665373	0.673885	0.693497	0.173157	0.0186426	0.0276121
LOC100114153	2694.75	2052.98	2437.86	2188.3	2228.64	346.065	278.115	570.131	648.854	1183.03	707.616	1401.83	2829.72	1600.33	539.766	523.532	749.527	1361.6	2161.73	1668.73	1483.53	1321.92	1861.93	0.702856	0.706762	0.689339	0.250923	0.0302523	0.0938892
LOC100114154	3.90685	0	0.409655	0	0	0	0	0	1.03321	0.792387	0	0	1.60597	2.75208	1.56002	3.52152	1.16026	24.4291	7.68128	2.83556	20.1116	14.7583	10.4603	NA	NA	NA	NA	NA	NA
LOC100114156	0	0	0	0	0	0	0	0	0	0	0	0	0	0	0	2.34768	0	0	0	0	5.91519	0	1.90186	NA	NA	NA	NA	NA	NA
LOC100114157	1167.66	831.772	841.022	930.228	1027.73	1938.95	2459.58	2954.31	2076.75	1636.28	1617.69	1497.75	2842.56	1764.08	2074.82	1779.54	2161.56	1149.45	1920.32	1548.22	1766.28	1718.29	1427.35	0.125	0.0666667	0	0	0	0
LOC100114158	1845.01	1653.79	1875.4	1873.65	1769.12	4210.46	3846.43	4233.1	4277.48	3236.9	3475.79	7706.03	7122.47	6808.64	11756.3	7433.93	8424.64	4730.25	5353.86	5595.98	9458.39	8498.69	6692.66	0.709357	0.705544	0.721178	0.206696	0.0554744	0.0601232
LOC100114159	0	0	0.409655	0.527938	0	0	1.24159	0.942365	1.03321	0	2.92001	27.7362	1.60597	9.63228	40.5604	61.0397	27.8462	132.432	43.8931	35.4445	256.719	282.517	38.0373	0.09375	0.0625	0.0625	0	0	0
LOC100114160	48.3472	53.2754	33.1821	50.1542	23.1178	39.2698	52.1466	27.3286	74.3909	57.0519	64.2402	21.9578	49.785	20.6406	12.4801	19.9553	34.8078	42.4295	85.5915	51.0401	11.8304	10.5417	23.7733	NA	NA	NA	NA	NA	NA
LOC100114161	1352.75	1069.63	1319.91	1264.94	1293.38	1547.48	2051.1	2478.42	1668.63	1763.85	1735.46	1212.3	2518.16	1475.11	1446.14	1695.02	1997.97	294.435	718.749	704.637	537.099	740.025	831.115	NA	NA	NA	NA	NA	NA
LOC100114163	6021.92	6487.22	5994.48	5271.47	5296.42	434.422	144.024	130.046	626.124	923.923	550.909	6108.89	1946.43	3156.63	8698.65	4340.86	4064.39	15698.9	8971.74	11974.6	20426.3	15555.3	12422	NA	NA	NA	NA	NA	NA
LOC100114164	12975.1	13641.1	12783.3	13767.6	13796.5	17291	10269.2	14810.2	11677.3	12171.9	11996.4	16620.9	14839.2	14192.5	12754.7	11119.8	11524.8	8080.9	9099.03	10138.5	10264	11391.3	10162.6	0.759583	0.713425	0.717591	0.202425	0.0470737	0.0400944
LOC100114168	7.81369	6.75322	10.651	4.22351	3.65019	9.81745	0	4.71182	9.29887	6.3391	9.73337	1.15567	0	11.0083	0	5.8692	5.80129	2.57149	2.19465	0	5.91519	2.10833	7.60746	NA	NA	NA	NA	NA	NA
LOC100114169	14299.5	11799.8	14977.4	13512.6	12621.9	23095.5	31224.7	34742.2	25505.8	17490.4	25024.5	20175.7	44841.9	23636.2	24651.4	24809.1	29556.4	6976.44	19890.1	12910.3	13344.7	17893.4	15750.3	0.643044	0.676909	0.726879	0.288459	0.0389641	0.081162
LOC100114171	2423.71	5225.49	2235.9	1820.33	1728.97	6646.41	1979.09	2275.81	4408.7	4594.26	6015.22	6003.72	2399.32	2170.01	9924.82	6121.57	4914.85	17118.4	4479.29	5727.83	12548.5	16147.7	6569.99	NA	NA	NA	NA	NA	NA
LOC100114173	9.27876	5.62768	4.50621	0.527938	5.27249	8.59027	2.48317	3.76946	8.26566	2.37716	4.86668	15.0238	61.0268	2.75208	23.4002	15.2599	37.1283	51.4297	70.2289	35.4445	36.6742	14.7583	14.264	NA	NA	NA	NA	NA	NA
LOC100114176	0	2.62625	1.22897	0	0	1.22718	7.44952	0	4.13283	5.54671	0	2.31135	0	1.37604	1.56002	3.52152	0	1.28574	0	0	4.73215	0	1.90186	NA	NA	NA	NA	NA	NA
LOC100114177	0	0	0.409655	0	0	6.13591	12.4159	1.88473	2.06641	1.58477	0	6.93404	3.21194	0	6.24006	4.69536	1.16026	18.0004	6.58396	0	10.6473	6.325	0.950932	0	0	0.125	0	0	0
LOC100114179	760.858	611.917	752.536	783.989	747.883	174.26	146.507	177.165	260.368	404.117	225.814	788.169	796.561	549.04	191.882	156.121	205.366	1576.32	1979.58	1741.03	957.078	643.041	484.025	0.835239	0.871921	0.886313	0.312911	0.0969759	0.0797508
LOC100114180	324.757	379.306	331.821	346.856	307.021	941.248	912.566	443.854	861.695	611.723	1029.79	633.309	281.045	326.121	634.927	739.519	648.584	493.725	256.774	367.205	343.081	362.633	244.39	0.72484	0.698829	0.731413	0.274295	0.0648295	0.0888765
LOC100114181	1003.57	742.854	1064.28	861.596	882.128	1239.45	1653.79	1665.16	1635.57	1319.32	1500.89	1242.35	2471.59	1260.45	1271.41	1258.36	1870.34	1184.17	1859.97	1339.8	1239.82	1119.52	1215.29	0.818245	0.804755	0.812609	0.331198	0.0607431	0.0962466
LOC100114182	361.872	324.905	326.495	411.792	430.316	304.341	397.308	364.695	408.117	513.467	367.921	130.591	139.719	207.782	120.121	196.031	213.488	164.575	144.847	137.525	204.666	158.125	208.254	0.821884	0.86102	0.846692	0.299814	0.0906192	0.122878
LOC100114184	893.203	825.018	796.369	993.052	999.34	342.384	465.595	470.24	408.117	782.086	551.882	1337.11	611.874	939.835	951.61	727.78	665.988	1719.04	1726.09	1840.28	2822.73	2306.52	1124	0.819872	0.822886	0.798217	0.302555	0.0779737	0.0837569
LOC100114185	1064.62	977.341	1050.77	812.497	895.512	649.179	449.454	875.457	464.943	889.851	551.882	1565.94	1760.14	1479.24	1006.21	712.521	1059.32	1791.04	2353.77	2027.43	1968.58	2030.32	1462.53	0.737907	0.745943	0.80869	0.186208	0.0717205	0.095672
LOC100114187	148.949	145.194	178.61	166.829	208.061	114.128	285.565	228.052	233.505	143.422	216.081	95.9209	298.71	81.1863	117.001	145.556	147.353	189.004	201.908	157.374	104.107	145.475	132.18	0.735009	0.735803	0.784411	0.201208	0.0498907	0.103496
LOC100114190	197.784	151.947	173.694	222.262	179.67	24.5436	6.20793	16.0202	17.5645	16.6401	16.5467	98.2322	170.233	99.0748	68.6407	61.0397	97.4617	182.576	288.597	198.489	295.759	246.675	209.205	0.738056	0.772995	0.734221	0.323966	0.005	0.0808943
LOC100114193	8320.61	8485.04	9698.17	8702.54	8606.33	7709.15	8997.78	7820.69	10192.6	9812.92	9476.41	9802.42	9129.93	10452.4	6247.87	6669.76	7928.05	9657.22	10303.9	11362.1	4958.11	5119.03	7435.34	0.753131	0.798471	0.754388	0.234197	0.071765	0.0809214
LOC100114194	1929.01	1824.12	2189.2	1713.16	1809.28	832.029	1153.43	915.979	813.134	753.56	690.096	3173.48	3846.3	3354.78	2432.07	1859.36	2141.84	4205.67	6364.49	6011.39	6409.7	4701.58	3928.3	0.882162	0.885525	0.860636	0.341259	0.094857	0.117474
LOC100114195	779.416	593.158	713.209	673.649	730.848	774.351	1199.37	899.016	799.703	747.221	717.349	1070.15	1551.37	1025.15	999.97	941.419	1153.3	893.592	1218.03	1078.93	962.993	929.775	626.664	0.679301	0.710479	0.719954	0.324108	0.124805	0.0985038
LOC100114196	0	0.375179	0	0	0	2.45436	0	0	1.03321	0	0	1.15567	0	0	0	0	0	0	0	0	0	0	0	NA	NA	NA	NA	NA	NA
LOC100114198	1422.58	1765.22	1458.37	1590.68	1541.6	3107.22	2994.71	1718.87	2528.26	1780.49	2514.13	3256.69	1254.26	2347.52	4567.73	3681.16	2415.66	2206.34	1719.51	2156.44	2478.46	3681.15	1680.3	0.15	0	0	0.0909091	0	0.0714286
LOC100114199	3786.71	2792.46	3903.6	3521.35	3527.3	2000.31	2531.59	3661.09	1861.84	2754.34	2253.27	4586.87	10774.4	4330.4	3770.56	3309.05	4361.41	3174.5	6529.09	4725.46	5504.68	5055.78	4689.05	0.629104	0.626719	0.640308	0.20128	0.0848956	0.0826893
LOC100114201	0	0	0.409655	0	0	4.90872	0	0.942365	11.3653	1.58477	0	39.2929	33.7253	28.8968	28.0803	21.1291	34.8078	38.5723	28.5305	77.9779	75.7144	52.7083	47.5466	NA	NA	NA	NA	NA	NA
LOC100114202	0	0	0	0	0	1.22718	0	0	0	0	0	0	0	0	0	0	4.64103	2.57149	0	0	1.18304	2.10833	0	NA	NA	NA	NA	NA	NA
LOC100114203	480.054	296.766	482.164	473.561	475.741	368.154	629.484	601.229	419.482	399.363	427.295	540.855	1249.44	639.858	488.285	442.537	645.104	574.727	1091.84	694.712	613.997	596.658	511.602	0.778571	0.919872	0.843874	0.397727	0.0678733	0.196078
LOC100114205	3255.38	3644.49	2790.57	2858.79	2407.91	1403.9	790.891	962.154	1573.57	2450.85	2499.53	2095.24	1397.19	1473.74	1330.69	1155.06	987.38	1920.9	1564.79	1287.34	1965.03	2120.98	2284.14	0.755055	0.760936	0.753759	0.30181	0.0759053	0.0959472
LOC100114206	4.88356	0.375179	0	3.69557	3.24461	2.45436	0	5.65419	3.09962	0	8.76003	8.08971	0	4.12812	23.4002	41.0844	19.7244	28.2864	1.09733	1.41778	13.0134	37.95	13.3131	NA	NA	NA	NA	NA	NA
LOC100114209	803.345	837.774	965.967	844.174	896.323	122.718	157.681	155.49	145.682	159.27	106.094	136.369	374.191	238.055	78.0008	110.341	98.622	63.0014	138.263	102.08	80.4466	94.875	469.761	0.727049	0.70253	0.73219	0.27082	0.0510244	0.0864112
LOC100114211	336.966	323.029	333.869	320.987	356.502	389.016	429.589	407.102	333.726	362.121	331.908	152.549	253.743	183.013	187.202	213.639	218.129	91.2878	138.263	182.894	144.331	101.2	178.775	0.388889	0.222222	0.117647	0	0	0.0833333
LOC100114213	218.783	195.468	238.01	185.306	225.5	24.5436	29.7981	17.9049	55.7932	60.2214	36.0135	153.705	152.567	133.476	34.3204	32.8675	80.0578	344.579	362.118	293.48	79.2635	145.475	81.7802	0.887459	0.83356	0.891993	0.38733	0.100632	0.0814767
LOC100114216	0	0.750358	3.6869	0	0.405576	1.22718	0	0	0	0.792387	0.973337	2.31135	0	0	0	1.17384	1.16026	5.14297	5.48663	0	1.18304	2.10833	0	NA	NA	NA	NA	NA	NA
LOC100114217	0	0	0	0	0.405576	0	0	0.942365	0	0.792387	0	9.24539	9.63581	13.7604	1.56002	4.69536	4.64103	1.28574	18.6545	11.3422	8.28127	6.325	0.950932	NA	NA	NA	NA	NA	NA
LOC100114220	5003.21	4584.69	5548.78	5265.66	5157.31	8683.53	10600.7	11924.7	8675.84	6607.72	7726.35	14293.4	20707.4	14989.2	16189.8	11942.6	13776.9	10535.4	16698	14839.9	17770.4	14863.7	11605.2	0.868447	0.843211	0.848965	0.384127	0.131972	0.138895
LOC100114222	12.6973	2.25107	4.09655	2.11175	0	3.68154	0	0.942365	4.13283	5.54671	5.84002	4.62269	14.4537	0	0	2.34768	5.80129	1.28574	0	0	2.36608	2.10833	5.70559	NA	NA	NA	NA	NA	NA
LOC100114223	0	0	0	0	0	0	1.24159	0	0	0	0	0	8.02984	0	0	7.04304	6.96155	1.28574	1.09733	5.67112	8.28127	4.21667	6.65653	NA	NA	NA	NA	NA	NA
LOC100114225	5799.23	5568.4	6577.83	4397.73	4813.78	12157.7	13451.3	13751.9	12763.2	9694.86	10551	21000.9	23822.9	21375.4	20428.4	15578	19539.9	21864.1	27854.5	28685.9	26295.4	23421.5	18830.4	0.892876	0.859883	0.885502	0.291727	0.109717	0.0801364
LOC100114227	4386.9	4476.26	4451.72	4682.81	4676.29	3579.69	2798.54	3618.68	2979.77	3302.67	2672.78	6966.4	4533.65	5665.15	6566.11	5278.76	5093.53	11686.1	9640.01	11347.9	11196.3	11087.7	7027.39	0.801875	0.821286	0.793773	0.27585	0.0710354	0.0996889
LOC100114230	1448.46	1427.93	1406.76	1642.94	1605.27	2348.82	2090.83	2240.94	1838.08	1471.46	1772.45	3878.44	2394.5	3192.41	3968.68	3155.28	2761.42	3611.65	3620.08	3765.62	5302.38	5504.86	2957.4	0.634674	0.671952	0.642176	0.266307	0.050756	0.0972179
LOC100114232	0	0.375179	0.81931	0	0	3.68154	0	0	1.03321	0	0	3.46702	0	6.8802	3.12003	3.52152	2.32052	5.14297	0	1.41778	4.73215	2.10833	0	NA	NA	NA	NA	NA	NA
LOC100114233	1287.31	1305.62	1150.31	1485.09	1370.04	439.331	566.163	575.785	618.891	858.155	968.47	1037.79	727.504	817.367	708.247	605.701	491.95	1063.31	896.516	1006.62	1362.86	1330.36	819.704	0.78183	0.757129	0.750759	0.25408	0.0557399	0.0647994
LOC100114234	0	0	0	0	0	0	0	0	0	0	0	0	0	0	14.0401	5.8692	1.16026	0	0	0	4.73215	31.625	19.0186	NA	NA	NA	NA	NA	NA
LOC100114235	0	0	0	0	0	0	0	0	0	0	0	0	0	9.63228	0	1.17384	1.16026	0	0	0	0	0	0	NA	NA	NA	NA	NA	NA
LOC100114237	5.37191	7.87876	9.42207	6.33526	6.8948	98.1745	48.4219	30.1557	7.23245	11.0934	6.81336	1136.03	635.964	1062.3	541.326	514.142	498.911	635.157	697.9	674.863	804.466	773.758	387.98	0.818941	0.782072	0.72853	0.299007	0.0380952	0.0447115
LOC100114239	24.4178	25.5122	23.3503	19.0058	23.5234	71.1765	68.2873	97.0636	95.0551	43.5813	128.48	2214.27	2866.65	1279.72	1842.38	809.949	1138.21	4196.67	7369.64	6260.92	4390.25	3704.34	4473.19	0.176471	0	0	0	0	0
LOC100114241	502.518	431.08	532.552	492.039	433.561	120.264	209.828	174.337	203.542	225.83	186.881	85.5198	213.594	136.228	109.201	126.775	163.596	131.146	206.297	114.84	188.103	149.692	261.506	0.438187	0.570243	0.469375	0.20855	0.178114	0.0311355
LOC100114243	992.339	823.518	994.642	648.836	571.051	812.394	1209.31	986.656	1128.26	1202.84	1238.08	410.264	716.262	388.043	455.525	644.438	733.283	493.725	533.301	433.841	225.96	284.625	579.118	0.652271	0.659468	0.639558	0.219645	0.064608	0.111283
LOC100114244	2363.64	2545.96	2385.42	1064.85	1015.97	2227.33	1543.29	1651.97	2119.11	2823.28	3140.96	937.251	852.769	884.793	957.85	1355.78	1152.14	1227.88	761.545	1050.57	595.068	710.508	1443.52	0.865437	0.846463	0.852923	0.337785	0.0724719	0.121858
LOC100114246	0.488356	0	0.81931	0	1.21673	2.45436	0	0	2.06641	3.96194	0	4.62269	0	4.12812	14.0401	3.52152	12.7628	5.14297	1.09733	1.41778	10.6473	14.7583	6.65653	0.1875	0	0	0	0	0
LOC100114247	2016.91	2146.4	2239.17	2039.43	2039.64	292.069	121.675	137.585	259.335	530.107	370.841	2122.97	1459.83	2203.04	1123.21	991.894	1091.8	2445.48	2259.4	2427.24	1970.94	2270.67	1633.7	0.544558	0.528133	0.524441	0.224756	0.053028	0.0886456
LOC100114249	2855.42	3463.65	2734.86	3263.72	3435.64	11006.6	6705.81	5395.98	7972.23	5385.85	6943.78	19399.1	6369.27	10512.9	28459.4	20690.1	23404.7	16710.8	9480.9	13838.9	22845.6	23446.8	12998.3	0.722325	0.710061	0.67002	0.331864	0.0776603	0.118951
LOC100114251	1225.77	1404.67	1335.48	1599.65	1418.3	2205.24	2695.48	2162.73	2029.22	1754.34	2000.21	2282.46	1835.62	2214.05	1801.82	1886.36	1667.29	1506.89	1988.36	1687.16	1417.28	1676.12	1022.25	0.704947	0.705821	0.731802	0.245851	0.0709911	0.0786315
LOC100114252	632.909	508.743	643.978	652.532	514.676	1062.74	1260.21	1179.84	1160.29	878.757	1039.52	1851.39	2966.22	1703.54	2095.1	1734.93	2139.52	1482.46	1947.75	1575.15	2663.02	2093.57	1544.31	0.816233	0.823357	0.824158	0.417347	0.0255952	0.170978
LOC100114253	1654.55	1717.57	1493.6	612.409	594.169	3331.8	2208.78	2452.98	2929.14	2292.38	2845.06	2415.36	1903.07	1748.95	2767.47	2476.8	2227.7	1316.6	928.338	1073.26	1171.21	1108.98	1519.59	0.783142	0.782318	0.770838	0.277451	0.0506983	0.0883237
LOC100114254	1765.41	1756.96	1634.52	1997.19	2000.3	2516.95	2786.12	2716.84	2868.18	2587.14	2724.37	1594.83	1689.48	1699.41	2283.86	2190.38	2160.4	2323.34	1958.73	2438.58	1982.77	2513.13	1710.73	0.667994	0.684772	0.667257	0.313327	0.0803237	0.0768013
LOC100114257	0.488356	0.750358	2.86759	3.69557	0.811152	1.22718	4.96635	0	3.09962	0	0	0	1.60597	0	6.24006	2.34768	0	1.28574	0	1.41778	7.09823	6.325	2.8528	NA	NA	NA	NA	NA	NA
LOC100114259	0	0	0	0	0	0	0	0	1.03321	0	0	1.15567	1.60597	1.37604	3.12003	0	0	1.28574	3.29198	0	0	0	0	NA	NA	NA	NA	NA	NA
LOC100114260	16.6041	0	0	0	0	0	0	0	0	0	0	0	0	0	0	0	3.48078	0	0	0	0	0	0	NA	NA	NA	NA	NA	NA
LOC100114261	1566.16	1233.96	1165.06	1141.93	1085.73	1910.72	2336.67	2270.16	2082.95	1799.51	1966.14	2012.03	2611.31	1631.98	3324.39	3151.76	2313.56	977.165	1433.11	1017.97	949.979	2426.69	1604.22	0	0	0.25	0	0	0.0666667
LOC100114262	6715.87	7624.76	6476.65	8863.56	8150.46	17196.5	14033.7	11979.3	16382.5	11947.6	15925.7	20024.4	20421.5	11900	26484.4	22305.3	23033.5	10216.5	10691.3	9991.09	15321.5	18350.9	12268	0.722148	0.73933	0.749981	0.285391	0.0635504	0.12448
LOC100114263	213.411	250.619	185.574	212.759	204.816	94.4929	45.9387	41.4641	123.985	123.612	96.3603	769.679	419.158	244.935	2003.06	936.724	954.893	1290.89	1095.13	1105.87	2062.04	2114.66	1153.48	NA	NA	NA	NA	NA	NA
LOC100114264	1449.44	1524.73	1506.3	1540.52	1568.36	2602.85	2195.12	2308.79	1950.7	1876.37	1833.77	2401.49	1265.5	1984.25	1989.02	1671.55	1518.78	2854.35	2352.67	2337.92	2433.51	1988.16	1476.8	0.653995	0.631887	0.667662	0.22686	0.0548171	0.0801728
LOC100114265	1330.28	1309	1349.81	1537.36	1522.94	2073.94	2798.54	2775.26	2402.21	2146.58	2548.2	2357.57	2889.14	2181.02	2177.78	2331.25	2464.39	2664.06	3419.27	2726.39	2497.39	2664.93	1384.56	0.666019	0.6858	0.66987	0.205141	0.0340384	0.0721934
LOC100114266	90.3458	72.4095	67.1834	80.7746	75.8428	176.714	112.984	114.969	102.288	84.7854	93.4403	784.702	700.202	704.532	530.406	430.799	407.251	609.442	566.22	497.641	747.68	645.15	281.476	0.742105	0.765541	0.780024	0.287079	0.098115	0.110026
LOC100114267	1298.05	1549.49	1465.75	1679.9	1539.16	3063.04	2508	1860.23	2822.72	2617.25	2495.64	2001.63	897.737	1309.99	2519.43	2649.36	2305.43	1038.88	851.525	996.699	1159.38	1338.79	1227.65	0.887929	0.879453	0.887958	0.347807	0.0725327	0.116385
LOC100114268	73.7417	50.274	64.3158	45.9306	47.0468	207.394	186.238	174.337	121.918	60.2214	102.2	1437.66	1199.66	1303.11	1561.58	1140.97	1371.43	1643.18	2106.87	1984.89	2560.09	2473.07	1580.45	0.596716	0.553536	0.591603	0.265207	0.0679115	0.0525618
LOC100114269	2193.69	1958.81	2098.25	2420.6	2388.03	2590.58	4261.12	3186.14	3282.5	2266.23	2853.82	2283.61	2963.01	2540.17	3221.43	3318.44	3175.63	1289.6	2116.74	2054.36	1558.06	1880.63	1657.48	0.653125	0.692381	0.673133	0.268237	0.0719659	0.0882693
LOC100114270	0.976712	0.750358	0.81931	0	2.02788	2.45436	0	0	0	0	0	4.62269	20.8776	8.25624	1.56002	4.69536	2.32052	11.5717	27.4332	7.0889	3.54911	6.325	2.8528	0.265085	0.299123	0.251687	0.0326087	0	0.025
LOC100114271	2499.89	3116.99	2433.35	2833.45	2507.27	246.663	122.917	73.5045	346.124	531.692	662.842	288.918	200.746	262.824	355.684	294.634	210.007	416.581	254.58	269.378	609.265	522.866	851.085	0.669565	0.737656	0.698117	0.216922	0.058688	0.0868816
LOC100114273	0	0	0	0	0	0	0	2.82709	0	0	0	0	0	0	0	0	0	0	0	0	0	0	0	NA	NA	NA	NA	NA	NA
LOC100114274	824.833	694.456	736.969	727.499	741.799	827.12	1458.86	1366.43	1196.45	985.73	1141.72	397.552	441.641	500.878	369.724	622.135	616.097	199.29	308.349	292.063	301.675	314.142	478.319	0.628725	0.597454	0.639046	0.218845	0.0523713	0.0904766
LOC100114275	3.41849	1.12554	0	2.11175	0.811152	3.68154	8.6911	4.71182	1.03321	4.75432	8.76003	0	0	8.25624	0	3.52152	5.80129	1.28574	0	0	1.18304	2.10833	0	NA	NA	NA	NA	NA	NA
LOC100114276	265.177	194.718	264.227	235.989	235.234	304.341	398.549	414.641	277.933	289.221	274.481	249.625	504.274	247.687	193.442	234.768	305.148	366.437	622.184	371.458	313.505	234.025	294.789	0.787124	0.824524	0.797829	0.346911	0.0571429	0.0910257
LOC100114279	5.37191	4.12697	4.09655	1.58382	2.02788	261.39	141.541	159.26	177.712	36.4498	58.4002	1173.01	785.319	897.178	1901.66	970.765	1089.48	3033.07	3252.48	3225.45	4921.44	4182.93	3257.89	NA	NA	NA	NA	NA	NA
LOC100114280	145.53	145.569	150.343	196.393	186.565	49.0872	58.3546	43.3488	38.2287	69.7301	47.6935	42.7599	8.02984	42.6572	10.9201	22.303	25.5257	126.003	132.776	82.2312	102.924	84.3333	101.75	0.647769	0.617188	0.61263	0.17881	0.0332729	0.0567643
LOC100114281	884.901	1499.97	916.808	1089.67	1168.06	3269.21	2472	2141.05	2025.09	1912.82	2171.51	2069.81	889.707	1707.66	1647.38	1662.16	1065.12	2485.34	1818.27	2337.92	1043.44	1387.28	838.722	0.806638	0.749838	0.768671	0.229899	0.0426023	0.0694785
LOC100114282	823.368	602.912	741.885	696.351	746.26	120.264	78.2199	84.8128	132.251	286.052	135.294	1416.86	1138.63	1209.54	848.649	569.312	714.719	1812.9	2397.66	2299.64	2915.01	2365.55	1659.38	0.879399	0.889467	0.924222	0.355739	0.0510992	0.143274
LOC100114283	6693.89	5710.6	5728.21	6148.9	5973.33	1223.5	1507.29	1644.43	1668.63	3480.16	2354.5	614.818	1042.27	952.219	2566.23	1765.45	1566.35	460.296	1095.13	718.814	2034.83	3027.57	3227.46	0.443414	0.444871	0.478596	0.223927	0.0340909	0.0548525
LOC100114285	9231.88	9072.57	10424.5	8419.03	8969.72	17678.8	20133.6	24302.6	19427.4	16251.1	16417.3	22141.5	36433	23872.9	23899.4	20380.2	25062.7	25694.3	35101.3	35367.9	31801.2	26189.7	24063.3	0.68313	0.722296	0.699914	0.195472	0.0636131	0.0696615
LOC100114286	0.488356	0	0	0	0.405576	6.13591	2.48317	5.65419	0	0	0	1.15567	0	0	0	1.17384	5.80129	0	0	12.76	8.28127	8.43333	1.90186	NA	NA	NA	NA	NA	NA
LOC100114288	691.023	585.279	776.706	743.865	754.777	1044.33	1343.4	1593.54	1145.83	995.238	910.07	1448.06	2266.02	1442.09	1123.21	1113.97	1156.78	1346.17	2136.49	1864.38	1610.11	1393.61	1141.12	0.855	0.876287	0.867874	0.304701	0.0726389	0.0362637
LOC100114289	2.93013	1.12554	1.63862	0.527938	0.811152	0	0	6.59655	0	0	3.89335	4.62269	17.6657	1.37604	12.4801	1.17384	2.32052	7.71446	12.0706	1.41778	7.09823	4.21667	7.60746	NA	NA	NA	NA	NA	NA
LOC100114292	0	0	0	0	0	0	0	0	0	1.58477	0	0	0	0	0	0	0	1.28574	0	0	0	0	0	NA	NA	NA	NA	NA	NA
LOC100114294	6114.21	7205.69	5701.58	6530.07	6333.88	6626.78	5088.02	4643.03	4578.14	5511.84	5122.67	5438.6	3854.33	3389.18	3497.56	3766.85	3234.8	3555.08	2840.98	3272.24	2496.21	2525.78	3327.31	0.628717	0.604074	0.594315	0.300632	0.0651545	0.0629609
LOC100114297	1543.2	1685.3	1702.94	1818.75	1803.6	204.939	58.3546	82.9281	132.251	125.197	91.4936	1044.73	729.11	890.297	597.486	441.364	415.373	843.448	816.411	884.695	862.435	801.166	814.949	0.740126	0.715262	0.701379	0.322352	0.0648224	0.09115
LOC100114298	40.5335	22.5107	17.2055	22.1734	38.1242	33.1339	23.5901	38.637	47.5275	22.1868	64.2402	58.9393	48.1791	42.6572	166.922	68.0827	70.7758	372.866	447.709	286.392	473.215	396.367	233.929	NA	NA	NA	NA	NA	NA
LOC100114300	1969.54	2173.04	2080.64	2291.78	2328.01	578.002	180.03	248.784	386.42	659.266	359.161	7427.51	4064.71	5462.88	4307.2	2308.94	2713.84	8799.63	9554.42	9666.42	12352.1	8962.52	7105.37	0.671674	0.66476	0.657909	0.28427	0.0185965	0.043226
LOC100114301	699.326	689.954	739.837	607.129	608.364	41.7242	28.5565	43.3488	88.8558	211.567	109.014	115.567	118.842	151.364	35.8804	32.8675	22.0449	285.435	325.906	402.649	80.4466	63.25	266.261	0.86944	0.853883	0.846766	0.341564	0.105369	0.148449
LOC100114302	0	0.375179	0.81931	1.58382	0.811152	4.90872	0	0	1.03321	0	1.94667	32.3589	14.4537	12.3844	65.5207	30.5198	20.8847	50.144	32.9198	110.587	33.1251	48.4917	28.528	NA	NA	NA	NA	NA	NA
LOC100114305	240.759	217.979	282.252	214.871	214.55	83.4483	151.474	150.778	97.1215	122.82	91.4936	52.0053	44.9671	74.3061	42.1204	66.9089	68.4553	74.5731	91.0781	73.7246	18.9286	40.0583	45.6448	0.779896	0.790683	0.782855	0.242833	0.0492133	0.0722315
LOC100114306	115.252	87.0415	106.51	88.1657	76.6539	71.1765	74.4952	62.1961	70.2581	43.5813	73.9736	122.501	96.3581	82.5624	65.5207	76.2996	46.4103	86.1448	148.139	65.2179	78.0805	56.925	66.5653	0.811457	0.810532	0.836622	0.282391	0.0622592	0.0915877
LOC100114310	7919.18	11394.6	7181.66	8957.53	8577.53	22954.4	12026	9658.3	11575	10762.2	12581.3	12487.1	6504.17	6849.92	17642.2	14465.2	10760.2	5787.13	3265.64	4114.4	9174.46	10524.8	7959.3	NA	NA	NA	NA	NA	NA
LOC100114311	1754.17	1582.88	1378.08	1697.32	1617.44	636.907	268.183	323.231	682.95	1194.92	1098.9	1853.7	1129	965.98	499.205	488.317	403.77	2010.9	1318.99	1434.79	1297.79	1235.48	1353.18	0.771858	0.766111	0.780637	0.284959	0.050784	0.0911947
LOC100114312	2.93013	3.37661	1.22897	1.58382	6.08364	26.998	7.44952	12.2507	7.23245	7.13148	19.4667	16.1794	0	8.25624	24.9603	17.6076	18.5641	16.7147	12.0706	19.8489	28.3929	10.5417	10.4603	0.235294	0.346154	0.0555556	0.0384615	0	0.0833333
LOC100114313	0.488356	2.25107	2.45793	0	1.6223	13.499	0	3.76946	7.23245	3.96194	1.94667	4.62269	1.60597	0	4.68005	9.39072	8.12181	1.28574	12.0706	1.41778	1.18304	0	0.950932	0.557542	0.541856	0.5442	0.132115	0.0503898	0.0337281
LOC100114314	13079.1	16363.1	12342.5	14840.9	14657.9	27319.5	22559.6	16535.7	21773.8	18854.9	22296.2	12173.9	8290.01	9829.05	22632.7	21306.4	14934.8	8050.04	5572.22	7327.09	10607.1	14790	11059.3	0.599096	0.590351	0.578948	0.178904	0.0499117	0.0737135
LOC100114316	133.321	93.0444	123.306	127.233	128.973	77.3124	233.418	129.104	144.649	130.744	146	65.8734	89.9343	57.7937	112.321	137.339	174.039	23.1434	54.8663	28.3556	60.3349	65.3583	75.1237	NA	NA	NA	NA	NA	NA
LOC100114320	0	0	0	0	0	0	0	4.71182	1.03321	0.792387	0	0	0	0	3.12003	2.34768	1.16026	0	0	0	0	2.10833	1.90186	NA	NA	NA	NA	NA	NA
LOC100114321	7.81369	3.75179	6.14483	2.11175	2.43346	8.59027	0	0.942365	7.23245	3.16955	14.6	17.3351	30.5134	19.2646	23.4002	9.39072	9.28207	48.8583	86.6888	48.2045	36.6742	52.7083	28.528	NA	NA	NA	NA	NA	NA
LOC100114322	7.32534	0	0	0	0	0	1.24159	1.88473	3.09962	0.792387	0	0	0	0	1.56002	3.52152	0	0	0	0	1.18304	4.21667	0	0	0.214286	0	0	0	0
LOC100114323	13862	13899.3	14942.6	17165.9	17076.4	4501.3	6503.43	6136.68	6008.1	11152.8	9210.68	931.473	1503.19	2508.52	1196.53	2361.77	2326.32	1632.89	884.445	1460.31	780.805	1140.61	5304.3	0.799072	0.794883	0.792893	0.301443	0.0524264	0.114083
LOC100114324	720.325	881.295	821.768	848.397	921.469	472.465	178.788	154.548	146.715	198.097	173.254	2258.19	929.856	1751.7	1277.65	687.87	568.527	1249.74	908.586	1223.54	1220.9	1602.33	1032.71	0.624126	0.616442	0.619947	0.249868	0.0394932	0.0716574
LOC100114325	232.946	210.851	207.285	209.592	252.674	116.582	40.9724	58.4266	63.0257	46.7508	17.5201	964.987	733.928	1003.13	494.525	434.321	436.257	912.878	1052.34	1148.4	1185.4	1172.23	604.793	0.763706	0.767138	0.744445	0.29559	0.0773264	0.0682753
LOC100114326	732.534	1627.15	725.089	882.713	911.735	3946.61	1621.51	1132.72	1592.17	1562.59	1793.86	866.755	281.045	502.254	1945.34	1535.38	820.303	375.437	145.944	323.254	501.608	626.175	499.24	0.209135	0	0.0294118	0	0	0
LOC100114327	2194.18	2089.37	1859.42	2317.12	2234.73	662.678	630.726	612.537	599.26	1465.12	733.896	2659.2	1148.27	2457.61	2318.18	1421.52	1169.54	3294.07	2680.77	3025.54	4047.17	3596.82	2868.01	0.723907	0.713937	0.700632	0.236522	0.077028	0.110763
LOC100114328	3963.01	4563.68	3915.07	2394.73	2400.61	1481.21	1214.27	906.555	1784.35	2526.13	2798.34	4781.02	1760.14	2862.16	4032.64	2568.36	2139.52	4557.96	3102.14	3864.87	6226.33	6390.36	4158.43	0.565953	0.591144	0.587757	0.233295	0.0396785	0.0567153
LOC100114329	73.2534	53.2754	66.3641	52.2659	48.2636	99.4017	119.192	94.2365	114.686	79.2387	122.64	61.2507	154.173	57.7937	152.882	156.121	135.75	91.2878	70.2289	66.6357	276.831	189.75	148.345	NA	NA	NA	NA	NA	NA
LOC100114330	352.105	289.263	274.469	343.688	350.418	466.329	405.999	321.346	426.715	362.121	426.321	243.847	221.624	257.319	274.563	291.112	305.148	128.574	139.36	137.525	183.371	118.067	166.413	0.648991	0.636913	0.613609	0.237693	0.0540381	0.0773765
LOC100114331	1375.21	1629.4	1372.34	1641.36	1623.12	2941.55	3411.88	2524.6	2853.72	2625.18	2774.98	2030.52	1241.41	1861.78	2091.98	2378.2	1779.84	2122.76	1441.89	1997.65	1462.23	1313.49	1256.18	0.699623	0.702941	0.707273	0.128706	0.0379907	0.0458061
LOC100114333	3246.1	3399.87	3311.24	3979.6	3863.92	333.793	260.733	308.153	479.408	795.557	584.002	240.38	216.806	471.982	297.963	242.985	274.981	408.866	327.003	510.401	240.157	221.375	1304.68	0.700969	0.730237	0.681892	0.256344	0.0417393	0.0725881
LOC100114334	1959.28	2045.48	2011.82	1953.9	1914.32	1719.28	1892.18	1673.64	1535.35	1429.47	1420.1	4749.82	4125.73	4048.31	5622.3	4034.49	3566.63	5733.13	5581	5815.73	8023.36	7693.31	3863.64	0.640122	0.660471	0.638347	0.195469	0.0712461	0.100203
LOC100114335	0	0	0.81931	0	0	0	0	1.88473	4.13283	0.792387	0	9.24539	3.21194	6.8802	21.8402	12.9122	15.0834	11.5717	30.7251	15.5956	31.942	21.0833	35.1845	NA	NA	NA	NA	NA	NA
LOC100114338	6798.4	6362.28	6355.8	6881.15	6463.26	15371.7	13288.7	11757.9	14147.7	9957.14	12408.1	20994	19343.9	15129.6	24743.4	19890.7	23088	18581.6	18294.6	17540.8	23587.4	26052.7	16441.6	0.60176	0.600132	0.639315	0.246424	0.0628079	0.0760494
LOC100114339	81.0671	84.4152	76.1958	54.3777	62.4587	115.355	201.137	130.989	162.214	111.727	224.841	30.0475	57.8149	38.5291	43.6805	111.515	97.4617	88.7163	61.4503	85.0668	83.9957	69.575	68.4671	0.214286	0	0	0.125	0	0
LOC100114340	1030.43	1837.63	1173.25	1392.7	1285.68	1206.32	814.481	489.087	677.784	988.899	1038.55	827.462	300.316	405.932	2015.54	1213.75	717.04	2205.05	973.329	1003.79	2314.02	3310.08	1033.66	0.0526316	0	0.130719	0.0208333	0.0238095	0
LOC100114341	925.923	792.378	917.627	875.85	812.775	721.583	559.955	463.643	709.813	905.698	762.123	1963.49	767.653	1077.44	1123.21	936.724	1120.81	3489.51	2756.48	3202.76	3287.66	3295.32	1604.22	0.661939	0.73302	0.699967	0.246828	0.0775122	0.0690139
LOC100114343	629.979	499.363	612.025	799.299	689.074	1160.91	1570.61	1205.28	1141.69	1010.29	994.75	1568.25	1315.29	1238.44	1402.45	1387.48	1435.24	1310.17	1491.27	1410.69	1523.75	1471.62	908.14	0.832191	0.784063	0.825578	0.190347	0.0586165	0.114593
LOC100114345	1121.26	1501.47	1188	1301.9	1458.86	1200.18	1149.71	828.339	970.182	1095.08	1099.87	1837.52	1040.67	1406.31	1631.78	1360.48	1069.76	1800.04	1311.31	1572.32	1773.37	1861.66	1386.46	0.712192	0.689281	0.684905	0.243034	0.0521814	0.069633
LOC100114347	0.488356	3.00143	6.14483	4.22351	1.21673	9.81745	7.44952	3.76946	14.4649	1.58477	14.6	6.93404	0	4.12812	20.2802	9.39072	5.80129	6.42872	3.29198	5.67112	21.2947	10.5417	4.75466	NA	NA	NA	NA	NA	NA
LOC100114348	361.383	291.514	376.473	304.621	306.616	422.15	533.882	732.217	444.279	505.543	333.854	384.839	876.859	599.953	209.042	266.462	397.969	379.294	858.109	615.316	326.518	274.083	362.305	0.800998	0.739715	0.759989	0.354884	0.0932924	0.0970422
LOC100114351	5385.1	6826.75	4880.22	6794.57	6289.27	22059.8	12841.7	11383.8	15067.3	11834.3	14229.2	18968.1	12419	11433.5	24807.4	19922.4	18217.2	8340.62	6501.66	7372.46	11566.6	13390	10084.6	0.788174	0.784359	0.75857	0.187038	0.0104167	0.0515241
LOC100114352	0	0	0.409655	0	0	0	0	0	0	0	2.92001	34.6702	0	0	79.5608	19.9553	11.6026	60.4299	15.3626	38.2801	63.884	94.875	18.0677	NA	NA	NA	NA	NA	NA
LOC100114354	916.156	877.543	899.602	1069.6	960.81	137.444	54.6298	94.2365	88.8558	169.571	98.307	605.573	475.367	463.725	179.402	201.9	187.962	1377.03	1197.18	1094.53	1219.71	1073.14	611.45	0.646176	0.663967	0.615153	0.23144	0.055063	0.0903497
LOC100114357	517.657	480.604	544.022	669.426	610.798	148.489	124.159	97.0636	174.612	213.152	184.934	997.346	395.068	573.808	219.962	257.071	245.975	1487.61	1261.93	1108.7	622.278	805.383	366.109	0.800954	0.793156	0.792878	0.288166	0.0550945	0.0919116
LOC100114358	568.935	1040.37	663.641	774.486	747.071	2487.5	1785.4	1745.26	2085.01	1521.38	2299.02	352.48	247.319	359.146	694.207	1193.79	956.053	286.721	232.633	449.436	546.564	432.208	672.309	NA	NA	NA	NA	NA	NA
LOC100114359	671.489	688.078	618.989	768.678	791.685	730.173	639.417	541.86	681.917	635.494	648.242	555.879	619.904	506.382	641.167	699.608	669.469	282.864	370.896	320.418	383.304	442.75	465.957	0.661061	0.666174	0.676674	0.281295	0.096098	0.152232
LOC100114360	6.34863	4.87733	2.45793	5.27938	9.32825	0	4.96635	0.942365	1.03321	3.16955	7.78669	16.1794	4.81791	8.25624	21.8402	46.9536	19.7244	47.5725	32.9198	26.9378	61.518	75.9	20.9205	NA	NA	NA	NA	NA	NA
LOC100114361	22.9527	13.5064	18.0248	22.7014	16.223	47.8601	91.8774	78.2163	53.7268	33.2803	95.387	20.8021	59.4208	39.9051	21.8402	36.389	63.8142	14.1432	46.0877	24.1023	23.6608	6.325	20.9205	NA	NA	NA	NA	NA	NA
LOC100114362	1.46507	1.87589	0.409655	0	0.811152	3.68154	0	0	4.13283	1.58477	0	1.15567	0	0	1.56002	1.17384	5.80129	0	0	0	1.18304	4.21667	0.950932	NA	NA	NA	NA	NA	NA
LOC100114364	5.37191	6.75322	4.50621	13.1985	8.11152	35.5883	4.96635	6.59655	4.13283	8.71626	14.6	275.05	215.2	273.832	279.243	170.207	172.879	345.865	409.303	354.445	680.247	377.392	185.432	0.719799	0.727924	0.746457	0.272949	0.0578851	0.0868234
LOC100114366	660.257	668.194	684.124	800.883	673.662	136.217	163.889	108.372	156.014	244.055	142.107	555.879	403.098	432.076	154.442	143.208	165.917	834.447	790.075	900.29	473.215	472.267	484.025	0.866341	0.893007	0.936796	0.321977	0.0724777	0.0853105
LOC100114369	152.855	150.822	138.463	219.622	154.525	164.442	135.333	138.528	80.5902	122.028	76.8936	189.53	86.7223	170.629	110.761	95.081	80.0578	167.147	110.83	155.956	137.232	128.608	139.787	0.815009	0.845172	0.823429	0.337277	0.0666665	0.0467818
LOC100114373	730.092	1175.81	756.633	806.69	936.07	1584.29	777.233	859.437	1125.16	961.166	1053.15	1274.71	456.095	1136.61	1054.57	1002.46	619.578	1497.89	976.62	1121.46	1579.36	1496.92	866.299	0.428928	0.41096	0.424929	0.127807	0.028129	0.0551414
LOC100114374	316.455	243.491	327.724	413.904	352.851	409.879	670.457	818.915	505.238	461.962	537.282	412.575	1039.06	466.477	382.204	420.235	526.757	284.149	479.532	361.534	178.639	202.4	229.175	0.835621	0.808737	0.826959	0.244253	0.0539141	0.0955179
LOC100114375	1344.93	1198.32	1527.19	1254.38	1333.13	2638.44	3185.91	2567	2584.05	1978.59	2204.61	1924.2	4520.8	1982.87	2471.07	2656.4	3125.74	696.873	1360.68	1166.83	811.564	1319.82	1191.52	0.759395	0.757171	0.734553	0.266272	0.059397	0.051955
LOC100114376	28.3246	53.2754	45.0621	58.0732	64.8922	9.81745	0	4.71182	2.06641	11.8858	3.89335	55.4723	17.6657	70.178	56.1606	36.389	40.609	61.7157	37.3091	56.7112	72.1653	63.25	39.9392	0.6169	0.674837	0.66202	0.309408	0.0796202	0.0837534
LOC100114377	0	0	0	0	0	0	0	0	0	0	0	0	0	0	0	0	0	0	0	0	0	2.10833	0	NA	NA	NA	NA	NA	NA
LOC100114382	666.117	689.204	686.582	490.983	528.06	149.716	80.7031	120.623	174.612	268.619	140.16	166.417	138.113	240.807	123.241	113.862	92.8207	102.859	85.5915	100.662	82.8127	54.8166	265.31	0.781658	0.786738	0.780177	0.288586	0.0760912	0.0637377
LOC100114386	397.033	356.42	451.03	439.773	400.304	573.094	584.787	573.9	604.426	588.744	427.295	635.62	754.805	488.494	471.125	523.532	567.366	609.442	875.666	659.268	429.443	438.533	442.184	0.905003	0.924481	0.927205	0.350027	0.0908467	0.103906
LOC100114387	5.37191	5.2525	0.81931	5.80732	4.86691	7.36309	0	6.59655	5.16604	0	18.4934	46.2269	16.0597	33.0249	46.8005	16.4338	22.0449	234.005	59.2556	116.258	127.768	151.8	89.3876	0.624649	0.631696	0.605546	0.228736	0.0408101	0.0465883
LOC100114388	10652	11813.3	10562.1	10963.7	10282.2	21345.6	14093.2	14943.1	17621.4	15798.6	18478.8	12706.6	9708.08	8327.79	16419.2	17262.5	17238	3367.36	4192.88	5155.05	7504.01	9675.14	9830.74	NA	NA	NA	NA	NA	NA
LOC100114390	1850.87	2425.16	1916.37	2293.36	2192.55	2277.65	2604.85	1887.56	1823.61	2036.43	2117.98	1167.23	513.91	987.996	1109.17	1386.3	741.405	1656.04	999.664	1183.85	2062.04	1591.79	830.164	0.701908	0.637638	0.678659	0.211067	0.079122	0.100366
LOC100114392	0.488356	1.50072	0	0.527938	0.405576	2.45436	4.96635	2.82709	1.03321	3.96194	1.94667	0	3.21194	0	3.12003	4.69536	2.32052	7.71446	12.0706	2.83556	11.8304	2.10833	0	0	0	0.2	0	0	0
LOC100114393	68.3698	79.9131	74.5572	62.8247	70.9758	134.99	135.333	122.507	167.38	82.4083	117.774	43.9156	59.4208	46.7853	71.7607	90.3856	98.622	50.144	39.5038	53.8756	65.0671	73.7916	107.455	NA	NA	NA	NA	NA	NA
LOC100114394	502.03	565.77	526.816	523.715	589.302	240.528	170.097	130.989	207.675	231.377	232.627	1185.72	831.892	1172.39	1014.01	804.08	787.816	1473.46	1181.82	1504.26	1437.39	1598.12	802.587	0.768786	0.777805	0.749417	0.336845	0.138051	0.169051
LOC100114395	553.307	421.701	535.009	532.69	571.051	281.024	355.094	421.237	414.316	321.709	401.988	305.098	438.43	305.481	527.285	387.367	513.995	398.58	504.77	459.361	674.332	554.491	675.162	0.913784	0.900592	0.865405	0.34554	0.0410386	0.053201
LOC100114396	9596.68	15435.6	9812.88	12639.9	12558.7	6489.33	4340.59	5373.36	3534.6	10753.5	6534.98	10826.3	3097.91	6607.74	11573.8	7980.93	4342.85	12169.6	6804.52	8519.44	15756.9	17826	10324.3	0.620735	0.560877	0.552369	0.227864	0.0397677	0.0547882
LOC100114397	0	1.12554	3.6869	0.527938	0.811152	6.13591	0	4.71182	6.19924	0.792387	11.68	9.24539	3.21194	2.75208	34.3204	28.1721	39.4488	29.5721	15.3626	9.92446	39.0403	101.2	16.1659	NA	NA	NA	NA	NA	NA
LOC100114399	283.735	393.938	310.519	405.985	358.124	870.071	1066.52	675.676	854.463	456.415	664.789	808.971	761.229	460.973	1335.37	1280.66	963.015	2891.64	1539.55	1473.07	3080.63	3170.93	969.951	0	0	0.166667	0	0	0
LOC100114401	2373.41	2284.84	2264.16	2311.31	2210.8	398.834	171.339	231.822	349.224	574.481	412.695	3365.32	2243.54	2673.64	519.485	514.142	664.828	3204.07	3294.17	3076.58	1393.62	1345.12	1175.35	0.78266	0.764312	0.7847	0.235044	0.0446695	0.0907519
LOC100114402	657.815	873.792	779.574	841.534	833.054	63.8134	74.4952	65.9655	111.586	149.761	146.974	100.544	77.0865	167.877	360.364	255.897	221.609	651.872	476.24	476.374	1517.84	1096.33	1403.58	NA	NA	NA	NA	NA	NA
LOC100114404	613.375	630.3	586.626	618.744	654.6	119.037	103.052	105.545	141.549	239.301	159.627	236.913	199.14	187.141	95.161	116.21	73.0963	411.438	343.463	353.027	253.17	253	279.574	0.714269	0.735537	0.757692	0.293334	0.100894	0.148837
LOC100114408	1014.32	721.094	603.012	561.727	631.482	2066.57	989.544	1728.3	255.202	423.135	194.667	433.378	298.71	621.97	90.4809	147.904	95.1412	180.004	103.149	511.819	186.92	35.8417	154.051	0.578292	0.613002	0.607567	0.234955	0.0385624	0.0366837
LOC100114409	856.576	780.372	875.842	828.335	924.714	224.574	221.002	293.075	232.472	426.304	221.921	492.317	292.286	538.031	143.521	200.727	183.321	546.441	783.491	759.93	493.327	406.908	502.092	0.821234	0.767435	0.787228	0.329329	0.065561	0.052561
LOC100114411	547.935	434.457	520.672	540.081	540.228	650.406	918.774	889.592	848.263	677.491	698.856	526.987	1069.58	677.011	697.327	692.565	871.354	221.148	455.39	365.787	312.322	352.092	383.226	0.7277	0.739271	0.757969	0.30969	0.0920479	0.0944732
LOC100114412	0	0.375179	0	0	0	0	1.24159	0	0	0	0	2.31135	0	0	3.12003	4.69536	4.64103	5.14297	0	0	0	4.21667	0.950932	NA	NA	NA	NA	NA	NA
LOC100114413	2009.1	2692.28	1904.49	2218.93	2127.25	8331.33	5772.14	4419.69	5043.09	3720.26	4842.35	9787.4	4559.35	6082.09	14051.1	10075.1	7635.66	6971.3	5077.33	5814.31	9245.44	11163.6	5210.16	0.679661	0.736962	0.753203	0.305753	0.0536755	0.0683572
LOC100114414	609.956	453.591	621.447	523.715	580.785	820.984	1165.85	1271.25	1046.64	1000.78	945.11	699.182	1434.13	972.86	429.004	644.438	769.251	772.732	1608.68	1155.49	697.992	615.633	816.851	0.711275	0.729577	0.791121	0.303545	0.0428922	0.0913949
LOC100114417	836.065	593.908	858.637	837.31	764.106	1227.18	1308.63	1424.86	1226.42	997.615	1058.99	1601.76	2213.03	1488.87	1513.22	1284.18	1601.16	1225.31	1545.04	1593.58	1647.97	1402.04	1366.49	0.874729	0.822024	0.861282	0.386267	0.10194	0.117949
LOC100114419	43.4637	40.1441	31.9531	32.2042	43.3967	9.81745	3.72476	7.53892	4.13283	33.2803	9.73337	16.1794	0	12.3844	6.24006	2.34768	2.32052	348.436	119.609	114.84	31.942	54.8166	20.9205	NA	NA	NA	NA	NA	NA
LOC100114420	791.625	515.121	635.375	930.228	736.526	526.461	739.985	723.736	857.562	740.882	781.589	240.38	696.991	346.762	455.525	454.276	670.629	144.003	343.463	252.365	125.402	149.692	507.798	0.775247	0.811176	0.831518	0.319198	0.0261751	0.0769927
LOC100114421	624.607	656.938	687.811	778.181	723.954	1005.06	1362.02	1122.36	1062.14	881.927	1042.44	906.048	1127.39	1025.15	892.329	1010.68	869.034	583.728	831.773	748.588	812.747	773.758	500.19	0.666738	0.686272	0.685288	0.289452	0.081145	0.0597996
LOC100114424	2216.16	2650.26	2700.04	2778.01	2791.99	185.304	161.406	161.144	334.759	518.221	292.974	116.723	231.26	337.13	79.5608	83.3426	76.5771	380.58	333.587	287.809	79.2635	96.9833	962.344	0.789242	0.783344	0.781708	0.280168	0.0289658	0.0641003
LOC100114425	0	0	0	0	0	0	0	2.82709	0	0	0.973337	16.1794	0	1.37604	34.3204	10.5646	3.48078	37.2866	3.29198	8.50668	16.5625	56.925	14.264	NA	NA	NA	NA	NA	NA
LOC100114426	348.198	225.858	319.531	362.166	349.201	357.11	631.967	624.788	605.46	526.937	533.388	385.995	830.286	418.316	452.405	563.443	625.379	392.152	604.627	507.565	482.679	415.342	553.443	0.888416	0.870266	0.857784	0.310155	0.0664122	0.100256
LOC100114427	3315.94	3985.52	3104.78	3638.55	3610.44	6332.25	5715.02	5551.47	4759.99	4641.01	5298.84	3468.18	2606.49	3314.88	2915.67	3375.96	2746.33	1770.47	1873.14	2312.4	1439.76	2011.35	2170.98	0.906266	0.90027	0.922199	0.264369	0.0455434	0.0615587
LOC100114428	1437.72	2602.24	1462.88	1978.71	1946.77	5575.08	1926.94	1766.93	2491.06	3406.47	2658.18	12017.8	1719.99	6093.1	24451.7	13992.2	7770.25	14024.9	4733.87	8108.28	21119.6	21829.7	8381.52	0.687362	0.70199	0.653369	0.227716	0.0255943	0.028382
LOC100114430	985.99	1103.03	1082.72	1185.75	1166.44	2077.62	2108.21	1438.05	1920.73	1706.8	1856.15	1498.91	973.217	1182.02	1892.3	2042.48	1770.55	1263.89	1041.36	1087.44	1621.94	1623.42	1074.55	0.750159	0.753494	0.768518	0.290959	0.136275	0.0973226
LOC100114431	2.93013	0.750358	0.409655	0	0	2.45436	0	5.65419	5.16604	0	0.973337	16.1794	24.0895	13.7604	21.8402	19.9553	11.6026	9.0002	19.7519	19.8489	47.3215	40.0583	17.1168	0.280543	0.311351	0.424426	0.0939113	0.0350877	0.1243
LOC100114432	1504.62	3058.46	1796.75	1930.14	2038.02	2189.29	1293.73	1214.71	1178.89	1671.94	1550.53	1176.48	387.039	1022.4	3832.96	2119.95	1092.96	1757.61	775.81	1271.75	2891.34	3215.21	1819.13	0.0217391	0.142857	0	0	0	0
LOC100114433	2514.06	3661.75	2382.55	2633.89	2715.74	4390.85	2111.94	2293.72	2904.35	3087.14	3485.52	2226.98	925.038	1348.52	2324.42	2191.56	1662.65	2062.33	813.119	1253.32	2317.57	3048.65	1903.77	0.757096	0.754029	0.763196	0.241637	0.0623503	0.10413
LOC100114434	792.602	876.418	884.036	1074.35	1096.68	1704.55	1599.16	1651.97	1684.13	1473.05	1523.27	632.153	692.173	681.139	901.689	1140.97	971.136	190.29	226.049	385.636	224.777	204.508	514.454	NA	NA	NA	NA	NA	NA
LOC100114435	44.9287	34.8916	40.5558	31.1484	30.8238	24.5436	37.2476	38.637	69.2249	46.7508	35.0401	27.7362	30.5134	27.5208	40.5604	25.8245	55.6924	10.2859	19.7519	26.9378	34.3081	25.3	31.3808	NA	NA	NA	NA	NA	NA
LOC100114436	1.46507	3.00143	1.22897	5.80732	2.02788	2.45436	0	3.76946	2.06641	4.75432	0.973337	2.31135	0	0	3.12003	8.21688	3.48078	2.57149	0	0	1.18304	10.5417	1.90186	NA	NA	NA	NA	NA	NA
LOC100114438	3026.34	4219.26	2639.41	3313.34	3150.52	3826.35	1789.13	1476.69	1816.38	2013.46	2470.33	6760.69	1904.68	3104.34	12686.1	7263.72	4353.29	13029.7	4394.79	5776.03	11736.9	13071.7	5019.02	0	0.136364	0	0.0909091	0	0
LOC100114441	227.574	295.641	281.843	151.518	214.955	549.777	104.293	408.986	58.8928	273.374	56.4535	192.997	56.2089	257.319	54.6006	43.4321	48.7309	72.0016	30.7251	106.333	80.4466	27.4083	163.56	NA	NA	NA	NA	NA	NA
LOC100114442	4710.68	6227.97	4998.2	5784.09	5704.43	1918.08	2039.93	1770.7	2432.17	2940.55	2960.89	1027.39	647.205	1041.66	1803.38	1501.34	1155.62	1451.6	1189.5	1271.75	2371.99	2443.56	2480.03	0.427462	0.389299	0.519024	0.172009	0.0821895	0.0400427
LOC100114445	1323.44	1262.1	1194.96	1331.99	1249.17	2163.52	2469.52	2315.39	2088.11	1375.58	2013.83	4391.56	3982.8	4437.73	4630.13	3630.69	3392.6	4651.82	4942.36	5492.48	4600.83	6080.43	2667.37	0.693511	0.648549	0.672782	0.260797	0.0764223	0.115444
LOC100114446	106.95	120.808	140.512	121.426	89.6323	20.8621	1.24159	5.65419	6.19924	19.0173	3.89335	83.2085	57.8149	115.587	42.1204	23.4768	32.4872	56.5727	49.3797	68.0534	89.9109	44.275	73.2218	0.710924	0.716822	0.726179	0.280743	0.0936565	0.122508
LOC100114448	0	1.50072	1.63862	3.16763	0	0	0	0	4.13283	0	0	8.08971	0	0	21.8402	23.4768	2.32052	64.2872	18.6545	17.0134	41.4063	75.9	18.0677	0.06	0.0882353	0	0	0	0
LOC100114450	0	0	0	0	0	0	0	0	0	0	0	0	0	0	0	0	0	0	0	0	0	0	0	0.928571	0.96875	0.93797	0.513158	0.0882353	0.17381
LOC100114451	0.976712	1.50072	4.09655	0	2.02788	8.59027	9.93269	3.76946	8.26566	3.96194	4.86668	174.507	88.3283	70.178	137.281	96.2548	67.295	291.864	243.606	116.258	204.666	341.55	66.5653	NA	NA	NA	NA	NA	NA
LOC100114454	0	0.750358	1.22897	4.75145	0	1.22718	0	0	1.03321	0.792387	0	2.31135	0	0	6.24006	1.17384	0	9.0002	14.2652	5.67112	7.09823	2.10833	0.950932	0.853097	0.837818	0.85698	0.314379	0.0699163	0.141447
LOC100114458	2705	2769.2	2867.99	3086.33	3311.94	4987.26	5532.51	4731.61	4678.36	3728.97	4148.36	4790.27	3870.39	4510.66	4396.13	4376.07	4268.59	3381.51	3737.49	4118.65	4198.6	3999.51	2835.68	0.729545	0.783324	0.73756	0.262212	0.0475864	0.116452
LOC100114462	687.117	691.455	674.292	909.638	829.809	991.562	1278.83	816.088	1155.13	984.145	1135.88	550.101	753.199	612.338	585.006	849.86	780.854	286.721	283.11	345.938	375.023	341.55	434.576	0.66546	0.7026	0.700755	0.23271	0.0986475	0.128566
LOC100114463	0	0	0	0	0	0	0	0	0	0	0	0	3.21194	0	1.56002	0	0	0	0	1.41778	0	0	1.90186	NA	NA	NA	NA	NA	NA
LOC100114465	3539.6	3548.44	3234.64	3902.52	3742.66	2899.83	2219.96	2142.94	2559.25	2525.34	2422.63	8030.77	5392.84	4964.75	4444.49	3620.12	3673.38	9303.64	8137.77	8172.08	8158.23	6858.41	5115.07	0.837198	0.815847	0.803469	0.204245	0.0308988	0.0704927
LOC100114466	0	0	0	0	0	1.22718	0	0	0	0	1.94667	6.93404	0	0	20.2802	5.8692	4.64103	15.4289	5.48663	14.1778	27.2099	52.7083	2.8528	NA	NA	NA	NA	NA	NA
LOC100114467	227.574	192.092	284.71	234.405	192.649	1503.3	779.716	969.693	1279.11	472.263	417.561	15662.8	14037.8	5739.46	33467	11103.3	10409.8	63663.6	52594.9	51028.7	95317.4	94033.7	30072.3	0.691395	0.704462	0.714446	0.307806	0.0194969	0.0557036
LOC100114468	2023.26	1997.45	2042.13	2135.51	2097.23	997.698	531.399	683.214	821.4	988.899	826.363	1745.07	1811.53	1545.29	850.209	944.941	1029.15	1470.89	1914.83	1570.9	1321.45	1286.08	1310.38	0.562184	0.584328	0.575966	0.180794	0.0450992	0.0864053
LOC100114470	922.016	937.197	831.19	1033.7	970.949	2298.51	2087.11	2100.53	1697.56	1465.12	1394.79	3930.45	2341.5	3742.83	3531.88	2736.22	2552.57	3083.21	3205.29	3762.79	3783.36	3750.72	2616.97	0.54608	0.556003	0.569278	0.206831	0.06376	0.0792346
LOC100114473	0	1.50072	0.409655	1.05588	0	8.59027	0	0.942365	14.4649	2.37716	8.76003	2.31135	0	2.75208	23.4002	9.39072	20.8847	59.1442	3.29198	22.6845	120.67	71.6833	35.1845	NA	NA	NA	NA	NA	NA
LOC100114474	353.57	293.015	399.414	356.886	369.886	200.031	324.054	273.286	247.97	330.425	298.814	176.818	451.277	183.013	171.602	228.899	223.93	69.4301	150.334	110.587	100.558	141.258	190.186	0.722587	0.69327	0.712616	0.267965	0.0839671	0.0589377
LOC100114477	1.95342	2.25107	4.09655	2.11175	4.05576	2.45436	0	1.88473	7.23245	3.16955	3.89335	0	0	0	3.12003	2.34768	3.48078	0	0	0	1.18304	0	1.90186	NA	NA	NA	NA	NA	NA
LOC100114478	369.197	280.634	347.797	293.534	368.669	293.296	610.861	421.237	398.818	393.024	365.975	121.346	502.668	266.952	224.642	257.071	328.353	37.2866	126.193	117.676	46.1385	137.042	116.014	NA	NA	NA	NA	NA	NA
LOC100114482	386.289	336.911	399.823	260.802	263.219	528.915	751.16	745.411	651.954	505.543	513.922	224.201	452.883	272.456	241.803	282.895	302.827	108.002	247.996	195.654	53.2367	101.2	193.99	0.853803	0.843448	0.844124	0.271852	0.0496631	0.103224
LOC100114484	325.733	291.889	291.265	271.888	286.742	636.907	715.154	578.612	644.721	622.024	620.015	468.048	342.071	456.845	411.844	508.273	464.103	660.872	521.23	533.085	602.166	609.308	390.833	0.721969	0.721895	0.759181	0.26283	0.0519039	0.0889865
LOC100114486	1151.54	1193.07	1013.49	1221.65	1237.82	2435.95	2327.97	2128.8	2174.9	1541.99	1879.51	2814.06	1989.8	2383.3	3087.27	2922.86	2602.46	1828.33	1760.11	2106.82	2040.74	2574.27	1498.67	0.547963	0.533393	0.533461	0.219667	0.0640752	0.0769286
LOC100114488	1649.67	1706.69	1776.26	1495.12	1490.49	2335.33	2437.23	1762.22	2435.27	2322.49	2537.49	1085.18	1487.13	1022.4	1583.42	1911.01	2122.11	817.733	1021.61	890.366	1090.76	1127.96	1463.49	NA	NA	NA	NA	NA	NA
LOC100114489	2.44178	2.25107	4.50621	1.58382	1.6223	6.13591	0	15.0778	9.29887	0.792387	6.81336	38.1372	0	11.0083	146.642	46.9536	35.968	177.433	92.1754	86.4846	378.572	368.958	182.579	NA	NA	NA	NA	NA	NA
LOC100114490	311.571	279.883	360.087	348.439	334.195	242.982	469.32	392.966	362.656	419.173	367.921	354.792	293.892	429.324	138.841	227.725	308.629	378.009	584.875	436.676	215.313	187.642	278.623	0.92356	0.918992	0.888697	0.421049	0.0855257	0.127803
LOC100114491	399.475	401.441	445.295	464.058	513.054	39.2698	36.006	49.003	43.3947	93.5017	20.4401	122.501	218.412	254.567	254.283	134.992	111.385	212.148	276.526	236.769	328.885	305.708	268.163	0.633163	0.660248	0.647477	0.202007	0.0679285	0.0857206
LOC100114494	2807.07	3509.8	3917.12	3096.36	3200.81	2710.84	2298.18	3102.26	2332.98	3558.61	3228.56	1115.22	1936.8	1322.37	979.69	2076.52	2819.43	1290.89	423.568	1078.93	315.871	548.166	2339.29	NA	NA	NA	NA	NA	NA
LOC100114495	0	0	0	0	0	1.22718	0	0	2.06641	0	0	0	0	0	3.12003	3.52152	3.48078	2.57149	0	0	1.18304	0	2.8528	NA	NA	NA	NA	NA	NA
LOC100114497	3437.54	2703.91	3009.33	2350.91	2251.35	1375.67	1977.85	1298.58	1766.78	2302.68	2436.26	626.375	994.095	811.863	1115.41	1126.89	1157.94	226.291	348.95	499.058	348.996	501.783	1332.26	0.671702	0.683982	0.65302	0.247782	0.04452	0.0508236
LOC100114498	0	0	0	0	0	0	0	0	0	0	0	0	0	0	0	0	0	0	0	0	0	0	0	NA	NA	NA	NA	NA	NA
LOC100114499	317.431	209.35	305.193	314.123	292.826	304.341	550.023	502.28	449.445	395.401	411.721	228.823	521.94	364.65	174.722	231.246	391.007	273.863	476.24	452.272	144.331	196.075	203.5	0.77641	0.779587	0.821904	0.311961	0.079606	0.0791239
LOC100114501	416.079	364.674	400.233	523.715	470.468	28.2252	40.9724	15.0778	65.0921	153.723	62.2935	263.494	126.872	229.799	134.161	102.124	161.276	239.148	268.845	195.654	421.161	328.9	351.845	0.794016	0.854353	0.897917	0.231025	0.0986305	0.116043
LOC100114502	0	0	0	0	0	0	0	0	0	0	0	1.15567	0	0	1.56002	0	0	0	0	0	1.18304	0	0	NA	NA	NA	NA	NA	NA
LOC100114504	2013.98	3667	2179.36	2548.89	2622.46	9262.76	5977	5364.88	5048.25	4570.49	5305.66	6100.8	2922.86	4536.8	7898.36	6735.49	3979.69	6701.29	4770.08	5608.74	4956.93	7233.69	2823.32	0.615307	0.64582	0.641942	0.262531	0.0495041	0.0683335
LOC100114505	53.7191	37.1427	57.3517	47.5145	61.6476	83.4483	175.064	129.104	92.9887	85.5778	72.0269	186.063	602.238	251.815	159.122	139.687	189.122	380.58	795.562	423.916	466.117	425.883	201.598	0.888423	0.882731	0.87235	0.299189	0.10401	0.170071
LOC100114506	957.177	1262.85	906.567	810.914	713.409	688.449	617.068	609.71	421.549	766.238	682.309	219.578	202.352	243.559	287.043	415.539	278.462	317.579	189.837	249.529	333.617	316.25	396.539	0.399933	0.409589	0.412998	0.170045	0.0666796	0.0542624
LOC100114507	0	0	0	0	0	6.13591	4.96635	5.65419	1.03321	0	6.81336	2.31135	0	5.50416	3.12003	1.17384	1.16026	1.28574	2.19465	0	1.18304	6.325	0	NA	NA	NA	NA	NA	NA
LOC100114508	156.762	154.949	161.404	234.405	218.606	262.617	294.256	343.021	266.568	258.318	310.494	305.098	374.191	557.296	240.243	253.549	261.058	120.86	211.784	168.716	223.594	261.433	175.922	0.762683	0.808821	0.800218	0.297105	0.081194	0.0876047
LOC100114509	70.3232	58.5279	52.4358	86.5819	98.9606	53.996	126.642	98.0059	121.918	87.955	132.374	19.6464	62.6328	45.4093	115.441	70.4304	141.552	87.4306	97.662	83.649	195.201	267.758	191.137	NA	NA	NA	NA	NA	NA
LOC100114510	7306.78	10968	9516.29	7373.19	8184.93	569.412	381.167	594.632	1155.13	1443.73	1143.67	411.42	245.713	1001.76	599.046	571.66	617.258	127.289	163.502	585.543	539.465	442.75	3729.56	NA	NA	NA	NA	NA	NA
LOC100114513	5.37191	5.62768	3.27724	5.27938	3.65019	1.22718	0	3.76946	2.06641	7.13148	2.92001	15.0238	9.63581	11.0083	51.4805	42.2582	33.6475	27.0006	72.4235	48.2045	176.273	189.75	90.3386	NA	NA	NA	NA	NA	NA
LOC100114518	542.563	540.633	548.938	243.908	253.891	884.798	1037.97	724.679	667.452	541.2	617.095	1577.49	888.101	1622.35	1223.05	908.552	806.38	1730.61	1241.08	1412.11	4253.02	1579.14	809.243	0.836495	0.844304	0.845099	0.326133	0.0927215	0.15093
LOC100114520	4832.77	5910.94	5719.19	4465.83	4232.59	7082.06	11612.6	6132.91	9501.38	4207.58	11062	4819.16	5405.69	4404.7	11642.4	11956.7	8904.98	1526.18	3198.71	2008.99	2163.78	7229.47	2728.23	0.545416	0.567884	0.545255	0.200696	0.0634195	0.0547674
LOC100114521	1388.88	1305.25	1512.04	1650.86	1808.87	2471.54	2881.72	2503.86	2783.46	2102.2	2455.73	1876.81	2312.6	2134.24	2121.62	2388.76	2558.37	1189.31	1764.5	1396.51	696.809	969.833	1069.8	0.910522	0.937988	0.917429	0.303155	0.0784217	0.0849867
LOC100114525	20.5109	19.8845	20.0731	16.894	18.6565	19.6349	12.4159	31.098	29.963	19.0173	9.73337	9.24539	16.0597	16.5125	21.8402	15.2599	20.8847	6.42872	2.19465	9.92446	3.54911	2.10833	20.9205	0.761725	0.77194	0.803299	0.346633	0.121739	0.0527984
LOC100114526	17.0925	0.750358	0	0	0.405576	17.1805	0	2.82709	3.09962	0.792387	0.973337	18.4908	0	20.6406	68.6407	15.2599	12.7628	14.1432	14.2652	5.67112	21.2947	35.8417	0.950932	NA	NA	NA	NA	NA	NA
LOC100114529	71.3	64.1556	58.171	51.738	59.6197	0	0	5.65419	5.16604	3.96194	0	2.31135	0	2.75208	14.0401	14.0861	11.6026	6.42872	6.58396	4.25334	50.8706	42.1667	61.8106	NA	NA	NA	NA	NA	NA
LOC100114531	1112.47	847.154	1065.51	1053.77	1089.78	1519.25	2514.21	1754.68	1820.51	1178.28	1768.55	904.892	1862.92	1115.97	1441.46	1713.81	1985.2	235.291	630.963	507.565	395.135	651.475	620.959	NA	NA	NA	NA	NA	NA
LOC100114533	4.3952	4.12697	11.88	15.8382	1.6223	13.499	4.96635	16.0202	16.5313	15.8477	6.81336	5.77837	11.2418	9.63228	14.0401	9.39072	16.2436	7.71446	7.68128	4.25334	4.73215	16.8667	11.4112	NA	NA	NA	NA	NA	NA
LOC100114535	1531.48	1091.4	1410.85	805.634	745.855	1513.11	2169.05	2251.31	2040.58	1806.64	1796.78	919.916	2752.63	1270.08	1497.62	1427.39	1688.18	802.304	1211.45	1165.42	913.305	820.141	1026.06	0.73738	0.685182	0.719402	0.298335	0.0663714	0.110297
LOC100114536	3.41849	0.750358	2.45793	0	2.02788	2.45436	3.72476	0.942365	10.3321	0.792387	10.7067	5.77837	25.6955	5.50416	3.12003	9.39072	10.4423	10.2859	41.6984	11.3422	11.8304	10.5417	5.70559	NA	NA	NA	NA	NA	NA
LOC100114538	2675.21	1851.13	2541.09	2351.44	2136.58	3398.06	3983.01	4659.99	3461.24	3332.78	3156.53	3831.06	7991.3	4334.52	4280.68	3657.68	4687.44	2527.77	4183.01	3324.69	2601.5	3238.4	3218.91	0.83582	0.857499	0.872984	0.317026	0.0469956	0.110537
LOC100114539	1178.89	1335.64	1383.81	1614.96	1493.33	120.264	152.715	102.718	267.601	508.713	244.307	792.792	735.534	964.604	230.882	205.422	232.052	749.588	883.348	893.201	487.412	459.617	662.8	0.753464	0.727377	0.712903	0.202998	0.0713189	0.0497502
LOC100114540	0	0	0	0	0	0	0	0	0	0	0	0	0	0	4.68005	1.17384	0	0	0	0	0	0	2.8528	NA	NA	NA	NA	NA	NA
LOC100114541	318.408	232.986	353.532	335.769	302.56	296.978	471.803	512.646	334.759	338.349	268.641	381.372	748.382	543.536	414.964	306.372	469.905	221.148	389.551	252.365	341.898	269.867	198.745	0.808854	0.824265	0.696663	0.30181	0.146196	0.204506
LOC100114542	428.776	360.922	394.498	468.281	432.75	17.1805	12.4159	11.3084	24.797	44.3737	21.4134	40.4486	61.0268	39.9051	17.1602	7.04304	17.4039	111.86	95.4674	87.9023	48.5046	35.8417	150.247	0.868304	0.876637	0.865256	0.347019	0.0884066	0.101907
LOC100114544	1930.96	1680.8	2263.75	1888.96	1976.37	1013.65	1169.57	1760.34	934.02	1149.75	794.243	1856.01	2571.16	2381.92	1029.61	1094.02	1377.23	1479.89	3118.6	2451.34	1896.41	1553.84	1505.33	0.838781	0.84484	0.833947	0.382387	0.0629172	0.108722
LOC100114545	2550.19	2941.4	2574.27	3019.81	2815.1	6825.58	5620.66	4898.41	5871.72	4633.88	5380.6	4672.39	4356.99	3566.69	5132.45	5382.05	4350.97	2745.06	2305.48	2812.88	2129.47	2726.07	2488.59	0.742649	0.756093	0.708306	0.332804	0.0317137	0.0805658
LOC100114546	57.626	64.5308	81.931	76.5511	57.5918	76.0852	122.917	108.372	97.1215	116.481	119.72	42.7599	91.5402	136.228	45.2405	69.2565	55.6924	43.7153	46.0877	49.6223	63.884	96.9833	59.9087	0.782459	0.824752	0.813689	0.316598	0.0903479	0.0993035
LOC100114548	3.41849	2.62625	4.50621	4.22351	8.5171	15.9534	6.20793	0	4.13283	17.4325	4.86668	6.93404	0	0	1.56002	17.6076	13.9231	5.14297	4.38931	11.3422	4.73215	6.325	4.75466	NA	NA	NA	NA	NA	NA
LOC100114549	4309.25	4564.43	4226.82	3871.9	3611.25	8283.47	8477.55	7228.88	7655.03	6348.61	8490.42	3114.54	2929.29	3325.89	3715.96	4926.6	4381.14	2176.76	1622.95	1982.06	1831.34	2308.62	2654.05	0.668601	0.628932	0.657885	0.21695	0.0599192	0.102249
LOC100114551	975.247	733.85	986.04	936.563	857.388	316.613	260.733	408.044	283.099	548.332	247.228	1300.13	1822.77	1272.84	870.489	716.042	720.521	1405.32	2571.04	1843.11	1847.91	1657.15	912.895	0.905953	0.932408	0.940269	0.289361	0.0977308	0.145833
LOC100114552	2405.15	2829.97	2692.25	2651.31	2796.04	2651.94	2033.72	2863.85	1964.13	2996.02	2123.82	5928.6	6494.54	6581.6	11619	6315.26	6569.38	2718.06	3246.99	3314.77	4796.04	5081.08	5126.48	0.651222	0.673316	0.699476	0.19312	0.0315589	0.0600291
LOC100114554	565.028	698.208	550.986	558.559	567.401	598.864	535.124	511.704	585.829	848.647	727.082	284.296	152.567	231.175	287.043	377.976	346.917	698.159	374.188	428.17	391.586	343.658	393.686	0.781552	0.835594	0.76936	0.355524	0.106818	0.0664352
LOC100114556	472.24	347.791	490.767	539.025	532.927	132.536	217.278	299.672	176.678	148.969	168.387	315.499	766.047	441.709	199.682	212.465	245.975	316.293	666.077	439.512	436.541	257.217	368.011	0.879527	0.875275	0.914234	0.387385	0.0661261	0.175176
LOC100114558	4865.49	3800.56	5398.84	3645.42	3547.17	8663.9	10094.1	10817.4	9273.04	7369.99	8099.13	12795.6	27290.2	15422.6	14303.8	10670.2	14061.2	13806.3	21690.9	17685.4	17762.1	15028.2	15157.9	0.843376	0.827841	0.822036	0.32821	0.0714833	0.108977
LOC100114559	0	0	0	0	0	0	1.24159	0	0	0	1.94667	1.15567	0	1.37604	1.56002	7.04304	2.32052	0	0	0	1.18304	2.10833	0	NA	NA	NA	NA	NA	NA
LOC100114560	543.54	653.937	639.472	597.098	588.086	1054.15	872.835	1184.55	1203.69	993.653	1003.51	483.072	438.43	590.321	878.289	826.383	835.386	406.295	461.974	568.53	1301.34	1146.93	997.528	0.849819	0.838658	0.838184	0.308267	0.112715	0.143772
LOC100114561	246.131	284.761	286.349	289.31	252.268	447.921	381.167	588.036	397.785	391.439	356.241	175.662	192.716	233.927	205.922	217.16	236.693	63.0014	88.8834	158.791	183.371	179.208	241.537	NA	NA	NA	NA	NA	NA
LOC100114563	1780.06	1704.06	1742.26	2141.85	2198.22	435.649	592.237	620.076	791.437	1146.58	912.016	1322.09	1707.14	1505.39	1486.7	811.123	1021.03	1747.33	3152.62	2593.12	3090.09	2658.61	2616.02	0.809458	0.814659	0.828393	0.283834	0.118201	0.118272
LOC100114564	2000.79	2996.93	1887.69	2120.2	2196.2	1185.46	218.519	170.568	548.633	1002.37	1188.44	6178.23	1482.31	3393.31	4809.53	3485.13	2217.25	6972.59	2768.55	3490.57	5111.91	8155.03	3621.15	0.380952	0.434303	0.294508	0.147558	0	0.0108696
LOC100114566	1909.47	1365.65	2069.17	1737.45	1829.15	2547.63	4446.12	4217.08	2857.85	2210.76	3334.65	2261.65	7368.19	2650.25	2422.71	3250.36	4544.73	1050.45	2803.67	1546.8	1343.93	2028.22	1825.79	0.075	0.0652174	0	0	0	0
LOC100114567	64.463	85.916	70.4607	95.0289	70.9758	58.9047	75.7368	23.5591	56.8264	55.4671	79.8136	35.8259	54.6029	35.777	39.0004	64.5612	58.0129	146.575	113.025	97.8268	92.277	80.1166	49.4485	0.818748	0.831033	0.841719	0.272569	0.0536499	0.0832533
LOC100114569	3744.22	4048.55	3615.21	2256.41	2055.46	12741.8	7093.18	6953.71	10541.8	9420.69	11043.5	13738.6	12563.5	8945.63	18331.8	17251.9	15354.9	8446.05	5551.37	6952.79	14511.1	16769.7	10405.1	0.774573	0.745897	0.75064	0.241312	0.0328784	0.0640573
LOC100114570	0	0	0	0	0	3.68154	1.24159	0	1.03321	2.37716	0	1.15567	11.2418	0	3.12003	4.69536	0	1.28574	2.19465	1.41778	3.54911	0	2.8528	NA	NA	NA	NA	NA	NA
LOC100114572	5686.42	6297	6810.51	4819.02	5393.35	3950.3	4796.25	5627.8	5740.5	6118.02	7178.36	1006.59	1899.86	2403.94	2215.22	2510.84	3447.13	282.864	323.711	837.908	560.76	754.783	3686.77	0.728837	0.723147	0.762731	0.293649	0.0975297	0.144368
LOC100114574	754.998	871.54	885.265	702.158	661.9	1694.74	1606.61	1877.19	1664.5	1414.41	1511.59	774.301	862.405	924.698	898.569	1111.63	1183.46	1254.89	1289.36	1240.56	927.502	955.075	793.078	NA	NA	NA	NA	NA	NA
LOC100114575	377.987	313.65	413.342	429.214	456.679	187.759	386.133	380.715	263.468	238.509	283.241	396.396	648.811	456.845	510.125	501.229	582.45	402.438	709.97	448.018	600.983	503.892	394.637	0.960476	0.957466	0.940261	0.498212	0.281422	0.219892
LOC100114576	686.14	637.429	603.832	619.272	668.39	1705.78	1948.05	1529.46	1830.84	1124.4	1598.22	1161.45	1251.05	899.93	1775.3	1745.5	1787.96	639.014	780.199	835.072	677.881	771.65	618.106	0.0384615	0.175926	0.0625	0	0.025	0
LOC100114577	2520.89	2390.64	2710.28	2581.62	2620.43	174.26	209.828	279.882	356.457	787.633	393.228	62.4064	107.6	346.762	37.4404	65.735	85.8591	311.15	305.057	313.329	48.5046	44.275	865.349	0.640745	0.617594	0.679018	0.21453	0.039919	0.0497064
LOC100114578	526.448	436.333	462.91	649.364	654.194	62.5862	42.2139	49.9453	82.6566	102.218	55.4802	92.4539	149.355	228.423	92.041	93.9072	136.911	213.433	239.217	154.538	170.357	204.508	246.291	0.907974	0.914361	0.927056	0.333794	0.161241	0.197236
LOC100114579	244.666	169.581	226.949	262.385	277.009	104.31	289.29	306.269	159.114	187.796	208.294	218.422	398.28	379.787	174.722	151.425	187.962	207.005	490.505	365.787	315.871	250.892	193.039	0.781637	0.7097	0.744905	0.283878	0.0629341	0.0211272
LOC100114581	1372.77	1313.13	1369.89	901.719	814.803	2289.92	2560.15	2730.03	2285.45	2003.95	2196.82	3003.6	4792.21	3268.09	2318.18	2541.36	2691.8	1558.32	2032.25	1966.46	1888.13	1975.51	1858.12	0.525285	0.589298	0.555288	0.16657	0.0313031	0.0433922
LOC100114582	427.311	406.694	461.272	553.807	570.24	117.809	325.296	282.709	229.372	377.176	236.521	78.5858	107.6	140.356	88.9209	142.035	201.885	82.2876	100.954	89.3201	99.3752	105.417	242.488	0.933333	0.842105	0.775	0.3	0.21267	0.169697
LOC100114583	245.643	253.621	219.165	208.536	181.698	53.996	19.8654	15.0778	38.2287	23.7716	13.6267	104.011	144.537	64.6739	115.441	52.8228	82.3784	47.5725	47.185	62.3823	107.656	126.5	128.376	NA	NA	NA	NA	NA	NA
LOC100114585	9664.07	11168.3	11788.6	8475.52	9027.72	26881.4	24625.6	22940.9	27033.9	21161.5	23698.8	38253.9	32671.8	35452.3	44221.8	36189.5	39612.4	42038.7	39168	46666.2	53514.7	47114.9	35775	0.717139	0.677954	0.675756	0.15885	0.0206199	0.0590365
LOC100114586	83.0205	85.916	64.3158	65.9923	76.2483	92.0386	76.9784	39.5793	133.284	78.4463	170.334	43.9156	1.60597	33.0249	90.4809	85.6903	83.5386	186.433	91.0781	117.676	272.099	217.158	74.1727	0.773931	0.772227	0.758432	0.259657	0.08202	0.07916
LOC100114587	0	0	0	0	0	0	0	0	0	0	0	0	0	0	0	0	0	0	0	0	0	0	0	NA	NA	NA	NA	NA	NA
LOC100114588	1750.76	2082.62	1553.41	2194.11	2055.05	5116.12	3403.19	2228.69	4035.71	2473.83	4216.49	12547.1	6692.07	6164.66	17988.5	11598.7	10321.7	9168.64	5877.28	6469.33	14094.7	16919.4	9206.93	0.329882	0.204149	0.260768	0.0649426	0	0.0225108
LOC100114589	0	0	0	0	0	0	0	0	0	0	0	0	0	0	0	0	0	7.71446	0	0	0	0	0	NA	NA	NA	NA	NA	NA
LOC100114590	0	0	0	0	0	3.68154	0	3.76946	8.26566	2.37716	0.973337	4.62269	17.6657	0	40.5604	24.6506	25.5257	9.0002	0	2.83556	21.2947	12.65	5.70559	NA	NA	NA	NA	NA	NA
LOC100114592	9437.96	7735.44	10195.1	8802.32	8840.75	11400.5	15322.4	17245.3	12950.2	10850.9	10965.6	16578.1	35235	21126.3	18935.5	15079.1	19270.7	16355.9	25489.8	21904.7	16567.3	16027.5	15349	0.871874	0.876511	0.864736	0.271321	0.0600213	0.0970761
LOC100114593	136.74	82.9145	100.775	106.116	92.4714	109.219	180.03	171.51	148.782	78.4463	119.72	47.3826	167.021	86.6905	129.481	98.6025	107.904	33.4293	121.803	70.889	49.6876	42.1667	53.2522	0.3	0.1	0.0555556	0	0.0666667	0.0625
LOC100114594	1143.24	1227.96	1339.57	963.488	1095.87	1483.66	1313.6	1308.94	1265.68	1315.36	1020.06	1712.71	1259.08	1426.95	765.968	981.33	1083.68	1087.74	1570.27	1234.89	1007.95	902.366	1068.85	0.800875	0.786491	0.821475	0.253951	0.0588017	0.100641
LOC100114595	361.383	276.132	367.461	311.484	332.573	406.197	358.818	476.837	454.611	427.889	302.708	320.122	738.746	346.762	347.884	287.591	421.174	209.576	317.127	256.618	328.885	215.05	302.397	NA	NA	NA	NA	NA	NA
LOC100114596	2745.54	2370.38	2913.47	3233.62	2964.36	4004.29	3653.99	4412.15	4258.88	4148.15	3387.21	5642	7509.51	5556.45	5265.05	4716.49	6907.02	4674.96	6385.34	6547.31	6963.36	6076.21	6193.42	0.347645	0.366374	0.391383	0.0363678	0.02609	0.108524
LOC100114597	0.488356	0.750358	0	0	0	6.13591	0	1.88473	0	0	6.81336	5.77837	0	5.50416	0	4.69536	0	1.28574	0	5.67112	3.54911	4.21667	0.950932	NA	NA	NA	NA	NA	NA
LOC100114598	2888.14	3117.74	2736.09	2668.2	2816.73	2930.51	1831.34	2121.26	2033.35	1871.62	1850.31	3739.76	2330.26	3379.55	4177.72	3176.41	3065.4	2027.62	1774.38	2200.39	3162.26	3033.89	3000.19	0.678268	0.696601	0.649885	0.24391	0.033517	0.0667612
LOC100114599	328.663	251.745	267.505	169.468	225.906	549.777	751.16	603.113	602.36	349.443	489.588	331.678	579.755	331.625	538.206	672.61	728.642	1119.88	824.092	660.685	1472.88	927.666	400.343	0.0714286	0.208333	0.0454546	0.03125	0.0555556	0
LOC100114600	2847.11	3432.89	3085.93	3665.48	3419.82	6259.85	6174.41	4952.13	5749.8	4323.26	5540.23	5609.64	3545.98	4783.11	6313.39	6004.19	4586.5	2926.35	3560.82	3151.72	2951.68	4170.28	2478.13	0.863573	0.826223	0.851652	0.345589	0.0801253	0.135858
LOC100114603	804.322	586.78	829.142	748.089	664.739	1407.58	2341.63	2001.58	1937.26	1003.16	2117.01	1013.53	2821.69	1158.63	2232.38	2044.83	2518.92	304.721	1056.73	599.721	483.862	1155.37	626.664	NA	NA	NA	NA	NA	NA
LOC100114606	777.462	613.042	644.797	840.478	788.846	1034.51	743.71	754.834	954.684	1003.95	741.683	1649.15	793.349	1004.51	1266.73	1022.41	1079.04	1845.04	1368.37	1501.43	2764.76	1867.98	1488.21	0.840583	0.858109	0.866387	0.322017	0.085051	0.134635
LOC100114607	4.88356	2.25107	4.09655	2.63969	3.24461	2.45436	0	0	9.29887	1.58477	6.81336	3.46702	0	4.12812	1.56002	5.8692	4.64103	9.0002	18.6545	14.1778	2.36608	6.325	1.90186	NA	NA	NA	NA	NA	NA
LOC100114608	0	0	0	0	0	0	0	0	0	0	0.973337	0	0	0	1.56002	0	2.32052	0	0	0	0	2.10833	1.90186	NA	NA	NA	NA	NA	NA
LOC100114609	2368.53	2324.98	2927.39	2058.96	2182.41	1362.17	1087.63	1191.15	996.012	1072.89	948.03	4293.33	2969.44	3489.64	2140.34	1642.2	1777.52	2658.92	4356.39	3808.16	2737.55	2783	2503.81	0.82343	0.804217	0.812966	0.32606	0.0574531	0.065405
LOC100114610	16.6041	12.7561	2.04828	5.27938	8.11152	8.59027	16.1406	20.732	34.0958	18.2249	28.2268	8.08971	0	0	6.24006	19.9553	23.2052	42.4295	31.8225	25.52	50.8706	31.625	17.1168	NA	NA	NA	NA	NA	NA
LOC100114611	1157.89	1051.63	1010.21	1205.28	1262.96	424.605	553.748	448.566	474.242	585.574	518.788	588.238	478.579	430.7	413.404	428.451	533.719	977.165	708.873	1005.21	779.622	649.366	635.223	0.603253	0.59486	0.608869	0.203856	0.0391099	0.047433
LOC100114612	2.93013	4.50215	9.42207	2.11175	10.1394	1.22718	1.24159	0	1.03321	0.792387	3.89335	0	0	0	3.12003	2.34768	0	2.57149	0	0	1.18304	0	1.90186	0.153846	0.0714286	0.333333	0	0	0.0526316
LOC100114613	3428.75	4311.18	2915.51	3865.04	3850.14	10935.4	7337.78	6370.39	8275.99	6198.05	7680.6	9785.09	3867.17	6270.61	17143	11990.8	8610.28	8104.04	4996.13	7239.18	13655.8	15009.2	8942.57	0.734126	0.754119	0.735068	0.290769	0.0546851	0.0982517
LOC100114614	608.491	647.934	709.932	717.468	779.112	134.99	141.541	119.68	130.184	157.685	131.4	241.536	250.531	284.84	241.803	210.117	235.532	158.146	300.667	233.934	280.38	284.625	386.079	0.88927	0.9127	0.889367	0.385762	0.214725	0.169321
LOC100114615	362.848	341.413	401.052	416.543	383.675	133.763	178.788	196.012	175.645	226.623	157.681	108.633	173.445	110.083	88.9209	166.685	148.513	124.717	145.944	90.7379	127.768	120.175	200.647	0.902301	0.90575	0.910673	0.334026	0.102741	0.133056
LOC100114618	195.342	229.609	186.393	220.15	229.962	467.556	450.696	335.482	391.586	301.899	396.148	1018.15	412.734	965.98	737.888	665.567	540.68	1279.31	927.241	1215.04	1127.44	1442.1	485.926	0.574645	0.604666	0.606417	0.237634	0.053929	0.0946985
LOC100114621	8.7904	3.00143	3.6869	5.80732	4.05576	1.22718	7.44952	8.48128	3.09962	6.3391	11.68	4.62269	0	9.63228	7.80008	10.5646	6.96155	92.5735	72.4235	36.8623	75.7144	54.8166	29.4789	NA	NA	NA	NA	NA	NA
LOC100114622	44.4404	37.5179	26.2179	31.1484	40.9632	95.7201	9.93269	114.026	30.9962	72.1072	26.2801	35.8259	20.8776	100.451	40.5604	12.9122	23.2052	28.2864	1.09733	49.6223	31.942	16.8667	26.6261	NA	NA	NA	NA	NA	NA
LOC100114626	0	0.375179	0	0	0	0	0	0	0	0	0	0	0	0	0	2.34768	2.32052	1.28574	3.29198	0	2.36608	4.21667	1.90186	NA	NA	NA	NA	NA	NA
LOC100114629	0	0	0	0	0	0	0	3.76946	0	0	0	0	0	2.75208	0	0	2.32052	1.28574	0	0	0	2.10833	1.90186	NA	NA	NA	NA	NA	NA
LOC100114630	282.27	249.494	307.651	301.453	322.839	139.899	227.21	231.822	154.981	162.439	116.8	666.824	1251.05	1104.96	575.646	423.756	471.065	493.725	1114.88	707.472	755.961	670.45	656.143	0.786021	0.744694	0.771014	0.348886	0.16098	0.0723826
LOC100114633	623.63	1049	659.545	809.858	830.215	110.446	88.1526	194.127	160.147	277.335	189.801	36.9816	128.478	94.9467	82.6809	96.2548	88.1796	39.858	74.6182	89.3201	182.188	162.342	358.502	NA	NA	NA	NA	NA	NA
LOC100114636	2137.53	1856.38	2335.44	2218.4	2260.68	1455.44	1617.79	1590.71	1525.01	1746.42	1761.74	2335.62	2598.46	2551.18	1847.06	1854.67	1984.04	2372.2	3512.54	2892.27	2868.87	2681.8	2239.45	0.827419	0.848068	0.840574	0.256421	0.048016	0.0858273
LOC100114637	2637.12	2863.74	2771.32	3551.97	3311.94	4987.26	5712.54	4434.77	4870.54	3627.55	4578.58	3753.63	3565.25	3328.64	4642.61	4600.28	3595.64	2013.47	2397.66	2414.48	1510.74	2325.49	1783.95	0.645192	0.618365	0.651636	0.195779	0.0502179	0.0578675
LOC100114638	916.156	784.499	1081.49	1086.5	922.28	1746.28	1957.98	2123.15	1997.19	1442.14	1566.1	3007.06	5389.63	3308	2535.03	2205.64	3144.3	2444.2	3615.69	2794.44	1742.61	1954.42	1706.92	0.857705	0.843725	0.83265	0.301218	0.0657871	0.0946234
LOC100114640	312.548	308.772	385.485	288.254	205.222	301.887	573.613	452.335	518.67	448.491	484.722	160.639	427.188	221.542	246.483	300.503	378.244	52.7155	106.441	86.4846	33.1251	80.1166	147.395	NA	NA	NA	NA	NA	NA
LOC100114641	2237.16	2561.35	2266.62	2593.76	2298.4	4271.82	3036.92	2461.46	3558.37	3667.17	3950.77	4955.53	1875.77	3002.52	4924.97	4562.71	3881.06	5342.26	3361.11	3779.8	6921.95	6687.63	3463.3	0.689192	0.682041	0.681654	0.286776	0.050794	0.110445
LOC100114642	232.457	127.186	145.018	218.567	164.664	238.073	357.577	360.926	352.324	175.91	246.254	168.728	133.295	206.406	288.603	237.116	294.706	50.144	42.7957	55.2934	105.29	78.0083	104.603	0.214286	0	0	0	0	0
LOC100114643	1043.62	1192.32	1110.57	1116.06	1082.08	512.962	522.708	449.508	420.515	817.743	620.989	936.096	496.244	725.173	360.364	489.491	406.09	1270.31	997.47	1091.69	1455.14	1083.68	702.739	0.73444	0.714239	0.752063	0.334347	0.0765194	0.112347
LOC100114644	0	0	0	0	0	3.68154	1.24159	0	0	0	0	5.77837	16.0597	2.75208	3.12003	2.34768	2.32052	1.28574	4.38931	12.76	3.54911	6.325	5.70559	NA	NA	NA	NA	NA	NA
LOC100114648	0	0	0	0	0	0	0	3.76946	0	0	0	0	0	0	0	1.17384	1.16026	0	4.38931	0	0	0	0	NA	NA	NA	NA	NA	NA
LOC100114651	403.382	411.571	338.375	325.21	364.207	55.2232	23.5901	55.5995	76.4573	120.443	69.1069	24.2691	20.8776	39.9051	6.24006	21.1291	15.0834	72.0016	59.2556	51.0401	13.0134	6.325	102.701	0.841576	0.860552	0.856709	0.344828	0.087153	0.0596026
LOC100114652	780.393	728.222	734.511	757.592	790.062	132.536	55.8714	66.9079	99.1879	99.8408	49.6402	650.644	488.215	686.644	435.245	328.675	327.193	1004.17	1050.14	816.641	1516.65	879.175	640.928	0.628673	0.647794	0.631968	0.237882	0.0320238	0.101392
LOC100114654	62.0212	62.2797	67.1834	84.9981	60.8364	234.392	209.828	175.28	199.409	136.291	157.681	500.407	351.707	361.898	262.083	329.849	349.238	573.442	535.495	558.605	731.117	691.533	221.567	0.205487	0.348784	0.280602	0.118356	0.0503063	0.0389881
LOC100114656	808.229	661.065	911.073	735.946	745.855	287.16	368.751	447.623	369.888	492.865	298.814	210.333	539.606	287.592	152.882	166.685	265.699	425.581	846.039	574.201	99.3752	185.533	292.887	0.831801	0.830494	0.878987	0.23019	0.0292521	0.0601681
LOC100114657	1015.29	922.94	1022.09	966.127	1038.68	1576.93	1748.15	1648.2	1488.85	1382.72	1385.06	856.354	929.856	963.228	658.327	894.466	848.149	992.594	943.701	1040.65	532.367	484.917	559.148	0.839799	0.867032	0.874462	0.26636	0.0651407	0.129477
LOC100114658	1268.26	930.819	1079.44	1286.06	1385.85	1305.72	1986.54	2307.85	1729.59	1515.04	1367.54	683.003	1832.41	930.203	984.37	1155.06	1343.58	339.436	698.997	660.685	306.407	394.258	690.377	0.783213	0.761037	0.787497	0.287132	0.0691884	0.108939
LOC100114659	0	0	0	0	0.405576	3.68154	0	0	1.03321	0	0	0	0	0	0	1.17384	0	0	0	0	0	0	0	NA	NA	NA	NA	NA	NA
LOC100114663	4194	5592.04	4597.56	4993.24	4983.72	6531.06	6862.25	5906.74	4817.85	4083.17	5402.02	3650.77	3831.84	3521.28	3998.32	4522.8	3579.4	2847.92	2853.05	3215.52	2059.67	2690.23	1925.64	0.700216	0.704915	0.692679	0.257958	0.0657145	0.0885199
LOC100114664	590.422	526.751	632.917	542.721	505.348	66.2678	78.2199	71.6197	158.081	219.491	192.721	552.412	531.576	465.101	109.201	112.689	111.385	757.303	940.409	857.757	320.603	339.442	378.471	0.859072	0.899875	0.905286	0.298681	0.070169	0.0924204
LOC100114665	2488.66	2345.99	2784.43	2439.6	2358.83	1252.95	814.481	1144.03	911.289	1380.34	839.016	1715.02	1095.27	1168.26	886.089	984.851	961.854	1063.31	1351.91	1128.55	1269.4	1075.25	1783	0.686144	0.674876	0.629299	0.204478	0.0533493	0.0856703
LOC100114666	0	0	0	0	0.811152	1.22718	0	0	1.03321	0	0	0	0	0	0	1.17384	1.16026	0	0	1.41778	0	2.10833	0	0	0.176471	0	0.0454546	0	0
LOC100114667	1.95342	6.37804	1.63862	0.527938	3.65019	1.22718	0	0	1.03321	3.16955	4.86668	17.3351	12.8478	6.8802	10.9201	15.2599	2.32052	24.4291	14.2652	11.3422	52.0537	44.275	13.3131	NA	NA	NA	NA	NA	NA
LOC100114668	1330.28	1089.89	1330.56	923.364	909.707	2493.63	2761.29	2588.68	2606.78	2154.5	2438.21	2014.34	3537.95	1915.45	2010.86	2204.47	2646.55	1352.6	1575.76	1521.28	843.506	1014.11	1188.67	0.806536	0.795039	0.780086	0.25648	0.0559915	0.114558
LOC100114669	3304.7	3556.32	4053.54	4365	4285.32	6782.63	8276.41	6845.34	6523.67	4992.83	5884.79	9295.08	9104.24	9676.31	11275.8	8830.79	9090.63	8221.04	9806.81	9585.61	12341.5	12089.2	8098.14	0.752518	0.688866	0.662646	0.297239	0.0690523	0.0571155
LOC100114670	263.712	196.219	223.262	223.846	247.401	182.85	63.3209	121.565	47.5275	87.955	43.8001	1498.91	1411.65	1367.78	936.01	734.824	873.675	1649.61	2324.14	2319.49	2304.56	1783.65	1571.89	0.875668	0.847386	0.786176	0.403126	0.0910743	0.126071
LOC100114672	868.785	916.187	862.734	783.989	801.419	1948.76	2077.17	1728.3	2109.81	1851.02	2077.1	873.689	1159.51	1212.29	1508.54	1669.2	1835.53	383.152	604.627	584.125	690.894	828.575	1079.31	NA	NA	NA	NA	NA	NA
LOC100114674	54.2075	56.2768	59.8096	64.9364	68.1368	78.5396	74.4952	84.8128	80.5902	83.2006	72.0269	72.8074	17.6657	67.4259	78.0008	53.9966	99.7822	32.1436	14.2652	36.8623	30.759	35.8417	54.2031	NA	NA	NA	NA	NA	NA
LOC100114675	951.806	1965.56	1397.33	1373.7	1336.37	705.629	255.767	332.655	261.401	496.827	346.508	4455.12	1591.52	2447.97	786.248	327.501	227.411	7434.17	4965.4	5140.87	2457.17	2209.53	1105.93	0.676666	0.699257	0.683523	0.211228	0.0241216	0.060956
LOC100114676	28.3246	47.6477	27.4469	46.9865	40.9632	182.85	126.642	86.6976	112.62	110.934	107.067	159.483	9.63581	110.083	361.924	286.417	151.994	376.723	156.918	265.125	507.523	522.866	207.303	0	0	0.5	0	0	0
LOC100114679	0	0.375179	0.409655	0	1.6223	0	0	5.65419	3.09962	0	0	5.77837	0	0	12.4801	10.5646	4.64103	19.2862	31.8225	18.4311	23.6608	21.0833	10.4603	NA	NA	NA	NA	NA	NA
LOC100114680	482.984	479.854	457.175	535.858	537.389	827.12	1240.34	1015.87	1039.41	684.622	897.416	800.882	1149.87	763.702	970.33	876.858	936.329	801.018	1237.78	1084.6	1264.67	1035.19	664.702	0.801943	0.814622	0.814616	0.356331	0.0772704	0.130122
LOC100114681	1.46507	0	0	0	0	0	0	0	0	0	0	0	0	0	0	2.34768	1.16026	2.57149	2.19465	0	0	0	0	NA	NA	NA	NA	NA	NA
LOC100114685	956.689	1152.17	1060.19	1364.72	1222	2100.93	2046.13	1791.44	1961.03	1399.36	2059.58	1025.08	891.313	992.124	4215.16	2751.48	2096.59	916.735	972.231	969.761	2389.74	3059.19	2040.7	NA	NA	NA	NA	NA	NA
LOC100114687	1.95342	4.87733	0.81931	1.05588	2.43346	1.22718	0	0	2.06641	3.16955	8.76003	3.46702	0	0	1.56002	7.04304	3.48078	1.28574	1.09733	0	0	0	0	0.690706	0.694293	0.721141	0.258138	0.0582506	0.0519606
LOC100114688	3962.52	6180.32	4889.64	5358.58	5528.82	778.033	499.118	688.869	980.514	1576.85	988.91	149.082	107.6	407.308	207.482	335.718	327.193	57.8585	34.0171	279.303	176.273	113.85	1622.29	NA	NA	NA	NA	NA	NA
LOC100114689	2182.46	2825.85	2185.51	1748	1751.28	1482.43	1173.3	1038.49	1100.37	1687.78	1669.27	1936.91	1133.81	1435.21	2068.58	1854.67	1272.8	2305.34	1614.17	1823.26	4014.05	3776.02	1915.18	0.664905	0.673912	0.664662	0.232102	0.0581424	0.0792797
LOC100114690	21.976	9.75465	14.7476	5.80732	7.30037	49.0872	26.0733	33.9251	48.5607	19.0173	20.4401	591.705	432.006	312.361	1719.14	775.908	869.034	2233.34	2115.65	2146.52	4080.3	3276.35	2379.23	0.203333	0.278526	0.318548	0.169084	0.0551802	0.0357143
LOC100114692	309.618	363.173	334.688	438.717	392.192	516.643	489.185	360.926	364.722	391.439	401.988	985.789	539.606	842.136	527.285	532.923	443.219	900.02	704.484	674.863	718.104	796.95	290.985	0.69038	0.711733	0.712376	0.264674	0.0782088	0.102018
LOC100114693	0	0.750358	0	1.05588	2.02788	2.45436	0	0	1.03321	0	1.94667	0	0	0	1.56002	4.69536	3.48078	10.2859	1.09733	0	7.09823	12.65	1.90186	NA	NA	NA	NA	NA	NA
LOC100114694	202.179	294.14	224.081	248.131	222.661	897.069	492.91	500.396	637.489	451.661	591.789	1691.91	629.54	1140.74	2620.83	1765.45	1608.12	1298.6	1184.02	1188.1	2487.93	2325.49	1333.21	0	0	0.214286	0	0	0
LOC100114695	667.582	726.346	728.776	705.854	655.411	101.856	36.006	32.9828	64.0589	78.4463	53.5335	882.935	313.164	562.8	195.002	102.124	104.423	1091.6	899.808	1139.89	289.844	322.575	472.613	0.802794	0.795727	0.821909	0.276742	0.0493827	0.104331
LOC100114697	700.302	855.783	698.871	902.775	831.431	72.4037	48.4219	30.1557	101.254	234.547	182.987	123.657	65.8447	129.348	39.0004	65.735	26.6859	258.434	171.183	146.031	185.737	141.258	182.579	0.710785	0.706178	0.720522	0.270314	0.0912577	0.0870815
LOC100114699	0	0	0	0	0	0	0	0	0	0	0	0	0	0	0	0	0	0	0	0	0	0	0	NA	NA	NA	NA	NA	NA
LOC100114701	138.205	107.301	115.932	105.588	113.561	244.209	216.036	179.049	209.741	146.592	156.707	94.7652	157.385	126.596	163.802	143.208	95.1412	45.001	32.9198	46.7867	65.0671	61.1416	55.1541	NA	NA	NA	NA	NA	NA
LOC100114702	1164.24	1056.13	1128.19	1181.53	1144.54	273.661	166.373	130.989	213.874	375.591	101.227	1903.39	1599.55	1523.28	1786.22	1000.11	1265.84	1603.32	2156.25	1861.54	2723.35	2253.81	2140.55	0.80774	0.822189	0.749259	0.215001	0.0372374	0.0459899
LOC100114703	0	1.87589	0.81931	0	0	7.36309	1.24159	5.65419	14.4649	1.58477	21.4134	1.15567	8.02984	0	15.6002	19.9553	6.96155	2.57149	0	0	2.36608	4.21667	0	NA	NA	NA	NA	NA	NA
LOC100114704	1148.12	802.883	1251.5	690.544	582.813	2178.25	2526.63	2310.68	2211.06	1676.69	1942.78	2005.09	4278.3	2208.54	2318.18	2303.07	3166.35	1251.03	1459.44	1427.7	1576.99	1593.9	1606.12	0.795236	0.81623	0.816715	0.261932	0.0339782	0.076433
LOC100114706	12.2089	9.75465	16.3862	3.16763	8.5171	38.0426	22.3486	46.1759	19.6309	19.8097	25.3068	55.4723	20.8776	26.1447	18.7202	32.8675	30.1667	181.29	158.015	171.551	113.572	63.25	39.9392	NA	NA	NA	NA	NA	NA
LOC100114707	1222.35	1011.11	1154	1035.82	1036.65	2199.11	2424.82	2860.08	2133.57	1550.7	1731.57	2797.89	5449.05	2856.66	2923.47	2542.54	2789.26	1683.04	2997.9	2103.99	2650	2745.05	1879.99	0.730677	0.778751	0.762813	0.349308	0.111673	0.109771
LOC100114709	365.779	319.652	290.855	413.904	427.072	828.347	552.506	624.788	648.854	463.546	297.841	4640.03	3717.82	4428.09	6043.5	3352.49	3745.31	1969.76	3079.1	2584.61	3763.24	3761.27	3053.44	0.843887	0.811757	0.775221	0.252748	0.0815242	0.100372
LOC100114710	276.898	204.472	266.276	254.466	199.544	354.655	319.088	485.318	254.169	301.107	234.574	448.401	507.486	399.051	260.523	306.372	346.917	342.008	434.541	423.916	301.675	290.95	293.838	0.73654	0.737395	0.741778	0.248263	0.0557833	0.132238
LOC100114711	95.7177	74.6606	101.594	136.208	85.171	72.4037	70.7704	76.3315	135.35	105.387	96.3603	43.9156	77.0865	61.9218	99.841	79.8211	134.59	12.8574	19.7519	29.7734	35.4911	29.5167	48.4976	NA	NA	NA	NA	NA	NA
LOC100114713	1109.06	1206.95	977.437	1002.03	950.265	473.692	265.699	435.373	388.486	629.948	612.229	375.594	244.107	299.977	123.241	136.165	102.103	403.723	279.818	330.343	150.246	118.067	321.415	0.626256	0.673155	0.649175	0.228099	0.0592265	0.0816671
LOC100114714	1160.33	1123.66	1174.48	685.792	632.293	697.039	748.677	859.437	562.065	661.643	647.269	2389.93	1657.36	2010.39	1929.74	1560.03	1437.56	1730.61	1693.17	2040.19	3027.39	2614.33	1728.8	0.634727	0.627274	0.629519	0.198361	0.0358791	0.057534
LOC100114717	3550.35	5996.86	3480.02	4138.51	3889.88	2443.32	1106.25	934.826	1597.34	2476.21	2707.82	2681.16	417.552	1201.28	1393.09	1548.29	848.149	4106.66	1828.15	2510.89	1455.14	2327.6	1345.57	0.70027	0.706318	0.696667	0.297864	0.0401303	0.0659748
LOC100114718	314.013	335.41	340.833	336.297	330.95	4.90872	17.3822	21.6744	30.9962	68.9377	23.3601	2.31135	4.81791	49.5374	14.0401	12.9122	8.12181	2.57149	4.38931	28.3556	1.18304	6.325	116.965	NA	NA	NA	NA	NA	NA
LOC100114723	217.807	186.839	212.611	238.628	176.426	62.5862	40.9724	82.9281	67.1585	152.931	74.9469	97.0766	170.233	101.827	21.8402	29.346	30.1667	180.004	273.234	155.956	41.4063	21.0833	155.002	0.860464	0.891354	0.880256	0.297097	0.0159331	0.0630175
LOC100114726	1602.3	2637.51	1543.17	1910.61	2053.43	526.461	265.699	400.505	678.817	1225.82	848.75	86.6755	70.6626	246.311	143.521	183.119	210.007	19.2862	25.2385	110.587	56.7858	67.4666	647.585	NA	NA	NA	NA	NA	NA
LOC100114727	228.551	297.142	257.263	339.464	285.526	191.44	176.305	121.565	190.11	166.401	158.654	302.786	195.928	154.116	265.203	267.635	198.404	563.156	526.717	416.827	733.483	708.4	283.378	0.451113	0.493542	0.439172	0.141249	0.0574588	0.0725963
LOC100114728	468.333	378.555	366.641	451.387	443.295	420.923	496.635	444.796	451.512	434.228	453.575	410.264	493.032	557.296	446.165	448.407	518.636	365.151	659.493	528.832	609.265	463.833	386.079	0.800192	0.81452	0.81929	0.249149	0.12682	0.115943
LOC100114730	78.6253	87.0415	73.7379	108.755	123.295	42.9513	12.4159	43.3488	45.4611	26.9412	49.6402	166.417	25.6955	75.6822	427.444	215.986	164.757	516.869	399.427	456.525	1108.51	1016.22	549.639	0.203333	0.278526	0.318548	0.169084	0.0551802	0.0357143
LOC100114731	10.2555	11.6305	8.60276	28.5087	3.24461	29.4523	13.6575	12.2507	24.797	14.263	11.68	17.3351	0	26.1447	90.4809	45.7797	13.9231	38.5723	14.2652	17.0134	315.871	156.017	66.5653	0	0	0.15	0	0	0
LOC100114734	2.44178	1.12554	0.409655	1.05588	0.405576	36.8154	29.7981	15.0778	44.4279	7.13148	7.78669	60.095	11.2418	27.5208	115.441	78.6472	81.2181	243.006	178.864	178.64	322.969	204.508	108.406	NA	NA	NA	NA	NA	NA
LOC100114735	0	0	0	0	0	0	0	0	0	0	0.973337	0	0	0	0	1.17384	0	0	0	0	2.36608	4.21667	0	NA	NA	NA	NA	NA	NA
LOC100114736	2478.89	2776.7	3357.12	2546.78	2454.14	1954.9	1770.5	2354.97	2708.04	3367.65	2630.93	880.623	1429.31	976.988	1079.53	1453.21	1888.9	704.587	839.455	862.01	476.764	691.533	1842.91	0.579196	0.656178	0.636261	0.238178	0.0592981	0.0402251
LOC100114737	4095.35	4678.11	3854.03	2096.97	2029.91	10016.3	6828.73	6349.65	7489.72	6175.86	7538.49	9040.83	7377.82	6790.75	9296.14	9057.35	8071.92	4569.53	2910.11	3683.39	5499.94	5945.5	4313.43	0.656334	0.630514	0.599784	0.225323	0.0543628	0.0910533
LOC100114739	0	0	0	0	0	0	0	0	0	0	0	0	0	0	0	0	0	0	0	0	0	0	3.80373	NA	NA	NA	NA	NA	NA
LOC100114742	266.154	379.681	200.321	249.715	233.206	249.118	83.1863	77.2739	177.712	237.716	212.187	119.034	28.9074	52.2895	193.442	106.819	87.0194	156.861	109.733	75.1423	335.983	322.575	154.051	NA	NA	NA	NA	NA	NA
LOC100114743	9.27876	7.50358	13.5186	11.0867	7.70595	20.8621	32.2812	10.366	80.5902	10.301	47.6935	4.62269	14.4537	0	9.3601	31.6937	22.0449	5.14297	7.68128	8.50668	4.73215	8.43333	4.75466	NA	NA	NA	NA	NA	NA
LOC100114744	251.503	281.759	253.986	313.595	264.436	47.8601	22.3486	43.3488	39.2619	82.4083	43.8001	140.992	94.7522	89.4426	31.2003	19.9553	24.3654	218.576	200.811	199.907	126.585	90.6583	156.904	0.616062	0.603683	0.631065	0.131581	0.0475778	0.0561562
LOC100114748	0	0	0	0	0	0	0	0	0	0	0	0	0	0	1.56002	1.17384	0	0	0	0	1.18304	0	0	NA	NA	NA	NA	NA	NA
LOC100114749	1443.09	1374.66	1559.56	1627.63	1683.14	787.85	563.68	532.436	547.6	685.415	581.082	2342.55	1630.06	2134.24	1141.93	921.464	795.937	2208.91	2753.19	2121	1504.82	1768.89	1047.93	0.814288	0.806588	0.797372	0.241465	0.0832703	0.0897874
LOC100114751	986.479	1047.5	1131.47	1116.59	1078.43	392.698	449.454	437.257	537.268	706.017	455.522	390.618	603.844	482.99	315.123	406.148	443.219	331.722	611.211	435.258	138.415	153.908	546.786	0.940503	0.950923	0.936449	0.269566	0.0588005	0.143521
LOC100114752	628.026	524.875	707.474	754.424	692.319	465.102	1164.61	1242.98	768.706	749.598	768.936	404.486	1514.43	624.722	468.005	635.047	805.219	514.297	1221.32	714.561	619.912	615.633	649.487	0.610027	0.674682	0.70007	0.299351	0.0734127	0.0961985
LOC100114753	0	0	0	0	0	1.22718	6.20793	0	1.03321	0	0	4.62269	1.60597	0	0	0	1.16026	3.85723	0	0	2.36608	0	0	NA	NA	NA	NA	NA	NA
LOC100114754	927.876	879.419	906.567	1023.14	1086.13	1769.6	1967.91	1893.21	1471.29	1253.56	1329.58	2958.52	1801.9	2866.29	2196.5	2037.79	2064.1	1924.76	2239.64	2476.86	2650	2359.22	1639.41	0.699524	0.703842	0.704368	0.308015	0.0909559	0.0965935
LOC100114755	3024.39	3259.93	2803.27	3147.04	2951.38	4005.52	2874.27	2247.54	2475.56	3025.33	2757.46	5452.47	2840.96	3429.09	5694.06	4423.03	3507.46	6615.15	4470.51	5798.72	9916.22	8911.92	4948.65	0.772186	0.758134	0.767549	0.273932	0.0615605	0.0721897
LOC100114756	276.898	201.846	251.938	261.33	256.324	384.108	633.209	557.88	511.438	366.875	450.655	711.895	1270.32	815.991	609.966	511.794	580.129	504.011	633.157	469.285	414.063	518.65	473.564	0.883472	0.882529	0.900556	0.304732	0.0894219	0.100817
LOC100114757	0	0	0	0	0.811152	0	0	0	0	0	0	0	0	0	0	4.69536	0	1.28574	1.09733	0	1.18304	6.325	11.4112	NA	NA	NA	NA	NA	NA
LOC100114758	675.396	736.101	680.437	663.091	792.09	260.162	65.8041	98.9483	138.45	280.505	143.08	1431.88	745.17	1107.71	414.964	373.281	472.225	851.162	861.401	761.348	634.108	737.916	495.436	0.763576	0.784308	0.786483	0.288354	0.0488617	0.0610887
LOC100114759	1057.29	979.592	1231.83	1185.22	1211.46	1460.35	1723.32	2188.17	1497.12	1798.72	1660.51	1397.21	1702.33	1803.99	884.529	1116.32	1330.82	1513.32	1928	1933.85	1308.44	1568.6	1291.37	0.834281	0.832842	0.833857	0.273031	0.0994567	0.11678
LOC100114760	545.005	628.049	507.563	632.998	613.637	1524.16	1175.78	1218.48	929.887	764.654	916.883	845.953	618.298	491.246	1110.73	1172.67	845.828	2498.2	1694.27	1834.61	2930.38	2719.75	1063.14	0.03	0.0707237	0.03125	0	0	0
LOC100114761	2704.51	2660.77	2527.98	3069.43	3174.85	2151.25	2002.68	2419.05	1411.36	1779.7	1643.97	3074.09	2169.66	3027.29	1967.18	1915.71	1675.41	1486.32	1797.42	1647.46	2149.58	2473.07	1973.18	0.724978	0.701406	0.694184	0.252351	0.0702224	0.0840463
LOC100114763	597.259	697.457	691.088	537.441	614.042	79.7668	84.4279	93.2941	145.682	229	171.307	24.2691	16.0597	71.554	24.9603	43.4321	99.7822	3.85723	24.1412	36.8623	3.54911	21.0833	260.555	NA	NA	NA	NA	NA	NA
LOC100114764	149.925	115.93	163.043	176.331	148.441	15.9534	19.8654	20.732	26.8634	61.8062	27.2534	6.93404	12.8478	1.37604	26.5203	19.9553	23.2052	33.4293	34.0171	39.6978	47.3215	35.8417	49.4485	0.862195	0.868581	0.874928	0.329852	0.122157	0.118403
LOC100114765	3547.42	4252.28	3683.62	4581.98	4457.69	1489.8	888.976	887.708	1419.63	2159.25	1898.01	2818.69	1825.99	2724.56	5123.09	3344.27	2906.45	4551.53	2871.7	3613.92	4487.26	4870.25	3456.64	0.83372	0.851677	0.801071	0.311593	0.0810685	0.0779533
LOC100114766	2482.31	3028.07	2592.71	2947.48	2961.11	336.248	148.99	133.816	211.808	384.308	248.201	2993.19	1334.56	2688.78	1407.13	917.943	768.091	3391.79	3355.62	3387.08	3055.79	3270.02	1818.18	0.582577	0.593774	0.590648	0.163122	0.036335	0.052352
LOC100114767	111.833	130.937	176.152	166.301	188.999	159.534	208.587	160.202	188.044	178.287	202.454	317.81	266.591	228.423	195.002	226.551	225.09	333.008	351.144	351.609	380.938	371.067	228.224	0.834256	0.823057	0.85267	0.243121	0.0615469	0.0582712
LOC100114768	0	0	0	0	0	1.22718	0	0	3.09962	0	2.92001	4.62269	0	0	46.8005	5.8692	12.7628	16.7147	13.1679	9.92446	59.1519	67.4666	24.7242	NA	NA	NA	NA	NA	NA
LOC100114772	4868.91	4658.97	5881.42	4044.54	4147.42	6554.37	6224.07	6742.62	6176.51	5190.14	4938.71	12656.9	12229.5	14129.2	10456.8	7438.62	8624.2	15566.5	17259.8	17433	15380.7	12348.5	12687.3	0.647119	0.65143	0.705726	0.185017	0.0278979	0.0461332
LOC100114775	980.13	1637.28	950.4	594.987	534.549	1927.9	1425.34	883.938	930.92	854.986	1303.3	1096.73	306.74	681.139	1731.62	1517.77	850.469	2185.76	781.296	1107.29	2988.35	3544.11	848.232	0.69574	0.721405	0.721341	0.336279	0.104293	0.102225
LOC100114776	0	0	0	0	0	0	0	0	0	0	0	0	0	0	0	0	0	0	0	0	0	0	0	NA	NA	NA	NA	NA	NA
LOC100114777	82.5321	58.5279	75.7862	75.4952	58.403	74.858	73.2536	76.3315	46.4943	32.4879	53.5335	1421.48	793.349	974.236	237.122	144.382	138.071	2193.48	2951.81	2340.75	787.903	752.675	314.759	0.775876	0.77733	0.79914	0.269216	0.0301454	0.117096
LOC100114778	1473.37	1421.93	1546.04	1817.16	1890.39	2454.36	2792.33	1893.21	2392.91	1895.39	2365.21	2099.86	1495.16	1713.17	2304.14	2315.99	2079.18	1123.74	1192.79	976.85	662.501	915.016	806.391	0.80021	0.801344	0.79578	0.299021	0.0473291	0.0767231
LOC100114779	621.677	548.511	599.325	664.675	626.21	31.9067	31.0397	46.1759	52.6936	68.9377	40.8801	64.7177	41.7552	52.2895	56.1606	45.7797	31.327	227.577	167.891	167.298	366.742	246.675	368.011	0.238776	0.177615	0.148427	0.0607334	0.00717338	0.0323587
LOC100114781	1713.15	1217.46	1458.37	1194.72	1066.26	369.382	222.244	313.807	344.058	815.366	454.548	2037.45	3056.16	2017.27	1310.41	799.385	1183.46	1510.75	2259.4	2147.94	1808.86	1762.57	1930.39	0.864265	0.806849	0.834836	0.20636	0.0347777	0.11431
LOC100114783	2.93013	0	0	0	0	0	0	0	0	0	0	0	0	0	3.12003	1.17384	0	0	0	0	0	0	0	NA	NA	NA	NA	NA	NA
LOC100114786	2599.03	2864.49	2819.66	2735.78	2721.01	2520.63	2072.21	2331.41	1419.63	1426.3	1329.58	2942.34	1856.5	2394.31	1258.93	1527.17	1199.71	3134.64	2667.6	2991.52	1590	1657.15	1204.83	0.649852	0.65785	0.686555	0.221433	0.0392389	0.0794217
LOC100114788	9376.92	8567.21	8880.5	11255.1	10883.6	11983.4	14275.8	12884	11647.3	11347	11788.1	6185.16	8630.48	8135.14	8814.09	9798.04	9551.25	2212.76	3298.56	4084.62	2898.44	4176.61	5430.78	0.641194	0.714104	0.667384	0.263705	0.0684807	0.0957453
LOC100114789	1339.56	1033.99	1353.91	1089.14	1124.26	1682.47	2136.77	2362.51	1527.08	1382.72	1335.42	2082.52	4352.18	2928.21	1857.98	1606.99	2147.64	843.448	2316.46	1716.93	1243.37	1408.37	1298.97	0.80539	0.809712	0.896239	0.296406	0.0612449	0.112666
LOC100114790	2521.38	2419.53	3035.54	2631.77	2604.61	1821.14	1127.36	1873.42	1619.04	2572.09	1643.97	1687.28	2731.75	2014.52	1177.81	1319.4	1767.07	1262.6	1771.08	1682.9	1430.29	1364.09	2205.21	0.879819	0.877025	0.847013	0.314198	0.0692655	0.112275
LOC100114791	249.55	271.629	222.443	296.173	300.532	914.25	636.934	673.791	709.813	506.335	503.215	999.658	963.581	796.727	2862.63	1648.07	1499.05	1311.46	1081.96	1263.24	1865.65	2300.19	1309.43	NA	NA	NA	NA	NA	NA
LOC100114792	314.501	235.612	291.674	268.721	292.826	245.436	365.026	436.315	369.888	350.235	306.601	320.122	749.987	378.411	249.603	201.9	288.904	291.864	466.364	361.534	147.88	120.175	220.616	0.729619	0.764904	0.693525	0.315741	0.0900531	0.0567272
LOC100114793	13.1856	9.75465	10.651	8.44702	13.7896	7.36309	0	10.366	16.5313	23.7716	23.3601	5.77837	0	1.37604	24.9603	19.9553	19.7244	12.8574	16.4599	18.4311	28.3929	23.1917	30.4298	0.1	0	0.5	0	0	0
LOC100114794	1685.32	1384.03	1716.04	1714.22	1657.59	1430.89	1405.48	1708.51	1424.79	1629.94	1392.84	3525.96	3651.97	3559.81	1901.66	1753.72	2321.68	2820.92	4317.98	3730.18	2586.12	2831.49	2034.04	0.655955	0.653328	0.635646	0.217244	0.0475472	0.0321167
LOC100114796	2895.95	3070.09	3197.36	3143.87	3092.92	1093.42	604.653	706.774	725.312	1288.42	723.189	3772.12	3091.49	3591.46	1308.85	848.686	924.726	776.589	982.107	832.237	824.577	759	1711.68	0.835566	0.810561	0.844576	0.280352	0.0350135	0.0486954
LOC100114798	2223	2641.63	2326.84	2482.37	2329.22	3212.76	2730.25	2880.81	3192.61	3080.8	3315.18	4680.48	3664.82	4099.22	2622.39	2583.62	3141.98	2958.5	2606.15	2987.26	1422.01	1684.56	2116.78	0.784817	0.784216	0.820489	0.365079	0.0263278	0.0582712
LOC100114800	468.333	501.989	648.484	597.098	578.757	51.5416	44.6971	15.0778	57.8596	129.159	93.4403	592.86	791.743	572.432	312.003	329.849	284.263	753.446	1230.1	827.983	1070.65	927.666	750.286	0.717305	0.724695	0.698003	0.360682	0.0929309	0.0976193
LOC100114801	60.0678	41.2697	47.1103	53.8497	64.081	45.4057	26.0733	42.4064	44.4279	64.9757	24.3334	86.6755	101.176	149.988	82.6809	95.081	90.5002	160.718	212.881	185.729	312.322	196.075	127.425	0.519386	0.525508	0.562364	0.160153	0.0411385	0.070043
LOC100114802	4367.85	4489.39	3783.98	4149.07	3994.52	3564.96	3759.52	3030.65	4009.88	3626.76	4138.63	1108.29	963.581	1190.27	3637.96	3194.02	2489.91	3034.35	1862.16	2150.77	6446.37	6432.52	4464.63	NA	NA	NA	NA	NA	NA
LOC100114806	926.899	805.509	845.938	861.068	979.872	328.885	302.947	369.407	360.589	471.47	442.868	441.467	395.068	465.101	196.562	218.334	228.571	653.158	600.238	698.965	554.845	484.917	484.025	0.744014	0.763775	0.755959	0.259804	0.0456002	0.0565869
LOC100114807	0.488356	1.50072	1.63862	0	2.02788	3.68154	12.4159	0	9.29887	1.58477	17.5201	1.15567	3.21194	0	51.4805	26.9983	16.2436	7.71446	1.09733	0	94.643	75.9	17.1168	NA	NA	NA	NA	NA	NA
LOC100114809	733.999	689.954	804.153	866.347	845.221	72.4037	73.2536	53.7148	122.952	278.128	193.694	417.198	555.665	407.308	57.7206	61.0397	64.9745	558.013	678.148	564.276	110.023	189.75	373.716	0.702126	0.677698	0.730456	0.263588	0.0519466	0.0758366
LOC100114811	0.488356	0	0	1.58382	0	0	0	0	2.06641	0	0	0	0	0	0	1.17384	1.16026	0	0	0	0	0	0	NA	NA	NA	NA	NA	NA
LOC100114816	1028.48	1079.76	1147.03	1341.49	1313.66	109.219	186.238	163.971	222.14	329.633	246.254	134.058	102.782	211.91	23.4002	50.4751	48.7309	90.002	111.927	77.9779	33.1251	44.275	396.539	0.76712	0.764466	0.761343	0.276638	0.0583812	0.0918863
LOC100114817	59.5794	75.4109	45.8814	58.0732	44.6134	4.90872	12.4159	15.0778	22.7306	48.3356	14.6	0	0	6.8802	1.56002	2.34768	4.64103	0	0	11.3422	1.18304	0	24.7242	NA	NA	NA	NA	NA	NA
LOC100114818	0	2.62625	1.63862	2.11175	0	9.81745	0	2.82709	7.23245	3.16955	6.81336	41.6042	38.5433	37.1531	68.6407	45.7797	47.5706	389.58	249.093	338.849	321.786	257.217	113.161	NA	NA	NA	NA	NA	NA
LOC100114823	33.2082	12.0057	11.4703	17.9499	14.6007	20.8621	6.20793	15.0778	16.5313	11.8858	15.5734	3.46702	0	19.2646	42.1204	39.9105	22.0449	171.004	24.1412	32.6089	87.5448	86.4416	36.1354	0.230769	0	0	0	0.0666667	0
LOC100114827	752.068	532.004	649.713	749.673	682.99	74.858	100.568	141.355	121.918	217.906	149.894	299.319	301.922	312.361	56.1606	58.692	96.3015	434.581	722.041	538.756	288.661	234.025	227.273	0.721964	0.746816	0.777279	0.292637	0.0837618	0.0843221
LOC100114829	804.81	679.074	748.03	698.991	809.125	1654.24	1821.41	1580.35	1751.29	1600.62	1574.86	1426.1	1137.03	1315.49	940.69	1311.18	1523.42	1308.89	1436.4	1563.81	1241.01	1250.24	1228.6	0.749982	0.780557	0.793167	0.285223	0.0891578	0.0985139
LOC100114831	709.581	490.734	616.94	347.911	297.287	641.816	1288.77	1030.95	1109.66	819.328	951.923	709.584	1267.11	843.512	577.206	807.602	1065.12	1149.45	1079.77	1429.12	980.738	887.608	846.33	0.892086	0.865586	0.866959	0.292185	0.0636187	0.131293
LOC100114832	301.804	353.794	279.385	297.757	325.678	52.7688	67.0457	32.0404	99.1879	82.4083	146.974	214.955	117.236	133.476	1914.14	766.517	603.334	608.157	489.408	280.72	1955.56	1971.29	1137.32	NA	NA	NA	NA	NA	NA
LOC100114833	3483.93	3467.78	3512.38	4086.77	3825.39	6539.65	6710.77	7862.15	6251.94	5654.47	5908.15	3617.26	5073.26	3332.77	3801.76	4714.14	5010	1838.61	2157.34	2612.97	1690.56	1948.1	2418.22	0.737731	0.732024	0.753725	0.277607	0.0565719	0.11667
LOC100114836	37.6034	26.2625	24.989	16.894	31.6349	11.0446	13.6575	0.942365	5.16604	0.792387	3.89335	134.058	65.8447	82.5624	40.5604	28.1721	35.968	365.151	418.081	289.227	186.92	174.992	97.946	0.854762	0.874801	0.869756	0.253827	0.0899357	0.127463
LOC100114837	0	0	0	0	0	0	0	0	0	0	0	0	0	0	0	1.17384	0	0	0	0	0	0	0	NA	NA	NA	NA	NA	NA
LOC100114838	0.488356	0.750358	0.81931	0	0	0	1.24159	2.82709	1.03321	0.792387	4.86668	1.15567	11.2418	0	1.56002	1.17384	1.16026	9.0002	5.48663	5.67112	4.73215	6.325	1.90186	0.809442	0.797725	0.80938	0.343092	0.0877569	0.0613678
LOC100114839	36.1383	30.0143	25.8083	26.3969	18.2509	95.7201	40.9724	74.4468	30.9962	43.5813	11.68	68.1847	17.6657	85.3144	29.6403	26.9983	33.6475	28.2864	16.4599	42.5334	78.0805	50.6	33.2826	0.0508772	0.174145	0.0555556	0	0.0138889	0.0208333
LOC100114840	1448.46	1527.73	1332.2	1014.17	933.636	1865.32	1179.51	1119.53	1626.27	1876.37	1674.14	3161.92	1724.81	1781.97	3095.07	2784.35	2256.7	2855.64	2075.04	2177.71	4645.79	4113.36	2531.38	0.588745	0.576986	0.602485	0.250639	0.0997525	0.0926759
LOC100114841	73.7417	42.3952	33.1821	54.3777	59.6197	6.13591	8.6911	4.71182	24.797	20.6021	28.2268	5.77837	4.81791	1.37604	1.56002	23.4768	11.6026	81.0018	18.6545	5.67112	24.8438	29.5167	12.3621	0.0919118	0	0.0985507	0	0	0
LOC100114844	969.386	1092.52	916.808	1065.38	1156.3	398.834	161.406	235.591	254.169	511.09	389.335	1320.93	828.68	1082.94	936.01	603.354	578.969	1789.75	1245.47	1243.39	1545.05	1638.17	1027.01	0.685209	0.719159	0.697582	0.24814	0.0381016	0.0399139
LOC100114845	517.169	539.132	587.036	520.547	603.497	41.7242	31.0397	51.8301	76.4573	97.4636	67.1602	79.7415	89.9343	185.765	28.0803	44.6059	40.609	82.2876	118.511	102.08	49.6876	44.275	218.714	0.728045	0.794721	0.723463	0.353657	0.0831319	0.0853255
LOC100114847	8.7904	4.12697	3.27724	3.69557	8.11152	34.3611	11.1743	13.1931	20.6641	1.58477	8.76003	169.884	51.391	22.0166	138.841	66.9089	41.7693	3492.08	1884.11	2108.24	2734	1880.63	387.98	NA	NA	NA	NA	NA	NA
LOC100114854	6.83698	6.00286	2.45793	12.6705	7.70595	7.36309	4.96635	6.59655	10.3321	3.96194	1.94667	6.93404	3.21194	0	9.3601	9.39072	15.0834	19.2862	4.38931	15.5956	27.2099	33.7333	16.1659	NA	NA	NA	NA	NA	NA
LOC100114855	7379.06	7574.86	8545.4	7157.79	7591.58	1317.99	1563.16	1262.77	1793.65	2297.13	1471.68	3428.88	3001.56	3343.78	1691.06	1564.73	1751.99	5144.26	6254.76	6513.28	4366.59	3592.6	5942.38	0.823633	0.825496	0.84014	0.28614	0.039446	0.085
LOC100114856	2086.26	2574.48	1949.14	2999.75	2699.11	5717.44	4295.89	2866.67	4975.93	4186.18	4676.88	4709.37	2100.61	3155.26	5628.54	4775.18	4034.22	3270.93	2109.06	2805.79	3158.71	4180.82	3032.52	0.468416	0.481696	0.492199	0.166999	0.0205828	0.0599428
LOC100114857	922.504	691.83	1108.12	1098.64	950.671	1073.78	1564.4	1369.26	1383.46	1255.14	1279.94	1530.11	2441.07	1673.26	1862.66	1605.81	2074.54	1452.89	2204.53	1596.42	1853.82	1811.06	1609.93	0.723318	0.720668	0.75116	0.319525	0.123347	0.0552309
LOC100114858	0	0	0.409655	0	0	0	0	0	0	0	0	0	0	0	0	4.69536	0	1.28574	0	0	0	0	0.950932	NA	NA	NA	NA	NA	NA
LOC100114859	1169.12	881.295	1011.85	1182.05	1061.39	1373.22	1828.86	2347.43	1367.97	1220.28	1147.56	1460.77	2632.18	1721.43	967.21	1126.89	1323.85	1224.03	1959.82	1929.6	1317.9	1292.41	1149.68	0.847276	0.91241	0.91182	0.384633	0.0912336	0.155295
LOC100114860	0	0	0	0	3.24461	0	0	2.82709	1.03321	0	1.94667	0	0	0	0	1.17384	1.16026	0	0	0	0	2.10833	0	NA	NA	NA	NA	NA	NA
LOC100114862	389.708	402.942	262.179	255.522	230.773	1516.8	1078.94	1400.35	755.275	1220.28	909.096	628.686	460.913	569.68	577.206	716.042	700.796	744.445	682.537	724.485	301.675	349.983	467.859	NA	NA	NA	NA	NA	NA
LOC100114865	246.62	222.106	281.843	278.752	232.395	322.749	438.28	497.569	332.693	358.159	292.001	376.75	642.388	403.18	366.604	370.933	372.443	261.006	485.018	371.458	359.644	343.658	321.415	0.788269	0.791846	0.722289	0.308212	0.0327731	0.0444538
LOC100114870	0	0	0	0	0	1.22718	0	0	0	1.58477	0	0	0	8.25624	1.56002	3.52152	1.16026	0	0	0	0	0	0	NA	NA	NA	NA	NA	NA
LOC100114871	5401.22	4776.78	5513.96	4778.9	4760.65	922.84	536.365	587.093	1212.99	1289.21	881.843	7452.94	6157.28	6135.76	9005.97	4574.45	5142.27	9587.79	10759.3	10396.6	16206.4	13075.9	12412.5	0.747434	0.685025	0.67994	0.220764	0.0349985	0.0401208
LOC100114872	2.44178	1.12554	0.81931	1.05588	7.70595	15.9534	4.96635	6.59655	3.09962	7.92387	8.76003	2.31135	1.60597	0	9.3601	9.39072	0	7.71446	0	1.41778	2.36608	4.21667	5.70559	NA	NA	NA	NA	NA	NA
LOC100114873	3849.22	3560.45	4202.65	3633.8	3771.86	2206.47	1568.12	2267.33	1554.98	2400.14	1387	4931.26	5355.91	4631.75	2475.75	2207.99	2506.16	4673.68	6645.41	5818.57	5464.45	4823.87	3521.3	0.809425	0.816261	0.792691	0.334012	0.0476395	0.125343
LOC100114875	1598.39	2497.57	1659.51	1896.88	1766.28	1985.58	1132.33	706.774	1078.67	895.397	1326.66	7139.75	1540.12	3585.96	10594.1	5731.86	3302.1	6714.15	3428.05	4302.96	8426.78	10453.1	3967.29	0.688793	0.677902	0.622659	0.205553	0.0267877	0.0660472
LOC100114877	681.256	582.653	715.258	758.648	789.657	333.793	393.583	578.612	365.755	496.827	365.001	347.858	881.677	429.324	304.203	320.458	370.122	375.437	670.466	543.01	438.907	349.983	340.434	0.844816	0.807177	0.79417	0.248198	0.137484	0.101139
LOC100114879	50.789	73.1599	53.2552	62.2967	62.8643	688.449	443.246	654.001	787.304	330.425	675.496	2211.96	1018.18	1662.26	3408.64	2237.34	2017.69	3092.21	2603.96	3601.16	4725.05	4102.82	3293.08	NA	NA	NA	NA	NA	NA
LOC100114880	201.203	189.84	188.032	219.622	266.869	30.6795	37.2476	46.1759	41.3283	62.5986	33.0934	36.9816	32.1194	71.554	43.6805	41.0844	30.1667	55.287	62.5476	31.1912	53.2367	37.95	81.7802	0.772307	0.812702	0.769105	0.254804	0.0755982	0.104623
LOC100114882	2.44178	0	2.45793	0	0.405576	4.90872	4.96635	2.82709	0	0	1.94667	1.15567	0	1.37604	0	5.8692	4.64103	3.85723	0	1.41778	1.18304	6.325	4.75466	NA	NA	NA	NA	NA	NA
LOC100114884	351.616	259.249	372.376	286.671	264.436	455.284	628.243	541.86	587.895	370.837	618.069	470.359	841.528	394.923	675.487	630.352	875.995	263.577	354.436	256.618	313.505	385.825	290.034	0.506913	0.559439	0.620333	0.17407	0.0322455	0.0398344
LOC100114885	305.222	334.284	320.76	366.917	408.415	254.026	45.9387	119.68	59.926	49.128	32.1201	563.969	417.552	582.065	1032.73	625.656	555.764	218.576	176.67	150.285	317.054	449.075	274.819	0.72742	0.762752	0.761566	0.322311	0.0448671	0.0599333
LOC100114889	582.608	566.52	632.507	711.661	755.183	913.023	1116.19	1413.55	812.101	713.941	795.216	1422.63	1585.09	1870.04	1990.58	1470.82	1360.98	956.593	1531.87	1266.08	1612.48	1579.14	1191.52	0.701453	0.761302	0.737524	0.308585	0.103766	0.145921
LOC100114893	39.5568	39.769	65.1352	65.9923	54.7528	13.499	57.113	31.098	24.797	33.2803	39.9068	11.5567	8.02984	19.2646	9.3601	16.4338	19.7244	105.431	92.1754	63.8001	10.6473	14.7583	7.60746	NA	NA	NA	NA	NA	NA
LOC100114894	0	0	0	0	0	0	0	0	0	0	0	0	0	0	0	0	0	0	0	0	1.18304	0	0	NA	NA	NA	NA	NA	NA
LOC100114895	989.409	1409.17	1012.26	1090.72	985.145	1016.11	737.502	590.863	742.876	1019.8	1109.6	823.995	973.217	604.081	680.167	731.302	578.969	672.444	524.522	484.881	574.956	725.266	602.891	0.833393	0.804171	0.851984	0.224638	0.0135698	0.0462572
LOC100114896	537.68	604.788	390.811	516.852	531.305	1079.92	1590.47	578.612	1311.14	662.436	1506.73	442.623	705.02	357.77	1705.1	1754.89	1299.49	650.586	738.501	484.881	804.466	1324.03	326.17	NA	NA	NA	NA	NA	NA
LOC100114897	2139.98	1938.92	2433.35	2101.2	2179.97	2773.43	4554.14	4200.12	3398.22	2869.23	3262.62	961.52	2553.49	1755.83	1302.61	1780.71	2376.21	527.155	844.941	985.357	373.84	409.017	1216.24	0.812063	0.854366	0.841378	0.276213	0.121757	0.141417
LOC100114905	0	0	0	0	0	0	0	0	0	1.58477	0	0	0	0	0	1.17384	1.16026	1.28574	0	0	0	6.325	2.8528	0.15	0	0	0	0	0
LOC100114906	672.954	760.488	705.426	659.395	659.873	1320.45	1276.35	1023.41	1138.59	1117.27	1209.86	538.544	523.546	542.16	614.646	800.559	598.693	226.291	263.358	275.049	276.831	301.492	356.6	0.456097	0.499645	0.467897	0.0688855	0.0299279	0.0485119
LOC100114907	3362.82	4824.05	4619.68	3061.52	3395.48	4550.39	2372.67	5842.66	4083.24	4731.34	4302.15	1052.82	1145.06	2095.71	772.208	1259.53	1170.7	493.725	553.053	1008.04	693.26	626.175	2169.08	0.320475	0.33942	0.338287	0.108437	0.0247724	0.0394757
LOC100114909	3062.97	3432.51	3602.51	2828.17	2959.08	712.992	1050.38	1160.99	1354.53	1534.06	1460	522.364	1169.15	763.702	1132.57	1032.98	1413.19	231.434	433.444	535.921	584.421	731.591	1638.46	NA	NA	NA	NA	NA	NA
LOC100114911	0	0.375179	1.22897	1.05588	0	2.45436	2.48317	0	0	0	0	9.24539	0	17.8885	35.8804	9.39072	20.8847	2.57149	2.19465	7.0889	1.18304	6.325	0.950932	NA	NA	NA	NA	NA	NA
LOC100114912	71.3	95.6706	65.9545	57.0174	77.8706	38.0426	16.1406	52.7724	36.1623	68.9377	55.4802	21.9578	1.60597	22.0166	12.4801	21.1291	12.7628	19.2862	6.58396	38.2801	16.5625	23.1917	48.4976	NA	NA	NA	NA	NA	NA
LOC100114913	0	0	0	0	0.405576	131.308	58.3546	78.2163	118.819	52.2975	55.4802	9.24539	1.60597	11.0083	45.2405	59.8658	29.0065	9.0002	17.5572	7.0889	9.4643	18.975	13.3131	NA	NA	NA	NA	NA	NA
LOC100114914	54.6959	66.4067	67.1834	44.3468	52.7249	29.4523	44.6971	53.7148	22.7306	148.176	43.8001	5.77837	0	4.12812	6.24006	16.4338	19.7244	15.4289	20.8492	17.0134	7.09823	12.65	49.4485	NA	NA	NA	NA	NA	NA
LOC100114918	0.976712	0	0	0	0	0	0	5.65419	0	0	0	0	4.81791	0	0	1.17384	0	0	2.19465	0	0	0	0	NA	NA	NA	NA	NA	NA
LOC100114919	0	0	0	0	0	0	0	0	0	0	0	0	0	0	0	2.34768	0	0	0	0	0	0	0	NA	NA	NA	NA	NA	NA
LOC100114920	1258.49	1219.33	1246.58	1399.04	1414.24	1406.35	1511.01	1788.61	1754.39	1748.8	1565.13	827.462	989.277	956.347	1354.09	1244.27	1320.37	441.01	481.726	462.196	347.813	459.617	736.973	NA	NA	NA	NA	NA	NA
LOC100114921	50.3006	69.0329	65.9545	69.6879	62.8643	28.2252	11.1743	33.9251	46.4943	33.2803	34.0668	15.0238	33.7253	24.7687	26.5203	26.9983	55.6924	88.7163	62.5476	75.1423	117.121	92.7666	60.8597	0.265664	0.304905	0.0654762	0.0546956	0.015873	0.0144928
LOC100114923	295.455	322.654	324.856	384.339	393.003	174.26	227.21	220.513	220.073	263.865	234.574	837.863	618.298	613.714	856.449	537.618	643.943	867.877	961.258	744.334	1306.07	1153.26	922.404	0.954983	0.944988	0.938136	0.399166	0.0891748	0.143496
LOC100114924	1389.86	1388.54	1371.53	1694.15	1636.5	911.796	934.915	930.114	700.515	1290.8	946.083	1797.07	1063.15	1410.44	1714.46	1335.83	1239.16	2039.19	1779.86	1702.75	2972.97	2643.85	1701.22	0.755971	0.764808	0.767182	0.310003	0.0790845	0.114568
LOC100114925	78.1369	64.5308	57.7614	61.2409	56.3751	33.1339	52.1466	41.4641	25.8302	46.7508	46.7202	132.902	70.6626	64.6739	215.282	129.122	91.6604	1509.46	658.396	531.667	1067.1	1012	386.079	0.115385	0	0	0	0	0
LOC100114926	270.061	261.5	230.226	254.994	275.386	229.483	276.874	216.744	277.933	330.425	262.801	94.7652	125.266	99.0748	273.003	296.981	299.347	147.86	104.246	94.9912	351.362	364.742	150.247	0.829721	0.892045	0.9375	0.305556	0	0.0882353
LOC100114928	1202.82	985.595	1184.72	1282.36	1355.44	1036.97	1072.73	1181.73	1131.36	1098.25	1112.52	3954.71	3345.23	3671.27	5631.66	3446.39	3563.15	2716.78	3726.52	3364.39	5618.25	5287.7	4286.8	0.716165	0.740458	0.733587	0.247862	0.0512128	0.0840806
LOC100114930	1722.92	1173.93	1645.58	1345.72	1257.29	1078.69	1416.65	1682.12	1268.78	970.674	1007.4	858.665	1368.29	1157.25	1123.21	903.856	975.777	752.16	1207.06	871.935	224.777	331.008	523.964	0.810426	0.805209	0.847236	0.284004	0.0168815	0.0477774
LOC100114931	5.37191	6.75322	3.6869	6.33526	7.30037	6.13591	19.8654	4.71182	19.6309	8.71626	29.2001	17.3351	3.21194	6.8802	37.4404	57.5181	37.1283	903.878	366.507	354.445	375.023	299.383	40.8901	NA	NA	NA	NA	NA	NA
LOC100114933	861.948	793.878	999.149	876.906	888.212	1362.17	1239.1	2112.78	1454.76	1313.78	1208.88	833.241	1716.78	1012.76	995.29	1067.02	1329.66	190.29	424.665	504.73	389.219	499.675	745.531	NA	NA	NA	NA	NA	NA
LOC100114935	2478.89	2687.41	2369.44	2971.24	2919.34	5778.8	5710.06	4588.37	5364.41	4038.8	4559.11	4377.69	4119.31	3518.53	5587.98	5502.96	4766.34	3544.79	3535.59	3449.46	3999.85	4041.67	2500.95	0.792339	0.821405	0.77977	0.337534	0.0783511	0.0986068
LOC100114940	1977.35	1731.08	2226.88	2208.89	2121.57	3443.47	3819.12	3563.08	4311.57	3173.51	3269.44	3656.55	3947.47	2774.1	4154.32	3783.28	4993.75	2574.06	2712.59	2652.67	2116.45	2745.05	2333.59	0.794062	0.775572	0.797994	0.272417	0.041856	0.0831071
LOC100114941	1768.82	1283.86	1331.38	1461.86	1406.13	1988.03	2210.02	2188.17	2428.04	2014.25	2218.23	1026.24	1382.74	1026.53	1717.58	1726.72	2233.5	241.72	385.162	557.187	302.858	396.367	947.129	NA	NA	NA	NA	NA	NA
LOC100114943	0	0	0.409655	0	0	0	0	0.942365	0	0	0	0	0	0	0	0	0	0	0	1.41778	0	0	0	NA	NA	NA	NA	NA	NA
LOC100114944	125.507	124.935	136.005	143.071	160.608	13.499	34.7644	24.5015	20.6641	59.429	40.8801	42.7599	62.6328	20.6406	9.3601	11.7384	19.7244	90.002	87.7861	96.409	65.0671	33.7333	102.701	NA	NA	NA	NA	NA	NA
LOC100114945	8967.19	8651.25	9611.33	8038.39	8197.51	19056.9	21013.8	18052.9	20469.9	15813.7	17936.6	15776.1	18960.1	14078.3	18890.2	18390.5	21957.9	5405.27	7730.66	8404.6	7722.87	8890.84	9544.51	0.631819	0.594374	0.59555	0.209037	0.0749567	0.0682588
LOC100114946	1238.96	1193.44	1167.11	1443.38	1253.23	793.986	506.567	544.687	624.057	814.574	601.522	2960.84	2269.23	2617.23	3129.39	2000.22	2205.65	3200.22	2980.34	2889.44	4973.49	4195.58	2613.16	0.639086	0.629692	0.625115	0.272792	0.0585333	0.0819916
LOC100114949	1594.48	2455.17	1780.36	1925.92	1978	128.854	44.6971	64.0808	107.454	204.436	175.201	88.9869	48.1791	123.844	135.721	109.167	93.9809	928.307	226.049	262.289	557.211	672.558	484.025	0.399048	0.4436	0.521814	0.154253	0.0554699	0.0537736
LOC100114950	0	0	0	0	0	0	0	0	11.3653	0	0	1.15567	0	0	171.602	45.7797	71.936	1.28574	3.29198	0	26.0268	23.1917	56.105	NA	NA	NA	NA	NA	NA
LOC100114951	803.345	805.509	874.204	906.998	841.976	883.57	1275.11	1016.81	923.687	1031.69	1139.78	977.7	915.402	562.8	820.569	933.202	930.527	1602.04	1970.8	1729.69	869.533	995.133	635.223	0.67748	0.679638	0.695991	0.236844	0.0336813	0.101436
LOC100114954	5.86027	13.1313	8.60276	3.69557	10.545	42.9513	11.1743	10.366	30.9962	19.0173	36.0135	4.62269	12.8478	0	39.0004	32.8675	26.6859	15.4289	8.77861	24.1023	31.942	29.5167	9.50932	NA	NA	NA	NA	NA	NA
LOC100114956	814.089	733.475	859.456	790.852	826.564	527.688	910.083	839.647	815.201	867.664	835.123	910.671	1806.72	993.5	558.486	552.878	732.123	1658.61	2224.28	1906.91	1316.72	967.725	717.954	0.545054	0.544777	0.570201	0.232623	0.0684602	0.0859773
LOC100114958	1.46507	1.12554	2.86759	0.527938	2.83903	2.45436	9.93269	0	4.13283	2.37716	7.78669	8.08971	0	13.7604	18.7202	23.4768	22.0449	51.4297	42.7957	32.6089	68.6162	103.308	21.8714	NA	NA	NA	NA	NA	NA
LOC100114960	1189.15	1279.74	1294.51	1025.26	1168.47	1656.69	1528.39	1935.62	1695.49	1491.27	1697.5	2772.46	2572.76	2734.19	1344.73	1292.4	1478.17	2318.2	2629.19	2703.71	1813.6	1574.92	1605.17	0.628397	0.620595	0.613403	0.239411	0.0143121	0.0733058
LOC100114962	60.0678	95.6706	62.2676	97.6686	76.2483	26.998	8.6911	2.82709	53.7268	37.2422	28.2268	26.5805	22.4836	6.8802	204.362	77.4734	64.9745	84.8591	57.061	29.7734	146.697	177.1	102.701	NA	NA	NA	NA	NA	NA
LOC100114963	0	0	0.81931	4.22351	0	0	3.72476	0	3.09962	0.792387	0.973337	0	0	0	1.56002	3.52152	0	0	0	0	3.54911	2.10833	0	NA	NA	NA	NA	NA	NA
LOC100114965	1.95342	0	0	0	0	0	0	0	1.03321	0	0.973337	0	0	0	0	0	0	0	23.0439	0	0	0	0.950932	NA	NA	NA	NA	NA	NA
LOC100114966	0	0	0	0	0	0	0	0	0	0	0	0	0	0	0	1.17384	2.32052	0	0	0	0	0	0	NA	NA	NA	NA	NA	NA
LOC100114967	220.248	204.097	183.935	230.181	214.144	435.649	363.785	311.923	448.412	217.114	445.788	93.6096	160.597	206.406	188.762	288.765	235.532	56.5727	44.9904	121.929	87.5448	88.55	113.161	0	0	0.125	0	0	0
LOC100114968	697.372	478.728	646.436	564.366	542.661	336.248	523.949	494.742	445.312	491.28	522.682	1138.34	719.474	1001.76	1541.3	784.125	879.476	1505.61	1543.94	1555.3	2716.25	2274.89	2032.14	0.889903	0.862319	0.876348	0.517273	0.0706294	0.154403
LOC100114969	1011.38	962.334	1087.22	1185.22	1153.86	1509.43	1970.4	2277.7	1700.66	1583.19	1839.61	1041.26	1585.09	1400.81	574.086	1058.8	964.175	675.015	870.18	842.161	627.01	630.391	899.582	0.80864	0.773322	0.813904	0.289732	0.0423795	0.0963843
LOC100114971	795.532	998.351	874.613	945.01	893.484	254.026	228.452	159.26	190.11	385.1	336.774	656.423	245.713	525.647	343.204	331.023	297.026	766.303	509.159	543.01	916.854	796.95	540.13	0.557673	0.549391	0.564654	0.20919	0.0631512	0.083088
LOC100114973	4.3952	9.37947	2.45793	6.8632	2.02788	11.0446	0	0	7.23245	0	5.84002	33.5145	9.63581	0	76.4408	43.4321	25.5257	72.0016	18.6545	15.5956	178.639	234.025	42.792	NA	NA	NA	NA	NA	NA
LOC100114978	116.717	115.93	128.632	53.3218	86.3877	110.446	67.0457	105.545	153.948	118.858	133.347	69.3404	88.3283	123.844	109.201	65.735	91.6604	57.8585	64.7423	83.649	62.701	59.0333	121.719	NA	NA	NA	NA	NA	NA
LOC100114980	0	0	0	0.527938	0	3.68154	0	0.942365	16.5313	0	2.92001	50.8496	11.2418	11.0083	76.4408	53.9966	53.3719	158.146	187.643	194.236	230.692	191.858	121.719	NA	NA	NA	NA	NA	NA
LOC100114982	701.767	554.89	520.262	587.596	576.324	1097.1	1439	965.924	1016.68	545.955	930.51	737.32	602.238	778.838	1207.45	1076.41	935.168	282.864	358.826	368.623	421.161	472.267	331.875	NA	NA	NA	NA	NA	NA
LOC100114983	0.976712	0	0	0	0	1.22718	0	0	1.03321	1.58477	0	0	0	0	0	2.34768	1.16026	1.28574	8.77861	0	3.54911	0	4.75466	NA	NA	NA	NA	NA	NA
LOC100114985	4451.85	4965.49	4924.87	4523.38	4518.52	2824.97	1755.6	2615.06	1619.04	1646.58	1653.7	6860.08	5929.24	4973.01	3692.56	3395.92	3316.02	6331	7687.87	7049.2	8482.38	8237.26	4685.24	0.565396	0.575012	0.562706	0.163019	0.0460061	0.0731669
LOC100114987	1053.38	1160.05	1106.48	1424.91	1334.75	352.201	424.623	409.929	611.659	828.044	621.962	567.436	525.152	549.04	430.564	450.754	471.065	802.304	934.922	846.415	722.836	516.541	656.143	0.709875	0.718624	0.698782	0.248385	0.0576088	0.0753783
LOC100114988	354.546	305.396	383.847	338.937	433.561	23.3164	44.6971	28.2709	45.4611	66.5605	58.4002	145.615	163.809	154.116	90.4809	107.993	89.3399	131.146	255.677	163.045	100.558	99.0916	212.058	0.728998	0.714392	0.718932	0.360049	0.0405556	0.0947938
LOC100114989	0	0	0	0	0	0	0	0	1.03321	0	0	0	0	0	0	3.52152	3.48078	0	0	0	0	0	0	0	0.136364	0.0666667	0	0	0
LOC100114990	1381.07	2013.96	1453.05	1663.01	1755.33	1378.12	1522.18	822.684	910.256	1253.56	1333.47	1464.24	311.558	968.732	1756.58	1486.08	791.296	1536.46	842.747	1138.48	1844.36	2766.13	961.393	0.62159	0.624755	0.647532	0.242237	0.0675438	0.108086
LOC100114991	0	0	3.27724	0.527938	1.21673	0	0	0	1.03321	0.792387	0	2.31135	0	0	4.68005	5.8692	1.16026	2.57149	0	0	5.91519	8.43333	0	NA	NA	NA	NA	NA	NA
LOC100114992	336.966	229.234	337.556	367.445	357.718	233.164	362.543	266.689	337.859	381.138	395.175	271.583	446.459	258.695	235.562	331.023	566.206	488.583	539.885	395.561	289.844	303.6	271.967	0.390627	0.288236	0.391052	0.126216	0.0225269	0.0412926
LOC100114994	368.709	359.797	360.906	419.711	451.812	355.883	391.1	314.75	423.615	406.495	374.735	476.137	566.907	403.18	411.844	377.976	467.584	381.866	643.033	497.641	585.604	392.15	349.943	0.805002	0.784622	0.781108	0.282479	0.169469	0.120414
LOC100114996	1164.24	1141.67	1111.39	1262.3	1372.88	68.7221	83.1863	85.7552	133.284	274.166	140.16	287.763	309.952	368.779	43.6805	41.0844	47.5706	648.015	734.111	757.094	162.076	179.208	478.319	0.71386	0.728808	0.761419	0.283024	0.0346065	0.051524
LOC100114997	0.488356	0	2.45793	0	0	0	0	290.248	7.23245	2.37716	1.94667	1.15567	0	188.517	6.24006	12.9122	4.64103	0	0	9.92446	3.54911	23.1917	6.65653	NA	NA	NA	NA	NA	NA
LOC100114999	209.016	456.968	196.225	224.374	287.959	876.207	360.06	327.001	291.364	282.882	386.415	167.573	64.2388	107.331	411.844	309.894	165.917	99.0022	53.769	72.3068	133.683	185.533	113.161	NA	NA	NA	NA	NA	NA
LOC100115002	931.783	874.917	923.772	901.719	967.299	1298.36	1445.21	1599.19	1599.41	1482.56	1566.1	1149.9	1676.63	1215.04	773.768	986.025	1125.45	948.879	1150	1210.78	545.38	562.925	688.475	0.891013	0.899991	0.870889	0.333573	0.075134	0.117866
LOC100115005	0.488356	0.375179	0	0	0	0	0	0	2.06641	0	0.973337	4.62269	4.81791	0	0	2.34768	3.48078	7.71446	6.58396	1.41778	0	6.325	2.8528	NA	NA	NA	NA	NA	NA
LOC100115006	231.481	269.378	282.662	333.129	347.579	78.5396	45.9387	92.3517	74.3909	123.612	98.307	603.262	446.459	602.705	458.645	366.238	411.892	547.727	669.369	598.303	892.011	744.241	384.177	0.904889	0.910311	0.938002	0.369541	0.138668	0.143225
LOC100115009	1664.32	2527.58	1839.35	2335.07	2255.41	4655.93	2946.28	2997.66	2473.5	2786.03	2971.6	2802.51	1263.9	2142.49	3918.76	3151.76	2060.62	2175.48	1532.96	2085.55	3821.21	3946.8	2593.19	0.0945055	0.0660714	0.154857	0.0222222	0.0337179	0
LOC100115010	23.9294	15.0072	15.9765	27.9807	32.0405	7.36309	0	7.53892	8.26566	13.4706	0	21.9578	9.63581	4.12812	165.362	98.6025	61.4937	101.574	116.317	86.4846	899.109	655.691	451.693	NA	NA	NA	NA	NA	NA
LOC100115012	0	0	0.81931	0.527938	0	1.22718	0	0	1.03321	0	0	2.31135	0	2.75208	3.12003	3.52152	1.16026	10.2859	4.38931	14.1778	9.4643	16.8667	1.90186	0	0.5	0	0	0	0
LOC100115013	0	0	0	0	0	0	1.24159	0	1.03321	0	0	0	0	0	0	2.34768	1.16026	0	0	0	1.18304	0	0	NA	NA	NA	NA	NA	NA
LOC100115014	702.256	778.496	808.659	1102.34	1005.02	396.38	788.407	555.995	686.05	946.11	890.603	565.124	361.343	449.965	569.406	608.049	439.738	923.164	799.951	731.574	915.671	788.516	735.071	0.932835	0.921247	0.921007	0.307116	0.121971	0.147168
LOC100115015	419.009	342.538	374.015	532.69	498.453	443.012	956.022	783.105	601.327	539.616	633.642	171.04	488.215	272.456	199.682	314.589	301.667	177.433	278.721	221.174	144.331	151.8	254.85	0.77571	0.81353	0.788499	0.362007	0.0965113	0.118983
LOC100115021	111.833	93.0444	137.234	69.6879	150.469	44.1785	85.6695	85.7552	57.8596	75.2768	44.7735	110.945	186.292	133.476	43.6805	48.1274	68.4553	141.432	183.254	136.107	144.331	96.9833	83.6821	0.842638	0.858763	0.857944	0.323928	0.0241617	0.0652911
LOC100115022	1040.69	1125.91	923.362	1112.37	1139.26	1779.41	1143.5	1018.7	1616.97	1678.28	1557.34	1466.55	592.603	849.016	1779.98	1393.35	1109.21	1131.45	746.182	917.304	992.569	1043.62	1342.72	0.721396	0.723447	0.71148	0.256985	0.0515694	0.0731255
LOC100115023	2717.7	2488.56	2862.26	2636	2658.15	665.132	388.617	687.926	608.559	930.262	669.656	3824.12	3386.99	3766.22	2024.9	1382.78	1460.77	4046.23	5646.84	5645.6	5037.38	4461.23	3001.14	0.887397	0.883135	0.882961	0.288148	0.0922294	0.146828
LOC100115024	0	0	0	0	0	0	0	0	1.03321	0.792387	0	0	0	0	3.12003	0	2.32052	0	0	0	0	0	0.950932	NA	NA	NA	NA	NA	NA
LOC100115025	216.342	261.5	244.154	228.597	265.652	127.627	75.7368	81.0434	40.2951	53.0899	41.8535	588.238	557.271	543.536	283.923	217.16	249.456	429.438	530.009	487.716	446.005	377.392	270.065	0.662319	0.603577	0.621062	0.216747	0.0597865	0.0883148
LOC100115026	0	0	0	0	0	0	0	0	0	0	1.94667	1.15567	0	0	4.68005	8.21688	0	1.28574	0	2.83556	10.6473	0	0.950932	NA	NA	NA	NA	NA	NA
LOC100115028	410.219	413.447	349.845	276.64	274.17	74.858	37.2476	33.9251	35.1291	91.9169	79.8136	528.143	210.382	360.522	411.844	298.155	222.77	703.302	336.879	418.245	764.242	809.6	433.625	0.67634	0.698736	0.70395	0.248391	0.0756827	0.100976
LOC100115029	2276.71	4472.13	2592.71	3018.75	3118.88	660.223	269.424	244.072	437.047	604.591	765.043	984.634	317.982	754.07	617.766	484.796	332.994	1557.04	562.928	721.65	1152.28	1077.36	981.362	0.802	0.80394	0.805147	0.312523	0.0593205	0.056264
LOC100115031	54.6959	80.2883	44.6524	34.316	38.9353	28.2252	11.1743	15.0778	27.8966	27.7335	41.8535	5.77837	12.8478	13.7604	59.2806	34.0413	27.8462	6.42872	7.68128	1.41778	92.277	78.0083	46.5957	0.621705	0.629606	0.678673	0.222305	0.0459337	0.0844995
LOC100115033	1587.64	1636.15	1740.62	1394.29	1557.01	1538.89	1604.13	1632.18	1662.43	1612.51	1769.53	2066.34	1893.44	1879.67	1244.89	1462.6	1593.03	1639.32	2239.64	2238.67	1377.06	1577.03	1327.5	0.697487	0.680184	0.676845	0.33449	0.0617794	0.0688022
LOC100115034	0	0	0	0	0	0	0	0	0	0	0	0	0	0	0	0	2.32052	0	0	0	3.54911	0	0.950932	NA	NA	NA	NA	NA	NA
LOC100115035	0.488356	1.12554	0.409655	0	1.21673	1.22718	0	45.2335	4.13283	1.58477	3.89335	1.15567	0	0	4.68005	4.69536	3.48078	2.57149	0	0	4.73215	8.43333	0	NA	NA	NA	NA	NA	NA
LOC100115037	301.804	226.608	326.495	310.956	296.476	62.5862	96.8437	134.758	104.354	203.643	81.7603	330.523	528.364	326.121	49.9205	59.8658	71.936	792.018	1164.26	937.152	279.197	202.4	250.095	0.912829	0.923364	0.951009	0.276587	0.0296175	0.0974328
LOC100115038	4.88356	5.2525	6.55448	7.91908	7.70595	50.3144	14.899	19.7897	43.3947	12.6782	33.0934	457.647	81.9044	126.596	1389.97	545.835	411.892	1041.45	801.048	806.717	1327.37	1661.37	783.568	0	0	0.176471	0	0	0
LOC100115040	1822.54	1970.81	1655.01	1950.2	1897.69	694.585	518.983	859.437	527.969	1179.86	829.283	335.145	236.077	400.427	198.122	307.546	286.584	412.724	170.086	228.263	318.237	271.975	562.001	0.619655	0.533946	0.60167	0.301261	0.112176	0.116934
LOC100115042	185.575	184.213	197.044	270.832	245.374	218.438	228.452	260.093	441.18	293.183	378.628	140.992	229.654	156.868	299.523	408.496	414.212	34.7151	50.477	69.4712	87.5448	73.7916	132.18	NA	NA	NA	NA	NA	NA
LOC100115045	0	0	0	0	0	0	0	0	0	0	0	0	0	0	0	1.17384	0	2.57149	2.19465	0	0	0	0	NA	NA	NA	NA	NA	NA
LOC100115046	0.976712	1.12554	0.81931	0	0.811152	0	0	1.88473	0	0	0	0	0	0	1.56002	0	1.16026	0	0	0	2.36608	0	0	NA	NA	NA	NA	NA	NA
LOC100115047	0	0	0	0	0	1.22718	0	6.59655	0	0	0	0	0	0	0	0	0	0	0	0	0	0	0	NA	NA	NA	NA	NA	NA
LOC100115052	1255.56	1253.85	1408.8	1152.49	1186.31	2672.8	2865.58	3079.65	2599.55	2053.87	2420.69	3876.13	3971.56	4406.08	2168.42	2340.64	2699.92	3357.08	4326.76	4240.58	3523.09	2911.61	2185.24	0.620686	0.610395	0.583615	0.191263	0.0364637	0.0324898
LOC100115053	2080.4	1495.46	2075.72	1922.22	1823.88	2048.17	2557.67	3969.24	2219.33	2060.21	1882.43	5026.02	12229.5	6108.24	3288.51	2811.35	4002.89	4260.95	9542.35	7036.44	4943.92	4556.11	3461.39	0.863199	0.902255	0.847433	0.255137	0.0563988	0.0845886
LOC100115054	543.54	690.704	592.771	600.266	483.852	813.621	566.163	615.364	694.315	664.813	857.51	246.158	242.501	283.464	396.244	477.753	523.277	79.7161	65.8396	109.169	86.3618	128.608	213.96	NA	NA	NA	NA	NA	NA
LOC100115056	6571.32	4932.85	6367.68	1976.07	1920.4	7024.38	9069.79	11525.1	8715.1	7316.9	7958.97	3966.27	13162.5	5685.79	5060.69	6166.18	8459.44	2733.49	3058.25	3371.48	1831.34	2397.17	4835.49	0.611998	0.65325	0.653845	0.252171	0.0431106	0.110423
LOC100115057	1.95342	1.87589	0.81931	0	1.6223	444.24	296.739	184.703	481.475	88.7474	219.001	1245.82	435.218	770.582	1418.05	1137.45	1148.66	1271.6	571.707	647.925	953.529	1130.07	639.027	NA	NA	NA	NA	NA	NA
LOC100115059	9141.04	12170.4	8341.4	8370.46	7882.37	36655.9	19402.3	18863.3	25022.2	20236.8	26317.1	27162.9	19297.3	18228.4	32638.7	28810.7	20885.8	13664.9	9189.01	11132.4	16741.2	22700.4	13555.5	0.748871	0.73881	0.78373	0.248901	0.0327895	0.0716651
LOC100115066	2860.79	2607.12	3130.17	3118	3006.94	3414.02	3955.69	3835.42	3485.01	3875.57	3391.1	2140.31	3552.4	2439.72	2350.94	2728	3179.11	991.308	1683.3	1655.97	1452.77	1429.45	2233.74	0.639745	0.652662	0.65741	0.237273	0.0683136	0.0526934
LOC100115067	65.928	97.9217	47.9296	49.0983	49.8859	171.805	170.097	87.6399	129.151	77.6539	137.24	2036.3	407.916	749.941	2432.07	1280.66	850.469	9560.79	4877.62	6104.96	11636.4	11760.3	3544.13	0	0.223764	0	0	0	0
LOC100115068	0	0	0	1.05588	0	1.22718	0	1.88473	1.03321	0	0	1.15567	0	0	0	1.17384	1.16026	0	0	0	1.18304	2.10833	0	NA	NA	NA	NA	NA	NA
LOC100115070	7887.92	7143.03	7747.4	7916.44	7580.22	14042.6	11824.9	10108.7	14564.1	13931	13657.9	17589.4	13809.7	12278.4	17216.3	14883.1	18016.5	16619.5	12632.4	14108.3	11767.7	13027.4	11670.8	0.829122	0.835267	0.857975	0.309107	0.0238322	0.0625823
LOC100115071	0	0.750358	0.409655	0	0.811152	2.45436	0	0	2.06641	0	0	3.46702	0	9.63228	4.68005	4.69536	3.48078	2.57149	2.19465	0	3.54911	0	2.8528	NA	NA	NA	NA	NA	NA
LOC100115072	1348.84	1218.58	1206.84	1354.16	1406.94	1190.37	1108.74	1272.19	1238.82	1316.95	1226.4	754.655	1050.3	803.607	697.327	856.903	956.053	410.152	495.992	579.872	571.407	501.783	806.391	0.776506	0.733658	0.752794	0.350528	0.0891677	0.111188
LOC100115073	556.726	495.986	601.374	695.295	617.287	693.357	1345.88	1206.23	993.946	807.442	954.843	401.019	759.623	612.338	421.204	630.352	719.36	520.726	813.119	723.068	670.782	605.091	526.817	0.755031	0.805693	0.760929	0.342826	0.0988344	0.0956306
LOC100115075	1677.01	2237.57	1991.74	2203.62	2184.84	1734.01	947.33	752.949	879.26	700.47	642.402	6427.86	3435.17	5527.55	9108.93	4849.13	4630.59	3287.65	3074.71	3611.09	4040.07	5395.22	4358.12	0.556453	0.539801	0.587226	0.166865	0.0354247	0.0341895
LOC100115076	0	1.50072	0.409655	0	3.24461	0	4.96635	0	2.06641	0	0.973337	1.15567	11.2418	0	1.56002	3.52152	0	1.28574	3.29198	5.67112	0	2.10833	0.950932	0	0	0.176471	0	0	0.0714286
LOC100115078	543.052	489.233	554.263	623.495	645.272	656.542	987.061	1035.66	870.994	858.155	802.029	550.101	1525.67	711.412	535.086	610.397	838.867	524.583	1040.27	896.037	558.394	533.408	522.062	0.90758	0.91989	0.924781	0.424683	0.189479	0.130288
LOC100115081	26.8596	22.8859	16.3862	12.1426	18.2509	62.5862	31.0397	43.3488	40.2951	32.4879	25.3068	28.8918	17.6657	38.5291	74.8808	51.6489	52.2116	28.2864	13.1679	18.4311	33.1251	29.5167	19.0186	NA	NA	NA	NA	NA	NA
LOC100115083	63.9746	66.7818	63.0869	69.6879	81.5208	95.7201	4.96635	122.507	36.1623	64.9757	22.3867	61.2507	14.4537	66.0499	34.3204	35.2152	30.1667	32.1436	29.6278	85.0668	59.1519	50.6	39.9392	NA	NA	NA	NA	NA	NA
LOC100115084	939.597	924.816	896.325	1102.86	1230.11	1216.14	1609.1	1380.56	1523.98	1320.12	1305.24	2603.73	2082.94	2570.44	2466.39	2142.26	2564.17	2709.06	2857.44	3073.75	4113.42	3630.55	2780.53	0.852535	0.860063	0.84369	0.366507	0.0886953	0.135734
LOC100115085	1026.52	1076.39	845.938	1000.44	942.154	2674.03	2151.67	2151.42	2513.79	1774.95	2020.65	3042.89	1837.23	2116.35	2344.7	2192.73	1870.34	2631.92	2606.15	2853.99	1336.83	1545.41	932.865	0.716453	0.737779	0.720102	0.199915	0.0501077	0.0393444
LOC100115086	1890.43	2470.18	1796.34	2287.03	2105.35	3695.04	2237.34	1948.81	2207.96	2137.86	2471.3	1181.1	928.25	957.723	2502.27	2602.4	1873.82	731.588	626.573	696.13	1975.67	2182.12	1460.63	NA	NA	NA	NA	NA	NA
LOC100115087	1716.57	1049.75	1559.97	1066.96	1088.16	2307.1	3472.72	3176.71	2357.78	1747.21	2013.83	3628.81	7292.7	4785.86	4120	2639.97	2554.89	3088.36	5770.84	4673	4376.06	3189.91	3037.28	0.776027	0.798886	0.787375	0.299808	0.0785807	0.0326279
LOC100115088	0	0	0.409655	0	3.24461	0	3.72476	0	0	0	0	0	0	0	0	2.34768	2.32052	0	0	0	0	0	0	NA	NA	NA	NA	NA	NA
LOC100115091	1069.01	946.201	997.51	987.245	994.067	2350.05	2465.79	2036.45	2325.75	1927.09	1908.71	1965.8	1957.68	1909.94	2446.11	2341.81	2354.16	763.732	859.207	974.015	936.966	1178.56	1134.46	0.849165	0.8221	0.853338	0.318393	0.108325	0.168173
LOC100115092	0	0	0	0	0	1.22718	1.24159	0.942365	7.23245	1.58477	0.973337	2.31135	0	0	21.8402	9.39072	3.48078	25.7149	18.6545	4.25334	47.3215	50.6	11.4112	NA	NA	NA	NA	NA	NA
LOC100115094	54.2075	37.8931	34.8207	34.8439	43.3967	87.1299	32.2812	21.6744	28.9298	7.13148	15.5734	357.103	205.564	247.687	809.648	437.842	396.808	423.01	505.867	459.361	845.872	830.683	444.085	0.110197	0.0681818	0.0294118	0.0666667	0.0208333	0.0416667
LOC100115096	107.438	98.2969	83.5696	77.607	89.6323	57.6775	24.8317	26.3862	15.4981	12.6782	12.6534	153.705	115.63	110.083	140.401	62.2135	32.4872	592.728	492.7	470.703	540.648	484.917	225.371	0.68193	0.718086	0.733392	0.322584	0.0613062	0.133616
LOC100115097	2083.81	2006.83	2018.78	2020.95	1962.18	1574.47	2572.57	2380.41	2277.19	2753.55	2793.48	1754.31	2169.66	1776.47	973.45	1452.04	1473.53	1524.89	2212.21	1841.7	1207.88	1307.17	1449.22	0.837229	0.857342	0.875741	0.311385	0.0466655	0.100024
LOC100115101	0	0	0	0	0	0	0	0	2.06641	0	0.973337	2.31135	0	0	7.80008	3.52152	0	2.57149	0	2.83556	8.28127	4.21667	0	NA	NA	NA	NA	NA	NA
LOC100115102	0	0	0	0	0	1.22718	2.48317	0	1.03321	2.37716	2.92001	2.31135	0	4.12812	95.161	14.0861	5.80129	2.57149	0	0	13.0134	33.7333	31.3808	NA	NA	NA	NA	NA	NA
LOC100115103	18.5575	14.2568	8.60276	16.894	9.32825	11.0446	0	1.88473	10.3321	7.92387	5.84002	3.46702	6.42388	4.12812	9.3601	19.9553	5.80129	11.5717	10.9733	1.41778	24.8438	23.1917	14.264	0	0.222222	0	0	0	0
LOC100115104	4206.21	4030.17	4120.31	4227.2	4165.67	6742.13	7675.49	7243.02	6669.35	5823.25	5825.42	3111.07	3838.27	3671.27	3751.84	4299.77	4675.84	1899.04	2616.03	3049.64	1722.5	1821.6	2907.95	0.617992	0.658984	0.58013	0.224944	0.0690404	0.108035
LOC100115105	160.669	207.849	201.55	223.318	197.921	305.568	346.403	283.652	440.146	277.335	395.175	211.488	260.167	211.91	166.922	230.073	298.186	154.289	194.227	204.16	40.2233	56.925	141.689	NA	NA	NA	NA	NA	NA
LOC100115106	97.1828	85.1656	85.6179	87.6378	79.4929	125.172	160.165	96.1212	183.911	111.727	188.827	93.6096	54.6029	89.4426	123.241	152.599	99.7822	217.291	154.723	120.511	299.309	208.725	67.5162	0.880308	0.892555	0.91377	0.34042	0.0853418	0.0704952
LOC100115107	0	0.375179	0	0	0	0	0	0	0	0	0	0	0	0	0	3.52152	0	0	0	0	0	0	0	NA	NA	NA	NA	NA	NA
LOC100115111	3383.33	3356.73	3469.78	3748.89	3676.55	4864.55	4500.75	5479.85	4846.78	4550.68	4648.66	5415.49	4393.93	4470.75	3322.83	3706.99	4472.8	4138.81	5177.19	5160.72	4904.88	4781.7	3777.1	0.739978	0.733077	0.768837	0.317335	0.0528728	0.108395
LOC100115114	0	4.12697	2.86759	1.58382	4.86691	4.90872	16.1406	118.738	4.13283	3.16955	0.973337	1.15567	0	19.2646	7.80008	8.21688	9.28207	2.57149	2.19465	7.0889	3.54911	6.325	4.75466	NA	NA	NA	NA	NA	NA
LOC100115115	310.594	294.515	326.495	263.441	339.467	271.207	387.375	299.672	392.619	429.474	445.788	265.805	253.743	233.927	199.682	277.026	392.167	208.29	247.996	211.249	311.139	280.408	353.747	0.69831	0.69656	0.747824	0.332797	0.115226	0.0697304
LOC100115116	301.316	235.987	231.455	229.125	229.962	191.44	162.648	280.825	192.177	243.263	195.641	165.261	284.256	203.654	156.002	145.556	226.25	335.579	584.875	353.027	202.299	215.05	176.873	0.844787	0.829543	0.834483	0.246168	0.0458689	0.0426955
LOC100115117	37.115	36.7675	49.1586	45.9306	48.2636	7.36309	34.7644	36.7522	20.6641	29.3183	9.73337	8.08971	44.9671	9.63228	6.24006	7.04304	18.5641	6.42872	20.8492	24.1023	10.6473	12.65	24.7242	NA	NA	NA	NA	NA	NA
LOC100115118	0.488356	1.87589	1.22897	0	2.43346	1.22718	0	0.942365	2.06641	3.96194	0	0	9.63581	0	4.68005	5.8692	4.64103	0	1.09733	0	1.18304	0	4.75466	NA	NA	NA	NA	NA	NA
LOC100115119	250.038	205.598	243.335	289.31	264.841	168.124	202.379	273.286	269.667	277.335	225.814	717.673	1143.45	686.644	469.565	353.326	436.257	999.023	1103.91	1026.47	655.403	775.866	457.398	0.893883	0.885637	0.897811	0.286188	0.0480917	0.129794
LOC100115120	4.88356	1.50072	3.6869	0	3.24461	6.13591	3.72476	0.942365	2.06641	7.92387	3.89335	8.08971	6.42388	5.50416	7.80008	2.34768	17.4039	9.0002	9.87594	1.41778	26.0268	14.7583	11.4112	NA	NA	NA	NA	NA	NA
LOC100115121	0	1.12554	0	0	0	0	0	0	0	0	0	0	0	0	0	0	0	0	0	0	0	2.10833	0	NA	NA	NA	NA	NA	NA
LOC100115125	0	0	0	0	0	0	0	0	0	0	0	0	0	0	1.56002	2.34768	3.48078	0	0	0	0	0	0	NA	NA	NA	NA	NA	NA
LOC100115126	1.95342	0	0	0	0	0	0	0	0	0.792387	0	0	0	0	0	2.34768	1.16026	0	0	1.41778	0	0	0	NA	NA	NA	NA	NA	NA
LOC100115129	278.851	501.989	260.95	355.831	329.733	1246.82	700.255	452.335	661.253	571.311	743.629	397.552	130.083	247.687	744.128	717.216	331.834	999.023	376.383	572.783	1270.58	1393.61	573.412	0.108187	0	0.181818	0	0	0
LOC100115130	877.087	789.376	870.517	625.079	719.492	705.629	685.356	740.699	811.068	904.906	733.896	1088.64	1308.86	935.707	725.408	543.488	671.79	1806.47	2025.66	1790.66	973.64	887.608	1144.92	0.805946	0.793517	0.753174	0.0914218	0.0125152	0.019139
LOC100115131	8.7904	10.505	2.45793	2.11175	5.27249	9.81745	1.24159	5.65419	3.09962	8.71626	0.973337	1.15567	6.42388	0	6.24006	8.21688	9.28207	2.57149	0	5.67112	2.36608	4.21667	1.90186	0	0.222222	0	0	0	0
LOC100115134	114.764	103.174	106.51	106.644	76.2483	148.489	161.406	207.32	131.217	127.574	92.467	65.8734	67.4507	63.2978	45.2405	73.9519	97.4617	56.5727	60.353	89.3201	30.759	18.975	54.2031	NA	NA	NA	NA	NA	NA
LOC100115136	36.6267	41.6449	38.5076	50.6821	43.3967	12.2718	13.6575	15.0778	13.4317	14.263	42.8268	123.657	75.4805	78.4342	243.363	161.99	145.032	644.157	595.848	432.423	1534.4	1049.95	472.613	0.586299	0.575095	0.578828	0.287859	0.0776155	0.111773
LOC100115139	0	0	0	0	0	1.22718	0	0	0	0	0	0	0	0	0	1.17384	0	0	0	0	0	0	0	0	0	0.166667	0	0	0
LOC100115141	1080.24	1351.02	1101.97	1334.63	1400.86	947.384	1416.65	1090.32	1443.39	1498.4	1961.27	2404.96	1695.9	1451.72	5984.22	3540.3	3317.18	5600.7	5114.64	5547.77	6921.95	7594.21	3953.98	0.372811	0.34878	0.360234	0.186243	0.0514633	0.0327381
LOC100115142	44.9287	48.0229	45.8814	26.3969	31.2294	20.8621	7.44952	8.48128	7.23245	1.58477	4.86668	53.161	25.6955	23.3927	160.682	78.6472	97.4617	50.144	54.8663	38.2801	110.023	134.933	71.3199	0.53116	0.537992	0.560534	0.159281	0.0338145	0.0326354
LOC100115143	174.343	240.114	283.891	279.807	329.733	347.292	229.693	427.834	356.457	501.581	438.975	297.008	160.597	232.551	374.404	336.892	411.892	123.431	116.317	178.64	194.018	259.325	310.955	0.176471	0	0	0	0	0
LOC100115144	3440.96	2723.05	3803.65	2369.92	2585.55	7785.24	9205.12	11788	8000.13	5592.67	6152.46	10659.9	25098.1	15136.4	13219.6	9116.04	10935.4	10790	20438.8	18371.6	15138.2	11722.3	12141.5	0.766389	0.80606	0.748669	0.26639	0.0158945	0.0278377
LOC100115145	7621.28	6845.51	6918.66	7135.09	6893.58	14467.2	17281.6	14552.9	14267.6	10395.3	13862.3	13268.3	13949.4	11305.5	16818.5	15968.9	15716.9	10921.1	12528.2	11159.3	13746.9	17490.7	10339.5	NA	NA	NA	NA	NA	NA
LOC100115146	2076.49	1747.96	2207.63	2035.2	2046.54	3621.41	5187.35	5187.72	4063.6	2913.61	3900.16	1427.26	3658.4	2070.94	1776.86	2526.1	3002.75	361.294	693.51	840.743	350.179	387.933	1405.48	0.787405	0.805276	0.790921	0.305138	0.0487326	0.0905289
LOC100115147	8026.62	8867.73	8240.21	7770.73	7624.83	10096	4997.39	6334.58	8136.51	8493.6	7592.03	15636.3	15259.9	12208.2	20027.5	13721	16183.3	14757.8	12964.9	14397.6	20539.9	15806.2	14192.7	NA	NA	NA	NA	NA	NA
LOC100115148	0	0	0	0	0	1.22718	0	0	0	0	0	0	0	0	4.68005	0	0	2.57149	0	2.83556	0	0	0.950932	0	0.130435	0	0	0	0
LOC100115149	3.90685	3.75179	0.81931	4.22351	1.21673	4.90872	2.48317	4.71182	5.16604	4.75432	9.73337	9.24539	0	0	7.80008	9.39072	2.32052	2.57149	0	1.41778	2.36608	8.43333	0.950932	NA	NA	NA	NA	NA	NA
LOC100115150	342.337	399.19	317.073	335.241	309.86	801.349	357.577	517.358	536.235	623.609	412.695	360.57	110.812	348.138	439.925	366.238	331.834	144.003	93.2727	277.885	195.201	255.108	262.457	NA	NA	NA	NA	NA	NA
LOC100115151	4.3952	8.25393	6.55448	2.63969	3.65019	6.13591	7.44952	4.71182	5.16604	11.8858	11.68	33.5145	32.1194	5.50416	21.8402	2.34768	24.3654	47.5725	39.5038	59.5468	27.2099	37.95	23.7733	0.373699	0.410214	0.468901	0.20046	0.00694444	0.0251852
LOC100115153	133.809	233.361	136.005	177.915	171.153	84.6755	64.5625	42.4064	122.952	77.6539	144.054	19.6464	8.02984	15.1364	67.0807	72.778	78.8976	7.71446	8.77861	11.3422	9.4643	18.975	43.7429	NA	NA	NA	NA	NA	NA
LOC100115154	632.421	753.359	680.027	671.538	717.059	1386.71	1405.48	1347.58	1168.56	1009.5	1145.62	852.887	761.229	1022.4	1042.09	1047.06	852.79	574.727	635.352	707.472	740.582	676.775	473.564	0.756865	0.728694	0.720221	0.275035	0.0599548	0.0953394
LOC100115155	4.88356	1.50072	4.50621	3.16763	4.46134	1.22718	0	6.59655	2.06641	1.58477	0	1.15567	0	8.25624	0	3.52152	0	1.28574	0	2.83556	1.18304	2.10833	11.4112	NA	NA	NA	NA	NA	NA
LOC100115156	17.5808	6.00286	4.09655	7.39114	6.08364	15.9534	11.1743	9.42365	8.26566	8.71626	2.92001	11.5567	24.0895	13.7604	23.4002	15.2599	30.1667	56.5727	86.6888	49.6223	119.487	94.875	61.8106	NA	NA	NA	NA	NA	NA
LOC100115157	9.76712	9.75465	10.651	5.27938	6.48922	28.2252	14.899	16.0202	33.0626	18.2249	24.3334	31.2032	3.21194	33.0249	23.4002	26.9983	23.2052	9.0002	9.87594	9.92446	16.5625	10.5417	16.1659	NA	NA	NA	NA	NA	NA
LOC100115159	232.946	350.042	332.23	313.068	368.669	14.7262	6.20793	4.71182	17.5645	14.263	11.68	19.6464	36.9373	53.6655	39.0004	25.8245	15.0834	366.437	274.332	287.809	280.38	164.45	140.738	0.194872	0.360566	0.243651	0.185185	0	0
LOC100115160	1439.18	1038.87	1195.78	920.725	869.555	2626.17	3554.66	2934.52	2572.69	2043.57	2190.01	1820.19	4811.48	2348.9	2510.07	2387.59	2719.65	372.866	1466.03	1076.09	843.506	1195.42	1084.06	NA	NA	NA	NA	NA	NA
LOC100115162	419.986	551.888	487.899	507.349	544.689	779.26	645.625	804.78	597.194	444.529	521.708	780.08	989.277	737.557	489.845	450.754	453.661	738.017	893.224	1044.9	432.992	404.8	454.546	0.785978	0.793866	0.809113	0.280472	0.0279848	0.0331724
LOC100115163	0.976712	1.50072	1.22897	3.69557	0.811152	1.22718	0	0	0	1.58477	0	0	0	8.25624	29.6403	10.5646	11.6026	0	1.09733	0	27.2099	8.43333	9.50932	NA	NA	NA	NA	NA	NA
LOC100115165	1.95342	0.375179	0.81931	3.16763	0.811152	22.0893	17.3822	14.1355	0	3.16955	3.89335	39.2929	46.5731	19.2646	10.9201	8.21688	12.7628	28.2864	34.0171	34.0267	8.28127	10.5417	13.3131	1	0.875	0.826087	0.421053	0.0666667	0.157895
LOC100115168	339.407	254.371	328.543	316.763	355.285	339.929	521.466	570.131	529.002	564.972	544.095	158.327	279.439	301.353	113.881	274.678	306.308	243.006	345.658	229.68	141.965	147.583	267.212	0.803236	0.776835	0.797033	0.255006	0.122225	0.118234
LOC100115170	3979.12	3624.6	3452.16	2781.18	2843.09	219.665	208.587	215.802	504.205	622.816	367.921	26.5805	109.206	333.002	49.9205	63.3873	73.0963	57.8585	36.2118	260.871	49.6876	50.6	1155.38	NA	NA	NA	NA	NA	NA
LOC100115173	1992.49	2824.72	1923.33	2805.47	2632.19	7819.6	5864.01	4685.44	5057.55	4853.37	5547.05	9243.08	5656.22	6763.23	9785.98	6999.61	4631.75	5767.85	4713.02	5802.97	4486.08	5882.25	5013.32	0.826228	0.837476	0.833065	0.299438	0.0239182	0.0312021
LOC100115174	2.93013	2.62625	1.22897	3.16763	1.21673	4.90872	9.93269	5.65419	8.26566	3.96194	0	0	0	0	3.12003	3.52152	0	0	3.29198	0	0	0	0	NA	NA	NA	NA	NA	NA
LOC100115175	137.228	163.578	141.741	127.233	126.134	39.2698	8.6911	20.732	34.0958	36.4498	15.5734	57.7837	41.7552	33.0249	84.2409	56.3443	47.5706	570.87	643.033	619.57	532.367	444.858	337.581	NA	NA	NA	NA	NA	NA
LOC100115176	401.428	452.466	389.172	494.678	496.831	165.669	54.6298	59.369	42.3615	53.8823	22.3867	1595.99	1241.41	1411.82	745.688	473.057	574.328	1653.47	2292.31	2308.15	1274.13	1718.29	690.377	0.953135	0.957347	0.963052	0.325824	0.0976268	0.126639
LOC100115177	1038.73	848.655	1095.01	806.162	902.813	477.373	474.286	774.624	698.448	846.269	606.389	581.304	945.916	616.466	365.044	556.4	714.719	986.165	1461.64	886.112	512.255	571.358	689.426	0.875582	0.933159	0.909058	0.261054	0.0665366	0.066734
LOC100115180	6.34863	6.75322	9.42207	2.63969	5.67807	13.499	19.8654	14.1355	8.26566	2.37716	6.81336	4.62269	4.81791	9.63228	3.12003	10.5646	10.4423	5.14297	9.87594	7.0889	5.91519	0	2.8528	0.634215	0.61103	0.660944	0.249713	0.0801231	0.117437
LOC100115181	1276.56	1701.06	1496.47	1453.94	1451.56	1191.59	672.94	850.013	773.872	984.145	965.55	985.789	496.244	704.532	644.287	687.87	548.802	750.874	480.629	744.334	843.506	693.641	663.751	0.651582	0.614837	0.640586	0.249756	0.106132	0.108993
LOC100115182	1.46507	0	0	0	0	4.90872	3.72476	2.82709	2.06641	0	0	3.46702	11.2418	0	1.56002	7.04304	4.64103	2.57149	0	1.41778	7.09823	4.21667	5.70559	NA	NA	NA	NA	NA	NA
LOC100115183	16131.9	16585.2	15260.1	16093.1	15770	35487.6	36107.8	31434.5	39141	26694.7	29867.8	21108.4	22454.7	19322.3	27022.6	29098.3	33025.6	13428.3	11540.6	17244.5	9781.36	11975.3	12480	0.699604	0.767585	0.78172	0.194821	0.0412824	0.0733787
LOC100115185	77.6486	67.5322	77.4248	38.5395	64.8922	26.998	39.7308	30.1557	13.4317	34.865	13.6267	46.2269	112.418	104.579	14.0401	21.1291	19.7244	128.574	168.988	160.209	76.8975	44.275	52.3013	0.91331	0.853613	0.872992	0.318264	0.0998937	0.132897
LOC100115186	0	1.12554	1.22897	2.63969	0	1.22718	0	0	0	1.58477	1.94667	1.15567	0	0	6.24006	3.52152	2.32052	3.85723	1.09733	0	2.36608	4.21667	3.80373	NA	NA	NA	NA	NA	NA
LOC100115187	1685.8	1465.82	1519.41	1558.47	1526.59	231.937	158.923	263.862	268.634	613.308	387.388	520.053	528.364	642.61	240.243	177.25	163.596	695.587	599.14	706.054	456.653	446.967	787.372	0.647543	0.670553	0.625069	0.252687	0.0713751	0.0269324
LOC100115188	0	0.375179	0	0	0	11.0446	6.20793	0	2.06641	0	0	18.4908	3.21194	5.50416	1.56002	1.17384	0	18.0004	14.2652	9.92446	4.73215	2.10833	0	NA	NA	NA	NA	NA	NA
LOC100115191	1.95342	4.12697	2.86759	0	3.24461	1.22718	0	0	1.03321	0.792387	0	0	0	0	0	4.69536	0	0	0	1.41778	0	0	5.70559	0.181818	0	0	0	0	0
LOC100115193	444.404	342.913	323.218	190.586	167.909	411.106	419.656	433.488	368.855	399.363	394.201	182.596	216.806	181.637	257.403	282.895	234.372	39.858	63.6449	99.2446	55.6028	71.6833	118.867	NA	NA	NA	NA	NA	NA
LOC100115194	8668.8	8800.57	9087.79	8967.56	8805.47	18594.2	15527.3	13056.5	17636.9	17809.7	17121	9497.32	6767.55	8871.33	11952.8	13279.6	14024	2300.2	2386.68	4205.13	2985.99	3896.2	6879.05	NA	NA	NA	NA	NA	NA
LOC100115196	1184.75	1577.63	1183.9	1273.39	1314.47	1086.06	857.936	637.981	1079.7	1577.64	1287.72	474.982	301.922	359.146	605.286	886.249	624.219	561.87	367.604	426.752	534.733	510.216	657.094	0.721312	0.718426	0.679978	0.240024	0.0492495	0.085048
LOC100115197	140.158	101.673	100.775	107.172	92.877	435.649	273.149	227.11	145.682	61.0138	132.374	3086.8	1864.53	1402.18	3070.11	2109.39	2187.09	5365.41	4054.62	3954.19	6150.61	5589.19	2857.55	NA	NA	NA	NA	NA	NA
LOC100115198	137.228	159.076	146.247	149.935	176.02	159.534	108.018	138.528	82.6566	131.536	157.681	1118.69	1119.36	1051.29	134.161	144.382	138.071	1987.76	2409.73	1762.3	300.492	352.092	187.334	0.811017	0.817767	0.795192	0.276005	0.0328707	0.05555
LOC100115199	3459.51	3943.88	3375.56	3893.55	3796.19	414.787	255.767	337.367	821.4	1329.63	1141.72	46.2269	93.1462	366.026	123.241	145.556	168.237	42.4295	21.9465	168.716	42.5894	63.25	1235.26	NA	NA	NA	NA	NA	NA
LOC100115200	0	0.375179	0.81931	5.80732	0	0	0	0	1.03321	1.58477	5.84002	2.31135	0	0	14.0401	8.21688	9.28207	0	0	0	23.6608	27.4083	0	NA	NA	NA	NA	NA	NA
LOC100115203	1529.04	1417.8	1685.73	1737.45	1767.1	1651.79	2678.1	2271.1	1756.45	1553.87	2003.13	1635.28	2307.78	1820.5	1450.82	1906.32	1784.48	1035.02	1627.34	1161.16	742.948	1108.98	988.97	0.769739	0.809475	0.769923	0.265711	0.0674532	0.118543
LOC100115204	0	0	0	0	0.405576	15.9534	17.3822	4.71182	2.06641	1.58477	0	11.5567	8.02984	0	12.4801	8.21688	13.9231	21.8576	12.0706	11.3422	29.5759	31.625	5.70559	NA	NA	NA	NA	NA	NA
LOC100115206	1.46507	2.62625	0.81931	0	2.02788	29.4523	2.48317	2.82709	5.16604	1.58477	0.973337	49.694	43.3612	57.7937	88.9209	72.778	32.4872	60.4299	41.6984	34.0267	144.331	134.933	47.5466	0.0769231	0.0714286	0.142857	0.0714286	0.05	0
LOC100115208	223.179	205.598	202.37	216.455	240.507	386.562	315.363	451.393	333.726	290.014	228.734	330.523	409.522	397.675	368.164	342.761	344.597	311.15	283.11	429.587	377.389	301.492	262.457	NA	NA	NA	NA	NA	NA
LOC100115209	1911.42	1723.2	1800.43	1886.85	1900.53	2959.96	2203.82	2489.73	2380.51	2007.91	2102.41	6668.24	4903.02	4984.01	6528.67	3927.67	4074.83	4523.25	5429.57	5254.29	6457.02	6086.76	4957.21	0.732306	0.772372	0.782926	0.203983	0.0198778	0.0873049
LOC100115211	113.299	112.554	129.041	120.37	110.722	160.761	111.743	224.283	105.387	211.567	121.667	45.0713	62.6328	105.955	56.1606	49.3013	78.8976	3.85723	27.4332	41.1156	22.4777	10.5417	77.0255	NA	NA	NA	NA	NA	NA
LOC100115212	2055.49	1718.32	1999.53	2152.41	2046.54	392.698	969.679	752.949	895.791	1053.87	879.896	793.948	1787.44	810.487	739.448	765.343	1031.47	1596.89	2384.49	1848.78	520.537	769.541	1030.81	0.811356	0.814414	0.788611	0.293892	0.0683466	0.067283
LOC100115213	353.081	306.146	373.196	334.185	395.842	249.118	335.228	278.94	294.464	300.315	282.268	302.786	366.161	298.601	115.441	201.9	261.058	560.584	716.554	574.201	194.018	210.833	223.469	0.844551	0.805779	0.842055	0.294742	0.0908859	0.120863
LOC100115214	549.889	369.551	505.514	573.869	603.903	339.929	739.985	615.364	647.821	558.633	634.615	216.111	714.656	388.043	369.724	420.235	556.924	425.581	557.442	517.49	86.3618	166.558	218.714	0.769738	0.758245	0.76042	0.243693	0.0332764	0.0513933
LOC100115215	8738.64	11872.5	10062.4	8217.89	8972.16	1722.96	1703.46	1821.59	2620.21	3980.95	2947.26	820.528	819.044	1598.96	1322.89	1662.16	1704.42	455.153	515.743	1029.31	622.278	691.533	4280.15	NA	NA	NA	NA	NA	NA
LOC100115216	1200.87	1012.98	1167.93	1269.69	1178.2	1884.95	2151.67	2056.24	2165.6	1761.48	1762.71	1541.67	2648.24	1561.8	1748.78	1845.28	2409.86	802.304	1083.06	1051.99	834.042	858.091	1163.94	0.610982	0.682463	0.700683	0.299182	0.0733809	0.102943
LOC100115217	0.488356	2.62625	4.09655	0	6.48922	4.90872	9.93269	6.59655	5.16604	3.96194	0.973337	2.31135	0	12.3844	18.7202	8.21688	9.28207	3.85723	13.1679	1.41778	13.0134	6.325	8.55839	0.872409	0.904086	0.898711	0.310831	0.0299378	0.0510819
LOC100115218	3.41849	3.75179	7.78345	0.527938	1.6223	4.90872	1.24159	0	1.03321	2.37716	3.89335	2.31135	0	0	0	2.34768	1.16026	0	0	0	0	0	0.950932	NA	NA	NA	NA	NA	NA
LOC100115220	1298.05	1826.37	1243.71	1785.49	1752.9	5037.58	3894.86	3277.54	3507.74	2819.31	3813.53	1756.62	1406.83	1590.7	2925.03	3070.76	2456.27	2198.62	1261.93	1797.74	2212.28	2449.88	1579.5	0.0871212	0.150298	0.173791	0.025	0.0446429	0.0138889
LOC100115221	702.744	608.915	727.547	847.341	806.691	235.619	230.935	175.28	253.136	408.079	259.881	1599.45	1334.56	1688.4	697.327	489.491	643.943	1414.32	2106.87	1704.17	1170.02	1425.23	812.096	0.827374	0.776229	0.774114	0.317991	0.0395722	0.107985
LOC100115222	245.643	239.364	298.639	279.279	330.545	249.118	378.684	385.427	273.8	312.201	273.508	331.678	409.522	291.72	276.123	257.071	300.507	495.011	568.415	523.161	287.478	345.767	234.88	0.799924	0.814948	0.788817	0.216108	0.0234832	0.0953348
LOC100115223	628.514	588.28	682.076	513.156	557.262	1046.79	948.572	1429.57	804.869	791.595	734.869	531.61	1165.93	744.437	761.288	775.908	905.002	261.006	465.266	466.45	803.283	908.691	877.711	NA	NA	NA	NA	NA	NA
LOC100115224	0	0	0	0	0	0	0	0	1.03321	0	0	0	0	0	0	0	0	0	0	0	0	0	0	NA	NA	NA	NA	NA	NA
LOC100115225	0	1.50072	2.04828	0	0	2.45436	0	0	0	0.792387	0	1.15567	0	0	0	5.8692	0	0	0	0	3.54911	0	0	0	0	0.136364	0	0	0
LOC100115226	749.138	638.93	895.916	906.47	924.308	836.938	1270.14	1118.59	1291.51	966.712	1153.4	658.734	1299.23	722.421	806.528	917.943	1032.63	767.589	989.788	822.312	209.398	274.083	410.803	0.848126	0.87026	0.839235	0.312885	0.0807208	0.0577081
LOC100115227	17019.2	18170.3	19859.7	17782.6	18163.3	36320.9	45884.1	36587.3	37993.1	32949.8	39958.4	32123.1	33625.8	32620.4	31629.3	36380.8	36675.8	19304.2	33770.2	27283.8	36247.1	36244.3	27484.8	0.773404	0.740531	0.761467	0.348686	0.0491183	0.0893508
LOC100115228	1854.78	2441.66	1699.25	2317.65	2289.07	5798.43	3989.22	3463.19	3797.04	3547.52	3644.17	2596.8	2185.72	1725.55	4099.72	3877.19	3079.33	2777.21	2129.91	2405.97	3908.76	4823.87	3307.34	0.470669	0.496874	0.481852	0.142468	0.0396297	0.0424854
LOC100115231	60.5561	75.7861	59.4	44.3468	70.9758	23.3164	42.2139	22.6168	34.0958	34.865	27.2534	9.24539	17.6657	27.5208	18.7202	29.346	6.96155	19.2862	9.87594	28.3556	5.91519	12.65	21.8714	NA	NA	NA	NA	NA	NA
LOC100115233	1313.68	1185.57	1457.55	1423.85	1453.18	1892.31	1863.62	1858.34	2076.75	2100.62	2077.1	1235.41	1127.39	1165.51	1831.46	1982.61	2116.31	708.445	763.739	694.712	621.095	1062.6	1077.41	0.776244	0.775518	0.746689	0.251176	0.0327196	0.0593992
LOC100115237	3.41849	4.87733	2.86759	8.97495	2.43346	14.7262	18.6238	4.71182	12.3985	9.50864	14.6	99.3879	40.1492	68.802	15.6002	21.1291	23.2052	185.147	143.75	143.196	83.9957	86.4416	46.5957	NA	NA	NA	NA	NA	NA
LOC100115239	1202.82	1719.07	1210.53	1421.74	1343.67	3638.59	2327.97	2077.91	2663.61	2561	2475.2	1406.45	729.11	824.248	5914.02	3657.68	2761.42	1717.75	1130.25	1234.89	3111.39	4079.62	2262.27	NA	NA	NA	NA	NA	NA
LOC100115240	1676.04	1590.38	1744.31	1579.59	1566.74	3372.29	3980.53	4221.79	3819.77	2931.04	3470.92	719.985	1570.64	1516.4	1070.17	1666.85	1760.11	199.29	265.553	433.841	107.656	107.525	1163.94	0.828136	0.825383	0.777331	0.308912	0.0649176	0.056247
LOC100115241	38.0918	27.7632	40.1462	55.9615	55.1584	9.81745	12.4159	1.88473	30.9962	17.4325	17.5201	219.578	285.862	199.526	42.1204	41.0844	40.609	387.009	481.726	418.245	198.75	162.342	89.3876	0.819605	0.748486	0.725997	0.229115	0.0375945	0.057833
LOC100115242	64.9513	60.0286	68.822	80.7746	80.3041	84.6755	64.5625	111.199	60.9592	88.7474	61.3202	173.351	194.322	203.654	107.641	92.7333	134.59	118.288	286.402	181.476	198.75	143.367	165.462	0.701422	0.719454	0.705611	0.280453	0.113888	0.114259
LOC100115246	2888.14	3119.61	2434.17	1918.53	1834.02	6700.41	4533.03	3624.33	4741.39	4273.34	5008.79	5724.05	3358.08	3258.46	8444.37	6418.55	4493.68	2765.63	1647.09	2488.2	4294.43	4929.28	3292.13	0.384615	0.230769	0.625	0.0555556	0	0
LOC100115250	407.289	276.132	389.172	337.881	308.644	471.238	669.215	1059.22	527.969	445.322	456.495	426.444	1536.91	628.85	558.486	509.446	543.001	586.299	1640.5	917.304	986.654	874.958	732.218	0.444221	0.368359	0.399394	0.14324	0.0465091	0.0734649
LOC100115252	211.458	253.996	191.309	248.659	254.296	60.1319	62.0793	61.2537	66.1253	93.5017	113.88	99.3879	171.839	122.468	92.041	86.8641	112.545	564.441	285.305	357.281	404.599	337.333	194.941	0.0657143	0	0.175	0	0.0138889	0
LOC100115253	0.976712	0.750358	0	0	0	0	0	2.82709	2.06641	0.792387	0	1.15567	0	0	3.12003	3.52152	5.80129	0	0	0	2.36608	10.5417	3.80373	NA	NA	NA	NA	NA	NA
LOC100115257	4.88356	3.00143	0	0	0	2.45436	0	0	1.03321	0.792387	5.84002	1.15567	6.42388	0	0	2.34768	2.32052	3.85723	0	0	0	0	0.950932	NA	NA	NA	NA	NA	NA
LOC100115259	3150.38	3128.62	3437.42	2898.38	2934.75	7136.06	7938.7	6255.42	7160.13	6015.01	6466.85	5383.13	5553.44	4809.26	6032.58	6250.7	6185.34	3741.51	4349.8	4169.69	4025.88	4107.03	3255.99	0.60834	0.610766	0.622947	0.165446	0.0280209	0.0639104
LOC100115260	24.9061	33.3909	50.3876	44.8748	46.6413	52.7688	17.3822	46.1759	77.4906	63.391	55.4802	18.4908	12.8478	24.7687	35.8804	71.6042	52.2116	5.14297	6.58396	5.67112	9.4643	4.21667	25.6752	NA	NA	NA	NA	NA	NA
LOC100115261	0	0	0.409655	0	0.405576	3.68154	0	2.82709	0	0	0	0	0	0	1.56002	2.34768	1.16026	0	0	1.41778	0	6.325	0	NA	NA	NA	NA	NA	NA
LOC100115262	2672.28	2564.72	3243.65	2495.04	2526.74	3898.75	2639.61	3371.78	2887.81	2728.98	2324.33	3742.07	3671.24	3643.75	2145.02	2526.1	3339.22	3466.36	4882.01	4185.29	2900.81	2536.32	2772.92	0.701117	0.724482	0.718536	0.236137	0.0349243	0.0917938
LOC100115263	1006.01	1093.27	1027.01	898.551	947.426	1877.59	1941.84	1305.18	1612.84	1362.11	1865.89	1421.48	1010.15	1316.87	2149.7	2002.57	1481.65	869.163	708.873	768.437	1004.4	1427.34	928.11	0.783671	0.79442	0.818049	0.283318	0.0635759	0.0936033
LOC100115264	6.34863	5.2525	4.91586	5.27938	2.83903	19.6349	7.44952	8.48128	8.26566	4.75432	5.84002	40.4486	33.7253	13.7604	34.3204	22.303	9.28207	39.858	70.2289	36.8623	72.1653	65.3583	31.3808	NA	NA	NA	NA	NA	NA
LOC100115265	540.122	747.356	530.913	413.904	408.821	739.99	284.323	411.813	611.659	738.505	565.509	205.71	202.352	192.646	503.885	338.066	382.885	780.446	234.828	338.849	792.635	710.508	581.02	0.0743478	0.0225564	0.0751601	0.0142857	0.00680272	0
LOC100115266	1431.86	1496.21	1461.24	904.359	771.812	141.126	53.3882	91.4094	234.538	702.055	406.855	474.982	425.582	469.229	118.561	96.2548	95.1412	830.59	574.999	663.521	441.273	341.55	632.37	0.766698	0.794533	0.751349	0.284317	0.105864	0.126999
LOC100115267	2.44178	4.12697	2.45793	1.58382	3.24461	7.36309	1.24159	4.71182	4.13283	7.13148	3.89335	35.8259	0	38.5291	15.6002	18.7814	15.0834	36.0008	49.3797	9.92446	39.0403	40.0583	19.9696	0.525097	0.495001	0.496733	0.16744	0.0557646	0.0901573
LOC100115268	0	0.750358	0	0	0	4.90872	0	12.2507	0	0.792387	0	1.15567	0	0	0	1.17384	0	5.14297	0	4.25334	3.54911	4.21667	1.90186	NA	NA	NA	NA	NA	NA
LOC100115271	733.999	780.747	779.164	698.991	695.563	915.477	694.047	959.327	692.249	867.664	734.869	301.631	289.074	480.238	277.683	340.413	410.732	384.437	311.641	292.063	204.666	141.258	457.398	0.824663	0.782658	0.783827	0.313153	0.0855725	0.130216
LOC100115273	0	0	0	0	0	0	0	0	1.03321	0.792387	0	6.93404	0	0	1.56002	2.34768	5.80129	6.42872	14.2652	11.3422	23.6608	29.5167	0.950932	NA	NA	NA	NA	NA	NA
LOC100115274	0	0	0	0	0	0	0	0	0	0	0	0	0	0	0	2.34768	1.16026	0	0	0	0	0	0	NA	NA	NA	NA	NA	NA
LOC100115275	2560.94	3430.26	2648.83	2279.64	2371	6475.83	4673.33	3997.51	4471.72	4543.55	3288.9	7862.05	2765.48	5944.49	11812.4	7444.49	5178.23	9925.94	8201.42	9622.47	14985.5	13659.9	7684.48	0.233333	0.350529	0.224896	0.147619	0	0
LOC100115278	8385.56	8919.5	9334.4	7646.66	7625.24	261.39	252.042	509.819	757.341	1278.12	982.097	41.6042	330.83	664.627	48.3605	112.689	89.3399	12.8574	16.4599	479.21	11.8304	27.4083	3486.12	NA	NA	NA	NA	NA	NA
LOC100115279	301.804	358.296	312.976	318.347	361.368	582.911	268.183	322.289	240.737	312.201	202.454	2699.65	1188.42	2262.21	354.124	274.678	255.257	2876.21	1901.67	2621.47	1065.92	912.908	417.459	0.737707	0.733242	0.713583	0.290978	0.0260137	0.0984022
LOC100115280	298.385	286.637	417.029	374.836	429.505	208.621	178.788	249.727	179.778	229.792	149.894	83.2085	94.7522	114.211	79.5608	105.646	185.641	34.7151	63.6449	86.4846	39.0403	29.5167	160.708	0.659485	0.646379	0.683822	0.211459	0.0281359	0.0492426
LOC100115281	1641.36	2485.56	1530.06	2535.16	2538.1	7733.7	6082.53	3945.68	5044.12	4325.64	6678.06	10272.8	2645.03	4580.84	14466	8793.23	5562.28	12678.7	7315.88	10324.3	19044.5	20084	10628.6	0.25	0.0833333	0.0416667	0	0.125	0
LOC100115283	183.133	153.823	160.994	191.642	243.751	131.308	212.311	140.412	171.512	181.457	183.961	65.8734	78.6925	74.3061	93.601	82.1688	96.3015	59.1442	74.6182	48.2045	81.6296	71.6833	116.014	0.83427	0.826022	0.841424	0.348222	0.105532	0.134927
LOC100115285	0.976712	1.50072	2.04828	3.16763	1.21673	0	0	0	3.09962	0.792387	0	3.46702	0	0	18.7202	10.5646	10.4423	15.4289	6.58396	7.0889	21.2947	31.625	2.8528	0	0.0344828	0.142857	0	0	0
LOC100115286	612.398	767.241	541.154	694.767	663.117	73.6309	57.113	15.0778	102.288	139.46	142.107	699.182	393.462	389.419	1992.14	863.946	549.963	2802.92	2154.05	2318.07	3907.57	4218.77	1819.13	0.746291	0.757483	0.763852	0.296914	0.0713779	0.10142
LOC100115289	1073.41	893.676	1034.38	1273.92	1180.63	1692.28	2012.61	1941.27	1909.37	1427.09	1600.17	2255.87	2731.75	2002.14	2389.94	2067.13	2270.63	1827.04	2562.26	2027.43	2040.74	2213.75	1539.56	0.736964	0.800569	0.77905	0.302807	0.0808057	0.107076
LOC100115290	1.95342	1.12554	0.81931	0	0.811152	0	0	0	0	0	0	3.46702	0	0	6.24006	0	3.48078	1.28574	0	1.41778	4.73215	2.10833	0.950932	NA	NA	NA	NA	NA	NA
LOC100115291	391.661	334.284	392.04	388.035	397.465	8.59027	32.2812	12.2507	42.3615	71.3148	13.6267	63.562	93.1462	93.5707	14.0401	12.9122	16.2436	149.146	217.271	204.16	78.0805	67.4666	165.462	0.7215	0.701872	0.754354	0.285325	0.101165	0.0926313
LOC100115292	1098.8	937.572	1160.96	1323.54	1360.3	1380.58	1297.46	1705.68	1513.65	1609.34	1203.04	674.913	1432.52	1210.91	698.887	800.559	1188.1	306.007	691.316	618.152	447.188	303.6	879.612	0.696405	0.742803	0.709005	0.368123	0.0254497	0.0824029
LOC100115293	984.037	837.774	778.754	904.359	966.488	2094.8	2097.04	2252.25	2285.45	1864.49	1649.81	2891.5	2508.52	3316.25	2419.59	2190.38	2561.85	1735.75	2146.37	2085.55	2663.02	2456.21	2161.47	0.770113	0.75871	0.805835	0.269269	0.0505453	0.0524122
LOC100115294	351.616	305.396	442.018	458.779	475.335	321.521	396.066	757.661	249.003	456.415	246.254	544.322	815.832	641.234	124.801	188.988	225.09	636.443	1156.58	728.739	330.068	314.142	377.52	0.908356	0.922574	0.876052	0.329127	0.0964422	0.0732982
LOC100115296	735.464	567.646	774.248	652.532	597.819	851.664	1357.05	1055.45	1126.2	797.141	1004.48	1155.67	1991.4	1056.8	920.41	1004.81	1214.79	1879.76	2847.56	2305.31	1030.43	1178.56	665.653	0.679277	0.635212	0.67836	0.274199	0.0451687	0.0775468
LOC100115297	3000.46	2661.14	3247.75	3188.22	3346.41	2334.1	3284	3843.91	2565.45	2642.61	2838.25	3262.47	4276.7	3708.43	2251.1	2385.24	3029.43	2851.78	4054.62	3974.04	4342.93	3748.62	3519.4	0.685658	0.673807	0.696207	0.264678	0.0838479	0.0883007
LOC100115298	854.623	742.104	949.99	759.703	864.283	1125.33	1545.78	1326.85	1248.11	1118.06	1233.22	1185.72	1887.01	1330.63	1297.93	1224.31	1355.18	842.162	1277.29	1080.35	1068.28	1172.23	1031.76	0.725545	0.668311	0.717917	0.252376	0.0364344	0.0667902
LOC100115299	458.078	381.557	308.061	396.482	365.019	898.297	581.062	533.378	463.91	332.803	371.815	1920.73	758.017	945.339	1472.66	792.342	612.616	1917.04	1537.35	1726.86	2259.6	2513.13	1294.22	0.142857	0	0	0.0666667	0.0555556	0
LOC100115301	377.987	317.401	342.472	347.384	354.879	215.984	468.078	338.309	501.106	384.308	607.362	54.3167	240.895	83.9384	140.401	210.117	276.142	45.001	63.6449	56.7112	13.0134	63.25	154.051	NA	NA	NA	NA	NA	NA
LOC100115302	3.90685	3.75179	2.86759	3.69557	5.67807	3.68154	11.1743	0.942365	15.4981	8.71626	26.2801	23.1135	0	5.50416	157.562	137.339	95.1412	63.0014	29.6278	17.0134	308.773	529.191	65.6143	NA	NA	NA	NA	NA	NA
LOC100115303	0	1.12554	0	0	0	0	0	0	2.06641	0	0	1.15567	0	0	3.12003	4.69536	5.80129	0	3.29198	0	20.1116	6.325	2.8528	NA	NA	NA	NA	NA	NA
LOC100115305	1925.59	2303.97	1898.34	2376.25	2340.58	3969.93	4318.24	3024.05	3480.88	2752.75	3583.83	1902.24	1610.79	2024.15	2853.27	2905.25	2247.42	682.73	716.554	971.179	719.287	1117.42	1505.33	0.518171	0.544022	0.506117	0.154392	0.0506571	0.0886144
LOC100115309	663.676	577.775	664.051	512.628	499.264	186.532	222.244	293.075	287.232	329.633	265.721	192.997	285.862	152.74	268.323	286.417	226.25	199.29	230.439	188.565	244.889	223.483	205.401	0.837041	0.826436	0.809769	0.297388	0.0645186	0.113848
LOC100115310	672.466	792.003	649.303	670.482	680.557	85.9027	108.018	31.098	194.243	172.74	185.907	40.4486	49.785	86.6905	327.603	208.943	170.558	24.4291	25.2385	45.369	55.6028	90.6583	325.219	0.782463	0.802001	0.771684	0.347504	0.0839235	0.0472576
LOC100115311	409.242	336.911	411.294	478.84	404.36	658.996	723.845	713.37	667.452	515.052	550.909	906.048	1443.77	1098.08	934.45	947.288	1146.34	527.155	816.411	751.423	1010.31	921.341	710.347	0.701523	0.76826	0.670179	0.327308	0.0517782	0.0337146
LOC100115312	2636.63	2663.39	2635.72	3249.99	3194.72	1641.97	2195.12	1824.42	1875.27	2769.39	2344.77	3118.01	1678.24	2986.01	2636.43	2085.91	1975.92	2427.48	2330.72	2431.49	2720.99	2806.19	2742.49	0.72114	0.740988	0.732243	0.293949	0.0493988	0.0844672
LOC100115316	2343.62	2329.49	2416.96	2586.37	2596.9	146.035	168.856	143.239	315.128	448.491	440.921	102.855	170.233	363.274	152.882	213.639	233.212	104.145	94.3701	198.489	243.706	206.617	857.741	0.770322	0.701567	0.790904	0.263763	0.0283798	0.0595569
LOC100115318	796.02	894.802	672.654	1107.09	1076.8	1434.57	1126.12	901.843	1003.24	1050.71	1192.34	2527.46	648.811	1922.33	2701.95	1745.5	1401.59	1666.32	1355.2	1600.67	2330.58	2557.41	1602.32	0.821029	0.805295	0.812469	0.343241	0.0583489	0.090311
LOC100115320	2330.92	2966.54	2337.49	2988.66	3036.55	6242.67	5145.13	3720.46	4597.77	4377.15	4731.39	2574.84	1501.58	2098.46	3159.03	3782.11	2840.31	2819.64	1175.24	2037.35	1522.57	1648.72	1516.74	0.517809	0.521466	0.544412	0.173794	0.0533097	0.0764561
LOC100115322	1302.44	1203.95	1502.21	1415.93	1342.05	2907.19	3256.68	3281.31	3082.06	2335.16	2617.3	2749.35	3570.07	3466.24	3205.83	3006.2	3560.83	2347.77	3805.53	3565.72	3105.47	2572.17	2441.04	0.831704	0.841811	0.803567	0.283248	0.0367159	0.13906
LOC100115326	239.294	318.152	271.601	278.752	294.448	28.2252	6.20793	28.2709	37.1955	57.8443	56.4535	23.1135	4.81791	55.0416	7.80008	14.0861	9.28207	273.863	156.918	140.36	37.8572	21.0833	116.965	0.591895	0.595701	0.572336	0.214451	0.0407676	0.0650698
LOC100115327	1277.05	1331.88	1466.97	1421.74	1415.87	233.164	206.103	246.9	399.851	867.664	354.295	797.415	990.883	641.234	340.084	287.591	349.238	1753.75	1768.89	1521.28	1431.48	963.508	1155.38	0.667223	0.678749	0.636853	0.291018	0.0507987	0.0668122
LOC100115329	0	0.750358	0	0	0	0	2.48317	0	1.03321	0.792387	0	0	0	0	1.56002	1.17384	2.32052	0	0	0	2.36608	0	0	NA	NA	NA	NA	NA	NA
LOC100115330	1554.92	1490.96	1436.25	1551.61	1478.33	3156.31	3753.32	3182.37	3083.09	2170.35	2832.41	5595.77	5511.69	4298.75	5904.66	4830.35	5112.1	3956.23	4810.68	4945.22	5969.61	7098.76	3934.01	0.716741	0.712899	0.666422	0.312283	0.040149	0.0797605
LOC100115331	2778.74	2379.76	2391.98	2982.32	2892.16	4046.02	3384.56	2775.26	3955.12	3815.34	3826.19	4100.33	2690	3119.48	3893.8	3523.87	4044.66	3813.52	3028.62	3341.71	4544.05	3978.42	3947.32	0.629175	0.657512	0.692602	0.256483	0.0598377	0.114576
LOC100115334	1242.38	1122.16	1011.85	1054.82	1167.65	1995.4	3168.53	3412.3	2559.25	1749.59	1543.71	3470.49	4674.98	3379.55	2854.83	2587.14	3571.28	2589.49	4034.87	3813.83	4281.41	3413.39	2555.16	0.52391	0.529976	0.550811	0.179507	0.0990892	0.0347277
LOC100115335	6135.21	6464.71	6374.64	7297.17	6927.65	3114.59	2899.1	3579.1	2945.67	3796.33	3201.3	1245.82	2172.88	2156.25	2121.62	2507.32	2624.5	444.867	685.829	1138.48	1269.4	1115.31	3031.57	0.297918	0.308775	0.265195	0.121599	0.071018	0.00840336
LOC100115336	430.241	383.808	444.476	496.79	429.911	312.931	500.359	435.373	316.161	334.387	298.814	85.5198	149.355	147.236	93.601	147.904	156.635	56.5727	54.8663	86.4846	52.0537	44.275	153.1	0.676308	0.675082	0.705213	0.192403	0.0808598	0.105481
LOC100115337	0	0.375179	0	1.05588	0.405576	2.45436	0	0	0	2.37716	0	1.15567	0	1.37604	0	0	5.80129	0	0	4.25334	0	0	2.8528	NA	NA	NA	NA	NA	NA
LOC100115344	1136.4	1310.5	1124.09	1401.15	1437.77	665.132	526.433	456.105	417.416	504.751	540.202	3810.26	1870.95	3353.41	2589.63	2067.13	2054.82	3438.08	3593.74	3725.93	4428.11	4602.49	2344.05	0.57664	0.588725	0.631281	0.251633	0.0693445	0.0585639
LOC100115346	0	0	0	0	0	0	0	0	9.29887	1.58477	1.94667	0	0	0	3.12003	11.7384	2.32052	2.57149	0	0	2.36608	0	0	NA	NA	NA	NA	NA	NA
LOC100115347	0	0	0	0	0	0	0	0	0	0.792387	0	1.15567	0	0	6.24006	5.8692	2.32052	12.8574	3.29198	4.25334	67.4332	10.5417	3.80373	0.632392	0.635136	0.642312	0.261087	0.0581712	0.068378
LOC100115348	642.676	645.308	683.305	308.844	281.875	991.562	1147.23	981.002	874.093	858.155	863.35	1972.73	1393.98	1559.05	1542.86	1509.56	1307.61	1515.89	1158.78	1429.12	1482.35	1783.65	963.295	0.76357	0.727986	0.742176	0.280336	0.113693	0.0972483
LOC100115350	1255.07	1178.81	1242.48	1229.57	1237.01	2572.17	2572.57	2335.18	2357.78	1819.32	2309.73	3859.95	3386.99	3628.62	3196.47	3156.45	2957.5	3170.64	3795.65	3523.18	2664.2	3223.64	2036.9	0.750583	0.703584	0.712006	0.236486	0.0366048	0.110413
LOC100115351	752.068	846.403	896.325	344.744	309.049	938.794	810.756	602.171	822.433	822.498	1141.72	607.884	464.125	505.006	741.008	971.939	802.899	385.723	249.093	343.103	309.956	381.608	550.59	0.652007	0.668729	0.667822	0.2525	0.0704329	0.0985011
LOC100115352	0	0.750358	0	0	0.405576	1.22718	0	1.88473	2.06641	0	0	0	0	0	1.56002	1.17384	1.16026	102.859	64.7423	48.2045	42.5894	23.1917	8.55839	NA	NA	NA	NA	NA	NA
LOC100115353	239.294	251.745	249.89	294.59	303.371	365.7	355.094	243.13	324.427	373.214	319.254	171.04	109.206	181.637	173.162	224.203	226.25	61.7157	75.7155	94.9912	86.3618	63.25	160.708	0.699853	0.694165	0.726528	0.258011	0.0763305	0.0582983
LOC100115356	4419.62	4147.6	4857.69	5542.3	5493.94	6327.35	9654.58	7458.82	8234.66	6224.2	8314.24	6015.28	9070.51	5666.53	10085.5	9755.78	10430.7	2993.21	5855.33	3775.55	4314.54	6613.84	4456.07	0.166667	0	0	0	0	0
LOC100115357	4256.51	3459.52	4602.88	3442.16	3605.57	7266.14	8900.93	8186.32	7700.49	5821.67	6049.29	12068.7	17972.4	13741.1	12271.1	8255.61	10321.7	12573.3	16569.6	16113.1	15851.5	12314.8	12540.9	0.889927	0.874856	0.8626	0.316906	0.0721001	0.0679528
LOC100115358	1536.37	1487.21	1772.58	1535.25	1609.73	2552.54	2038.68	2295.6	2292.69	2038.02	1983.66	2560.97	2126.3	2218.18	2391.5	2165.73	2711.52	1013.17	1447.37	1264.66	1588.82	1617.09	1947.51	0.891795	0.866448	0.882908	0.450998	0.057972	0.0716945
LOC100115360	0	0	0	0.527938	0	0	0	0	1.03321	0	0	0	0	0	0	0	1.16026	0	0	0	1.18304	0	0	NA	NA	NA	NA	NA	NA
LOC100115364	0	0.375179	0	0	0	0	6.20793	0	0	0	0	1.15567	0	0	0	2.34768	0	0	0	0	2.36608	4.21667	0	NA	NA	NA	NA	NA	NA
LOC100115365	3711.02	3149.63	4176.43	2713.08	3015.86	6921.3	6873.42	8258.89	6930.76	5750.35	5838.07	12088.3	18799.5	11922	10651.8	8543.2	11046.8	12703.1	17278.5	15751.5	15581.8	12373.8	12156.7	0.814865	0.833177	0.807244	0.233908	0.0785785	0.0646475
LOC100115366	2945.76	3568.7	3013.42	3644.36	3426.71	1516.8	1168.33	1078.07	1582.87	2283.66	2681.54	1059.75	942.704	1213.67	946.93	1118.67	1090.64	1433.6	967.842	908.797	1073.02	790.625	1445.42	0.647825	0.62365	0.608708	0.215645	0.0388805	0.0792717
LOC100115367	728.627	790.127	691.088	752.84	814.803	299.432	482.977	233.706	449.445	655.304	642.402	174.507	126.872	156.868	76.4408	159.642	140.391	243.006	117.414	150.285	126.585	145.475	340.434	0.857017	0.86788	0.863207	0.357258	0.111114	0.119577
LOC100115368	12279.2	10762	12884.5	11446.8	11453.1	19573.5	22092.8	24162.2	19439.8	16712.2	16675.2	25264.2	42970.9	22287.7	29481.2	24453.4	25977	19863.5	29785.8	24711.9	29894.2	29704.3	21837.2	0.741417	0.72866	0.716392	0.283416	0.0669096	0.071006
LOC100115369	3.90685	3.00143	0.409655	3.16763	2.02788	2.45436	1.24159	5.65419	4.13283	2.37716	7.78669	4.62269	8.02984	5.50416	12.4801	14.0861	8.12181	1.28574	5.48663	1.41778	21.2947	6.325	5.70559	NA	NA	NA	NA	NA	NA
LOC100115370	0	0	0	0	0	0	0	0	1.03321	0	0	0	0	0	3.12003	0	1.16026	1.28574	3.29198	0	0	2.10833	0.950932	NA	NA	NA	NA	NA	NA
LOC100115372	2.93013	6.37804	3.27724	5.27938	1.21673	8.59027	12.4159	16.9626	7.23245	5.54671	3.89335	11.5567	0	11.0083	9.3601	4.69536	15.0834	2.57149	0	2.83556	4.73215	6.325	14.264	NA	NA	NA	NA	NA	NA
LOC100115373	416.568	425.828	445.295	418.127	425.449	657.769	1090.11	846.244	941.252	761.484	900.336	491.161	1042.27	511.887	560.046	701.956	863.232	307.293	451.001	338.849	260.268	309.925	358.502	0.774601	0.85345	0.813519	0.285498	0.074661	0.0984551
LOC100115374	26.8596	25.137	14.3379	24.2852	32.0405	65.0406	63.3209	78.2163	25.8302	19.8097	23.3601	20.8021	49.785	12.3844	18.7202	19.9553	5.80129	7.71446	6.58396	15.5956	11.8304	16.8667	25.6752	NA	NA	NA	NA	NA	NA
LOC100115380	577.725	623.922	603.832	608.185	568.212	176.714	47.1803	50.8877	108.487	117.273	143.08	872.533	491.426	851.768	299.523	159.642	228.571	316.293	416.984	425.334	198.75	217.158	288.133	NA	NA	NA	NA	NA	NA
LOC100115381	2441.29	2890.75	2455.47	2592.71	2598.12	138.671	126.642	175.28	273.8	645.795	359.161	47.3826	88.3283	151.364	268.323	174.902	169.398	73.2874	76.8128	133.271	307.59	309.925	739.825	NA	NA	NA	NA	NA	NA
LOC100115382	211.458	324.905	175.332	278.752	245.779	304.341	409.724	147.009	511.438	324.879	775.749	68.1847	89.9343	59.1697	499.205	584.572	341.116	79.7161	69.1316	62.3823	190.469	331.008	187.334	NA	NA	NA	NA	NA	NA
LOC100115383	2642.98	4084.95	2733.22	3499.18	3413.33	7255.09	4750.31	3148.44	4812.68	5010.26	5334.86	7726.83	2468.37	5062.45	8937.33	6739.01	4260.47	3651.51	2265.98	3445.2	4788.94	6527.4	4022.44	0.816113	0.809453	0.802046	0.304888	0.0361068	0.0606144
LOC100115385	725.208	831.396	826.684	795.603	821.292	850.437	1033	814.203	915.422	985.73	1126.15	469.203	488.215	411.436	625.567	658.524	689.194	389.58	502.575	416.827	604.532	562.925	598.136	0.662251	0.572592	0.56905	0.225374	0.0838676	0.117362
LOC100115386	3381.86	4753.14	3337.05	3338.68	3517.56	1565.88	962.229	1605.79	1837.04	2610.92	2140.37	2174.98	1278.35	1900.31	3786.16	2355.9	2335.6	3659.23	3063.74	3476.4	6910.12	5795.81	4782.24	0.238402	0.261598	0.438177	0.0917411	0.0140152	0.0152972
LOC100115387	15791.5	17872.8	18932.2	16595.7	16263.2	44682.9	39321	38312.8	36794.6	29921.3	36116.6	40293.7	34724.3	32536.5	45619.6	42106.8	42226.4	19027.7	24546.1	21066.8	24802.4	33383.3	25020	0.659831	0.596431	0.619536	0.182809	0.0328165	0.0264264
LOC100115389	23.9294	10.505	31.5434	21.6455	38.1242	1.22718	1.24159	8.48128	3.09962	0	1.94667	0	4.81791	0	1.56002	2.34768	0	5.14297	4.38931	4.25334	0	6.325	18.0677	0.84205	0.825668	0.847799	0.299792	0.0443959	0.0802447
LOC100115396	0.488356	0	0.81931	1.05588	0.405576	0	0	0	0	0	0	0	0	1.37604	0	0	2.32052	0	0	0	8.28127	0	1.90186	NA	NA	NA	NA	NA	NA
LOC100115397	1083.17	1181.06	1081.9	1251.21	1252.42	618.499	869.11	864.149	593.061	1110.93	864.323	450.713	399.886	688.02	241.803	313.415	312.11	518.155	511.354	611.063	385.67	269.867	690.377	0.699862	0.719176	0.713247	0.28105	0.119587	0.147537
LOC100115398	27.8363	28.8888	37.2786	43.8189	45.8301	41.7242	111.743	23.5591	61.9924	47.5432	58.4002	42.7599	28.9074	22.0166	115.441	89.2118	67.295	29.5721	17.5572	19.8489	66.2501	54.8166	20.9205	0.04	0.069079	0.0705882	0	0.0111111	0.0427881
LOC100115399	19217.8	22795.5	21393	19419.7	20715.2	24261.4	22549.7	27601.9	21158	24088.6	22400.4	27288.9	19779.1	25891.6	15104.1	14391.3	11689.6	16007.5	31607.4	23060.2	27707.9	33817.7	25467.9	0.664078	0.668967	0.681195	0.253678	0.0163054	0.0221795
LOC100115400	2762.14	2497.19	2778.69	2714.13	2592.44	4511.12	4356.73	4379.17	4071.87	3893	4103.59	1535.89	2046	1798.48	1687.94	2400.5	2718.49	537.441	617.795	1036.4	495.693	649.366	1729.75	0.565466	0.585267	0.586963	0.223059	0.0809349	0.111759
LOC100115403	185.087	164.328	188.851	194.809	241.318	11.0446	6.20793	14.1355	10.3321	45.1661	3.89335	84.3642	110.812	103.203	6.24006	16.4338	8.12181	176.147	244.704	249.529	102.924	52.7083	97.946	0.779291	0.759846	0.804668	0.230265	0.0587509	0.0386243
LOC100115405	78.1369	122.683	116.752	115.091	113.967	28.2252	6.20793	2.82709	15.4981	24.564	16.5467	84.3642	38.5433	52.2895	21.8402	22.303	11.6026	187.719	107.538	134.689	104.107	54.8166	58.0069	0.830165	0.815127	0.846161	0.319287	0.0775712	0.075038
LOC100115406	665.141	585.279	600.964	477.256	474.524	1612.52	1262.69	1874.36	1675.86	1095.08	1240.03	2060.57	2635.39	1916.82	2018.66	1668.03	2140.68	1816.76	2535.92	2615.8	1774.56	1880.63	1529.1	0.726933	0.769916	0.784439	0.221037	0.0471303	0.0577046
LOC100115407	1229.68	1185.19	1470.25	983.021	1141.7	2008.9	1929.43	2003.47	1729.59	1907.28	1850.31	2005.09	2433.04	1878.29	851.769	1362.83	1456.12	2008.33	2654.43	2574.69	1924.8	1652.93	1557.63	0.921499	0.929503	0.920969	0.329991	0.0866795	0.109815
LOC100115408	5024.69	5206.36	5893.3	4110.53	4330.74	10141.4	10819.2	8749.86	11801.3	7738.45	9621.43	13597.7	13437.1	16035	16930.9	11684.4	12595.8	14649.8	17123.8	17906.6	20961.1	16280.5	14827.9	0.765918	0.774847	0.756994	0.317277	0.0436263	0.0713223
LOC100115409	27.3479	31.8902	21.3021	11.6146	36.0963	31.9067	8.6911	36.7522	34.0958	18.2249	12.6534	82.0528	27.3015	16.5125	507.005	221.856	233.212	1377.03	801.048	1128.55	1057.64	834.9	484.025	NA	NA	NA	NA	NA	NA
LOC100115410	0	0	0	0	0	0	0	2.82709	0	0	0	1.15567	17.6657	0	1.56002	3.52152	4.64103	10.2859	4.38931	5.67112	3.54911	2.10833	4.75466	NA	NA	NA	NA	NA	NA
LOC100115411	0	0	0	0	0	0	0	0	0	0	0	0	0	0	0	0	0	0	0	0	2.36608	0	0	NA	NA	NA	NA	NA	NA
LOC100115412	251.992	260.749	346.568	326.794	287.148	628.317	470.561	650.232	494.906	496.827	503.215	1398.36	1164.33	1318.25	787.808	664.393	761.13	1458.03	2017.98	1855.87	1536.77	1642.39	766.452	0.959817	0.951932	0.969858	0.319448	0.129847	0.197359
LOC100115415	25.8829	13.5064	15.1572	12.6705	23.929	31.9067	22.3486	24.5015	22.7306	25.3564	37.9601	13.8681	1.60597	5.50416	28.0803	15.2599	20.8847	5.14297	1.09733	7.0889	7.09823	16.8667	19.0186	NA	NA	NA	NA	NA	NA
LOC100115419	107.438	112.554	151.982	191.114	151.686	139.899	145.266	169.626	175.645	200.474	194.667	87.8312	49.785	108.707	32.7603	93.9072	122.987	124.717	98.7594	123.347	86.3618	73.7916	96.9951	0.841164	0.814302	0.782482	0.307226	0.0906899	0.0858313
LOC100115420	5.37191	14.2568	13.9283	4.22351	5.27249	3.68154	0	0	9.29887	3.96194	0	3.46702	3.21194	9.63228	20.2802	9.39072	1.16026	9.0002	12.0706	9.92446	14.1965	23.1917	13.3131	0.176471	0	0	0	0	0
LOC100115421	1.95342	0.375179	0.81931	2.11175	0	1.22718	13.6575	0.942365	2.06641	1.58477	0	1.15567	11.2418	0	1.56002	4.69536	6.96155	1.28574	0	0	1.18304	4.21667	2.8528	NA	NA	NA	NA	NA	NA
LOC100115425	6777.89	8836.21	7616.72	7560.08	7612.67	854.118	484.219	404.274	1007.38	1978.59	1597.25	3664.64	1045.49	2419.08	4634.81	2298.38	1922.55	6774.58	3987.68	5909.31	8291.91	7081.89	6740.21	0.586292	0.543008	0.560376	0.13833	0.0411596	0.0567667
LOC100115428	2.93013	1.12554	0.409655	1.05588	1.6223	6.13591	2.48317	3.76946	3.09962	0.792387	0	0	0	1.37604	3.12003	3.52152	4.64103	91.2878	49.3797	22.6845	67.4332	44.275	4.75466	NA	NA	NA	NA	NA	NA
LOC100115429	3877.55	4235.39	5302.17	3507.62	3828.23	6755.63	6544.4	7275.06	6788.17	5400.12	5769.94	13177	16273.3	13889.7	11314.8	8847.23	11365.9	15333.8	19497.3	19882.9	16294	13668.3	12754.9	0.608643	0.52328	0.607857	0.272641	0.0375765	0.0674357
LOC100115430	828.74	710.589	838.154	861.596	850.899	661.451	1111.22	1170.42	847.23	664.813	723.189	563.969	1194.84	765.078	555.366	692.565	784.335	673.73	1313.5	1057.66	713.372	541.841	463.104	0.864354	0.798667	0.823776	0.31806	0.0784148	0.111223
LOC100115432	6.34863	5.2525	6.96414	10.5588	1.6223	14.7262	23.5901	0.942365	26.8634	5.54671	27.2534	9.24539	6.42388	12.3844	42.1204	36.389	22.0449	73.2874	13.1679	19.8489	149.063	94.875	21.8714	0.084233	0.0358333	0.0404829	0.00625	0	0
LOC100115434	78.6253	51.3995	60.2193	39.5954	41.7744	121.491	63.3209	157.375	57.8596	108.557	56.4535	50.8496	24.0895	71.554	34.3204	15.2599	25.5257	23.1434	17.5572	28.3556	15.3795	6.325	47.5466	NA	NA	NA	NA	NA	NA
LOC100115435	879.529	1224.21	956.545	1093.36	1093.03	3132.99	2142.98	1796.15	2368.11	2049.11	2070.29	1038.95	793.349	832.504	2257.34	2226.77	2059.46	686.587	557.442	751.423	1599.47	1792.08	1499.62	NA	NA	NA	NA	NA	NA
LOC100115436	110.857	78.7876	76.6055	70.7438	110.722	99.4017	80.7031	68.7926	137.417	101.426	95.387	101.699	130.083	107.331	124.801	120.905	140.391	132.432	150.334	161.627	102.924	80.1166	99.8479	0.75535	0.760272	0.71359	0.308307	0.108294	0.12545
LOC100115437	3.41849	7.87876	10.2414	22.1734	11.7617	41.7242	1.24159	42.4064	22.7306	34.865	3.89335	25.4248	19.2716	27.5208	49.9205	15.2599	24.3654	91.2878	62.5476	90.7379	104.107	56.925	49.4485	NA	NA	NA	NA	NA	NA
LOC100115438	1676.04	2068.74	1473.94	1580.65	1706.26	3923.3	3320	3210.64	3417.85	3194.11	3818.4	2606.04	888.101	1543.92	4494.41	3549.69	2400.57	4740.54	2513.97	3365.81	6163.63	6649.68	3250.29	0	0	0.125	0	0.0454546	0
LOC100115439	126.484	166.579	135.596	148.351	150.874	40.497	13.6575	23.5591	27.8966	11.8858	11.68	146.771	86.7223	130.724	351.004	255.897	198.404	380.58	347.852	418.245	716.921	592.441	371.815	NA	NA	NA	NA	NA	NA
LOC100115442	1.95342	0	0	0	0	0	0	0	0	0	0	0	0	0	0	2.34768	0	0	0	0	0	0	0.950932	NA	NA	NA	NA	NA	NA
LOC100115443	0	0	0.81931	1.05588	0	31.9067	2.48317	3.76946	5.16604	1.58477	0	41.6042	94.7522	33.0249	46.8005	38.7367	53.3719	48.8583	58.1583	28.3556	76.8975	101.2	40.8901	NA	NA	NA	NA	NA	NA
LOC100115445	482.984	456.217	498.55	489.399	467.224	701.948	782.199	908.44	677.784	690.169	603.469	835.552	931.462	891.674	547.566	561.095	614.937	903.878	1034.78	937.152	750.046	634.608	475.466	0.815574	0.86566	0.816808	0.333114	0.0445601	0.125714
LOC100115447	1109.54	1247.47	1024.55	1044.26	943.776	1761	1271.38	1319.31	1058	1268.61	1175.79	1102.51	751.593	660.499	1223.05	1319.4	982.739	2315.62	849.331	1297.27	2361.34	2584.82	1144.92	0.1875	0.130435	0.2	0	0.25	0.1
LOC100115448	2039.37	2473.93	1893.02	2686.15	2369.78	2379.5	1244.07	1591.65	1553.94	2040.4	1479.47	1537.05	713.05	1437.96	1474.22	1452.04	1041.91	1296.03	905.294	1236.3	999.667	1172.23	1282.81	0.718268	0.701886	0.706255	0.23257	0.0503259	0.0602682
LOC100115449	944.969	1143.17	954.496	972.991	1028.95	1234.54	1227.93	1400.35	1107.6	1444.52	1426.91	261.182	308.346	383.915	302.643	516.489	496.591	223.719	138.263	222.591	179.822	253	635.223	0.690302	0.652	0.713143	0.204505	0.0270982	0.0718881
LOC100115451	1847.94	1610.27	2084.32	2067.41	2034.37	2070.25	2073.45	2407.74	2250.33	2241.66	2122.85	2021.27	2763.87	2084.7	1700.42	2143.43	2596.66	1110.88	1969.7	1621.94	1857.37	1914.37	1353.18	0.857061	0.858237	0.907232	0.357928	0.175113	0.194201
LOC100115452	618.258	592.407	657.496	578.621	609.175	1143.73	748.677	1404.12	693.282	749.598	582.055	711.895	902.555	802.231	536.646	523.532	522.116	219.862	239.217	482.045	287.478	210.833	472.613	0.621896	0.59025	0.595543	0.201394	0.078177	0.0669019
LOC100115453	668.559	682.826	554.673	496.262	452.217	1115.51	1046.66	801.01	638.522	765.446	610.282	387.151	277.833	412.812	347.884	500.056	357.36	194.147	170.086	262.289	366.742	240.35	347.09	NA	NA	NA	NA	NA	NA
LOC100115455	8.7904	10.1298	10.2414	14.2543	12.9784	36.8154	7.44952	17.9049	16.5313	9.50864	11.68	286.607	123.66	183.013	28.0803	31.6937	22.0449	177.433	181.059	168.716	218.862	23.1917	13.3131	0.632392	0.635136	0.642312	0.261087	0.0581712	0.068378
LOC100115457	1079.75	1048.62	1184.72	1232.74	1164.81	2774.66	2709.14	2499.15	2723.53	2212.34	2288.31	3738.6	2999.95	3610.73	3394.6	3036.72	3193.03	2932.78	3220.65	3267.98	3112.57	2858.9	2347.85	0.843653	0.818146	0.848895	0.30438	0.0695281	0.0822557
LOC100115460	0	0.750358	0.409655	0	0	0	1.24159	0	0	0	0	1.15567	0	0	6.24006	4.69536	8.12181	20.5719	7.68128	8.50668	22.4777	27.4083	22.8224	NA	NA	NA	NA	NA	NA
LOC100115461	9319.78	8073.85	9271.72	7655.64	6482.32	13657.3	15162.3	15272.9	16131.5	11992	14666.2	20241.6	34086.7	16886.8	26336.2	20551.6	24230.8	11958.7	16015.5	14355	15606.6	19580.1	22464.8	0.644789	0.68882	0.642836	0.235133	0.0429043	0.0115801
LOC100115462	0	0	0.409655	0	0	4.90872	0	2.82709	1.03321	0.792387	0.973337	5.77837	0	0	0	2.34768	1.16026	5.14297	6.58396	4.25334	3.54911	2.10833	3.80373	NA	NA	NA	NA	NA	NA
LOC100115463	483.472	787.876	511.249	571.757	489.531	1948.76	1157.16	681.33	973.281	908.868	1041.47	2296.32	393.462	961.852	2302.58	1459.08	800.578	1478.6	870.18	1213.62	2156.68	1975.51	815.9	0.880263	0.890462	0.876092	0.234453	0.0816993	0.103343
LOC100115464	263.712	254.746	261.77	151.518	161.419	531.369	402.274	653.059	399.851	298.73	310.494	138.681	234.471	202.278	131.041	157.294	295.866	57.8585	72.4235	146.031	132.5	122.283	191.137	0.635287	0.572364	0.577935	0.320022	0.0577941	0.0504386
LOC100115465	7099.72	5863.67	7727.73	5005.91	5565.72	10676.5	13021.8	16524.4	11574	8985.67	9742.13	17468	29970.6	23564.7	15453.5	11948.5	13818.7	17754.8	27662.5	27947.3	20033.6	17269.4	18018.3	0.708379	0.74064	0.726738	0.306176	0.0453379	0.0647841
LOC100115467	1757.1	1584.76	1731.61	1774.93	1874.17	3503.6	4192.84	4072.9	4139.03	3259.88	3411.54	4022.9	5115.01	3837.77	3502.24	3528.56	4403.18	2850.49	4457.34	3689.06	2729.27	2825.17	2499.05	0.95069	0.952201	0.936839	0.375881	0.0675075	0.0443146
LOC100115468	92.2993	70.9088	98.7269	75.4952	96.5271	79.7668	187.48	221.456	72.3245	88.7474	89.547	64.7177	248.925	89.4426	88.9209	72.778	87.0194	28.2864	94.3701	87.9023	37.8572	31.625	52.3013	0.656011	0.800606	0.747946	0.271127	0.019222	0.0222222
LOC100115469	1219.42	1071.14	1130.65	1201.06	1116.96	1359.72	1551.98	1582.23	1510.55	1374.79	1272.15	711.895	1032.64	868.281	644.287	914.421	934.008	408.866	523.425	504.73	450.737	364.742	618.106	0.652744	0.667321	0.678721	0.290575	0.0865819	0.0593591
LOC100115471	0.488356	0.750358	0	0	0.405576	2.45436	3.72476	8.48128	5.16604	1.58477	2.92001	13.8681	0	0	17.1602	11.7384	10.4423	167.147	54.8663	116.258	114.755	61.1416	41.841	NA	NA	NA	NA	NA	NA
LOC100115472	0	0	0	0	0	0	0	0	0	0	0	0	0	0	0	2.34768	0	0	0	0	0	0	0	NA	NA	NA	NA	NA	NA
LOC100115473	0	0	0	0	0	0	0	0	0	0	0	0	8.02984	0	0	1.17384	0	0	0	0	0	0	0	NA	NA	NA	NA	NA	NA
LOC100115474	10.2555	3.75179	5.73517	1.05588	0	0	0	0	0	0	0	0	0	0	0	0	2.32052	1.28574	0	0	0	0	0.950932	NA	NA	NA	NA	NA	NA
LOC100115478	4460.64	5274.64	4103.51	5088.8	4724.56	8357.1	5643.01	6047.15	7366.77	7035.6	8181.87	8466.46	7713.47	6225.2	13163.4	9275.68	9868	8129.76	5685.25	6733.04	9991.94	10151.6	8393.88	0.633245	0.618058	0.643587	0.265895	0.0191378	0.0320461
LOC100115481	871.227	881.67	909.434	884.825	939.315	191.44	413.448	414.641	325.46	478.602	301.734	307.409	266.591	368.779	109.201	129.122	135.75	330.436	413.692	388.472	317.054	229.808	413.656	0.832741	0.85332	0.838087	0.206672	0.067588	0.0695449
LOC100115483	1594.97	1543.49	1734.48	1810.3	1724.1	245.436	125.4	138.528	476.309	877.172	817.603	762.744	303.528	646.739	285.483	343.935	315.59	586.299	504.77	578.454	613.997	680.991	921.454	0.531608	0.566105	0.554446	0.223124	0.067169	0.0434365
LOC100115484	249.061	226.608	260.95	271.888	267.275	207.394	335.228	445.739	243.837	378.761	222.894	49.694	89.9343	93.5707	28.0803	78.6472	78.8976	36.0008	34.0171	62.3823	15.3795	6.325	134.081	0.817749	0.843165	0.820419	0.274881	0.0693625	0.102487
LOC100115485	1274.61	1981.32	1293.69	1659.31	1445.47	2309.55	1149.71	1093.14	1418.59	1110.13	1727.67	3745.54	1313.68	2075.07	11388.1	5448.96	3545.75	4484.67	2644.56	2890.85	10027.4	10935.9	4703.31	0.197917	0.0836124	0.176905	0.0772059	0.0138889	0.0208333
LOC100115486	173.855	152.323	156.079	166.829	163.042	373.063	545.056	278.94	437.047	274.958	424.375	345.546	236.077	249.063	385.324	393.236	401.449	1551.89	779.102	1141.31	1005.58	997.241	566.756	0	0	0.157895	0	0	0
LOC100115487	2446.17	2913.26	2413.69	2504.01	2426.16	3303.57	3019.54	4154.89	3300.06	3374.78	3857.33	1103.67	1800.29	1300.36	1847.06	1841.75	2088.47	378.009	337.977	672.028	448.371	573.466	1513.88	0.563801	0.614256	0.628641	0.238967	0.0774557	0.0863298
LOC100115491	6115.68	7916.27	6169.81	6327.34	6465.29	16249.1	19620.8	14846	17298	12389	15904.3	4742.88	6836.61	5506.91	9729.82	12560.1	12034.2	2388.91	3414.88	4362.51	3810.57	4290.46	5077.03	0.447298	0.418504	0.430478	0.178589	0.0249542	0.0394496
LOC100115493	184.11	189.84	191.309	140.432	125.323	63.8134	127.883	152.663	53.7268	92.7093	53.5335	17.3351	65.8447	27.5208	7.80008	22.303	41.7693	19.2862	47.185	21.2667	13.0134	6.325	36.1354	0.664807	0.707028	0.634831	0.190373	0.0308529	0.0595533
LOC100115495	668.071	561.643	688.63	646.725	649.328	1103.24	1143.5	1312.71	957.783	921.546	752.389	1834.05	1845.26	1750.32	1592.78	1116.32	1377.23	2041.76	2258.3	2421.57	2703.24	2108.33	1940.85	0.59718	0.663056	0.680392	0.167393	0.0294312	0.0472222
LOC100115496	267.619	211.976	309.29	278.752	259.163	217.211	307.913	556.938	222.14	292.391	138.214	130.591	293.892	268.328	109.201	178.424	197.244	34.7151	79.0075	94.9912	61.518	65.3583	147.395	0.780892	0.800705	0.813509	0.292517	0.069797	0.0723625
LOC100115497	5625.37	6558.13	6372.59	5873.84	5966.84	4308.63	1723.32	1690.6	2050.92	2217.1	1763.69	29029.4	12330.6	22858.8	28457.8	13001.4	15014.9	24426.6	22284.5	28159.9	38950.3	34580.9	27275.6	0.760479	0.768765	0.739285	0.22945	0.0539215	0.0774299
LOC100115498	19.0459	11.2554	13.9283	4.22351	7.70595	4.90872	12.4159	0.942365	8.26566	7.92387	11.68	2.31135	0	1.37604	3.12003	1.17384	2.32052	1.28574	0	0	7.09823	6.325	11.4112	NA	NA	NA	NA	NA	NA
LOC100115499	773.067	830.646	814.804	988.829	967.705	51.5416	12.4159	32.9828	55.7932	81.6159	79.8136	499.251	346.889	492.622	223.082	199.553	222.77	910.306	878.958	796.792	920.403	868.633	529.669	0.598505	0.627884	0.608236	0.204607	0.0714725	0.109156
LOC100115500	3814.55	2727.18	3384.16	1754.87	1721.27	2183.16	1622.75	2138.23	2523.09	2907.27	2376.89	7732.61	7043.78	7021.93	7558.28	4397.2	6468.44	8104.04	8393.45	9788.35	10671	9491.71	8798.03	0.843349	0.861327	0.849902	0.32409	0.138237	0.118981
LOC100115502	433.172	384.183	464.139	310.428	365.019	120.264	134.091	209.205	128.118	207.605	116.8	165.261	253.743	176.133	93.601	123.253	136.911	244.291	375.286	222.591	123.036	73.7916	232.978	0.711986	0.717162	0.741276	0.227928	0.0652004	0.0888203
LOC100115503	429.753	299.018	393.269	453.499	420.177	366.927	695.288	793.471	535.201	473.847	431.188	358.259	918.614	482.99	340.084	370.933	460.623	394.723	768.128	516.072	313.505	278.3	315.71	0.771696	0.758882	0.78047	0.290012	0.0541809	0.120815
LOC100115504	791.625	666.318	693.546	555.391	558.884	115.355	93.119	168.683	168.413	251.187	193.694	218.422	309.952	306.857	124.801	140.861	167.077	295.721	319.322	242.44	146.697	151.8	329.974	0.633236	0.615679	0.62928	0.234949	0.065623	0.129369
LOC100115506	258.34	291.514	315.844	315.707	302.56	137.444	178.788	125.335	159.114	216.322	174.227	292.385	232.865	249.063	201.242	172.554	218.129	312.436	295.181	256.618	280.38	231.917	243.439	0.685647	0.721056	0.709171	0.274468	0.0831742	0.0472387
LOC100115507	0	0.750358	0.409655	0	0	1.22718	0	0	1.03321	0.792387	0	17.3351	0	2.75208	34.3204	10.5646	12.7628	257.149	140.458	208.414	62.701	50.6	42.792	NA	NA	NA	NA	NA	NA
LOC100115508	1905.08	2021.84	2088.01	1834.06	1967.45	1440.71	1425.34	1317.43	1616.97	1602.21	1492.13	848.264	1385.95	1312.74	1191.85	1298.27	1608.12	459.01	559.636	757.094	644.756	750.566	1260.94	NA	NA	NA	NA	NA	NA
LOC100115511	0	0	0	0	0	0	0	0	0	0.792387	1.94667	3.46702	11.2418	0	4.68005	9.39072	2.32052	3.85723	7.68128	8.50668	9.4643	4.21667	2.8528	NA	NA	NA	NA	NA	NA
LOC100115512	1005.04	933.07	926.23	843.118	841.571	1135.14	1165.85	1409.78	765.607	890.643	732.922	1784.36	1988.19	1759.95	1633.34	1508.38	1410.87	1292.17	1789.74	1475.91	2115.27	2120.98	1302.78	0.490479	0.525579	0.517623	0.23588	0.11572	0.0994521
LOC100115513	281.781	270.504	275.288	215.399	257.135	634.453	968.437	554.11	1693.43	808.235	1328.6	841.33	1145.06	872.409	4084.12	2277.25	2545.61	1017.02	1514.31	1562.39	2401.57	3628.44	3429.06	NA	NA	NA	NA	NA	NA
LOC100115515	440.985	392.062	448.163	450.332	394.22	1163.37	913.808	1072.41	1110.7	679.868	634.615	4734.79	3065.79	4073.08	6826.63	3557.91	3890.35	7467.6	7426.71	7607.81	10015.6	8245.69	6598.52	0.125	0.100962	0.0833333	0.05	0	0
LOC100115516	891.249	1139.42	1071.25	1126.62	1187.93	766.988	521.466	598.402	610.626	674.321	888.656	385.995	292.286	445.837	536.646	647.959	611.456	235.291	182.156	225.427	705.091	666.233	571.51	NA	NA	NA	NA	NA	NA
LOC100115519	3.90685	0.750358	0.409655	0	3.65019	2.45436	2.48317	8.48128	3.09962	5.54671	0	0	0	0	0	3.52152	1.16026	0	2.19465	0	5.91519	10.5417	2.8528	NA	NA	NA	NA	NA	NA
LOC100115521	2833.44	2096.5	2634.49	1591.21	1567.55	906.887	804.548	1141.2	1285.31	2159.25	1365.59	985.789	1646.12	1309.99	404.044	430.799	691.514	1347.46	1846.8	1599.26	391.586	438.533	1398.82	0.755238	0.780458	0.799868	0.30823	0.0375878	0.0958453
LOC100115522	4478.71	4796.66	4779.04	1829.83	1908.64	1266.45	1026.79	768.97	1407.23	2346.26	2258.14	680.692	749.987	782.966	672.367	836.948	739.085	2040.47	938.214	1110.12	940.515	1448.42	2110.12	0.666253	0.692862	0.631286	0.222647	0.0443333	0.0872774
LOC100115524	493.728	533.88	599.735	518.436	606.336	56.4503	40.9724	59.369	66.1253	51.5052	40.8801	279.673	332.436	238.055	145.082	88.038	93.9809	663.444	684.732	562.859	382.121	398.475	368.011	0.70975	0.691876	0.680283	0.287106	0.0520628	0.0608491
LOC100115525	697.372	780.747	747.211	761.287	747.883	1185.46	1092.6	1291.04	1126.2	1042.78	959.71	547.789	566.907	579.313	547.566	700.782	601.014	523.298	618.892	732.992	320.603	413.233	495.436	0.784646	0.768797	0.79021	0.239578	0.0491271	0.041912
LOC100115526	239.294	377.43	456.765	436.605	373.941	1445.62	661.766	1097.85	1713.06	1229.78	1353.91	265.805	181.474	282.088	478.925	779.429	886.437	163.289	102.051	287.809	175.09	263.542	664.702	NA	NA	NA	NA	NA	NA
LOC100115530	3480.51	3685.76	3655.35	4019.2	3827.02	7571.71	7807.1	6207.36	9005.44	6478.56	8334.68	9254.63	6669.59	7386.58	11514.5	10018.7	10204.5	6493	6023.22	7013.76	10041.6	10967.5	8018.26	0.742056	0.748353	0.745077	0.216208	0.032011	0.0715802
LOC100115531	0	0	0	0	0	0	0	0	1.03321	0	0	0	0	0	0	1.17384	1.16026	0	0	0	0	0	0	0.0133333	0	0.197794	0.0222222	0	0
LOC100115534	3695.88	4372.33	3486.98	4255.71	4295.05	12107.4	10410.7	14021.4	10212.2	11873.9	10074	8365.92	6465.63	6431.61	8374.17	6051.14	6256.11	11692.6	11538.4	13905.6	17478.2	15854.7	14008.2	0.0434783	0.1875	0	0	0	0
LOC100115535	1816.2	1766.72	1583.73	1996.66	1921.62	1202.64	1975.36	1321.2	1383.46	1851.02	1951.54	198.776	240.895	372.907	171.602	441.364	395.648	210.862	158.015	232.516	102.924	82.225	611.45	0.910328	0.888369	0.89783	0.395963	0.0868678	0.0718366
LOC100115538	231.969	196.594	245.383	156.27	191.838	12.2718	29.7981	5.65419	26.8634	38.827	20.4401	33.5145	38.5433	56.4176	14.0401	18.7814	25.5257	83.5733	62.5476	85.0668	72.1653	63.25	117.916	0.69412	0.778587	0.794587	0.298419	0.061621	0.0843947
LOC100115540	2927.69	2831.47	2996.22	2835.03	2955.84	2367.23	2715.35	3609.26	2915.71	3041.97	2787.64	1773.96	2627.37	2099.84	795.608	1205.53	1481.65	1449.03	1859.97	1758.05	583.238	527.083	1466.34	0.630142	0.62338	0.639816	0.19344	0.0534471	0.0503928
LOC100115541	5559.44	5031.9	5939.59	5460.47	5487.85	3690.13	1876.04	4219.91	2405.31	4167.96	2630.93	8703.38	7267.01	6614.62	10257.1	5517.05	6391.86	19256.6	19999.9	18687.8	27797.8	21686.3	16333.2	NA	NA	NA	NA	NA	NA
LOC100115542	7.81369	7.87876	6.55448	0	1.21673	20.8621	17.3822	4.71182	6.19924	4.75432	5.84002	36.9816	22.4836	28.8968	21.8402	28.1721	18.5641	45.001	43.8931	36.8623	41.4063	44.275	36.1354	0.0588235	0	0.1875	0	0	0
LOC100115543	935.69	1052	824.226	990.941	966.894	1526.61	1143.5	1407.89	1507.45	1606.17	1565.13	417.198	369.373	661.875	617.766	878.032	870.194	117.003	145.944	341.685	151.429	145.475	585.774	0.09375	0.0227273	0.0625	0.02	0	0
LOC100115544	0	0.375179	0	1.05588	0.811152	4.90872	0	0	2.06641	3.16955	0	2.31135	0	0	3.12003	4.69536	4.64103	6.42872	10.9733	12.76	13.0134	4.21667	5.70559	NA	NA	NA	NA	NA	NA
LOC100115545	2362.18	2443.92	2210.09	2604.32	2606.23	1029.6	1496.11	1444.65	1425.83	2036.43	1946.67	420.665	568.513	599.953	867.369	831.078	730.963	405.009	377.48	378.547	842.323	902.366	1361.74	0.617985	0.629556	0.664918	0.216026	0.106853	0.121346
LOC100115546	1795.2	2364	1828.29	1925.92	1921.62	312.931	142.782	132.873	288.265	381.931	405.881	449.557	287.468	308.233	276.123	266.462	225.09	1603.32	1062.21	1060.5	728.751	1060.49	560.099	0.587615	0.583891	0.66279	0.231683	0.0733656	0.0677441
LOC100115547	0	0	0	0	0	0	0	0	1.03321	0	0	11.5567	1.60597	4.12812	24.9603	3.52152	2.32052	18.0004	13.1679	7.0889	17.7456	61.1416	25.6752	NA	NA	NA	NA	NA	NA
LOC100115548	855.599	773.619	807.43	769.734	706.514	979.291	1276.35	965.924	1345.24	1082.4	1508.67	770.834	992.489	544.912	923.53	1057.63	978.098	869.163	762.642	880.441	841.14	1094.22	745.531	0.826166	0.854831	0.870071	0.382518	0.121469	0.153579
LOC100115549	71.3	231.485	97.9076	79.1908	117.617	202.485	76.9784	53.7148	72.3245	85.5778	146	159.483	14.4537	72.9301	447.725	264.114	118.346	928.307	325.906	379.965	843.506	976.158	176.873	0.0921922	0.01875	0.11481	0.00320513	0.00833333	0.0116279
LOC100115550	117.205	153.448	81.931	137.264	120.051	137.444	55.8714	52.7724	147.749	228.207	180.067	30.0475	35.3313	38.5291	98.281	76.2996	73.0963	204.433	61.4503	123.347	298.126	231.917	199.696	NA	NA	NA	NA	NA	NA
LOC100115552	1144.22	1226.83	1065.1	1136.65	1144.94	1909.49	2332.94	1800.86	2000.29	1886.67	2077.1	733.853	708.232	832.504	522.605	1008.33	1004.78	1121.17	1065.5	1127.13	431.809	375.283	790.225	0.715757	0.709479	0.707433	0.205384	0.0275444	0.073098
LOC100115555	0	0	0	0	0	1.22718	0	0	0	0	0	3.46702	0	0	1.56002	2.34768	0	24.4291	2.19465	2.83556	4.73215	16.8667	0	NA	NA	NA	NA	NA	NA
LOC100115557	922.993	610.041	1049.95	1014.17	920.252	813.621	1648.83	2469.94	1056.97	930.262	834.149	503.874	3054.55	1271.46	422.764	557.574	1000.14	570.87	1483.59	1043.49	583.238	337.333	686.573	0.813793	0.798629	0.808946	0.234091	0.0298915	0.0984962
LOC100115558	160.181	163.203	213.021	172.108	169.936	236.846	321.571	283.652	392.619	300.315	395.175	157.172	342.071	141.732	207.482	292.286	370.122	60.4299	97.662	96.409	100.558	128.608	182.579	NA	NA	NA	NA	NA	NA
LOC100115559	0.976712	1.50072	1.63862	1.58382	0	1.22718	1.24159	0	1.03321	1.58477	0	3.46702	3.21194	6.8802	1.56002	3.52152	1.16026	0	0	0	2.36608	0	0	NA	NA	NA	NA	NA	NA
LOC100115561	1.46507	0.750358	0.409655	1.05588	0	1.22718	6.20793	5.65419	0	1.58477	1.94667	2.31135	0	9.63228	1.56002	4.69536	2.32052	6.42872	0	0	0	0	0.950932	NA	NA	NA	NA	NA	NA
LOC100115563	3799.9	3876.72	3852.81	3876.65	3857.84	5991.1	6733.12	6228.09	5808.69	5576.82	6547.64	1956.56	2890.74	2214.05	2388.38	3807.94	3667.58	810.018	1047.95	1518.44	835.225	959.291	2486.69	0.711369	0.721382	0.695901	0.24468	0.073061	0.0840135
LOC100115564	11.2322	7.87876	13.9283	6.8632	17.4398	33.1339	3.72476	13.1931	14.4649	22.1868	9.73337	2.31135	1.60597	9.63228	10.9201	12.9122	4.64103	42.4295	18.6545	24.1023	22.4777	37.95	6.65653	NA	NA	NA	NA	NA	NA
LOC100115565	1756.62	2039.1	1702.12	1950.73	2042.89	6050	3743.38	3766.63	3756.74	2653.7	3231.48	7218.34	3488.16	6394.45	6068.46	4398.38	3918.19	3054.93	2859.63	3815.25	3074.72	3227.86	2810.96	0.82664	0.806594	0.792087	0.23858	0.0198034	0.0674549
LOC100115566	3056.62	5010.14	3170.32	3390.42	3208.92	6868.53	5049.53	3305.82	3631.72	3359.72	4065.63	3089.12	910.584	2311.75	4166.8	3849.02	1883.1	1949.19	1065.5	1753.79	1276.5	1857.44	1283.76	0.67672	0.680276	0.701924	0.231015	0.0388807	0.0677596
LOC100115567	0	0	0	0	0	0	0	0	0	0	0	0	0	0	0	0	0	0	0	0	0	0	0	NA	NA	NA	NA	NA	NA
LOC100115568	1.95342	2.25107	2.45793	0	1.21673	7.36309	0	9.42365	6.19924	2.37716	4.86668	9.24539	3.21194	6.8802	14.0401	14.0861	8.12181	42.4295	25.2385	15.5956	42.5894	29.5167	13.3131	NA	NA	NA	NA	NA	NA
LOC100115570	2453.01	2878.37	2622.61	2115.98	1916.75	4077.92	3672.61	3303.93	3169.88	2901.72	3462.16	2916.92	2545.46	2552.55	3240.15	3421.74	2841.47	1875.9	1672.33	2003.32	2703.24	3208.88	2026.44	0.575204	0.606623	0.614344	0.222794	0.0502155	0.0768917
LOC100115571	4541.22	4301.43	4114.17	5979.43	5588.84	12613	7769.85	8772.47	10224.6	10120.4	10816.7	11779.8	6698.5	7217.33	17497.1	13508.5	15157.6	6872.3	4591.21	5693.8	10549.1	10600.7	10134.1	0.609112	0.603825	0.60961	0.168521	0.0269006	0.0558915
LOC100115572	282.27	231.861	346.568	299.869	302.56	233.164	356.335	408.986	355.423	248.81	286.161	365.193	714.656	593.073	372.844	312.241	423.494	272.578	614.503	422.498	428.26	396.367	314.759	0.818254	0.891041	0.840136	0.196042	0.092605	0.141334
LOC100115573	1230.66	1082.02	1176.94	1128.73	1211.05	1746.28	2294.45	2120.32	1953.8	1925.5	1942.78	2661.52	2948.56	2577.32	3639.52	2924.03	3060.76	2541.91	3037.4	3232.54	4205.7	3915.17	3165.65	0.916809	0.886395	0.919768	0.305069	0.0730536	0.1071
LOC100115574	1145.68	1394.16	1148.26	1399.56	1448.72	1412.49	1554.47	933.884	1224.35	930.262	1536.9	2597.95	1328.14	2241.57	2814.27	2476.8	2009.57	1761.47	1659.16	1505.68	2305.74	2658.61	1315.14	0.836453	0.821685	0.823271	0.265494	0.0484924	0.0990082
LOC100115576	1820.59	1716.82	1905.31	1907.44	1926.89	727.718	1029.28	782.163	836.898	1041.99	963.603	1584.43	1538.52	1451.72	1279.21	890.944	908.482	1955.62	2541.41	2138.01	2194.54	1983.94	2033.09	0.771558	0.78151	0.757241	0.239208	0.0731552	0.0631262
LOC100115577	4715.08	4862.69	5452.92	3979.07	3943.82	766.988	514.017	784.048	562.065	619.647	453.575	3610.32	2230.69	3923.09	1917.26	1577.64	1830.89	4683.96	4910.54	5710.82	4586.64	3961.56	3829.4	0.600157	0.646909	0.621847	0.265968	0.0801976	0.0670168
LOC100115578	1764.43	1383.28	1708.67	1533.13	1499.01	3063.04	3752.07	4301.9	3244.27	2240.08	2381.75	2313.66	4302.39	3041.05	2389.94	2379.37	3054.96	1317.89	2822.32	2540.66	1749.71	1528.54	1658.43	0.888889	0.875	0.944444	0.166667	0	0.0648148
LOC100115579	2399.29	2259.33	2643.5	2027.81	2169.83	422.15	571.13	410.871	322.361	461.169	516.842	1014.68	1251.05	1084.32	351.004	575.181	560.405	1285.74	1773.28	1522.7	1055.27	952.966	1129.71	0.793475	0.802352	0.797931	0.343114	0.0738889	0.079733
LOC100115581	1600.83	1480.83	1761.52	294.062	250.241	251.572	268.183	299.672	543.467	1283.67	888.656	209.177	264.985	304.105	120.121	120.905	83.5386	747.017	410.4	466.45	182.188	193.967	1007.99	0.665165	0.627175	0.617994	0.222219	0.0579501	0.0555372
LOC100115582	1781.52	2295.72	1859.42	1944.93	2027.88	2385.64	1727.05	1747.14	1522.95	1983.34	1787.05	2454.65	1175.57	2220.93	1723.82	1791.28	1424.8	2246.19	1660.25	2041.6	1658.62	1568.6	1125.9	0.643956	0.593394	0.604777	0.294169	0.0885435	0.120564
LOC100115583	927.876	1083.14	1036.43	682.097	833.459	1284.86	392.341	686.042	526.936	397.778	252.094	8371.7	6659.95	7971.4	9005.97	4844.44	5817.54	6210.14	7755.9	8038.81	12359.2	9078.48	7846.14	0.768465	0.773578	0.78493	0.243766	0.00541667	0.0913885
LOC100115584	277.874	269.003	307.651	318.875	364.613	381.653	459.387	408.986	549.666	401.74	522.682	140.992	184.686	181.637	221.522	294.634	382.885	56.5727	55.9636	79.3957	94.643	122.283	257.703	NA	NA	NA	NA	NA	NA
LOC100115586	0	0	0	0	0	0	0	0	0	0	0	0	0	0	0	0	1.16026	3.85723	3.29198	5.67112	3.54911	0	2.8528	NA	NA	NA	NA	NA	NA
LOC100115587	3256.84	3822.32	3405.87	3947.92	3872.85	6845.22	5796.97	5341.32	5442.94	3932.62	5275.48	7024.18	5908.36	5435.36	9558.22	7553.66	5725.88	3404.65	3609.11	3944.26	4837.44	6837.32	4502.67	0.193127	0.208638	0.27139	0.127171	0.00714286	0
LOC100115588	0	0	0	0	0	1.22718	0	0	0	0	0	0	0	0	3.12003	5.8692	4.64103	5.14297	0	0	0	6.325	0	NA	NA	NA	NA	NA	NA
LOC100115590	108.415	95.6706	80.2924	119.842	135.868	39.2698	103.052	56.5419	58.8928	76.8615	56.4535	55.4723	70.6626	60.5457	57.7206	53.9966	45.2501	70.7159	72.4235	38.2801	61.518	75.9	28.528	0.76169	0.791753	0.747065	0.340137	0.136225	0.122786
LOC100115591	2969.2	3255.43	3344.83	3674.45	3645.72	390.244	152.715	236.534	362.656	611.723	343.588	2352.95	1455.01	2080.57	1714.46	955.505	875.995	1807.76	1895.08	1765.14	1791.12	1775.22	1705.97	0.769973	0.834179	0.762961	0.248246	0.0270973	0.0869626
LOC100115593	604.096	543.634	595.638	637.222	549.15	284.706	379.925	344.906	395.718	440.567	313.414	147.926	454.489	275.208	255.843	380.324	414.212	79.7161	102.051	100.662	223.594	236.133	426.969	0.158333	0.135714	0.155556	0	0	0
LOC100115595	0	0.375179	0.409655	0.527938	0	0	0	0.942365	1.03321	0.792387	0	0	0	0	0	3.52152	5.80129	0	0	0	0	2.10833	0.950932	NA	NA	NA	NA	NA	NA
LOC100115598	0.488356	2.62625	1.22897	7.39114	2.02788	7.36309	1.24159	2.82709	2.06641	3.16955	0	2.31135	0	0	9.3601	5.8692	2.32052	3.85723	0	0	5.91519	18.975	0	NA	NA	NA	NA	NA	NA
LOC100115599	14.6507	10.1298	11.0607	1.05588	7.70595	23.3164	12.4159	5.65419	21.6974	26.1488	23.3601	21.9578	17.6657	5.50416	3.12003	16.4338	13.9231	37.2866	7.68128	15.5956	10.6473	6.325	21.8714	NA	NA	NA	NA	NA	NA
LOC100115602	0.488356	0	0	0.527938	0.811152	1.22718	0	0	1.03321	1.58477	0	1.15567	0	2.75208	1.56002	3.52152	3.48078	1.28574	0	0	0	2.10833	0.950932	NA	NA	NA	NA	NA	NA
LOC100115603	2480.36	2913.26	2565.26	2986.55	2920.15	1854.27	2681.83	2018.55	2026.12	1574.47	2060.55	2196.94	1737.66	1854.9	3909.4	2373.5	2235.82	2737.35	2881.58	2903.61	4040.07	3767.59	2614.11	0.125	0	0.105263	0	0	0
LOC100115605	996.734	943.2	1012.67	1033.18	963.649	901.978	1383.13	1325.91	1255.35	1057.84	1281.88	169.884	510.698	375.659	285.483	407.322	444.379	56.5727	140.458	100.662	49.6876	48.4917	430.772	0.845397	0.830258	0.797151	0.225275	0.0358172	0.0553383
LOC100115606	332.082	213.852	249.48	248.659	206.033	341.156	419.656	647.405	332.693	260.695	260.854	509.652	921.826	666.003	280.803	311.067	362.001	1056.88	1616.36	1156.91	680.247	446.967	349.943	0.934242	0.988967	0.947065	0.434964	0.0897305	0.131221
LOC100115608	1.46507	0.750358	2.86759	0	1.6223	0	0	0	6.19924	0	3.89335	0	0	0	45.2405	16.4338	13.9231	2.57149	17.5572	7.0889	89.9109	48.4917	47.5466	0	0.125	0	0	0	0
LOC100115609	514.727	447.588	487.08	569.118	546.717	159.534	158.923	163.971	206.641	260.695	199.534	119.034	210.382	125.22	180.962	151.425	169.398	222.434	185.448	157.374	179.822	196.075	224.42	0.650322	0.714814	0.693566	0.247183	0.0315788	0.0970973
LOC100115610	272.503	214.602	294.132	290.366	307.021	215.984	270.666	415.583	230.405	248.81	212.187	221.889	391.856	338.506	173.162	228.899	235.532	252.006	414.789	309.076	282.746	210.833	211.107	0.856013	0.906667	0.901215	0.350586	0.0816111	0.126667
LOC100115612	1185.73	1401.29	1171.2	1350.47	1200.1	1451.76	1538.33	1613.33	1238.82	1290.01	1345.15	666.824	635.964	663.251	625.567	859.251	582.45	725.159	723.138	628.076	429.443	596.658	535.375	0.851603	0.859516	0.886805	0.30662	0.124744	0.187391
LOC100115613	3120.59	3920.99	3770.06	3711.41	3814.85	283.479	273.149	259.15	357.49	385.1	330.934	145.615	179.869	396.299	151.322	181.945	215.808	370.294	260.066	270.796	123.036	153.908	1097.38	0.698559	0.738972	0.694456	0.311098	0.0718144	0.123232
LOC100115614	67.3931	66.0315	70.4607	61.7688	68.1368	153.398	183.755	88.5823	191.143	97.4636	123.614	165.261	247.319	115.587	268.323	219.508	305.148	493.725	525.619	446.601	613.997	581.9	232.028	NA	NA	NA	NA	NA	NA
LOC100115617	1504.14	1518.72	1608.31	1896.36	1924.46	784.169	870.352	972.52	939.186	910.453	940.243	1156.83	1533.7	1102.21	886.089	893.292	1073.24	1527.46	1993.84	1614.85	1326.19	1007.78	1004.18	0.877435	0.849081	0.866302	0.336373	0.120203	0.157113
LOC100115618	10.7438	223.982	255.215	228.597	234.829	263.844	74.4952	298.73	368.855	875.588	393.228	114.412	46.5731	97.6988	173.162	333.37	348.078	28.2864	24.1412	59.5468	54.4197	75.9	456.448	NA	NA	NA	NA	NA	NA
LOC100115619	4.3952	6.75322	9.42207	5.80732	4.86691	6.13591	45.9387	4.71182	52.6936	7.13148	89.547	20.8021	52.997	13.7604	62.4006	63.3873	81.2181	28.2864	42.7957	34.0267	124.219	65.3583	32.3317	0.211779	0.200877	0.2125	0.0666667	0.0166667	0
LOC100115621	149.437	163.203	156.898	184.251	166.286	231.937	300.464	276.113	244.87	139.46	297.841	79.7415	86.7223	108.707	137.281	266.462	229.731	59.1442	57.061	87.9023	87.5448	50.6	78.9274	NA	NA	NA	NA	NA	NA
LOC100115622	238.318	167.705	261.36	319.931	290.798	137.444	216.036	199.781	163.247	165.609	150.867	235.757	435.218	364.65	124.801	180.771	185.641	353.579	622.184	499.058	257.902	307.817	196.843	0.704042	0.745488	0.780386	0.255762	0.0635433	0.227451
LOC100115623	1249.21	1082.77	1511.63	1525.21	1521.72	1232.09	1456.38	1439.93	1454.76	1495.23	1241	1554.38	1516.03	1413.19	1159.09	1306.48	1678.89	1109.6	1213.64	1025.05	489.778	735.808	1088.82	0.765969	0.78756	0.677792	0.213841	0.02093	0.0275807
LOC100115624	872.204	924.816	1016.76	1111.31	1077.62	1682.47	1961.71	1612.39	1646.93	1285.25	1462.92	1949.62	1835.62	1717.3	1575.62	1595.25	1587.23	1494.03	1721.71	1755.21	2020.63	1549.62	1139.22	0.838651	0.834736	0.836258	0.234578	0.0695843	0.0945381
LOC100115628	2299.18	1803.48	2306.77	2732.08	2525.52	3697.5	5063.19	4984.17	3782.57	2798.71	3359.96	1570.56	4580.22	2624.11	2730.03	3066.07	3458.73	740.588	1507.73	1570.9	783.171	988.808	1317.04	0.761246	0.801139	0.820391	0.321697	0.0677353	0.0702923
LOC100115629	958.154	1433.56	990.546	1191.56	1208.62	951.065	450.696	349.617	614.758	568.142	603.469	1945	801.378	1366.41	1301.05	894.466	784.335	1812.9	1171.94	1151.24	1020.96	1108.98	1066	0.854143	0.850445	0.847317	0.275603	0.0418151	0.0619074
LOC100115630	986.967	987.846	1058.14	1202.12	1322.58	1349.9	1797.82	1276.9	1850.47	1389.85	1695.55	787.014	1071.18	818.743	1305.73	1493.12	1705.58	273.863	456.488	415.409	236.608	497.567	489.73	NA	NA	NA	NA	NA	NA
LOC100115632	682.233	1024.61	821.768	927.06	963.244	134.99	42.2139	47.1182	115.719	234.547	154.761	487.694	234.471	141.732	691.087	415.539	321.392	7211.73	2891.46	3320.44	5566.19	4577.19	1340.81	0.688784	0.697666	0.692542	0.276318	0.0687568	0.0947762
LOC100115634	19.5342	16.883	19.6634	7.91908	15.0063	14.7262	6.20793	0.942365	11.3653	3.96194	4.86668	24.2691	4.81791	12.3844	53.0406	43.4321	51.0514	973.308	459.78	416.827	354.911	318.358	50.3994	0	0.166667	0	0	0	0
LOC100115635	15.139	7.87876	7.37379	1.05588	0.811152	8.59027	7.44952	0	4.13283	0.792387	1.94667	3.46702	0	0	6.24006	1.17384	0	1.28574	4.38931	5.67112	3.54911	10.5417	4.75466	0.698922	0.646422	0.693514	0.203039	0.0506932	0.0670312
LOC100115638	505.937	318.152	500.598	518.964	509.404	387.789	839.312	993.252	476.309	367.668	470.122	243.847	783.713	459.597	241.803	309.894	379.405	221.148	686.926	379.965	307.59	284.625	345.188	0.771755	0.778189	0.832255	0.36331	0.0616943	0.101985
LOC100115639	0	0	0	0	0	0	0	0	0	0	0	0	0	0	1.56002	2.34768	1.16026	0	2.19465	0	0	0	0	NA	NA	NA	NA	NA	NA
LOC100115640	558.191	807.385	624.724	767.095	776.678	1585.52	1543.29	839.647	1114.83	933.432	1308.16	2162.27	994.095	1581.07	1404.01	1588.2	1082.52	2788.78	1975.19	2319.49	1614.85	1515.89	887.22	0.823858	0.825369	0.817466	0.282686	0.0801548	0.100659
LOC100115641	2264.51	2309.98	2507.91	2571.59	2701.54	2904.74	2738.94	2950.54	2664.64	2232.15	2101.43	6747.98	4898.21	5206.93	5818.86	4391.33	4291.8	7033.02	7382.81	7790.7	9411.07	8098.11	4819.33	0.785094	0.761445	0.808664	0.294799	0.107497	0.138409
LOC100115642	4.88356	0.375179	0	0	0	2.45436	1.24159	0.942365	0	0	3.89335	4.62269	4.81791	0	0	4.69536	5.80129	2.57149	2.19465	0	4.73215	0	1.90186	NA	NA	NA	NA	NA	NA
LOC100115643	357.476	551.888	433.415	500.486	541.85	2318.15	802.065	762.373	983.613	635.494	771.856	10431.1	3298.66	5178.04	17570.5	10558.7	8125.29	10181.8	5349.47	7172.55	12354.5	14920.7	6714.53	0.0294118	0.0652174	0.0789474	0	0	0
LOC100115644	7.32534	7.50358	6.55448	7.91908	3.65019	23.3164	19.8654	12.2507	12.3985	5.54671	15.5734	26.5805	0	8.25624	124.801	22.303	9.28207	1294.74	217.271	446.601	813.93	560.816	154.051	NA	NA	NA	NA	NA	NA
LOC100115646	899.063	867.038	820.949	1093.89	936.07	2989.41	2910.28	2271.1	3149.22	2015.83	3094.24	993.879	1469.46	943.963	1932.86	2294.86	2151.12	680.158	648.52	813.806	618.729	718.941	707.494	0.136364	0.0454546	0	0	0	0
LOC100115647	182.157	183.462	214.25	192.698	237.668	103.083	129.125	120.623	75.4241	119.65	102.2	183.752	194.322	155.492	54.6006	71.6042	103.263	333.008	323.711	316.165	145.514	115.958	126.474	0.820556	0.876708	0.836436	0.351861	0.12297	0.12896
LOC100115651	2.44178	0	0	1.05588	0.811152	3.68154	2.48317	1.88473	0	0	0	2.31135	16.0597	4.12812	7.80008	15.2599	10.4423	6.42872	0	1.41778	1.18304	4.21667	1.90186	NA	NA	NA	NA	NA	NA
LOC100115652	1094.41	1384.79	1391.19	981.438	1078.83	4340.54	4411.36	4154.89	4454.16	3037.22	3164.32	6481.02	5999.9	6754.98	9208.78	6458.47	7169.24	5191.83	7574.84	7063.38	9566.04	8108.65	6763.98	NA	NA	NA	NA	NA	NA
LOC100115656	242.713	105.05	157.308	110.867	87.6045	42.9513	91.8774	115.911	56.8264	67.3529	61.3202	27.7362	107.6	42.6572	18.7202	55.1705	75.4168	33.4293	103.149	22.6845	29.5759	21.0833	43.7429	0.342287	0.245155	0.37944	0.17448	0.0323545	0.059849
LOC100115659	307.176	365.049	414.981	396.482	404.36	250.345	454.421	315.692	354.39	445.322	485.695	231.135	187.898	170.629	187.202	239.463	268.02	533.584	545.371	406.903	320.603	269.867	266.261	0.843783	0.858369	0.858738	0.303331	0.0898656	0.139774
LOC100115660	36.1383	36.0172	44.6524	51.738	44.2078	38.0426	37.2476	27.3286	53.7268	31.6955	54.5069	23.1135	28.9074	9.63228	29.6403	36.389	40.609	32.1436	16.4599	31.1912	41.4063	37.95	24.7242	0.545707	0.548731	0.580712	0.223969	0.0573935	0.0871885
LOC100115661	56.6493	38.2682	58.171	60.7129	33.2573	28.2252	65.8041	69.735	56.8264	57.0519	48.6668	57.7837	105.994	72.9301	123.241	110.341	103.263	128.574	166.794	89.3201	287.478	290.95	237.733	NA	NA	NA	NA	NA	NA
LOC100115662	796.02	878.294	985.63	831.503	911.735	949.838	907.6	815.146	973.281	920.754	820.523	895.647	915.402	721.045	981.25	912.073	1001.3	519.44	774.712	750.006	755.961	780.083	753.138	0.879527	0.877588	0.853988	0.388638	0.0856613	0.107117
LOC100115663	0	0	0	0	1.21673	0	0	0	0	0.792387	0	0	0	0	3.12003	2.34768	0	0	0	0	3.54911	2.10833	4.75466	NA	NA	NA	NA	NA	NA
LOC100115664	1801.06	1487.58	1906.12	1456.05	1683.95	1157.23	1200.61	1683.06	1098.3	1713.93	1395.76	520.053	488.215	759.574	419.644	725.433	844.668	255.863	306.154	419.663	412.88	354.2	1007.99	0.272059	0.138462	0.217647	0.0294118	0	0
LOC100115666	47.8589	26.2625	40.5558	43.8189	34.8796	24.5436	85.6695	80.101	47.5275	52.2975	45.7468	39.2929	134.901	31.6489	31.2003	42.2582	46.4103	51.4297	107.538	86.4846	41.4063	23.1917	45.6448	0.614035	0.737968	0.769231	0.183761	0.2	0.0606061
LOC100115667	1436.25	1638.03	1543.17	1650.34	1666.92	498.236	212.311	253.496	331.66	586.366	391.281	3415.02	2201.78	2734.19	2407.11	1957.96	1582.59	2435.2	2306.58	2316.65	4023.51	3851.92	2557.06	0.660831	0.678333	0.626911	0.21442	0.0544533	0.0680547
LOC100115668	2348.99	2592.86	2736.09	2804.41	2817.13	56.4503	124.159	71.6197	294.464	416.796	321.201	748.876	317.982	601.329	1221.49	574.008	591.732	3102.5	2591.88	3039.72	3025.03	2582.71	2704.45	NA	NA	NA	NA	NA	NA
LOC100115669	661.722	785.249	779.164	672.066	612.826	832.029	639.417	687.926	665.386	823.29	825.389	829.774	594.208	703.156	581.886	660.872	560.405	844.733	885.542	652.179	612.814	377.392	472.613	0.684746	0.672836	0.663062	0.263998	0.110344	0.150309
LOC100115670	132.344	234.112	164.272	177.915	185.348	786.623	224.727	301.557	267.601	224.246	177.147	2374.91	404.704	1059.55	3215.19	1456.73	831.905	1980.04	1270.7	1701.34	2949.31	3373.33	1543.36	0.809161	0.776186	0.757842	0.208504	0.0562334	0.107551
LOC100115672	468.333	369.176	463.32	518.964	433.561	376.745	720.12	512.646	554.832	351.027	526.575	335.145	571.725	410.06	351.004	471.883	626.54	348.436	512.451	398.396	365.559	394.258	279.574	0.704833	0.773423	0.7459	0.308275	0.159836	0.118077
LOC100115673	425.846	576.275	427.68	502.069	463.168	1011.2	731.294	654.001	639.555	647.38	760.176	661.045	237.683	410.06	622.446	524.706	342.276	882.02	489.408	629.494	462.568	556.6	370.864	0.658323	0.62479	0.634626	0.222972	0.0260492	0.0548927
LOC100115674	0.976712	1.12554	0.409655	3.69557	1.21673	2.45436	0	0	2.06641	0	0	1.15567	0	12.3844	0	8.21688	3.48078	2.57149	4.38931	0	0	0	1.90186	NA	NA	NA	NA	NA	NA
LOC100115675	201.203	192.842	231.455	263.441	212.928	238.073	319.088	279.882	274.833	206.021	237.494	205.71	364.555	149.988	184.082	226.551	221.609	433.296	351.144	313.329	373.84	371.067	159.757	0.572647	0.566693	0.550891	0.227766	0.14193	0.105267
LOC100115676	2156.58	2801.09	2189.2	2521.43	2596.09	3285.16	2910.28	2267.33	3338.29	2558.62	3611.08	1785.52	780.501	1399.43	4012.36	3117.72	2404.06	1962.04	884.445	1176.76	2225.29	2576.38	1745.91	0.158333	0	0.1875	0	0	0.0357143
LOC100115677	0	2.25107	2.04828	1.58382	4.46134	6.13591	9.93269	5.65419	6.19924	4.75432	15.5734	6.93404	1.60597	0	28.0803	8.21688	2.32052	0	2.19465	7.0889	3.54911	18.975	6.65653	NA	NA	NA	NA	NA	NA
LOC100115679	265.177	374.053	306.832	241.268	208.872	40.497	19.8654	16.0202	69.2249	20.6021	45.7468	120.19	78.6925	88.0665	1065.49	447.233	420.014	509.154	317.127	307.658	1650.34	1117.42	1292.32	NA	NA	NA	NA	NA	NA
LOC100115680	0	0	0.81931	0	0.405576	1.22718	0	0	0	1.58477	0.973337	1.15567	0	0	0	2.34768	2.32052	5.14297	0	0	0	4.21667	2.8528	NA	NA	NA	NA	NA	NA
LOC100115681	406.8	437.834	344.93	266.081	298.91	78.5396	27.3149	73.5045	68.1917	111.727	71.0536	21.9578	12.8478	71.554	39.0004	29.346	17.4039	204.433	178.864	168.716	118.304	71.6833	120.768	NA	NA	NA	NA	NA	NA
LOC100115682	0	0	0	0	0	0	0	0	0	0	0	0	0	0	0	0	0	0	0	0	0	0	0.950932	0	0.214286	0	0	0.0714286	0
LOC100115683	279.828	247.243	392.45	366.389	280.659	45.4057	21.107	42.4064	79.557	164.024	93.4403	28.8918	51.391	49.5374	18.7202	28.1721	41.7693	57.8585	72.4235	42.5334	18.9286	14.7583	141.689	0.84741	0.84118	0.843858	0.296914	0.200936	0.161692
LOC100115684	3.90685	4.12697	4.50621	4.22351	2.43346	7.36309	21.107	5.65419	11.3653	5.54671	15.5734	5.77837	44.9671	11.0083	4.68005	29.346	34.8078	1.28574	17.5572	8.50668	2.36608	6.325	4.75466	NA	NA	NA	NA	NA	NA
LOC100115685	846.809	778.121	814.804	799.827	792.09	549.777	720.12	652.116	738.743	897.775	824.416	915.293	819.044	677.011	742.568	699.608	686.873	970.736	1187.31	1060.5	955.895	874.958	781.666	0.711409	0.721207	0.707158	0.262091	0.0591592	0.079639
LOC100115686	0	0	0	0	0	0	0	0	0	0.792387	2.92001	0	0	0	3.12003	3.52152	3.48078	2.57149	1.09733	0	5.91519	8.43333	3.80373	NA	NA	NA	NA	NA	NA
LOC100115687	1.46507	3.75179	3.27724	5.27938	2.02788	57.6775	31.0397	8.48128	25.8302	14.263	15.5734	79.7415	14.4537	67.4259	65.5207	41.0844	13.9231	106.717	20.8492	80.8134	41.4063	42.1667	15.2149	NA	NA	NA	NA	NA	NA
LOC100115688	2.93013	1.50072	3.27724	0	2.02788	11.0446	2.48317	12.2507	8.26566	5.54671	7.78669	5.77837	0	8.25624	20.2802	9.39072	5.80129	5.14297	0	5.67112	9.4643	21.0833	22.8224	0.12	0	0	0	0	0
LOC100115689	1048.01	1018.24	1006.11	1006.25	1095.06	462.647	533.882	817.03	530.035	653.719	515.868	360.57	722.686	383.915	315.123	316.937	375.924	934.735	815.314	672.028	466.117	474.375	474.515	0.798312	0.816867	0.768907	0.319871	0.0765786	0.146964
LOC100115690	256.875	209.35	235.552	300.397	292.015	470.01	439.522	347.733	486.641	459.585	429.241	560.502	565.301	465.101	461.765	549.357	626.54	579.87	571.707	568.53	490.961	520.758	329.023	0.867332	0.853435	0.74733	0.303758	0.0550372	0.127814
LOC100115692	745.231	702.71	770.561	761.815	870.772	58.9047	49.6635	84.8128	88.8558	155.308	55.4802	270.428	449.671	299.977	84.2409	85.6903	100.942	437.153	727.527	455.107	238.974	257.217	321.415	0.83106	0.843329	0.837076	0.336614	0.065002	0.114138
LOC100115694	1252.14	1378.03	979.076	1427.55	1388.69	3857.03	2562.63	2169.32	2621.25	1941.35	2736.05	6554.98	3607.01	3569.45	10073	6571.15	5250.17	7493.31	5407.62	6007.13	10494.7	11914.2	6791.56	0.679737	0.67623	0.658221	0.256705	0.034245	0.0465012
LOC100115695	161.157	216.103	176.152	179.499	197.516	148.489	39.7308	19.7897	89.889	64.9757	79.8136	491.161	192.716	231.175	2068.58	1084.63	661.347	934.735	627.671	562.859	1336.83	1802.62	785.47	0.1	0.166667	0.125	0	0	0
LOC100115698	9.76712	6.00286	17.2055	8.97495	5.67807	8.59027	6.20793	22.6168	8.26566	15.8477	19.4667	6.93404	0	11.0083	20.2802	24.6506	30.1667	30.8578	42.7957	14.1778	54.4197	56.925	66.5653	NA	NA	NA	NA	NA	NA
LOC100115700	3372.59	4590.69	3264.54	4326.98	4232.19	4166.28	1631.44	1245.81	1636.6	1942.14	1904.82	16615.1	5012.23	8863.07	18127.4	10772.3	7706.44	9974.8	6522.51	8122.46	14739.5	19428.3	9665.28	0.71947	0.700033	0.68981	0.251915	0.0597563	0.0582121
LOC100115702	11537.4	13012.7	10958.3	11377.1	11999.8	24353.4	21586.2	18482.6	21889.5	14450.8	18296.8	29643	23461.6	22590.4	34119.1	26117.9	23146	19975.3	19050.7	21799.8	22775.8	24888.9	17919.4	0.699318	0.712214	0.72877	0.287526	0.0271565	0.0592516
LOC100115704	882.459	778.871	949.99	1097.58	986.361	233.164	253.284	181.876	234.538	401.74	242.361	477.293	550.847	601.329	361.924	326.327	378.244	462.868	672.661	443.765	590.336	508.108	564.854	0.770178	0.838102	0.812246	0.340939	0.079047	0.127314
LOC100115705	0	0.375179	0	0.527938	0.405576	8.59027	1.24159	4.71182	18.5977	8.71626	2.92001	138.681	80.2984	41.2812	402.484	165.511	228.571	389.58	240.314	412.574	609.265	385.825	407.95	NA	NA	NA	NA	NA	NA
LOC100115706	331.594	231.11	342.472	102.948	92.877	66.2678	19.8654	43.3488	116.752	154.515	156.707	241.536	199.14	345.386	160.682	144.382	157.795	203.147	164.599	215.503	247.255	253	313.808	0.712182	0.698561	0.632042	0.244718	0.0948515	0.106508
LOC100115707	742.789	665.942	800.876	705.326	646.083	973.155	1443.96	1415.43	1145.83	1043.57	1064.83	221.889	570.119	433.452	316.683	523.532	617.258	43.7153	95.4674	161.627	61.518	52.7083	354.698	0.939147	0.930521	0.93936	0.377127	0.0966029	0.140616
LOC100115709	597.748	573.273	743.524	676.289	599.442	666.359	620.793	781.22	470.109	832.006	623.909	2626.85	1583.49	2174.14	1460.18	1193.79	1192.75	3186.07	3649.71	3551.54	3737.22	2943.23	2451.5	0.697915	0.709122	0.714961	0.243708	0.0538328	0.0462794
LOC100115710	1.95342	1.87589	0.81931	0	1.6223	2.45436	0	0	2.06641	0.792387	0	0	12.8478	0	0	4.69536	2.32052	0	0	0	0	0	0	NA	NA	NA	NA	NA	NA
LOC100115711	1074.38	1031.74	1320.32	1255.97	1209.83	765.761	767.3	1157.22	642.655	857.363	718.322	221.889	419.158	452.717	170.042	309.894	301.667	237.863	412.595	371.458	190.469	217.158	461.202	0.607878	0.618197	0.659261	0.229134	0.0609224	0.114902
LOC100115712	494.704	405.193	544.022	517.908	523.193	504.371	805.79	641.75	627.157	572.103	560.642	333.99	643.994	341.258	491.405	563.443	603.334	466.725	622.184	404.067	675.515	630.391	355.649	0.723336	0.751737	0.74338	0.269163	0.132897	0.142479
LOC100115713	2698.65	2840.48	2563.21	3427.38	3380.88	3326.89	3259.16	2919.45	2895.05	3556.23	3334.65	3626.5	1885.41	3138.75	6313.39	3792.68	3548.07	4008.95	3369.89	3768.46	5415.95	6042.48	4889.69	0.571896	0.538017	0.584506	0.21605	0.0714969	0.0810207
LOC100115714	0	0	0	0	0	6.13591	0	0	1.03321	0	0.973337	4.62269	0	0	6.24006	1.17384	0	1.28574	2.19465	8.50668	5.91519	18.975	0	NA	NA	NA	NA	NA	NA
LOC100115715	1932.42	1206.2	1826.65	655.172	596.603	2281.33	3260.41	3288.85	3072.76	2076.05	2853.82	2591.02	6150.86	3091.96	3043.59	3033.2	4233.78	1244.6	1949.95	1953.7	1869.2	2019.78	2228.99	0.692377	0.691928	0.723813	0.242536	0.0945518	0.0772135
LOC100115716	650.49	852.031	544.432	727.499	765.728	1711.92	918.774	784.99	702.581	950.072	807.869	1865.26	481.791	844.888	2854.83	1618.72	1029.15	5817.99	2787.21	2970.25	6199.12	7180.98	2740.59	0.152263	0.130434	0.105207	0.0716365	0.0143507	0.0286593
LOC100115720	1486.07	1508.22	1317.45	1560.06	1643.8	154.625	139.058	184.703	323.394	625.193	435.081	162.95	154.173	342.634	154.442	187.814	150.834	318.864	269.942	321.836	343.081	366.85	546.786	0.715398	0.730897	0.73529	0.29021	0.0652505	0.135246
LOC100115726	242.224	255.872	271.601	304.093	244.968	859.027	392.341	490.03	495.94	259.903	269.614	5260.63	2237.11	4048.31	5121.53	3061.37	3046.84	4241.67	4319.08	4872.91	6504.34	5251.86	4051.92	NA	NA	NA	NA	NA	NA
LOC100115727	304.246	390.561	278.975	290.366	303.777	77.3124	18.6238	32.9828	43.3947	118.858	73.0002	1242.35	483.397	557.296	1648.94	1016.55	683.392	4384.39	2761.97	3621.01	6130.5	5757.86	2671.17	0.57095	0.614208	0.588889	0.287704	0.101668	0.0922582
LOC100115728	359.43	503.49	352.303	471.977	475.741	257.708	293.014	295.903	273.8	329.633	419.508	203.399	43.3612	210.534	121.681	133.818	83.5386	459.01	337.977	404.067	315.871	383.717	187.334	0.615848	0.664127	0.675613	0.255773	0.03012	0.039488
LOC100115729	3816.99	4310.43	3391.53	3657.03	3427.52	544.868	393.583	557.88	688.116	2147.37	1026.87	2216.58	1418.07	1759.95	2020.22	1021.24	834.226	3314.65	2165.02	2410.23	3566.86	3636.87	2795.74	0.654357	0.628513	0.624615	0.23173	0.0731139	0.0882244
LOC100115731	1181.33	1251.22	1196.6	1393.23	1334.35	751.035	790.891	932.941	603.393	938.186	819.549	977.7	809.408	1243.94	402.484	473.057	481.507	1005.45	989.788	1101.61	715.738	657.8	705.592	0.575164	0.504596	0.478587	0.290527	0.04832	0.0449452
LOC100115732	0	1.12554	0	0	0.405576	0	0	0	4.13283	0.792387	1.94667	0	0	0	0	4.69536	1.16026	7.71446	0	0	1.18304	0	0	0.0454546	0	0.142857	0	0	0
LOC100115733	137.716	124.184	141.331	143.599	107.072	230.71	110.501	147.951	69.2249	95.8788	61.3202	1715.02	737.14	1304.49	703.567	493.013	493.11	1958.19	2075.04	2111.07	1792.3	1583.36	814.949	0.85804	0.894281	0.802012	0.341065	0.0298927	0.0812278
LOC100115734	409.731	301.644	360.496	422.351	337.439	101.856	90.6358	120.623	125.018	154.515	144.054	239.224	322.8	280.712	109.201	100.95	141.552	230.148	223.855	218.338	127.768	124.392	146.444	0.482959	0.496874	0.480561	0.154649	0.0170031	0.0292666
LOC100115735	1063.64	952.954	1174.89	1045.85	1122.64	557.14	636.934	680.387	683.983	728.204	627.802	1473.48	1675.03	1444.84	608.406	598.658	736.764	1659.89	2381.2	2020.34	767.792	893.933	780.716	0.92296	0.911247	0.885988	0.366738	0.111325	0.0837982
LOC100115741	0.976712	1.12554	0.409655	0	0	1.22718	1.24159	0.942365	0	0.792387	0	1.15567	0	0	6.24006	1.17384	4.64103	0	0	0	0	0	0.950932	NA	NA	NA	NA	NA	NA
LOC100115743	27.3479	20.6348	15.9765	15.8382	19.4677	36.8154	31.0397	24.5015	40.2951	26.9412	36.0135	17.3351	28.9074	30.2729	53.0406	34.0413	30.1667	30.8578	29.6278	26.9378	34.3081	44.275	20.9205	0.125	0	0	0	0	0
LOC100115744	406.8	448.339	267.505	320.459	370.697	1817.46	487.943	1056.39	199.409	270.204	193.694	681.847	200.746	657.747	248.043	224.203	118.346	232.72	80.1048	384.218	327.701	166.558	103.652	NA	NA	NA	NA	NA	NA
LOC100115745	2251.81	1783.98	2404.27	2057.9	2162.13	661.451	1093.84	1508.73	857.562	1188.58	986.963	743.098	1845.26	1175.14	358.804	566.964	618.418	986.165	1892.89	1431.96	1002.03	683.1	1183.91	0.604558	0.587737	0.589911	0.247262	0.0626236	0.0662065
LOC100115746	33.6966	34.1413	24.989	30.6204	39.3409	3.68154	0	2.82709	3.09962	3.16955	0	24.2691	3.21194	16.5125	6.24006	4.69536	10.4423	64.2872	35.1144	24.1023	30.759	23.1917	40.8901	0.850913	0.817384	0.872065	0.332594	0.122257	0.153712
LOC100115747	1670.18	1890.15	1823.78	1808.19	1874.98	72.4037	49.6635	49.003	192.177	389.062	211.214	183.752	144.537	207.782	28.0803	39.9105	20.8847	433.296	297.375	323.254	153.795	111.742	481.172	0.831143	0.854472	0.873331	0.324655	0.110158	0.137162
LOC100115748	2737.72	1976.44	2713.55	2413.73	2269.2	238.073	227.21	508.877	506.272	823.29	507.108	130.591	321.194	372.907	174.722	143.208	186.802	212.148	353.339	300.569	115.938	111.742	914.797	0.868382	0.895669	0.934439	0.439414	0.194737	0.161992
LOC100115750	3381.38	3408.5	3457.08	3440.58	3633.56	281.024	125.4	104.602	296.531	503.166	258.908	4030.99	2153.6	3208.92	1611.5	797.037	790.136	4365.1	4880.91	4515.63	3617.73	3082.38	3003.04	0.805115	0.754275	0.777169	0.262878	0.079385	0.0964984
LOC100115751	13992.9	12352.8	14772.6	10844.9	11741.8	23305.4	27751.9	25617.2	25526.4	18778.8	19995.3	34713	48305.9	37193	40680.5	29266.2	35150	34734.4	51035.6	46939.9	39454.3	36214.8	32724.4	0.851708	0.908841	0.951492	0.321515	0.0828718	0.0540687
LOC100115752	146.507	125.31	136.825	157.854	182.104	8.59027	14.899	13.1931	28.9298	39.6194	27.2534	53.161	89.9343	20.6406	9.3601	15.2599	19.7244	183.861	99.8567	102.08	83.9957	82.225	44.6938	0.791667	0.858635	0.829474	0.357534	0.222999	0.173654
LOC100115754	474.682	429.205	530.094	324.682	317.972	590.274	876.56	736.929	587.895	541.2	848.75	143.304	273.015	283.464	135.721	334.544	344.597	68.1444	89.9808	109.169	70.9823	61.1416	288.133	NA	NA	NA	NA	NA	NA
LOC100115755	2406.62	2617.25	2507.5	2678.23	2785.9	879.889	458.145	760.488	899.924	1685.41	1252.68	4608.83	2950.16	3557.06	2151.26	1233.71	1380.71	4312.38	4120.46	4821.87	3434.36	3649.52	3527.96	0.829008	0.826038	0.824952	0.232839	0.0369124	0.0378071
LOC100115757	1389.37	1434.31	1675.9	1133.48	1221.6	1314.31	1484.94	1844.21	1083.83	895.397	1080.4	465.736	1008.55	694.9	400.924	711.347	899.2	102.859	246.898	273.632	123.036	156.017	824.458	NA	NA	NA	NA	NA	NA
LOC100115758	105.485	65.2811	90.5338	106.644	94.0937	111.673	47.1803	127.219	106.42	98.256	52.5602	116.723	168.627	173.381	101.401	89.2118	154.314	52.7155	85.5915	123.347	117.121	80.1166	135.983	0.214286	0.237374	0.319231	0.09375	0	0.112281
LOC100115759	1102.71	1353.27	1032.33	1192.09	1195.64	393.925	350.127	269.516	499.039	580.82	585.949	759.277	562.089	639.858	904.809	779.429	679.911	573.442	494.894	439.512	625.827	809.6	804.489	0.133333	0.107619	0.0476191	0	0	0.0357143
LOC100115760	1366.42	2805.21	1357.19	1565.87	1567.55	1244.36	435.797	268.574	629.223	465.924	695.936	5672.05	1090.45	2849.78	12105.7	5237.67	3519.06	5119.83	2350.47	3511.84	7160.93	9316.72	3959.68	0.656611	0.672684	0.652023	0.263121	0.0472064	0.0935441
LOC100115762	1.46507	0	0	0	0.405576	0	0	0	3.09962	2.37716	4.86668	0	6.42388	0	18.7202	7.04304	5.80129	10.2859	4.38931	0	15.3795	48.4917	36.1354	NA	NA	NA	NA	NA	NA
LOC100115763	2391.48	3157.13	2402.22	3560.42	3436.85	5269.52	4299.61	3860.87	4138	4549.09	4459.83	3124.94	1199.66	2523.66	2650.47	3033.2	2296.15	1995.47	1609.78	2160.7	2112.91	2439.34	2074.93	0.667682	0.740742	0.69159	0.238238	0.0340797	0.051698
LOC100115765	1438.7	1330.01	1479.67	917.557	973.789	2318.15	2540.29	1677.41	2128.41	1874.79	2402.19	2711.21	1636.48	1930.58	3042.03	2695.14	2324	3376.36	2028.96	2357.77	3973.82	3923.61	2062.57	0.598918	0.567591	0.561655	0.200329	0.0460501	0.0614969
LOC100115766	3314.96	3279.06	3677.06	4045.06	3830.26	4921	6237.73	4958.72	4716.59	3775.72	4623.35	4207.81	4952.81	4251.96	5686.26	5527.61	5265.25	1348.74	1885.21	1905.5	2650	3227.86	2883.23	0.661924	0.714644	0.719245	0.251203	0.0737047	0.0819752
LOC100115767	5.86027	8.62911	1.63862	4.22351	8.5171	30.6795	6.20793	19.7897	6.19924	5.54671	10.7067	8.08971	0	12.3844	18.7202	4.69536	2.32052	14.1432	3.29198	2.83556	43.7724	40.0583	4.75466	NA	NA	NA	NA	NA	NA
LOC100115768	1180.84	1293.99	1163.83	1378.45	1363.55	358.337	134.091	147.009	188.044	310.616	283.241	1636.43	934.674	1444.84	570.966	601.006	519.796	1494.03	1353	1393.68	1254.02	1305.06	1041.27	0.748722	0.737357	0.783562	0.232951	0.0982756	0.129848
LOC100115770	1227.24	1505.22	1178.99	1326.71	1451.96	3333.02	2846.96	2447.32	2811.36	2452.44	2510.24	1512.78	1262.29	1338.89	1472.66	1913.36	1474.69	1130.17	996.372	1168.25	686.162	763.216	821.606	0.732681	0.701629	0.73618	0.290539	0.0465854	0.0488533
LOC100115771	504.472	374.053	550.576	565.422	557.667	614.818	1139.78	1143.09	829.666	540.408	791.323	1480.42	2558.31	1572.81	981.25	868.641	1193.91	2130.48	3259.06	2573.27	512.255	733.7	578.167	0.841402	0.855527	0.83289	0.278371	0.0338229	0.0442239
LOC100115773	593.352	502.364	655.448	637.75	655.411	814.848	1036.72	1236.38	781.105	805.858	661.869	753.499	1837.23	994.876	605.286	696.087	793.617	750.874	1197.18	1071.84	546.564	499.675	550.59	0.883307	0.803296	0.881918	0.352678	0.100749	0.0895153
LOC100115774	14.1623	18.0086	20.8924	18.4778	15.0063	4.90872	2.48317	3.76946	15.4981	34.0726	9.73337	32.3589	16.0597	12.3844	15.6002	5.8692	9.28207	525.869	274.332	310.494	75.7144	84.3333	29.4789	NA	NA	NA	NA	NA	NA
LOC100115775	528.889	563.143	571.469	666.258	624.993	709.311	835.588	890.535	885.459	767.823	805.923	1010.06	970.005	1147.62	761.288	829.905	915.444	865.305	1299.23	1139.89	1025.69	1005.67	639.027	0.744611	0.745344	0.743038	0.235336	0.0958065	0.123062
LOC100115776	1004.55	834.023	1026.19	1215.84	958.782	484.737	630.726	792.529	541.401	774.955	679.389	1293.2	1614	1076.06	472.685	480.1	613.777	1459.32	1689.88	1664.47	1193.69	1092.12	894.827	0.762613	0.697176	0.712072	0.313082	0.0814278	0.115163
LOC100115777	0	0.375179	0	0	0.811152	26.998	7.44952	28.2709	45.4611	9.50864	16.5467	630.998	372.585	399.051	923.53	377.976	501.232	495.011	762.642	714.561	1074.2	1014.11	1046.98	NA	NA	NA	NA	NA	NA
LOC100115780	1425.51	1902.91	1476.81	1670.93	1670.16	1178.09	675.423	752.949	713.946	1263.86	1166.06	694.56	273.015	482.99	418.084	597.484	416.533	955.307	576.096	788.286	878.997	900.258	739.825	0.731312	0.726351	0.725433	0.250285	0.128653	0.112631
LOC100115784	0	0	0	0	0	1.22718	0	0	2.06641	0	1.94667	0	0	0	3.12003	3.52152	3.48078	0	2.19465	0	0	0	0.950932	NA	NA	NA	NA	NA	NA
LOC100115785	945.945	815.264	867.649	823.056	829.403	1867.77	1529.63	2168.38	1910.4	1929.46	1745.19	1080.55	1602.76	1172.39	1082.65	1373.39	1687.02	774.018	885.542	877.606	545.38	497.567	1061.24	0.608384	0.541253	0.563292	0.239432	0.0298716	0.0467094
LOC100115787	0	0.375179	2.45793	3.69557	0	0	2.48317	2.82709	5.16604	1.58477	0.973337	1.15567	0	0	4.68005	1.17384	2.32052	0	2.19465	5.67112	8.28127	12.65	3.80373	NA	NA	NA	NA	NA	NA
LOC100115790	11241.5	9732.14	12672.7	7746.44	8106.25	24909.3	33565	43558	29896.9	21569.6	25774	24573.1	74499.3	35578.9	33549.7	28388.1	42113.9	21214.8	43923.8	35576.3	26728.4	26552.3	27792.9	0.801775	0.853999	0.814508	0.301562	0.0462897	0.0492793
LOC100115791	3741.29	4107.08	4178.89	5563.42	5446.89	5048.62	8232.96	5813.45	5250.76	3984.12	5934.43	2718.14	4997.78	2990.13	4048.24	4457.07	4446.11	1528.75	2227.57	2210.32	1419.65	1623.42	1863.83	0.677494	0.657671	0.719489	0.318826	0.0876019	0.109531
LOC100115795	3393.58	2703.54	3767.19	2520.91	2689.78	6169.04	9684.37	11189.6	6497.84	4780.47	5921.78	11515.1	32220.6	14503.5	11194.7	8742.76	10183.6	11821.1	26128.4	18813.9	12256.3	11657	10910	0.684457	0.73456	0.705284	0.29528	0.0341782	0.064004
LOC100115796	1025.55	994.974	986.859	1034.23	1072.75	1211.23	1528.39	1524.75	1288.41	1027.73	1122.26	2374.91	1781.02	2150.75	2260.46	1915.71	1667.29	1725.47	2114.55	2086.97	2109.36	2355.01	1241.92	0.689929	0.678527	0.648563	0.271151	0.121247	0.101891
LOC100115797	43.952	53.2754	34.0014	37.4836	37.313	83.4483	73.2536	65.0232	59.926	54.6747	78.8403	54.3167	24.0895	61.9218	73.3208	71.6042	58.0129	66.8587	13.1679	45.369	87.5448	75.9	33.2826	0.49223	0.487304	0.50576	0.160045	0.0911673	0.0363391
LOC100115798	810.182	1211.08	898.373	1047.43	1020.43	1935.26	1561.92	1633.12	1290.48	1244.84	1197.2	959.209	542.817	905.434	971.89	922.638	729.803	995.165	778.004	723.068	765.426	868.633	599.087	0.545855	0.556048	0.523617	0.176214	0.0295139	0.0580045
LOC100115799	0	0	2.86759	0	0	0	0	1.88473	0	1.58477	0	1.15567	4.81791	0	3.12003	3.52152	1.16026	6.42872	1.09733	2.83556	2.36608	10.5417	0.950932	NA	NA	NA	NA	NA	NA
LOC100115800	14522.2	16406.9	13777.1	16261	15693	16564.5	13064	9845.83	17701.9	17156	17436.4	10069.4	7345.7	8623.64	14047.9	14234	13482.2	6680.72	4186.3	6879.07	8520.24	9084.81	10338.5	0.676621	0.658435	0.606731	0.226539	0.0330718	0.0549473
LOC100115801	1344.93	1274.11	1437.48	1226.4	1319.34	1369.53	1225.45	1423.91	1445.46	1273.37	1179.68	1473.48	1699.12	1765.46	1113.85	1187.93	1184.62	1247.17	1519.8	1327.04	886.095	1052.06	941.423	0.88858	0.906852	0.962525	0.283267	0.10389	0.0955888
LOC100115802	8571.13	8782.94	10122.6	7306.14	7929.83	20659.6	22437.9	18022.7	21423.6	16346.2	18753.3	29747	27863.6	31376.4	33312.6	25441.8	27766.1	31397.9	32253.7	35437.4	37627.7	31745.2	24710	0.777963	0.776638	0.774169	0.295629	0.0489491	0.0427274
LOC100115804	9.76712	17.2582	4.91586	9.50289	9.73383	36.8154	60.8377	10.366	28.9298	22.9792	64.2402	2.31135	0	8.25624	26.5203	46.9536	27.8462	47.5725	0	5.67112	26.0268	52.7083	8.55839	NA	NA	NA	NA	NA	NA
LOC100115805	4699.45	5159.08	4670.07	5528.57	5168.66	12594.6	10323.8	10094.6	10695.8	8277.28	9481.27	30323.7	16893.2	19160	30481.2	21882.7	21754.8	26803.9	25982.5	27485.1	36361.9	42014.9	25544.9	0.706776	0.663639	0.68711	0.229241	0.0609865	0.0659344
LOC100115806	23.4411	28.1384	20.0731	22.1734	34.0684	166.897	58.3546	68.7926	96.0883	50.7128	59.3735	67.0291	70.6626	59.1697	184.082	110.341	90.5002	324.007	130.582	188.565	359.644	434.317	148.345	NA	NA	NA	NA	NA	NA
LOC100115808	1314.65	935.696	1433.38	1506.21	1492.11	1412.49	2710.38	2298.43	1737.85	1262.27	1628.39	988.101	3051.34	1578.32	1354.09	1585.86	2035.09	524.583	1189.5	866.263	722.836	906.583	929.061	0.781007	0.781847	0.81535	0.263579	0.0569824	0.0745187
LOC100115809	0	0	0.409655	0	0	0	0	0	0	0	0	1.15567	0	0	1.56002	1.17384	2.32052	5.14297	3.29198	7.0889	3.54911	4.21667	0.950932	NA	NA	NA	NA	NA	NA
LOC100115810	2280.13	2560.6	2129.39	2313.95	2431.02	4935.72	4576.49	4058.77	3957.18	3549.89	3940.07	5256	3613.43	4118.49	6394.51	5687.25	4442.63	3258.07	3311.73	3660.71	3906.39	4153.42	3725.75	0.711476	0.770536	0.797149	0.274043	0.068678	0.120285
LOC100115812	41.0219	29.6391	36.4593	39.5954	51.5082	104.31	80.7031	105.545	99.1879	49.128	68.1336	58.9393	112.418	64.6739	190.322	110.341	127.628	32.1436	37.3091	36.8623	95.8261	84.3333	69.4181	NA	NA	NA	NA	NA	NA
LOC100115813	0.488356	0.375179	0.81931	0	0	8.59027	0	0	0	0	0	2.31135	0	0	10.9201	2.34768	6.96155	1.28574	4.38931	2.83556	3.54911	6.325	0	NA	NA	NA	NA	NA	NA
LOC100115814	855.599	969.087	609.976	942.898	894.701	1688.6	1131.09	826.454	1257.41	1295.55	1544.69	314.343	334.042	371.531	616.206	950.81	753.008	748.303	282.013	408.321	533.55	615.633	503.994	NA	NA	NA	NA	NA	NA
LOC100115816	1014.8	952.579	853.721	1157.24	1069.5	1125.33	1173.3	1262.77	1212.99	1135.49	1337.36	731.541	685.749	586.193	351.004	508.273	487.309	569.584	749.474	619.57	256.719	316.25	414.607	0.624668	0.637577	0.63792	0.186935	0.0390613	0.0429394
LOC100115817	1332.23	1199.82	1265.83	1205.28	1102.36	505.599	481.736	557.88	617.858	797.934	686.202	852.887	733.928	722.421	666.127	650.307	652.065	1395.03	1467.13	1336.97	929.868	845.441	1042.22	0.716365	0.739823	0.740738	0.270303	0.122146	0.111068
LOC100115818	533.285	671.57	532.552	614.52	562.94	373.063	266.941	232.764	230.405	198.097	218.027	377.905	114.024	265.576	321.363	266.462	235.532	270.006	136.068	222.591	377.389	234.025	369.913	0.754175	0.754773	0.73205	0.214639	0.0747609	0.0779801
LOC100115823	1534.41	1085.77	1504.66	970.879	841.976	1757.32	2027.51	2055.3	1791.58	1560.21	1608.93	2187.69	3226.39	2921.33	1794.02	1884.01	2590.86	1240.74	1475.9	1722.6	1799.4	1794.19	1949.41	0.721753	0.824915	0.735042	0.2108	0.136236	0.0799452
LOC100115827	113.299	112.178	122.897	117.73	126.134	12.2718	7.44952	16.0202	17.5645	26.9412	12.6534	140.992	86.7223	71.554	48.3605	44.6059	44.0898	186.433	249.093	178.64	115.938	145.475	89.3876	0.837585	0.852241	0.826539	0.342963	0.146776	0.0930104
LOC100115829	1.46507	3.75179	0.409655	1.58382	3.65019	1.22718	7.44952	0	8.26566	3.16955	9.73337	10.4011	0	2.75208	35.8804	11.7384	11.6026	20.5719	3.29198	17.0134	23.6608	23.1917	10.4603	NA	NA	NA	NA	NA	NA
LOC100115830	2997.53	2204.18	2974.91	3121.7	2761.97	4377.36	6633.8	5303.63	5823.16	4174.3	5322.2	3900.4	9215.05	4220.31	7266.56	6605.19	8649.73	1047.88	2941.93	1939.52	1834.89	3329.06	2755.8	0.820729	0.847673	0.802567	0.255439	0.0711568	0.103882
LOC100115831	1.46507	0.750358	0	0.527938	0.811152	0	3.72476	6.59655	3.09962	0	2.92001	1.15567	0	5.50416	24.9603	12.9122	10.4423	0	7.68128	0	20.1116	50.6	7.60746	NA	NA	NA	NA	NA	NA
LOC100115833	5228.34	4315.31	5566.8	3771.59	3748.74	8499.46	9828.4	10485.7	10221.5	7072.85	8588.72	12136.9	16368	13271.9	15558	11531.8	14111.1	11182.1	16252.5	15538.9	16236	14178.5	13350.1	0.764174	0.748825	0.806486	0.258603	0.0553683	0.0726238
LOC100115834	325.733	163.953	240.877	189.002	239.696	92.0386	189.963	207.32	137.417	154.515	119.72	147.926	594.208	225.67	84.2409	73.9519	92.8207	378.009	846.039	585.543	357.277	238.242	305.249	0.63726	0.664103	0.625	0.379167	0	0.0347222
LOC100115835	815.066	598.41	809.478	672.066	692.319	119.037	89.3942	130.046	150.848	314.578	189.801	491.161	456.095	476.11	99.841	115.036	116.026	685.301	843.844	784.032	330.068	257.217	375.618	0.534033	0.587543	0.620431	0.170847	0.0320804	0.0565075
LOC100115836	13948.9	17036.9	15908.5	18266.7	17916.3	5561.58	6014.24	5308.34	6176.51	9018.16	8170.19	7185.98	4511.17	7276.5	6221.34	5625.04	5331.39	4946.25	4559.39	5715.07	6500.79	6677.09	8199.89	0.53166	0.497025	0.522047	0.152908	0.0386687	0.012518
LOC100115837	3291.52	3374.36	3573.83	2796.49	2781.04	9536.42	5814.35	8987.33	7168.39	6364.45	6018.14	4651.59	3918.56	4400.57	4932.77	5183.68	5963.73	1231.74	1687.69	2454.18	1804.13	2559.52	3043.93	0.166667	0	0	0	0	0.0588235
LOC100115839	1367.88	1543.11	1412.08	1779.68	1724.51	2394.23	2219.96	2229.64	2041.62	1961.16	1825.01	1977.36	1912.71	1748.95	2452.35	2091.78	2126.75	1395.03	1565.88	1488.67	1806.5	1960.75	1802.02	0.750545	0.733244	0.698961	0.267833	0.0502274	0.0674114
LOC100115840	2156.09	2266.46	1995.43	2489.23	2416.83	5316.15	4754.03	3499	4198.95	3030.09	3940.07	6247.57	3057.76	4313.88	6417.91	5919.67	4711.81	4262.24	3915.26	4151.26	5923.47	6786.72	3545.08	0.684122	0.74139	0.686987	0.28134	0.0758943	0.095943
LOC100115841	0	0	0	0	0	0	0	0	0	0	0	1.15567	0	9.63228	17.1602	12.9122	1.16026	7.71446	6.58396	4.25334	7.09823	6.325	4.75466	NA	NA	NA	NA	NA	NA
LOC100115842	755.975	696.707	569.42	691.071	628.238	1563.43	1272.63	1537	1355.57	1191.75	1165.08	680.692	391.856	711.412	617.766	755.953	775.053	639.014	619.989	680.534	369.108	421.667	444.085	0.872536	0.876484	0.876784	0.299557	0.0269466	0.0623684
LOC100115843	536.703	442.336	598.096	611.881	555.639	770.67	1046.66	1208.11	892.691	713.148	895.47	401.019	931.462	569.68	407.164	555.226	688.033	441.01	470.753	496.223	380.938	282.517	453.595	0.486292	0.512386	0.532933	0.161232	0.0530627	0.0600779
LOC100115844	1379.12	1093.27	1305.98	1226.93	1153.86	2433.5	3228.12	3150.33	2762.8	1893.81	2280.53	2277.83	5151.95	2650.25	1857.98	2123.48	2978.38	1929.9	3031.91	3092.18	1157.01	1208.07	1314.19	0.715989	0.680917	0.658428	0.239276	0.0750308	0.0877011
LOC100115846	62.0212	78.4124	83.5696	81.8305	90.8491	73.6309	80.7031	113.084	77.4906	85.5778	104.147	279.673	242.501	183.013	148.202	152.599	172.879	486.011	636.449	490.552	404.599	364.742	210.156	0.940542	0.978408	0.95188	0.336984	0.0743362	0.101862
LOC100115847	6847.24	7401.15	7069.42	7795.54	7420.02	18562.3	14591.1	15172.1	14359.5	12046.7	12519.1	29547.1	21009.3	21398.8	35961.5	24312.6	22893.1	20010	19934	20936.4	32637.6	30931.3	21301.8	0.526127	0.52079	0.537286	0.15853	0.0184081	0.0310375
LOC100115848	1.95342	1.50072	0.81931	3.16763	0	1.22718	0	0	3.09962	5.54671	0.973337	1.15567	3.21194	5.50416	1.56002	7.04304	0	1.28574	1.09733	2.83556	2.36608	2.10833	2.8528	NA	NA	NA	NA	NA	NA
LOC100115853	0	0	0	0.527938	0.405576	1.22718	0	0	0	0.792387	1.94667	1.15567	0	0	10.9201	0	0	14.1432	5.48663	0	14.1965	8.43333	0	0	0	0.142857	0	0	0.0476191
LOC100115854	3911.24	7010.97	3781.12	4630.55	4781.74	9883.72	6533.23	3767.57	5417.11	5005.51	7638.75	4374.22	2897.17	2672.27	8074.64	7178.03	5120.22	7863.61	3697.99	3886.13	9748.23	11007.6	4424.69	0.0691177	0.0946895	0.0691964	0.0971491	0	0
LOC100115855	11.7205	13.8816	12.6993	7.91908	7.70595	2.45436	1.24159	0	5.16604	6.3391	18.4934	43.9156	14.4537	8.25624	56.1606	31.6937	16.2436	524.583	139.36	218.338	618.729	619.85	190.186	NA	NA	NA	NA	NA	NA
LOC100115857	251.992	283.635	312.157	317.819	290.798	566.958	394.824	313.807	288.265	213.945	269.614	2736.63	1898.26	1971.86	2176.22	1356.96	1091.8	4005.09	4326.76	3510.42	3641.39	4621.47	1849.56	0.577598	0.621877	0.579928	0.189135	0.0869366	0.075636
LOC100115859	1382.54	1531.1	1314.99	1341.49	1220.78	1423.53	1402.99	1011.16	1785.38	2056.24	2348.66	743.098	536.394	492.622	2266.7	1981.44	1953.88	1454.18	995.275	965.508	3249.81	2898.96	2297.45	NA	NA	NA	NA	NA	NA
LOC100115863	0.488356	0	0	0	0	1.22718	2.48317	0	0	0	0	2.31135	0	0	3.12003	1.17384	2.32052	1.28574	3.29198	4.25334	13.0134	8.43333	6.65653	NA	NA	NA	NA	NA	NA
LOC100115865	0	0	0	0	0	0	0	0	0	0	0	0	0	0	0	2.34768	0	0	0	0	0	0	0	0.0833333	0.0882353	0	0.0333333	0	0
LOC100115866	84.4856	72.0343	74.1476	40.1233	50.2915	88.357	19.8654	49.003	82.6566	71.3148	65.2136	54.3167	38.5433	42.6572	46.8005	45.7797	64.9745	27.0006	28.5305	31.1912	28.3929	37.95	66.5653	NA	NA	NA	NA	NA	NA
LOC100115867	2023.75	1747.21	1722.6	2288.61	2303.67	4453.44	4557.86	5202.8	3956.15	3828.81	3763.89	5206.31	5542.2	4849.16	4797.05	4077.92	4411.3	5414.27	6726.61	5912.14	6402.6	5844.3	3918.79	0.687386	0.684931	0.68964	0.259451	0.0524108	0.0903445
LOC100115869	10.2555	2.62625	2.45793	1.05588	3.24461	42.9513	11.1743	2.82709	4.13283	4.75432	6.81336	53.161	117.236	27.5208	21.8402	16.4338	22.0449	51.4297	60.353	59.5468	55.6028	29.5167	14.264	NA	NA	NA	NA	NA	NA
LOC100115870	1401.58	1387.04	1319.91	1520.99	1481.16	3248.35	2326.73	2562.29	2611.95	2332.79	2287.34	2996.66	1805.11	2225.06	3018.63	2739.74	2528.2	1983.9	1622.95	1879.98	2500.94	2262.24	1627.05	0.67267	0.63119	0.713179	0.252425	0.0601903	0.0888671
LOC100115872	0	0	0	0	0	0	0	0	0	0	0	0	0	0	0	1.17384	0	2.57149	0	1.41778	0	0	0	NA	NA	NA	NA	NA	NA
LOC100115873	390.685	288.513	441.198	480.424	445.728	159.534	222.244	237.476	213.874	279.713	255.014	145.615	195.928	183.013	90.4809	118.558	116.026	223.719	274.332	241.023	210.581	166.558	239.635	0.826743	0.852533	0.796899	0.379209	0.130774	0.156514
LOC100115874	294.479	192.467	228.588	213.815	171.964	296.978	413.448	536.206	300.663	233.754	256.961	138.681	329.224	268.328	138.841	180.771	226.25	25.7149	71.3262	100.662	30.759	54.8166	106.504	NA	NA	NA	NA	NA	NA
LOC100115877	1073.89	1069.26	1097.06	1164.63	1127.5	2342.69	2761.29	2481.25	1984.79	1578.44	1883.41	2031.67	2208.21	2205.79	1831.46	1911.01	1814.64	1685.61	2364.74	2081.3	1899.96	1621.31	1323.7	0.682901	0.718423	0.72793	0.308599	0.0556167	0.0758869
LOC100115878	19.0459	14.2568	54.4841	46.4586	34.474	29.4523	70.7704	41.4641	47.5275	46.7508	75.9203	21.9578	57.8149	34.401	48.3605	50.4751	82.3784	21.8576	27.4332	9.92446	26.0268	25.3	20.9205	NA	NA	NA	NA	NA	NA
LOC100115879	465.403	545.135	417.029	463.002	407.604	473.692	388.617	415.583	334.759	483.356	348.455	328.211	210.382	375.659	258.963	245.332	165.917	415.295	397.232	402.649	189.286	174.992	206.352	0.733009	0.715808	0.69519	0.253315	0.0532494	0.0855578
LOC100115880	922.993	836.649	877.481	591.819	558.478	1384.26	1678.62	1674.58	1699.63	1287.63	1605.03	2428.07	4109.67	2278.72	2775.27	2337.11	2462.07	2174.19	2485.44	2313.82	2628.71	2726.07	1581.4	0.717782	0.725026	0.704534	0.323882	0.0429534	0.101731
LOC100115881	0.976712	1.50072	2.04828	2.63969	2.02788	7.36309	0	0	2.06641	0.792387	2.92001	13.8681	12.8478	11.0083	29.6403	19.9553	31.327	21.8576	21.9465	11.3422	36.6742	33.7333	19.0186	0.12	0	0	0	0	0
LOC100115883	0.488356	0.375179	0	0	2.43346	36.8154	6.20793	0.942365	14.4649	0.792387	13.6267	17.3351	14.4537	5.50416	90.4809	34.0413	27.8462	18.0004	17.5572	24.1023	23.6608	29.5167	4.75466	NA	NA	NA	NA	NA	NA
LOC100115885	1603.27	2443.16	1683.68	2106.47	2198.22	620.954	373.718	319.462	410.183	836.761	672.576	1936.91	721.08	1658.13	887.649	620.961	423.494	2180.62	1215.84	1621.94	1378.24	1482.16	1022.25	0.709842	0.719278	0.691673	0.273061	0.0412755	0.0985533
LOC100115887	19.5342	7.50358	11.0607	5.27938	10.545	17.1805	6.20793	12.2507	6.19924	15.8477	0.973337	8.08971	0	9.63228	3.12003	7.04304	2.32052	140.146	38.4064	99.2446	49.6876	56.925	35.1845	NA	NA	NA	NA	NA	NA
LOC100115888	0	0	0	0	0	0	0	0	0	0	0	0	0	0	0	0	0	0	0	0	0	2.10833	1.90186	NA	NA	NA	NA	NA	NA
LOC100115890	0	0	0	0	0	0	0	0.942365	3.09962	0	0	0	0	0	9.3601	3.52152	2.32052	2.57149	5.48663	0	5.91519	8.43333	0.950932	0	0	0.142857	0	0	0.0476191
LOC100115891	1031.9	1167.93	1194.14	1322.49	1377.74	1763.46	2044.89	2156.13	1490.92	1276.54	1614.77	864.444	900.949	1073.31	1276.09	1332.31	981.579	426.867	514.646	701.801	359.644	352.092	501.141	NA	NA	NA	NA	NA	NA
LOC100115892	4901.14	3606.59	5333.71	4264.16	4402.53	4382.26	9339.21	9496.21	6109.36	4669.54	5538.29	7280.74	28485.1	13218.2	10023.1	6864.61	8800.56	9056.78	21599.8	14272.8	7044.99	7809.26	7876.57	0.892912	0.832081	0.852613	0.360127	0.0768579	0.0643697
LOC100115895	0	1.12554	0	0	1.21673	1.22718	0	1.88473	0	0	0.973337	2.31135	17.6657	0	0	1.17384	2.32052	6.42872	0	0	8.28127	2.10833	0.950932	NA	NA	NA	NA	NA	NA
LOC100115897	1579.34	1465.82	1661.56	1553.72	1575.66	7.36309	11.1743	11.3084	117.786	161.647	43.8001	5.77837	17.6657	160.997	4.68005	10.5646	4.64103	1.28574	1.09733	109.169	1.18304	12.65	693.23	NA	NA	NA	NA	NA	NA
LOC100115898	7947.5	9376.09	9653.93	7616.04	7816.27	836.938	479.252	509.819	833.798	971.467	563.562	4918.55	1760.14	3892.82	4329.05	2886.47	2754.45	6797.73	6070.41	6840.79	9146.07	8138.16	8089.58	0.548294	0.540399	0.570752	0.178021	0.0962261	0.0874232
LOC100115899	2630.77	2640.51	2694.71	2246.38	2226.21	272.434	135.333	190.358	270.7	627.571	506.135	2262.81	1936.8	1907.19	1322.89	858.077	739.085	2958.5	3110.92	3066.66	2712.71	3223.64	2067.33	0.565365	0.559323	0.565853	0.194107	0.0263408	0.0699228
LOC100115902	78.1369	152.323	73.3283	106.644	88.01	41.7242	2.48317	2.82709	24.797	26.1488	14.6	104.011	19.2716	53.6655	627.127	395.584	206.526	171.004	66.9369	112.005	273.282	406.908	116.014	0	0.172697	0	0	0	0
LOC100115904	4032.35	4803.41	3599.23	3656.5	3356.14	9567.1	8105.08	4689.21	8128.24	5577.61	9965.99	9724.99	6272.91	6950.37	22021.2	15988.9	11944.9	6325.86	3892.22	4898.43	8401.94	13075.9	6742.11	0.501137	0.519025	0.481681	0.220051	0.0234727	0.0666961
LOC100115905	1096.36	959.332	1074.12	1093.89	1260.94	1321.67	1776.71	1624.64	1783.32	1717.1	1575.83	2789.8	3668.03	2747.95	3009.27	1992.01	2572.29	2235.91	3711.16	2939.06	4438.76	3740.18	3468.05	0.808718	0.821718	0.803866	0.205563	0.105329	0.0806459
LOC100115907	215.853	174.083	273.24	223.318	195.082	308.022	239.626	540.917	298.597	258.318	409.775	305.098	531.576	397.675	288.603	253.549	392.167	127.289	295.181	204.16	287.478	284.625	271.016	0.575	0.709821	0.82265	0.214932	0.075	0.0434783
LOC100115910	3642.65	3497.79	3621.76	3869.79	3936.93	5756.71	6823.76	6337.4	5749.8	4767	5040.91	2294.01	4095.22	2972.25	3723.76	4110.79	4294.12	1351.32	1193.89	1604.93	1020.96	1104.77	1945.61	0.604396	0.629336	0.576092	0.234423	0.0788283	0.0749092
LOC100115911	383.848	421.701	405.149	345.272	340.278	126.4	86.911	210.147	178.745	318.54	169.361	221.889	274.621	220.166	127.921	152.599	183.321	273.863	363.215	208.414	257.902	189.75	234.88	0.771824	0.792466	0.774442	0.304237	0.115642	0.132707
LOC100115913	1043.13	1002.1	974.979	1089.67	914.98	335.02	296.739	248.784	276.9	396.986	375.708	524.676	300.316	346.762	193.442	198.379	213.488	835.733	1002.96	720.232	274.465	265.65	370.864	0.624855	0.662413	0.653795	0.260369	0.0404116	0.0559939
LOC100115914	0	0	0	0	0	0	0	0	1.03321	0	2.92001	0	0	0	0	0	0	0	5.48663	0	2.36608	0	0	NA	NA	NA	NA	NA	NA
LOC100115916	1239.94	1249.72	1333.43	1302.42	1558.22	44.1785	38.4892	40.5217	70.2581	139.46	90.5203	197.62	83.5104	247.687	68.6407	75.1257	68.4553	708.445	621.087	575.619	474.398	423.775	528.718	0.843956	0.872882	0.84235	0.325528	0.161475	0.163368
LOC100115917	468.333	358.296	389.992	325.738	347.579	476.146	410.965	453.277	520.737	541.993	480.828	583.615	655.235	649.491	513.245	444.885	568.527	817.733	827.384	788.286	644.756	562.925	682.769	0.26015	0.273333	0.352918	0.167148	0.0508571	0
LOC100115918	714.465	799.131	816.442	927.06	954.321	526.461	867.869	659.655	665.386	472.263	592.762	658.734	782.107	737.557	775.328	748.91	662.508	480.868	749.474	579.872	613.997	636.716	533.473	0.920711	0.932343	0.922644	0.360193	0.124682	0.123825
LOC100115919	713.488	726.721	767.694	824.64	778.706	1189.14	1638.89	1380.56	1341.1	1034.86	1182.6	1439.97	1862.92	1476.49	1352.53	1533.03	1490.93	1305.03	1909.35	1434.79	1524.94	1560.17	901.484	0.837461	0.794791	0.829796	0.33323	0.124357	0.122804
LOC100115920	24.9061	19.1341	26.2179	8.44702	19.4677	52.7688	21.107	49.9453	49.594	30.1107	48.6668	25.4248	64.2388	27.5208	7.80008	23.4768	30.1667	11.5717	14.2652	25.52	1.18304	8.43333	6.65653	NA	NA	NA	NA	NA	NA
LOC100115921	12039.9	14147.2	14384.6	14026.8	14104.3	323.976	263.216	351.502	688.116	1408.07	879.896	597.483	541.212	1718.67	352.564	381.498	328.353	682.73	706.678	913.05	667.233	586.116	3259.8	0.584998	0.613542	0.642339	0.24292	0.0269404	0.0624512
LOC100115922	13.674	20.2597	13.5186	13.1985	8.5171	80.994	12.4159	23.5591	30.9962	7.92387	23.3601	752.343	168.627	134.852	925.09	192.51	162.436	8655.62	3284.3	4308.63	9156.71	6131.03	1736.4	NA	NA	NA	NA	NA	NA
LOC100115924	612.398	550.763	639.881	534.802	545.5	79.7668	90.6358	104.602	116.752	217.114	97.3337	76.2744	75.4805	130.724	54.6006	78.6472	61.4937	194.147	207.395	171.551	102.924	86.4416	251.046	0.816097	0.8016	0.796981	0.291637	0.0546601	0.101459
LOC100115928	0	0	0	0	0	0	0	0	0	0	0	0	0	0	4.68005	7.04304	0	0	0	1.41778	2.36608	0	2.8528	0.075	0.103947	0	0	0	0
LOC100115929	318.408	519.248	478.477	504.709	526.844	985.426	862.903	862.264	852.396	745.636	804.949	1322.09	998.913	1007.26	1204.33	1051.76	1109.21	1026.02	1111.59	1114.37	1223.26	1305.06	663.751	0.680309	0.664348	0.650946	0.262567	0.0934582	0.111349
LOC100115931	0	0	0	0	0	0	0	0	0	0	0	0	0	0	1.56002	0	0	0	0	0	0	0	0	NA	NA	NA	NA	NA	NA
LOC100115933	0	0	0	0	0	0	2.48317	0	0	2.37716	0	0	0	0	0	2.34768	1.16026	0	0	0	1.18304	2.10833	2.8528	NA	NA	NA	NA	NA	NA
LOC100115934	84.9739	56.2768	94.2207	52.7938	83.9543	24.5436	135.333	76.3315	104.354	72.1072	120.694	19.6464	141.325	12.3844	48.3605	77.4734	90.5002	5.14297	12.0706	4.25334	14.1965	40.0583	31.3808	NA	NA	NA	NA	NA	NA
LOC100115935	5074.99	7787.59	5202.21	6142.04	6087.7	181.623	135.333	118.738	542.434	962.75	840.963	175.662	134.901	554.544	174.722	180.771	129.949	361.294	219.465	415.409	223.594	284.625	1904.72	0.686583	0.688873	0.706637	0.267654	0.0657128	0.0972091
LOC100115936	1069.01	950.703	1067.15	1000.44	1003.8	936.339	1292.49	1520.03	912.322	1150.55	994.75	309.72	507.486	547.664	243.363	489.491	575.488	96.4308	177.767	273.632	108.839	105.417	513.504	NA	NA	NA	NA	NA	NA
LOC100115937	1458.72	1511.22	1597.24	1520.46	1533.89	29.4523	31.0397	30.1557	126.051	196.512	77.8669	30.0475	27.3015	105.955	18.7202	34.0413	22.0449	64.2872	111.927	104.916	62.701	44.275	451.693	0.723456	0.724769	0.728169	0.293422	0.0887616	0.150316
LOC100115938	2644.45	2795.08	2852.43	3339.74	3363.44	1111.83	1651.31	1552.07	1386.56	2326.45	2074.18	1448.06	1193.23	1398.06	915.73	977.808	894.559	1420.75	1446.28	1352.56	1145.18	1163.8	1513.88	0.70703	0.695497	0.711103	0.319776	0.0604606	0.0810026
LOC100115939	9925.34	17612.8	10532.6	8580.58	8128.15	39651.4	22248	14081.8	19516.3	16764.5	29913.6	24585.8	10692.5	14343.8	51035.9	39053.6	24083.5	23152.4	10235.9	13678.7	28239.1	42609.4	17805.3	0.423071	0.426509	0.430528	0.125938	0.0257105	0.0309344
LOC100115940	0	0	0	0	0	1.22718	0	0.942365	0	0	0	4.62269	22.4836	0	4.68005	3.52152	4.64103	1.28574	6.58396	0	9.4643	10.5417	0	NA	NA	NA	NA	NA	NA
LOC100115941	147.972	183.838	182.706	138.32	158.175	19.6349	13.6575	11.3084	35.1291	29.3183	24.3334	33.5145	56.2089	37.1531	56.1606	56.3443	45.2501	32.1436	62.5476	24.1023	66.2501	134.933	173.07	NA	NA	NA	NA	NA	NA
LOC100115944	2550.19	2737.68	2544.37	2882.02	2863.77	2865.47	3351.04	3601.72	3435.41	4282.06	3693.81	3703.93	4279.91	2842.9	8154.2	5634.43	6367.5	4245.52	4820.55	5018.94	7912.16	7366.51	7159.57	0.565748	0.59113	0.5435	0.235915	0.0338925	0.0406179
LOC100115945	725.208	765.365	552.625	976.158	908.896	2487.5	2344.12	1524.75	2040.58	1464.33	2462.54	2251.25	1130.6	1404.94	1792.46	2151.65	1666.13	2592.06	1788.64	2274.12	3268.73	3611.57	1945.61	0.746757	0.741591	0.739557	0.275095	0.0694924	0.115543
LOC100115947	26.8596	21.7604	29.0855	24.2852	14.6007	30.6795	19.8654	9.42365	14.4649	12.6782	13.6267	357.103	499.456	286.216	98.281	79.8211	110.225	565.727	1111.59	645.09	253.17	349.983	97.946	0.834661	0.790548	0.845057	0.373796	0.0691521	0.144935
LOC100115948	13157.3	12482.2	13186.8	13312	12234.2	27160	22074.2	19556	24231.8	20268.5	22416.9	19857.9	21426.8	15426.8	26810.4	25508.7	27994.7	8020.47	10190.9	9779.85	13222.8	15515.2	13615.5	0.778656	0.832722	0.78183	0.290771	0.0600716	0.053996
LOC100115950	5.37191	18.3838	9.01241	13.7264	11.3561	180.396	45.9387	56.5419	4.13283	5.54671	7.78669	104.011	118.842	70.178	17.1602	25.8245	26.6859	106.717	91.0781	110.587	82.8127	48.4917	39.9392	0.225	0.150376	0.328947	0.0555556	0.0666667	0
LOC100115951	2235.2	2179.04	2255.56	2364.64	2271.23	2837.24	2499.31	3004.26	2818.59	2823.28	2468.38	5467.49	5383.21	4370.3	3920.32	3426.44	3830.01	6053.28	6184.53	5788.79	6907.76	5812.67	3181.82	0.695908	0.728394	0.737092	0.231136	0.0831954	0.073978
LOC100115952	0	0.375179	0	0	0	0	0	1.88473	0	0	0	0	0	0	1.56002	4.69536	1.16026	0	0	0	8.28127	0	1.90186	0.2	0	0	0	0	0
LOC100115953	1820.59	2065.73	1822.15	2003.53	2042.48	1882.5	1611.58	1516.26	1619.04	2058.62	2127.71	2980.48	2046	2628.24	5188.61	3204.58	2984.18	2228.19	1845.7	1857.29	2985.99	3255.27	2559.91	0.173913	0.0833333	0.1875	0.0625	0.0416667	0
LOC100115954	60.0678	50.274	48.3393	25.869	37.7186	68.7221	96.8437	35.8099	86.7894	34.865	38.9335	125.968	112.418	70.178	224.642	130.296	120.667	286.721	296.278	290.645	604.532	522.866	308.102	NA	NA	NA	NA	NA	NA
LOC100115955	392.15	560.892	434.644	522.131	588.491	79.7668	42.2139	19.7897	39.2619	18.2249	22.3867	468.048	171.839	345.386	82.6809	78.6472	51.0514	642.872	393.94	534.503	436.541	200.292	211.107	0.811284	0.831994	0.802646	0.309556	0.109855	0.11938
LOC100115956	2260.6	1982.45	2770.09	1907.97	2093.99	3481.51	4447.36	4246.3	3352.76	3013.45	2830.46	5120.79	7499.87	6825.16	4274.44	3339.57	4308.04	5907.99	8487.82	8664.05	6251.17	4397.98	5397.49	0.911375	0.926823	0.923741	0.307269	0.0545053	0.12876
LOC100115957	458.566	322.654	414.161	464.058	468.035	400.061	473.044	364.695	386.42	387.477	434.108	523.52	473.761	452.717	380.644	372.107	551.123	982.308	974.426	898.872	933.417	748.458	483.074	0.789653	0.798803	0.844449	0.341487	0.108786	0.109735
LOC100115958	105.485	88.167	95.4496	97.6686	113.561	160.761	233.418	209.205	174.612	150.554	132.374	250.781	313.164	250.439	149.762	169.033	205.366	487.297	567.318	368.623	295.759	297.275	158.806	0.813527	0.846301	0.840746	0.391846	0.0652636	0.0921559
LOC100115960	1234.56	1135.67	1067.15	1237.49	1129.12	920.386	629.484	1016.81	738.743	1038.82	711.509	906.048	1198.05	1226.05	792.488	797.037	788.976	775.303	675.953	842.161	946.43	794.841	719.856	0.486709	0.463038	0.482043	0.180145	0.0746525	0.0647655
LOC100115962	3.90685	3.00143	3.6869	1.58382	2.43346	4.90872	9.93269	19.7897	4.13283	3.16955	0.973337	6.93404	0	9.63228	18.7202	1.17384	10.4423	41.1438	27.4332	29.7734	67.4332	42.1667	39.9392	NA	NA	NA	NA	NA	NA
LOC100115963	0	0.375179	1.63862	0	0.405576	0	0	0	0	0	0.973337	1.15567	0	0	0	0	0	0	0	0	0	0	0	NA	NA	NA	NA	NA	NA
LOC100115967	527.424	790.502	543.612	625.607	683.802	551.004	274.391	332.655	338.892	444.529	426.321	375.594	163.809	305.481	714.487	562.269	328.353	1679.18	663.882	955.584	1844.36	1501.13	730.316	0	0.0666667	0.363636	0	0	0
LOC100115969	28.813	36.3923	27.4469	41.1792	25.1457	115.355	64.5625	17.9049	76.4573	41.9965	49.6402	562.813	330.83	170.629	1009.33	564.617	417.693	4154.24	2079.43	2379.03	3420.16	3407.07	949.981	0	0	0.142857	0	0	0
LOC100115971	1.46507	1.50072	1.22897	0	0	6.13591	0	0	6.19924	2.37716	3.89335	119.034	1.60597	28.8968	104.521	76.2996	46.4103	344.579	224.952	252.365	388.036	415.342	135.983	0	0	0.375	0	0	0
LOC100115973	2.44178	1.12554	0.409655	0	0	2.45436	3.72476	0	6.19924	1.58477	1.94667	5.77837	0	0	14.0401	1.17384	4.64103	0	10.9733	2.83556	14.1965	10.5417	15.2149	NA	NA	NA	NA	NA	NA
LOC100115975	931.295	676.823	933.604	654.644	640.81	1645.65	2000.2	3042.9	1403.1	1099.83	1204.99	2418.82	6664.77	3499.27	2171.54	1535.38	1844.81	2829.92	4766.79	4189.54	3459.2	2241.16	2398.25	0.895803	0.849765	0.849007	0.334896	0.040154	0.0441936
LOC100115976	2390.01	1964.44	2363.3	1294.51	1184.69	3276.57	4518.13	3788.31	3842.5	2912.81	4184.37	2649.96	5656.22	2849.78	3056.07	3483.96	3874.1	1974.9	2506.29	2600.21	1698.84	1686.67	2212.82	0.772053	0.736203	0.748763	0.239721	0.0853284	0.102589
LOC100115981	3.41849	1.12554	2.04828	1.58382	5.67807	30.6795	13.6575	41.4641	11.3653	5.54671	0	335.145	705.02	583.441	524.165	137.339	201.885	642.872	1761.21	1093.11	817.479	761.108	1049.83	NA	NA	NA	NA	NA	NA
LOC100115982	4014.28	5132.07	4152.26	4963.68	5096.47	2998	1147.23	1160.99	1122.06	1064.18	1050.23	7760.35	4079.16	7017.8	13065.1	7536.05	6743.42	3979.38	3137.26	3881.88	6361.19	6540.05	4291.56	0.702876	0.682502	0.688509	0.235776	0.0492047	0.0778333
LOC100115984	1.46507	0.375179	1.63862	0	0.405576	1.22718	0	1.88473	0	0.792387	0	0	0	0	3.12003	1.17384	0	1.28574	0	0	1.18304	0	4.75466	NA	NA	NA	NA	NA	NA
LOC100115985	105.973	121.183	146.657	92.9172	56.3751	99.4017	64.5625	120.623	147.749	115.689	139.187	78.5858	149.355	129.348	166.922	80.9949	162.436	45.001	81.2022	62.3823	95.8261	111.742	105.553	NA	NA	NA	NA	NA	NA
LOC100115986	246.131	121.558	216.708	204.84	182.104	175.487	327.779	364.695	216.974	192.55	186.881	77.4301	456.095	214.662	202.802	187.814	416.533	73.2874	174.475	123.347	52.0537	103.308	140.738	NA	NA	NA	NA	NA	NA
LOC100115987	0.488356	1.50072	3.27724	0	2.02788	1.22718	0	2.82709	4.13283	2.37716	0.973337	0	0	0	20.2802	4.69536	9.28207	0	0	0	9.4643	10.5417	2.8528	NA	NA	NA	NA	NA	NA
LOC100115988	1903.12	2528.71	2060.56	2344.05	2448.06	4518.48	4174.21	4939.88	4003.68	3040.39	3165.29	4843.43	4392.32	4408.83	2892.27	3543.82	3418.12	11189.8	7716.4	12465.1	4350.03	2770.35	1809.62	0.830214	0.797366	0.804647	0.243009	0.0386657	0.0369521
LOC100115990	15.139	34.8916	22.531	25.341	34.0684	82.2211	31.0397	26.3862	19.6309	18.2249	9.73337	1081.71	359.737	609.585	530.406	406.148	374.763	1653.47	1391.41	1405.02	1339.2	1503.24	705.592	NA	NA	NA	NA	NA	NA
LOC100115991	567.469	462.22	559.179	577.037	489.531	510.507	588.512	603.113	554.832	590.328	596.655	364.037	403.098	313.737	324.483	345.109	389.847	487.297	488.31	438.094	295.759	293.058	303.347	0.755544	0.74051	0.715466	0.27719	0.0986777	0.103876
LOC100115992	38.5801	69.7833	56.1227	56.4894	38.1242	69.9493	88.1526	91.4094	49.594	48.3356	76.8936	60.095	81.9044	56.4176	170.042	88.038	78.8976	59.1442	40.6011	60.9645	95.8261	109.633	50.3994	NA	NA	NA	NA	NA	NA
LOC100115993	2326.04	2593.24	2066.71	2759.53	2890.95	5881.88	7098.15	5866.22	5415.04	4751.95	5918.86	4970.55	3224.79	3974	4959.29	5116.77	5445.09	5439.98	5324.23	6710.35	7785.57	7743.91	6036.52	0.57801	0.745405	0.504643	0.350929	0.0582418	0.0731579
LOC100115995	354.058	324.155	389.172	438.717	430.722	468.783	628.243	591.805	449.445	463.546	404.908	389.462	578.149	449.965	361.924	327.501	372.443	558.013	717.651	605.392	539.465	482.808	316.66	0.829659	0.800585	0.826694	0.395357	0.125819	0.124603
LOC100115996	351.616	371.427	481.345	422.879	479.391	416.014	478.011	445.739	422.582	438.982	396.148	395.24	332.436	355.018	216.842	316.937	394.488	236.577	289.694	258.036	263.817	238.242	287.182	0.927627	0.931958	0.958712	0.402738	0.0730038	0.0962527
LOC100115997	44.4404	39.769	37.6883	66.5202	72.1926	49.0872	64.5625	48.0606	63.0257	49.128	75.9203	21.9578	24.0895	26.1447	35.8804	45.7797	25.5257	14.1432	4.38931	11.3422	10.6473	16.8667	28.528	0.857348	0.849862	0.843262	0.285635	0.0586914	0.0551678
LOC100115999	3630.44	4731.01	3684.03	4055.1	3962.89	698.266	294.256	345.848	849.297	1274.95	1259.5	820.528	497.85	583.441	287.043	305.198	265.699	1262.6	902.002	779.779	436.541	664.125	1546.22	0.829058	0.818123	0.881809	0.227771	0.051478	0.0993482
LOC100116002	2.44178	0.375179	0	1.05588	0	2.45436	0	0.942365	4.13283	3.16955	0.973337	250.781	77.0865	96.3228	263.643	184.293	125.308	4388.24	940.409	1172.5	2250.14	3111.9	231.077	NA	NA	NA	NA	NA	NA
LOC100116003	35.65	47.6477	64.3158	40.6513	37.313	58.9047	72.012	78.2163	95.0551	57.0519	119.72	95.9209	96.3581	44.0333	117.001	111.515	140.391	180.004	127.29	103.498	235.425	278.3	170.217	NA	NA	NA	NA	NA	NA
LOC100116006	0	0.375179	0	0	0	0	0	0	0	0	0	3.46702	0	0	6.24006	7.04304	3.48078	5.14297	3.29198	2.83556	13.0134	8.43333	7.60746	NA	NA	NA	NA	NA	NA
LOC100116008	33.6966	45.0215	45.8814	96.6127	98.9606	25.7708	83.1863	69.735	63.0257	30.9031	62.2935	68.1847	226.442	66.0499	107.641	93.9072	66.1347	105.431	133.874	141.778	1287.15	111.742	77.9765	0.401282	0.278571	0.591062	0.195325	0.0311147	0.0935294
LOC100116009	298.874	317.776	251.119	328.906	288.365	422.15	340.195	262.92	363.689	376.384	360.135	658.734	273.015	304.105	962.53	602.18	453.661	837.019	672.661	767.019	1288.33	1353.55	808.293	0.821447	0.816945	0.84882	0.351407	0.0644726	0.11185
LOC100116010	3.90685	2.62625	4.09655	3.16763	0	1.22718	0	6.59655	2.06641	1.58477	6.81336	1.15567	0	0	10.9201	1.17384	8.12181	11.5717	14.2652	7.0889	20.1116	16.8667	2.8528	NA	NA	NA	NA	NA	NA
LOC100116011	100.601	103.174	91.7627	87.1098	80.3041	19.6349	9.93269	22.6168	18.5977	47.5432	25.3068	13.8681	0	13.7604	9.3601	10.5646	10.4423	3.85723	0	7.0889	7.09823	6.325	25.6752	NA	NA	NA	NA	NA	NA
LOC100116013	1385.95	1628.65	1339.98	1439.69	1550.92	2647.03	3169.77	2598.1	2663.61	2317.73	2845.06	2424.6	1512.82	2351.65	3073.23	2163.39	2029.29	4195.38	2875	3639.44	4266.03	2753.48	1978.89	0.625109	0.644062	0.628916	0.237079	0.0887013	0.120418
LOC100116016	409.242	383.433	542.383	425.518	352.446	206.166	167.614	156.433	170.479	270.996	166.441	676.069	825.468	626.098	268.323	325.154	297.026	795.875	1033.68	939.988	693.26	708.4	439.331	0.598279	0.593663	0.690975	0.116251	0.0443668	0.0771407
LOC100116017	146.507	155.324	147.476	115.091	161.014	187.759	93.119	177.165	173.579	148.176	109.014	191.842	149.355	133.476	461.765	234.768	227.411	81.0018	46.0877	75.1423	101.741	177.1	125.523	0.780853	0.775588	0.724489	0.24739	0.0393059	0.0719615
LOC100116018	134.786	154.574	124.945	192.17	174.803	306.795	340.195	287.421	242.804	160.062	268.641	661.045	464.125	357.77	680.167	606.875	424.655	753.446	803.243	832.237	997.301	1039.41	437.429	0.731876	0.693284	0.756631	0.328411	0.0955022	0.153927
LOC100116021	1.46507	0.375179	0	0	0	0	0	0	3.09962	0	7.78669	2.31135	0	0	12.4801	8.21688	4.64103	1.28574	3.29198	0	3.54911	0	0.950932	NA	NA	NA	NA	NA	NA
LOC100116022	17.5808	18.0086	14.7476	8.44702	10.1394	18.4077	27.3149	3.76946	38.2287	11.0934	68.1336	5.77837	0	0	9.3601	18.7814	25.5257	5.14297	2.19465	1.41778	1.18304	4.21667	3.80373	NA	NA	NA	NA	NA	NA
LOC100116025	4433.29	3336.84	4603.29	3144.93	3144.43	5298.97	6029.14	10050.3	5814.89	4866.05	4283.65	9690.32	22873.8	13353.1	9756.34	6344.6	7613.62	10154.8	19923.1	17006.3	13143.6	10992.8	11522.4	0.906896	0.897085	0.936318	0.327782	0.0236624	0.0745779
LOC100116026	122.089	94.5451	111.017	115.091	111.939	72.4037	42.2139	77.2739	73.3577	91.9169	64.2402	61.2507	52.997	89.4426	81.1208	53.9966	63.8142	68.1444	63.6449	56.7112	39.0403	35.8417	70.369	0.849755	0.909474	0.820902	0.307851	0.0387338	0.0563232
LOC100116027	829.228	979.967	727.957	712.717	617.287	1624.79	1380.64	915.036	1052.84	956.411	1219.59	1193.81	493.032	982.492	1856.42	1614.03	775.053	447.439	334.685	455.107	560.76	864.416	520.16	0	0.130435	0	0	0	0
LOC100116028	747.184	449.089	634.146	725.387	707.325	141.126	172.581	212.974	224.206	404.91	245.281	169.884	324.406	210.534	184.082	181.945	228.571	329.15	469.656	355.863	449.554	470.158	496.387	0.25042	0.310625	0.262391	0.13287	0	0.0111111
LOC100116029	5130.18	5046.16	4967.48	2464.94	2186.87	7995.09	7067.11	7671.79	7567.21	6338.3	8243.19	3825.28	4225.3	3806.12	5928.06	6200.22	5187.52	1166.17	1167.56	1926.76	1209.06	2053.52	3215.1	0.62681	0.67948	0.627882	0.274235	0.0958643	0.0871096
LOC100116030	1161.31	1665.79	1208.89	1646.11	1562.69	1087.28	641.9	666.252	921.621	1232.16	1303.3	337.457	167.021	471.982	1725.38	982.504	815.662	862.734	536.593	586.961	1425.56	1870.09	1198.17	0.278195	0.386946	0.373611	0.121212	0.0371517	0.0416667
LOC100116031	309.618	262.25	315.434	274	227.934	201.258	440.763	380.715	305.829	298.73	337.748	27.7362	73.8746	104.579	51.4805	107.993	139.231	29.5721	50.477	48.2045	36.6742	44.275	118.867	0.810075	0.878559	0.898268	0.378939	0.203044	0.197679
LOC100116032	249.061	197.719	204.418	225.43	223.473	203.712	247.076	169.626	334.759	273.374	334.828	72.8074	56.2089	130.724	124.801	214.813	226.25	59.1442	44.9904	60.9645	57.9689	73.7916	123.621	NA	NA	NA	NA	NA	NA
LOC100116034	12.6973	8.62911	10.651	5.80732	14.6007	4.90872	1.24159	8.48128	5.16604	4.75432	4.86668	2.31135	0	4.12812	9.3601	9.39072	2.32052	5.14297	3.29198	1.41778	8.28127	10.5417	7.60746	NA	NA	NA	NA	NA	NA
LOC100116035	0.976712	0.375179	0.81931	1.05588	3.24461	2.45436	0	5.65419	2.06641	2.37716	0	0	0	0	0	1.17384	3.48078	0	0	0	5.91519	6.325	5.70559	NA	NA	NA	NA	NA	NA
LOC100116036	712.511	603.288	701.739	887.465	973.789	289.615	546.298	636.096	595.127	527.73	575.242	287.763	860.799	352.266	330.723	315.763	458.302	709.73	1424.33	947.077	205.849	198.183	332.826	0.808197	0.819451	0.796861	0.2755	0.0545858	0.0478725
LOC100116039	0.488356	6.00286	5.32552	1.05588	3.24461	13.499	6.20793	0.942365	26.8634	5.54671	3.89335	70.4961	49.785	22.0166	179.402	157.294	121.827	185.147	201.908	154.538	330.068	219.267	80.8293	NA	NA	NA	NA	NA	NA
LOC100116041	0	0	0.81931	0	0	3.68154	0	0.942365	6.19924	1.58477	0.973337	9.24539	24.0895	15.1364	365.044	100.95	81.2181	165.861	62.5476	45.369	494.51	562.925	461.202	NA	NA	NA	NA	NA	NA
LOC100116042	0	0	0	0	0	0	0	0	0	0	0	0	0	0	0	1.17384	0	0	4.38931	1.41778	4.73215	2.10833	0	NA	NA	NA	NA	NA	NA
LOC100116044	2.44178	0	0	0	0	2.45436	0	5.65419	0	0	0	0	0	0	0	0	0	0	6.58396	0	0	2.10833	0	NA	NA	NA	NA	NA	NA
LOC100116045	3870.71	4836.06	4038.38	4293.2	4307.63	293.296	131.608	98.9483	482.508	891.435	829.283	2844.11	1344.2	1797.11	2921.91	1220.79	1132.41	2842.78	2145.27	2428.66	3642.57	3579.95	3222.71	0.496791	0.503289	0.516477	0.10797	0.00793651	0.0193603
LOC100116047	210.97	232.986	199.912	202.2	197.11	564.503	530.157	572.015	542.434	415.211	446.762	275.05	261.773	187.141	1006.21	629.178	648.584	626.157	475.142	554.352	1201.97	1444.21	731.267	0	0.125	0	0	0	0
LOC100116049	1404.02	1336.39	1353.5	1429.13	1421.14	1090.96	768.542	818.915	934.02	1195.71	900.336	2059.41	1279.96	1023.77	5335.26	2880.6	2235.82	3540.94	3091.17	2330.83	4831.53	6521.07	3225.56	0.493972	0.458459	0.481373	0.187054	0.0493311	0.03125
LOC100116054	502.518	616.794	590.313	634.054	631.888	38.0426	69.5288	15.0778	109.52	73.692	130.427	119.034	144.537	96.3228	950.05	524.706	431.616	394.723	341.269	283.556	922.77	993.025	718.905	NA	NA	NA	NA	NA	NA
LOC100116055	5875.41	6463.58	5723.7	5674.28	6099.06	4954.13	2817.16	2874.21	3729.88	3063.37	3288.9	11741.6	7228.47	8292.01	9085.53	7308.32	7983.74	14692.2	12077.2	14404.6	18240.1	16546.2	9256.38	0.845373	0.815872	0.828296	0.274198	0.0590851	0.0908494
LOC100116056	264.689	282.885	196.634	202.728	267.68	481.055	135.333	263.862	109.52	365.29	132.374	100.544	30.5134	112.835	39.0004	65.735	44.0898	128.574	61.4503	168.716	177.456	88.55	153.1	NA	NA	NA	NA	NA	NA
LOC100116059	347.221	284.761	409.245	296.701	323.65	176.714	235.901	359.983	178.745	201.266	146.974	160.639	444.853	232.551	90.4809	77.4734	168.237	232.72	648.52	370.041	166.808	162.342	167.364	0.701676	0.620793	0.626112	0.218725	0.0632582	0.0863988
LOC100116061	819.461	1144.3	952.448	993.052	1067.88	396.38	352.611	229.937	266.568	374.799	280.321	142.148	44.9671	134.852	74.8808	190.162	136.911	30.8578	12.0706	41.1156	74.5314	67.4666	364.207	NA	NA	NA	NA	NA	NA
LOC100116062	1.95342	3.00143	3.27724	4.22351	6.48922	2.45436	0	0	1.03321	3.96194	1.94667	1.15567	9.63581	11.0083	3.12003	4.69536	1.16026	3.85723	0	7.0889	17.7456	10.5417	2.8528	NA	NA	NA	NA	NA	NA
LOC100116063	1816.2	2117.13	2034.76	2662.92	2740.07	1657.92	1840.03	1347.58	1502.28	1679.86	1797.75	2647.65	1893.44	2364.04	1926.62	1879.32	1913.27	1470.89	1830.34	1724.02	1976.86	1908.04	1629.9	0.794719	0.796953	0.787206	0.304914	0.040232	0.064162
LOC100116064	411.684	363.923	387.943	405.457	438.022	46.6329	109.26	70.6774	102.288	152.931	58.4002	52.0053	27.3015	71.554	60.8406	48.1274	52.2116	45.001	34.0171	42.5334	44.9554	46.3833	165.462	0.778117	0.74492	0.705055	0.307693	0.0817193	0.118828
LOC100116065	1138.85	1059.88	938.11	1163.05	1037.06	1477.53	1082.66	973.463	1436.16	1298.72	1320.82	2254.72	1066.36	1439.34	1691.06	1522.47	1616.24	2328.48	1545.04	1888.48	1794.67	2047.19	1252.38	0.755307	0.752731	0.7138	0.243267	0.0775365	0.152906
LOC100116066	5250.8	6117.67	5522.15	6052.29	5953.05	10532.9	8917.07	8916.66	7813.11	6971.42	7935.61	5623.51	5102.16	6000.91	6542.71	7012.52	5750.24	2480.2	2766.36	3421.1	2011.16	3204.67	3392.93	0.686371	0.662377	0.700545	0.283541	0.0426604	0.083163
LOC100116067	1543.2	1150.3	1498.11	833.087	847.654	1827.27	2193.88	2301.25	2133.57	1826.45	1856.15	775.457	2135.94	1033.41	868.929	1298.27	1502.53	582.442	780.199	962.672	538.282	423.775	929.061	0.892374	0.958518	0.952381	0.410712	0.102375	0.135054
LOC100116068	0	0.375179	0	0	0	0	0	0	0	0	1.94667	2.31135	0	0	46.8005	35.2152	19.7244	5.14297	0	0	4.73215	44.275	7.60746	0	0.2	0	0	0	0
LOC100116069	463.45	487.733	446.934	559.087	513.46	285.933	201.137	263.862	216.974	314.578	219.974	560.502	399.886	448.589	477.365	509.446	396.808	349.722	452.098	331.76	596.251	725.266	424.116	0.683095	0.693897	0.676011	0.298927	0.123392	0.145174
LOC100116070	2330.92	2539.96	2247.37	2467.58	2375.46	1060.28	1270.14	1065.81	1140.66	1492.06	1360.72	238.069	208.776	444.461	416.524	659.698	436.257	770.16	263.358	425.334	204.666	255.108	791.176	0.682486	0.673193	0.671753	0.249052	0.0714706	0.0834864
LOC100116071	534.75	557.516	615.302	600.266	632.293	82.2211	398.549	150.778	167.38	189.381	261.828	108.633	594.208	163.749	149.762	164.338	273.821	261.006	472.948	225.427	190.469	183.425	255.801	0.622005	0.599591	0.653071	0.225946	0.0878371	0.12227
LOC100116075	1627.2	1761.09	1731.2	1930.14	2015.31	123.945	152.715	184.703	304.796	665.605	500.295	380.217	308.346	379.787	98.281	107.993	110.225	316.293	307.251	338.849	159.71	248.783	542.031	0.779148	0.792355	0.793909	0.303578	0.077835	0.0860493
LOC100116078	442.939	463.721	542.383	485.703	496.02	458.966	718.879	746.353	395.718	458	373.761	249.625	459.307	328.873	248.043	375.629	363.161	131.146	205.2	202.743	154.978	143.367	212.058	0.751652	0.728127	0.794393	0.325735	0.11336	0.142678
LOC100116079	0	0	0	0	0	0	0	0	0	0	0	0	0	0	0	0	0	0	0	0	2.36608	0	0	0	0.192308	0.15	0.030303	0	0
[truncated: 12,113 more rows]
