# Supplementary material for: Dnmt1a is essential for gene body methylation and the regulation of the zygotic genome in a wasp
Source: PLoS Genet. 2022 May 6;18(5):e1010181. doi: 10.1371/journal.pgen.1010181 (PMC9075658; doi:10.1371/journal.pgen.1010181)
Supplement: S2 Data — (XLSX) [file pgen.1010181.s015.xlsx]

## Sheet: Information
## This Excel file is an output of DEseq2, ran under standard parameters
Down-regulated and differentially methylated genes of interest in Nv-dnmt1a pRNAi samples corresponding to the middle and late blastoderm stage will be highlighted in yellow
See sheets labeled MiddleBlastoderm-DEGs and LateBlastoderm-DEGs for genes of interest

## Sheet: Egg
Gene_ID	eggctrl.rep1	eggctrl.rep2	eggctrl.rep3	eggRNAi.rep2	eggRNAi.rep3	padj	log2FoldChange	pvalue	foldChange	log10padj	Methylation_status
140up	848.77	680.407	944.599	832.712	937.926	0.841719	0.103831	0.570726	1.07462	0.0748	Methylated
Abtb2	47.5946	31.5873	36.7658	28.3075	57.2571	0.92113	0.161381	0.75381	1.11836	0.0357	Unmethylated
Acads	2514.58	1964.39	2238.95	1928.45	2187.59	0.76372	-0.12079	0.427213	0.919684	0.117066	Unmethylated
Acox3	984.754	1130.31	988.907	1187.74	1099.7	0.675128	0.14333	0.314183	1.10445	0.170614	Methylated
ACP	0	0	0	0	0	1	NA	1	NA	NA	Unmethylated
Acpr	45.3282	23.0502	29.2241	38.9228	24.5388	1	-0.0355	0.94509	0.975706	NA	Unmethylated
Adat2	539.405	414.903	438.362	548.458	505.317	0.686413	0.183967	0.325388	1.136	0.163415	Methylated
Adat3	485.011	406.366	474.185	412.818	416.25	0.780717	-0.133552	0.450761	0.911584	0.107506	Methylated
Adipor1	2522.51	2547.47	2909.22	3254.18	3040.08	0.281642	0.242414	0.0555142	1.18297	0.550302	Methylated
Ahcy	6308.55	5993.04	7197.62	6468.26	6985.37	0.900106	0.0497	0.698203	1.03503	0.0457	Methylated
Akhr	0	0.85371	0	0	1.81769	1	1.40685	0.71386	2.65158	NA	Unmethylated
Alkbh7	290.1	261.235	363.888	372.715	428.065	0.322426	0.393698	0.0694233	1.31376	0.49157	Methylated
Ammecr1	387.556	466.979	592.024	488.304	381.714	0.815491	-0.151437	0.514	0.900353	0.0886	Unmethylated
Ankrd40	468.013	348.314	329.95	452.92	430.792	0.680073	0.211641	0.319329	1.158	0.167444	Methylated
Anxb11	3532.2	3506.19	3535.18	3725.97	3589.93	0.859514	0.0535	0.610142	1.03776	0.0657	Methylated
Ap2a2	4936.24	7184.82	4800.3	6487.13	6121.06	0.739752	0.160231	0.390299	1.11747	0.130914	Methylated
apd-3	0	0.85371	0	0	0	1	-0.867371	0.8416	0.548145	NA	Unmethylated
Apip	594.932	637.721	574.113	667.585	532.582	0.99042	-0.00769	0.964025	0.994683	0.00418	Methylated
APOOL	555.27	717.116	729.661	691.175	690.721	0.932434	0.0486	0.784628	1.03427	0.0304	Methylated
Arp1	98235.2	101959	98828.5	85834.2	83905.3	0.129962	-0.231977	0.0155099	0.851467	0.886182	Unmethylated
Arp11	1693.01	1552.04	1744.96	1839.99	1789.51	0.674394	0.125824	0.312818	1.09113	0.171086	Methylated
Arpc2	1873.19	1230.2	1643.15	1231.38	1099.7	0.173553	-0.440574	0.0245003	0.736841	0.760569	Methylated
ARPC4	4703.93	5000.18	4637.21	5540.01	4998.64	0.58436	0.140128	0.219876	1.102	0.23332	Methylated
Atg4	1232.93	1180.68	1106.75	1269.12	1386.89	0.534846	0.179496	0.177968	1.13249	0.271771	Methylated
Atg9	2080.56	1637.42	1795.87	1894.24	1914.93	0.908443	0.0522	0.720565	1.03682	0.0417	Methylated
Atp13a1	4395.7	4709.06	4084.78	5071.76	5012.27	0.374187	0.197523	0.0906893	1.14673	0.426911	Methylated
Atp5a1	33591.6	38364.9	40256.7	29863.2	31568.7	0.15978	-0.284231	0.0212504	0.821179	0.796479	Methylated
Atp5b	26547.6	30590.1	33421.1	23349	24884.1	0.130708	-0.323881	0.0156497	0.798918	0.883699	Methylated
Atp5c1	7905.23	8221.23	10109.7	8035.79	8317.73	0.802845	-0.097	0.49454	0.934965	0.0954	Methylated
Atp5d	4266.51	3431.06	4513.71	4169.46	4145.23	0.948996	0.0307	0.836275	1.0215	0.0227	Methylated
Atp5e	2244.88	1607.54	2212.55	1652.45	1614.11	0.352265	-0.307311	0.0807263	0.808147	0.45313	Methylated
Atp5f1	5953.85	5037.74	6400.09	5784.16	5592.11	0.951562	-0.0273	0.842949	0.981233	0.0216	Methylated
Atp5g2	27951.6	29405.2	33145.8	24253.6	24754.2	0.112272	-0.299999	0.0123351	0.812253	0.949727	Methylated
Atp5h	5525.5	4966.03	6236.05	4773.35	4490.59	0.26849	-0.267623	0.0510316	0.830687	0.571073	Methylated
Atp5i	3378.08	2707.97	3655.84	2453.32	2542.03	0.135416	-0.378319	0.0166142	0.769334	0.868329	Methylated
Atp5j	1877.72	1575.09	2175.78	1646.55	1742.25	0.729784	-0.146593	0.376625	0.903381	0.136806	Methylated
Atp5j2	3223.97	2959.81	3340.98	2383.73	2629.28	0.0722376	-0.340461	0.00652	0.789789	1.14124	Methylated
Atp5l	3424.54	2778.83	3793.48	2535.88	2533.86	0.117244	-0.394399	0.0130984	0.760806	0.93091	Methylated
Atp5o	4453.49	4583.57	5444.17	4346.38	4448.79	0.675506	-0.134488	0.314613	0.910993	0.170371	Methylated
Atp7a	4648.4	5108.6	4201.68	4838.22	5009.54	0.820333	0.0816	0.52417	1.05822	0.086	Methylated
B3gat	1070.88	1120.92	1212.33	917.635	912.479	0.169785	-0.310829	0.0233495	0.806179	0.7701	Methylated
b6	45.3282	67.4431	73.5317	113.23	57.2571	0.667065	0.446023	0.305159	1.36228	0.175832	Unmethylated
Bgb	12853.9	12103.9	12297.7	10056.2	10385.4	0.0667182	-0.280874	0.00579539	0.823092	1.17576	Unmethylated
Bora	6725.57	7166.9	7125.98	7555.74	6919.93	0.888196	0.0467	0.669357	1.03288	0.0515	Methylated
Brd8	6976	6057.93	6615.02	2191.47	1914.02	2.78e-32	-1.67438	8.74e-35	0.313302	31.5556	Methylated
C1q-VP	1.1332	0.85371	0.942714	0	0.908843	1	-0.956162	0.738881	0.515426	NA	Unmethylated
Cad	4461.42	5745.47	4004.65	5028.12	4737.8	0.935729	0.0435	0.796731	1.03059	0.0288	Unmethylated
Cbp	1775.73	1949.02	2102.25	1791.63	2004.91	0.939395	-0.033	0.810413	0.977416	0.0272	Unmethylated
Cc2d1	2968.99	3552.29	3124.15	3477.1	3697.17	0.589609	0.157755	0.223901	1.11555	0.229436	Methylated
Ccdc86	1592.15	767.485	1499.86	783.174	795.238	0.106694	-0.704222	0.0115345	0.613774	0.971859	Methylated
CCE-A4	428.351	332.947	294.127	418.715	422.612	0.593829	0.260268	0.226797	1.1977	0.226339	Unmethylated
CCE-A5	10.1988	5.12226	5.65628	9.43583	2.72653	1	-0.214668	0.850946	0.861744	NA	Unmethylated
CCE-A6	7.93243	27.3187	17.9116	49.5381	10.9061	1	0.749335	0.361426	1.68102	NA	Methylated
CCE-A9	27.1969	29.0261	32.995	41.2818	33.6272	1	0.32739	0.506128	1.25474	NA	Unmethylated
CCE-B2	0	1.70742	2.82814	0	0	1	-2.99821	0.354404	0.125155	NA	Unmethylated
CCE-B6	0	2.56113	0	9.43583	16.3592	1	3.82864	0.0134862	14.2081	NA	Unmethylated
CCE-E11	26.0637	24.7576	13.198	7.07687	31.8095	1	-0.11531	0.883412	0.923184	NA	Methylated
Cct7	4821.78	5750.59	5518.65	4404.17	4655.1	0.281067	-0.243947	0.0553655	0.844432	0.55119	Methylated
Cctgamma	9484.92	7727.78	9482.76	9251.83	8520.41	0.99593	-0.00197	0.988438	0.998636	0.00177	Unmethylated
Cdk1	11682.2	10393.1	11505.8	12382.2	11995.8	0.63176	0.122946	0.266329	1.08896	0.199448	Methylated
Cdk10	2729.89	2452.71	2750.84	2879.11	2971.92	0.585202	0.146112	0.220692	1.10658	0.232694	Methylated
Cdk2	1415.37	1593.88	1365.99	1884.81	1833.14	0.0842358	0.349512	0.00805826	1.27413	1.0745	Methylated
Cdk4	4573.61	4404.29	4805.96	4702.58	4761.43	0.898918	0.0426	0.693484	1.02996	0.0463	Unmethylated
Cdk5	2725.36	2134.27	2650.91	2736.39	2791.06	0.68837	0.143177	0.329171	1.10433	0.162178	Methylated
Cenp-a	2310.6	1770.59	1981.58	1692.55	1849.5	0.586797	-0.189413	0.221741	0.876963	0.231512	Unmethylated
Chordc1	326.363	295.384	372.372	391.587	296.283	0.941361	0.0512	0.814446	1.03612	0.0262	Methylated
Cht5	2.26641	0.85371	3.77086	0	0.908843	1	-2.18404	0.375558	0.220059	NA	Unmethylated
Cin	1230.66	1039.82	1106.75	918.814	1019.72	0.489623	-0.214239	0.14859	0.862	0.310139	Methylated
Ckiialpha	9547.24	10649.2	10116.3	10690.8	10408.1	0.839056	0.0621	0.56492	1.04396	0.0762	Methylated
Cnpy2	1291.85	898.957	1277.38	1112.25	1104.24	0.920498	-0.0601	0.75061	0.959188	0.036	Methylated
Cox15	1231.79	928.836	1300.95	1214.86	1046.99	0.962304	-0.029	0.875347	0.98012	0.0167	Unmethylated
Cox4I1	5268.27	4621.13	5547.87	4379.41	4812.33	0.580442	-0.162714	0.214819	0.893343	0.236241	Methylated
Cox5a	3558.26	3046.04	4097.04	2984.08	2968.28	0.369147	-0.261179	0.0885607	0.834406	0.432801	Methylated
Cox5b	5092.62	4449.54	6118.21	4414.79	4465.15	0.466631	-0.23346	0.135854	0.850592	0.331026	Methylated
Cox6a1	2451.12	1770.59	2847.94	2176.14	2285.74	0.897941	-0.0787	0.690379	0.946939	0.0468	Methylated
Cox6b1	3341.82	2632.84	3785.94	2664.44	2635.65	0.355155	-0.295815	0.0820638	0.814612	0.449582	Methylated
Cox7c	2384.26	1550.34	2534.02	2456.85	2440.24	0.725966	0.183834	0.370694	1.1359	0.139084	Unmethylated
Cpap3-a1	0	0	0	0	0	1	NA	1	NA	NA	Unmethylated
Cpap3-a2	9.06563	9.39081	2.82814	3.53844	9.99728	1	-0.0483	0.965271	0.967063	NA	Unmethylated
Cpap3-d1	0	10.2445	16.9689	10.6153	0	1	-0.800298	0.654214	0.574231	NA	Unmethylated
Cpap3-d2	9.06563	20.489	16.0261	15.3332	6.3619	1	-0.512411	0.548757	0.70105	NA	Unmethylated
Cpap3-e	863.501	577.108	676.869	523.689	677.997	0.65886	-0.229348	0.295762	0.853021	0.181207	Unmethylated
CPLCP1	47.5946	48.6615	51.8493	45.9997	35.4449	0.810451	-0.284091	0.507919	0.821259	0.0913	Unmethylated
CPLCP2	62.3262	40.9781	49.9638	35.3844	29.083	0.499203	-0.664225	0.154436	0.631027	0.301722	Unmethylated
CPR3	0	0.85371	0	1.17948	2.72653	1	2.49921	0.383093	5.65376	NA	Unmethylated
CPR34	0	0	0	7.07687	0	1	4.30167	0.180295	19.7212	NA	Unmethylated
CPR35	11.332	5.12226	16.0261	35.3844	20.9034	1	1.37948	0.0676368	2.60175	NA	Unmethylated
CPR39	9820.35	9059.57	11783	6701.8	6608.2	0.000520428	-0.619028	1.9e-05	0.65111	3.28364	Unmethylated
CPR40	245.905	147.692	178.173	94.3583	99.9728	0.0306028	-0.96724	0.00208892	0.511484	1.51424	Unmethylated
CPR49	78.1911	96.4692	55.6201	82.5635	69.0721	0.987692	-0.022	0.954108	0.984853	0.00538	Unmethylated
Crc	20065.6	18593	21680.5	22362.9	21185.1	0.684901	0.114465	0.323724	1.08257	0.164372	Unmethylated
Crcp	424.951	332.947	499.638	518.971	518.95	0.483083	0.308979	0.144854	1.23883	0.315978	Methylated
Creb	1019.88	1303.62	959.683	1238.45	1157.87	0.782877	0.129616	0.454571	1.094	0.106306	Methylated
Crl	516.741	431.124	450.617	442.305	593.475	0.767339	0.155438	0.434258	1.11376	0.115013	Methylated
Csnk1e	11667.5	12838.1	9803.28	11876.2	11250.6	0.978357	0.0159	0.91133	1.01107	0.0095	Methylated
Ctps	2762.75	2170.98	2278.54	2968.75	3037.35	0.180023	0.321604	0.0260223	1.24972	0.744672	Methylated
Cwf19l1	1248.79	1188.36	1061.5	1145.27	1250.57	0.930562	0.0397	0.780719	1.02791	0.0313	Methylated
Cyb561d1-like	2.26641	4.26855	13.198	4.71792	5.45306	1	-0.375721	0.764753	0.77072	NA	Unmethylated
Cyc1	5544.77	5930.72	6713.07	5164.94	5699.36	0.598043	-0.158411	0.230645	0.896011	0.223268	Methylated
Cyc1l	4.53282	0.85371	5.65628	2.35896	9.08843	1	0.666223	0.638456	1.58691	NA	Unmethylated
cycB	80171.9	71353.1	75018.4	90989.7	86378.3	0.199325	0.231928	0.0310702	1.1744	0.700437	Methylated
cycD	1129.8	1915.73	1107.69	1285.63	1310.55	0.899802	-0.0936	0.695739	0.937205	0.0459	Unmethylated
Cyp303a1	0	3.41484	2.82814	2.35896	4.54422	1	0.712301	0.692035	1.63841	NA	Unmethylated
CYP314A1	2946.33	3234.71	2817.77	2859.06	3014.63	0.938075	-0.0305	0.803513	0.979085	0.0278	Unmethylated
CYP4AB12	0	0	9.42714	0	10.9061	1	0.801639	0.734533	1.74308	NA	Unmethylated
CYP4AB14	26.0637	9.39081	11.3126	21.2306	11.815	1	0.0884	0.909116	1.0632	NA	Unmethylated
CYP4AB15	2.26641	11.0982	4.71357	8.25635	9.99728	1	0.581419	0.597054	1.49632	NA	Unmethylated
CYP4AB17	123.519	52.93	108.412	148.614	109.061	0.637231	0.442869	0.274102	1.3593	0.195703	Unmethylated
CYP4AB21	4.53282	0.85371	1.88543	0	0	1	-3.65668	0.170633	0.0793	NA	Unmethylated
CYP4AB4	30.5965	24.7576	22.6251	10.6153	17.268	1	-0.882489	0.174213	0.542431	NA	Unmethylated
CYP4AB8	1.1332	0	0.942714	0	0	1	-1.84835	0.583246	0.277709	NA	Unmethylated
CYP4AB9	4.53282	1.70742	11.3126	4.71792	3.63537	1	-0.490153	0.715317	0.71195	NA	Unmethylated
CYP4BW5	5.66602	7.68339	11.3126	4.71792	3.63537	1	-0.989673	0.378494	0.503592	NA	Unmethylated
CYP4G43	12894.7	18721.9	14032.3	12169.9	12049.4	0.277623	-0.329558	0.054338	0.79578	0.556545	Unmethylated
CYP4G44	2.26641	3.41484	0	0	0	1	-3.31536	0.290983	0.100456	NA	Unmethylated
CYP6AQ4	0	0	0.942714	4.71792	0	1	2.74908	0.403963	6.72287	NA	Unmethylated
CYP6AQ5	4.53282	3.41484	5.65628	1.17948	8.17959	1	0.0757	0.95395	1.05386	NA	Unmethylated
CYP6AQ8	0	0	0.942714	0	0	1	-0.867371	0.801883	0.548145	NA	Unmethylated
CYP6AQ9	0	0	2.82814	0	1.81769	1	-0.0319	0.990332	0.978113	NA	Unmethylated
CYP6AS28P	0	5.97597	12.2553	14.1537	7.27075	1	0.797537	0.53745	1.73813	NA	Unmethylated
CYP6AS30	269.703	159.644	154.605	227.639	168.136	0.983929	0.025	0.935409	1.0175	0.00704	Unmethylated
CYP6AS31	502.009	465.272	493.982	612.15	527.129	0.525395	0.224845	0.172284	1.16865	0.279514	Unmethylated
CYP6BD2	16.9981	20.489	18.8543	20.0511	7.27075	1	-0.481706	0.525059	0.71613	NA	Unmethylated
CYP6CK10	65.7258	29.0261	35.8231	50.7176	32.7184	0.977989	-0.0587	0.910228	0.960108	0.00967	Unmethylated
CYP6CK11	27.1969	11.9519	4.71357	1.17948	20.9034	1	-0.37753	0.745661	0.769754	NA	Unmethylated
CYP6CK3	713.919	820.415	668.384	622.765	706.171	0.740622	-0.143562	0.391554	0.905281	0.130403	Unmethylated
CYP9AG3	4.53282	11.0982	8.48443	15.3332	14.5415	1	0.878484	0.307323	1.83844	NA	Unmethylated
CYP9AG4	16.9981	5.97597	16.0261	28.3075	16.3592	1	0.784635	0.307977	1.72266	NA	Unmethylated
CYP9AG6	3552.59	3003.35	3408.85	2956.95	2978.28	0.564985	-0.162204	0.200923	0.893659	0.247963	Unmethylated
CYP9P3	0	0.85371	0	0	0	1	-0.867371	0.8416	0.548145	NA	Unmethylated
CYP9P4	6.79922	2.56113	1.88543	15.3332	0	1	1.02948	0.528766	2.04129	NA	Unmethylated
CYP9P5	4.53282	15.3668	8.48443	25.9485	21.8122	1	1.31445	0.0938628	2.48707	NA	Unmethylated
Cypl	690.121	722.239	814.505	816.199	755.249	0.854485	0.0808	0.59993	1.05763	0.0683	Methylated
Daam	5.66602	2.56113	2.82814	4.71792	8.17959	1	0.833871	0.50379	1.78246	NA	Unmethylated
Dcst1	0	3.41484	0.942714	0	0	1	-2.94524	0.371635	0.129836	NA	Unmethylated
Dctn2	1600.08	1181.53	1523.43	1309.22	1314.19	0.774323	-0.128821	0.442756	0.914579	0.111078	Methylated
Dctn3	847.637	580.523	941.771	803.225	926.111	0.832723	0.131724	0.549357	1.0956	0.0795	Methylated
Dctn4	2409.19	2391.24	2891.3	2967.57	2744.71	0.629869	0.15539	0.263817	1.11372	0.20075	Methylated
Dctn5	1353.05	1163.61	1479.12	1230.2	1379.62	0.954657	-0.0286	0.855215	0.980379	0.0202	Methylated
Dctn6	756.98	633.453	693.838	732.456	757.066	0.812665	0.101825	0.510447	1.07313	0.0901	Methylated
Denr	2071.5	1511.92	2049.46	2145.47	1844.95	0.863052	0.0878	0.618244	1.06271	0.064	Methylated
Dip3	1067.48	933.105	1005.88	1016.71	983.368	0.995197	-0.00253	0.983833	0.998245	0.00209	Unmethylated
DLC-A	19284.9	19178.6	18815.6	18974.3	19021.2	0.984775	-0.00721	0.939814	0.995015	0.00666	Methylated
Dnmt1a	7206.04	8161.47	7208.93	123.845	107.244	2.06e-245	-6.03213	2.59e-249	0.0153	244.685	Methylated
Dsx	74.7915	78.5413	96.1568	91.9994	69.0721	0.963654	-0.0525	0.878996	0.96426	0.0161	Unmethylated
E2f8	215.309	188.67	182.887	218.204	227.211	0.740622	0.189604	0.391562	1.14045	0.130403	Methylated
Ecr	228.907	508.811	209.283	312.562	279.924	0.935008	-0.0942	0.795961	0.93677	0.0292	Unmethylated
EF-1a	140701	150743	148873	111765	118242	0.0107402	-0.351898	0.000588654	0.783552	1.96899	Methylated
Efhd1	15595.2	14983.5	14634.7	13974.5	13800.8	0.604402	-0.117961	0.238418	0.921489	0.218674	Unmethylated
Egl	14335	16159.9	13092.4	17645	16898.1	0.267023	0.249383	0.0506503	1.1887	0.573451	Methylated
Eh1	7893.9	8046.22	9197.12	6593.29	6558.21	0.0488812	-0.349697	0.00382696	0.784749	1.31086	Unmethylated
eIF-2beta	14603.6	9797.18	12667.2	10434.8	10715.3	0.553822	-0.22441	0.192428	0.855945	0.25663	Methylated
Eif2a	3263.63	3132.26	3108.13	3361.51	3314.55	0.796608	0.0755	0.481069	1.05374	0.0988	Methylated
Eif2ak1	2099.83	2230.74	2187.1	2053.47	1867.67	0.581944	-0.148915	0.217049	0.901928	0.235119	Methylated
Eif2b3	401.154	400.39	369.544	385.69	486.231	0.739752	0.162074	0.388187	1.11889	0.130914	Methylated
Eif4g	16091.5	15479.5	16846.3	8487.53	7772.43	1.57e-16	-0.989375	1.54e-18	0.503696	15.803	Unmethylated
Emc	26.0637	17.0742	20.7397	17.6922	22.7211	1	-0.0642	0.918329	0.956478	NA	Unmethylated
Es2	3089.11	2669.55	2911.1	3161	3017.36	0.766194	0.0964	0.431801	1.06911	0.115661	Methylated
Eve	1685.07	2194.89	1489.49	1480.25	1592.29	0.599811	-0.220577	0.232837	0.858222	0.221986	Unmethylated
Exdl2	10520.7	9855.23	11297.5	12707.7	12375.7	0.181741	0.248431	0.0267072	1.18791	0.740546	Methylated
Eyg	0	1.70742	1.88543	0	0	1	-2.66373	0.426138	0.157811	NA	Unmethylated
faa	414.753	413.196	518.493	356.203	400.8	0.576425	-0.2448	0.21101	0.843933	0.239257	Unmethylated
Farsb	1936.65	1855.11	2237.06	2136.04	2046.72	0.891235	0.0574	0.674224	1.04056	0.05	Methylated
Fgfr1op	1360.98	1108.12	1359.39	1039.12	935.2	0.150231	-0.370527	0.0194327	0.7735	0.823241	Methylated
Fibp	550.737	562.595	650.473	484.766	548.941	0.644317	-0.184913	0.280243	0.879702	0.190901	Methylated
Fru	1634.08	2232.45	1410.3	2141.93	1982.19	0.613234	0.228767	0.247915	1.17183	0.212374	Unmethylated
Ft	6668.91	5817.18	6886.53	5363.09	5354.9	0.194986	-0.268895	0.0298546	0.829955	0.709996	Methylated
fzy	14361.1	12734.8	13891.8	14203.3	13630.8	0.939091	0.0267	0.809143	1.01865	0.0273	Methylated
Gadd45gip1	1653.34	1117.51	1692.17	1328.09	1263.29	0.677551	-0.198877	0.316843	0.871229	0.169058	Methylated
Gaj	1212.53	876.76	1206.67	1328.09	1162.41	0.686742	0.181008	0.325717	1.13368	0.163207	Methylated
Gemin7	266.303	216.842	255.475	146.255	186.313	0.157986	-0.560508	0.0209324	0.678063	0.801382	Unmethylated
Glct-1	463.48	779.437	383.685	550.817	483.505	0.938521	-0.07	0.807211	0.952647	0.0276	Unmethylated
GluCl	1.1332	5.97597	8.48443	14.1537	2.72653	1	0.667866	0.602796	1.58872	NA	Unmethylated
Gnao	45.3282	56.3449	90.5005	104.974	122.694	0.206963	0.827507	0.0334509	1.77462	0.684107	Unmethylated
Gnbp1-2	1748.53	1491.43	1607.33	1275.02	1173.32	0.0501541	-0.400397	0.00395937	0.75765	1.29969	Unmethylated
Gnf1	6705.17	5158.12	6488.7	2308.24	2063.98	2.59e-18	-1.48471	2.25e-20	0.35732	17.5861	Methylated
Gns	69.1254	66.5894	63.1618	48.3586	44.5333	0.532057	-0.514611	0.176252	0.699982	0.274042	Unmethylated
Gr2	31.7297	50.3689	30.1668	17.6922	33.6272	1	-0.536569	0.348883	0.689408	NA	Unmethylated
Gr3	447.616	269.772	442.133	431.689	397.165	0.896591	0.102018	0.686165	1.07327	0.0474	Unmethylated
Gr41	0	0.85371	1.88543	0	0	1	-2.27042	0.515121	0.20727	NA	Unmethylated
Gr42	0	0	2.82814	0	1.81769	1	-0.0319	0.990332	0.978113	NA	Unmethylated
Gr5	29.4633	18.7816	24.5106	28.3075	44.5333	1	0.600014	0.276726	1.51573	NA	Unmethylated
Gr53	0	0	3.77086	0	1.81769	1	-0.443393	0.897274	0.735403	NA	Unmethylated
GRD	0	0	0	0	0	1	NA	1	NA	NA	Unmethylated
GST-mic1	3401.88	2501.37	3475.79	2088.86	2394.8	0.0728987	-0.479157	0.00661632	0.717397	1.13728	Methylated
GstD1	6055.84	5835.96	7062.81	3684.69	4601.47	0.00175112	-0.608419	7.11e-05	0.655915	2.75668	Unmethylated
GstO1	2979.19	2924.81	3220.31	2890.9	3043.72	0.923118	-0.0354	0.760495	0.975768	0.0347	Methylated
GstO2	818.173	696.627	917.261	819.738	907.934	0.849814	0.0928	0.588397	1.06643	0.0707	Methylated
GstS2	4.53282	4.26855	3.77086	0	17.268	1	1.06173	0.472023	2.08743	NA	Unmethylated
GstS3	4186.06	3480.58	4685.29	2875.57	2662.91	0.00559595	-0.572261	0.000270829	0.672562	2.25213	Methylated
GstS5	1414.24	1096.16	1604.5	965.993	892.484	0.0398773	-0.561763	0.00295587	0.677474	1.39927	Unmethylated
GstS6	293.5	302.213	321.465	239.434	208.125	0.179146	-0.453152	0.0258529	0.730445	0.746793	Unmethylated
GstS8	14958.3	15232.7	16644.6	11567.1	12623.8	0.0205229	-0.368103	0.00127704	0.774801	1.68776	Unmethylated
GstT1	2468.12	1416.3	1901.45	2677.42	2676.54	0.175718	0.473764	0.0249606	1.38873	0.755184	Unmethylated
GstT2	139.384	92.2007	159.319	102.615	99.0639	0.636992	-0.367959	0.27231	0.774878	0.195866	Unmethylated
GstT3	755.847	668.455	876.724	830.353	817.959	0.827331	0.103903	0.537632	1.07468	0.0823	Unmethylated
GstZ1	1631.81	1438.5	1688.4	1816.4	1764.97	0.548599	0.175157	0.187205	1.12909	0.260745	Unmethylated
Gt	9985.79	10035.4	11562.4	9419.32	9254.75	0.486816	-0.173228	0.147361	0.886856	0.312635	Methylated
hairy	208.51	261.235	188.543	167.486	172.68	0.477347	-0.368709	0.141614	0.774475	0.321166	Unmethylated
Hb	9431.66	13606.4	8185.59	11358.4	10819.8	0.878964	0.0914	0.649971	1.06537	0.056	Unmethylated
Herpud2	813.64	695.774	652.358	705.328	795.238	0.907794	0.0603	0.718774	1.04272	0.042	Methylated
Hex109	2.26641	5.12226	7.54171	9.43583	2.72653	1	0.258777	0.837615	1.19646	NA	Unmethylated
Hex70b	100.855	47.8078	41.4794	43.6407	47.2598	0.712245	-0.471423	0.353885	0.721253	0.14737	Unmethylated
Hex83	1.1332	0	0	0	2.72653	1	1.99003	0.61528	3.97245	NA	Unmethylated
HisCl1	21.5309	10.2445	15.0834	12.9743	13.6326	1	-0.22067	0.771823	0.858167	NA	Unmethylated
Hmbs	1668.08	1779.13	1669.55	1926.09	1894.94	0.514688	0.163308	0.164726	1.11985	0.288456	Methylated
hmm203054	0	0	0	0	0	1	NA	1	NA	NA	Unmethylated
hmm536144	0	0	0	0	0	1	NA	1	NA	NA	Unmethylated
hmm867024	1.1332	0	0	0	0	1	-0.867371	0.748731	0.548145	NA	Unmethylated
Ho	906.563	647.966	845.614	770.2	832.5	0.994765	0.0041	0.981722	1.00284	0.00228	Methylated
Hop2	1785.93	1195.19	1713.85	1454.3	1261.47	0.662567	-0.204586	0.299704	0.867788	0.17877	Methylated
HSC70	126879	164018	151004	112968	119477	0.123211	-0.341875	0.0141719	0.789015	0.909352	Methylated
Iars2	1517.36	1444.48	1367.88	1674.86	1727.71	0.278959	0.237874	0.0547721	1.17925	0.55446	Methylated
Icmt	177.913	187.816	250.762	235.896	277.197	0.556622	0.320705	0.195551	1.24894	0.254439	Unmethylated
Ift52	86.1235	98.1766	110.298	126.204	91.7932	0.879384	0.143735	0.650787	1.10476	0.0558	Unmethylated
Ighmbp2	1172.87	1123.48	1146.34	757.225	736.163	9.26e-05	-0.620084	2.89e-06	0.650633	4.03344	Methylated
Imd	490.677	355.143	369.544	430.51	437.154	0.866889	0.101366	0.623986	1.07279	0.062	Methylated
Ints12	1141.14	992.865	1071.87	1213.68	1236.03	0.480453	0.197807	0.143619	1.14695	0.318349	Methylated
Ints3	2193.88	2720.77	2248.37	2165.52	2267.56	0.783192	-0.107599	0.455002	0.928132	0.106132	Methylated
ITR	14.7317	24.7576	18.8543	23.5896	19.0857	1	0.122413	0.847966	1.08855	NA	Unmethylated
kinesin-2B	3821.16	3673.51	3424.88	3833.31	3580.84	0.944143	0.0263	0.821369	1.01841	0.025	Methylated
kinesin-B	3901.62	3104.09	3618.14	1729.12	1482.32	1.46e-11	-1.14144	2.14e-13	0.453307	10.8368	Methylated
Kr	2710.62	2824.07	2521.76	2627.88	2420.25	0.788315	-0.0899	0.462088	0.939611	0.1033	Unmethylated
Ku80	984.754	857.979	1083.18	596.816	702.536	0.0127928	-0.584312	0.000715623	0.666967	1.89304	Methylated
Lage3	341.094	243.307	344.091	312.562	315.369	0.980913	0.0228	0.919706	1.01592	0.00837	Methylated
Lin	4082.93	5409.11	5115.17	5902.11	5236.75	0.573784	0.19344	0.208082	1.14349	0.241252	Methylated
Lobe	10956.9	11147.7	11666.1	12954.2	12459.3	0.361637	0.174705	0.0846565	1.12873	0.441727	Methylated
LOC100107367	2132.69	3396.06	2467.08	2423.83	2402.98	0.789554	-0.143738	0.465613	0.905171	0.102618	Unmethylated
LOC100110062	13.5984	5.97597	8.48443	5.89739	0.908843	1	-1.49691	0.233091	0.354312	NA	Unmethylated
LOC100112394	0	2.56113	2.82814	3.53844	3.63537	1	0.969885	0.590456	1.95868	NA	Unmethylated
LOC100113484	1280.52	1118.36	1430.1	1174.76	1261.47	0.887759	-0.0666	0.66838	0.954876	0.0517	Unmethylated
LOC100113485	688.988	582.23	544.889	844.507	665.273	0.367178	0.318076	0.0874742	1.24667	0.435124	Methylated
LOC100113486	29972.1	31364.5	32929.9	33769.7	34233.4	0.63176	0.113802	0.266758	1.08208	0.199448	Methylated
LOC100113487	711.652	551.497	743.801	757.225	745.251	0.710289	0.168247	0.351828	1.12369	0.148565	Methylated
LOC100113489	3510.67	3151.04	3725.61	3820.33	3815.32	0.620285	0.141127	0.25462	1.10277	0.207409	Methylated
LOC100113490	1831.26	1704.86	1974.04	1593.48	1709.53	0.610588	-0.152778	0.245998	0.899517	0.214252	Unmethylated
LOC100113492	2613.17	3019.57	2815.89	2218.6	2522.04	0.29822	-0.248494	0.0609454	0.841775	0.525463	Unmethylated
LOC100113493	3550.33	2760.9	3357	3624.54	3485.41	0.686888	0.141858	0.326127	1.10332	0.163114	Methylated
LOC100113494	1338.31	1032.14	1184.05	1342.25	1558.67	0.326448	0.293427	0.0709279	1.22555	0.486186	Methylated
LOC100113496	875.967	870.784	985.136	945.942	908.843	0.954657	0.0258	0.855891	1.01805	0.0202	Methylated
LOC100113501	2658.5	2148.79	2640.54	2651.47	2845.59	0.666606	0.147427	0.303822	1.10759	0.176131	Methylated
LOC100113502	4109	5614.85	4646.64	5061.14	4761.43	0.943505	0.0356	0.818851	1.02501	0.0253	Methylated
LOC100113507	7666.13	6694.79	9489.36	5614.32	5909.3	0.0575273	-0.464364	0.00478008	0.724791	1.24013	Methylated
LOC100113511	769.446	823.83	896.521	1029.69	1056.98	0.155921	0.329712	0.0206196	1.25676	0.807095	Methylated
LOC100113512	149.583	13.6594	5.65628	2.35896	4.54422	0.0367179	-4.00394	0.0026448	0.0623	1.43512	Unmethylated
LOC100113517	34681.7	32578.4	43475.1	25056.8	26636.4	0.0125729	-0.514088	0.000701745	0.700235	1.90056	Unmethylated
LOC100113518	9411.26	8450.02	10363.3	8140.76	8824.87	0.620118	-0.14923	0.253824	0.901732	0.207526	Methylated
LOC100113519	2427.32	2073.66	2550.98	2612.55	2509.32	0.723699	0.123777	0.368021	1.08958	0.140442	Methylated
LOC100113520	8302.99	10528	9126.41	7414.2	8026.9	0.266276	-0.27155	0.0504435	0.828429	0.574668	Unmethylated
LOC100113522	1249.92	1106.41	1334.88	1124.04	1317.82	0.986724	-0.00987	0.948764	0.993179	0.0058	Methylated
LOC100113523	1343.98	1122.63	1245.33	1388.25	1552.3	0.356868	0.25028	0.0826784	1.18944	0.447493	Methylated
LOC100113525	1397.24	1296.79	1611.1	1207.79	1312.37	0.580099	-0.18699	0.214171	0.878436	0.236498	Methylated
LOC100113526	13632.4	11497.8	12563.5	12595.7	11468.7	0.862041	-0.0624	0.614861	0.957637	0.0645	Methylated
LOC100113530	352.426	328.678	473.242	382.151	449.877	0.859352	0.1138	0.609645	1.08207	0.0658	Methylated
LOC100113537	3170.7	2882.98	3511.61	2456.85	2423.88	0.0495141	-0.385687	0.00388395	0.765414	1.30527	Methylated
LOC100113538	2014.84	1753.52	2024.01	2289.37	1984.91	0.656061	0.146277	0.292856	1.10671	0.183056	Methylated
LOC100113539	1314.52	1680.95	1849.6	1902.5	1714.08	0.706618	0.162074	0.347846	1.11889	0.150815	Methylated
LOC100113540	2772.95	2753.21	2782.89	2625.52	2819.23	0.94624	-0.0245	0.825623	0.983175	0.024	Methylated
LOC100113542	883.899	711.14	771.14	844.507	679.815	0.929635	-0.0499	0.777457	0.966011	0.0317	Methylated
LOC100113545	8259.92	8286.11	7848.09	8619.63	8749.43	0.706554	0.095	0.347548	1.06806	0.150855	Methylated
LOC100113547	2848.87	2665.28	2637.71	2462.75	2482.05	0.598043	-0.135952	0.231159	0.910069	0.223268	Methylated
LOC100113548	4241.58	3892.06	4224.3	3550.23	3340	0.172453	-0.257917	0.0241653	0.836294	0.763328	Unmethylated
LOC100113551	4936.24	4784.19	5654.4	4796.94	4815.96	0.784671	-0.0926	0.45674	0.937853	0.105312	Unmethylated
LOC100113555	0	0	0	0	0	1	NA	1	NA	NA	Unmethylated
LOC100113557	0	0	0	0	0	1	NA	1	NA	NA	Unmethylated
LOC100113558	5802	6501	5975.86	6981.34	6903.57	0.369964	0.188114	0.0890146	1.13927	0.431841	Methylated
LOC100113560	33009.1	28915.2	33938.6	30383.4	29858.2	0.790815	-0.0852	0.469121	0.942635	0.101925	Methylated
LOC100113561	848.77	865.662	1040.76	871.635	915.205	0.937631	-0.0397	0.800795	0.972829	0.028	Methylated
LOC100113566	1894.72	2077.93	2201.24	1569.89	1870.4	0.331843	-0.258169	0.0729597	0.836148	0.479067	Unmethylated
LOC100113567	9252.61	9323.37	10081.4	10173	9668.27	0.860308	0.0545	0.611757	1.03847	0.0653	Methylated
LOC100113569	5017.83	3914.26	4599.5	4102.23	4080.71	0.679307	-0.140377	0.318689	0.907282	0.167934	Unmethylated
LOC100113570	3074.38	2629.43	3740.69	2419.11	2177.59	0.0863675	-0.454085	0.00844675	0.729973	1.06365	Methylated
LOC100113574	809.108	709.433	629.733	560.252	669.817	0.598043	-0.217061	0.230672	0.860317	0.223268	Methylated
LOC100113577	1561.56	944.203	1207.62	1085.12	1256.02	0.904877	-0.0791	0.712911	0.946677	0.0434	Unmethylated
LOC100113578	369.425	275.748	345.976	365.638	359.902	0.809167	0.136949	0.50575	1.09958	0.092	Methylated
LOC100113581	0	0	0	0	0	1	NA	1	NA	NA	Unmethylated
LOC100113582	2082.83	1781.69	1851.49	2216.24	2193.04	0.394258	0.211063	0.100609	1.15754	0.40422	Methylated
LOC100113583	2540.64	2313.55	2848.88	3057.21	2918.3	0.406192	0.218566	0.105842	1.16358	0.391268	Methylated
LOC100113585	12038	10112.2	10670.6	11220.4	11287.8	0.913936	0.0409	0.734852	1.02879	0.0391	Unmethylated
LOC100113588	1254.46	1204.58	1344.31	1193.63	1296.01	0.953224	-0.0256	0.847417	0.982379	0.0208	Methylated
LOC100113589	6284.75	5962.31	6379.35	6579.13	6380.99	0.836301	0.0617	0.554739	1.04369	0.0776	Methylated
LOC100113590	892.965	814.439	865.411	761.943	828.865	0.782795	-0.107151	0.452456	0.92842	0.106352	Methylated
LOC100113592	5318.13	7881.45	5620.46	7873.02	8205.04	0.250498	0.357601	0.0457226	1.28129	0.601196	Methylated
LOC100113593	2497.58	2493.69	2770.64	2683.31	2533.86	0.981344	0.0115	0.924227	1.008	0.00818	Methylated
LOC100113596	4070.47	4341.12	4652.29	4308.64	4459.69	0.983523	0.00968	0.933881	1.00673	0.00722	Methylated
LOC100113599	1558.16	1377.89	1656.35	1576.96	1724.08	0.769968	0.109433	0.437228	1.0788	0.113527	Methylated
LOC100113601	2158.75	2310.99	1941.99	2912.13	2765.61	0.0243	0.409261	0.00157621	1.328	1.61439	Methylated
LOC100113603	3349.75	3384.96	3927.35	2412.03	2588.39	0.00286415	-0.507216	0.000124575	0.703579	2.543	Unmethylated
LOC100113606	3356.55	4873.83	3992.39	3510.13	3466.33	0.547299	-0.22443	0.186446	0.855933	0.261775	Methylated
LOC100113609	2086.23	2964.93	2134.3	2755.26	2867.4	0.555095	0.230709	0.193149	1.17341	0.255633	Unmethylated
LOC100113612	226.641	245.868	272.444	239.434	292.648	0.876186	0.101035	0.642793	1.07254	0.0574	Methylated
LOC100113616	1337.18	1032.99	1387.68	1453.12	1251.48	0.821075	0.11048	0.52619	1.07959	0.0856	Methylated
LOC100113617	12941.2	11329.6	13122.6	14537.1	14359.7	0.316107	0.213155	0.0667413	1.15922	0.500166	Methylated
LOC100113619	13.5984	2.56113	12.2553	5.89739	0	1	-1.72854	0.257614	0.301757	NA	Unmethylated
LOC100113620	1.1332	1.70742	2.82814	11.7948	3.63537	1	2.00487	0.153922	4.01353	NA	Unmethylated
LOC100113623	10227.2	9024.57	9629.82	8561.84	8605.84	0.46872	-0.16536	0.136757	0.891706	0.329087	Unmethylated
LOC100113625	1111.67	859.686	1217.99	833.892	891.575	0.401456	-0.300314	0.103556	0.812076	0.396362	Methylated
LOC100113627	3022.26	2646.5	2911.1	3447.62	3128.24	0.408085	0.201192	0.106942	1.14965	0.389249	Methylated
LOC100113628	5705.68	4296.72	5985.29	5063.5	4792.33	0.801576	-0.11284	0.491173	0.924766	0.0961	Methylated
LOC100113629	8586.29	6718.7	8948.24	5806.57	5986.55	0.0391843	-0.455107	0.00288649	0.729456	1.40689	Methylated
LOC100113631	8889.99	9795.47	9382.83	8745.84	8658.55	0.685538	-0.104654	0.324344	0.930028	0.163969	Methylated
LOC100113635	1588.75	1296.79	1569.62	1310.4	1448.7	0.799089	-0.105168	0.486566	0.929697	0.0974	Methylated
LOC100113639	0	1.70742	0	0	0	1	-1.60539	0.618087	0.328648	NA	Unmethylated
LOC100113644	38.5289	10.2445	14.1407	25.9485	5.45306	1	-0.424465	0.643981	0.745115	NA	Unmethylated
LOC100113646	1035.75	813.586	1285.86	902.301	1032.45	0.85345	-0.110563	0.59468	0.926226	0.0688	Methylated
LOC100113651	2453.39	2725.9	2797.03	2730.49	2660.18	0.962061	0.0192	0.87413	1.01342	0.0168	Methylated
LOC100113652	530.339	905.786	930.459	673.482	757.066	0.838445	-0.142144	0.563523	0.906171	0.0765	Methylated
LOC100113653	261.77	164.766	248.876	246.511	239.026	0.890723	0.111376	0.673165	1.08026	0.0503	Methylated
LOC100113655	5746.48	5483.38	6412.34	4954.99	5040.44	0.271736	-0.23467	0.0522635	0.84988	0.565853	Methylated
LOC100113657	6.79922	5.12226	1.88543	1.17948	0.908843	1	-2.14536	0.223104	0.226039	NA	Unmethylated
LOC100113661	1288.45	903.225	1268.89	909.378	814.324	0.197383	-0.420297	0.0304994	0.747271	0.704691	Methylated
LOC100113663	55232.4	55461.3	54899.9	60020.1	59093	0.607299	0.109643	0.240553	1.07896	0.216597	Methylated
LOC100113667	77.0579	60.6134	63.1618	36.5638	52.7129	0.50674	-0.573712	0.159889	0.671886	0.295215	Unmethylated
LOC100113668	1188.73	963.839	1139.74	1283.27	1178.77	0.637231	0.166086	0.274442	1.12201	0.195703	Methylated
LOC100113669	5918.72	6289.28	6171.95	6035.39	5866.58	0.896171	-0.0422	0.68459	0.971202	0.0476	Methylated
LOC100113671	2299.27	2335.75	2356.78	2873.21	3078.25	0.0235942	0.352778	0.00151857	1.27702	1.6272	Methylated
LOC100113672	26061.4	22013.8	26199.9	22477.3	21715.9	0.548599	-0.164064	0.187365	0.892507	0.260745	Unmethylated
LOC100113673	6824.15	11604.5	6892.18	8521.74	8910.3	0.948951	0.0463	0.8351	1.03258	0.0228	Unmethylated
LOC100113674	3542.4	3244.95	3436.19	1592.3	1395.98	6.03e-18	-1.19029	5.53e-20	0.438216	17.2197	Methylated
LOC100113675	87.2567	84.5173	110.298	50.7176	45.4422	0.0798357	-0.970773	0.00743661	0.510233	1.0978	Unmethylated
LOC100113681	0	2.56113	4.71357	1.17948	0	1	-2.15861	0.445467	0.223972	NA	Unmethylated
LOC100113683	0	2.56113	3.77086	0	1.81769	1	-1.17909	0.650027	0.44163	NA	Unmethylated
LOC100113685	2213.15	1476.06	2122.99	1919.01	2003.09	0.981176	0.0182	0.923206	1.01269	0.00825	Unmethylated
LOC100113687	534.872	393.56	588.254	476.509	404.435	0.724827	-0.199064	0.369202	0.871115	0.139766	Methylated
LOC100113688	1425.57	1257.51	1152	1701.99	1659.55	0.0656796	0.395429	0.00568865	1.31533	1.18257	Methylated
LOC100113692	167.714	99.0304	100.87	104.974	91.7932	0.727186	-0.313644	0.372323	0.804607	0.138354	Methylated
LOC100113693	3625.12	3644.49	3275.93	3407.51	3533.58	0.962304	-0.0183	0.875227	0.987425	0.0167	Methylated
LOC100113694	1449.37	1141.41	1601.67	1326.91	1363.26	0.920539	-0.0545	0.752631	0.962898	0.036	Methylated
LOC100113695	12562.7	11447.4	12582.4	12912.9	12563.8	0.837564	0.0626	0.558512	1.04437	0.077	Methylated
LOC100113698	2310.6	2101.83	2303.05	2153.73	2180.32	0.899802	-0.0464	0.695915	0.968322	0.0459	Methylated
LOC100113700	1627.28	1310.44	1579.05	1446.04	1429.61	0.882181	-0.0658	0.655875	0.955407	0.0544	Methylated
LOC100113702	175.647	71.7116	137.636	140.358	120.876	0.984775	0.0289	0.939456	1.02023	0.00666	Unmethylated
LOC100113703	8484.3	8959.69	8929.39	9529.01	8970.28	0.796887	0.0732	0.481438	1.05203	0.0986	Methylated
LOC100113704	531.473	403.805	600.509	596.816	555.303	0.753624	0.170771	0.410529	1.12566	0.122845	Methylated
LOC100113706	97.4555	62.3208	71.6463	25.9485	57.2571	0.310216	-0.87385	0.064656	0.545689	0.508336	Unmethylated
LOC100113711	3934.48	3892.06	4816.33	4703.76	4814.14	0.568994	0.175337	0.204169	1.12923	0.244892	Methylated
LOC100113714	3.39961	0.85371	3.77086	0	1.81769	1	-1.4819	0.499922	0.358018	NA	Unmethylated
LOC100113718	1126.4	825.538	1107.69	1112.25	1409.62	0.407144	0.307775	0.106559	1.2378	0.390252	Methylated
LOC100113719	2311.74	2115.49	2574.55	2713.98	2514.77	0.596001	0.163567	0.228689	1.12005	0.224753	Methylated
LOC100113720	3274.96	2445.88	3127.93	2656.19	2808.33	0.799089	-0.109868	0.486525	0.926673	0.0974	Methylated
LOC100113722	9790.88	10984.7	9041.57	8723.43	9167.5	0.598043	-0.151957	0.231153	0.900029	0.223268	Unmethylated
LOC100113726	65151.3	59921.9	61571.5	59310.1	56572.8	0.679251	-0.102662	0.318538	0.931313	0.16797	Unmethylated
LOC100113728	8326.78	7049.94	9835.34	5629.65	6309.19	0.0353309	-0.493316	0.00250936	0.710391	1.45185	Methylated
LOC100113730	2224.48	2316.97	2170.13	711.226	765.246	6.36e-32	-1.59862	2.08e-34	0.330193	31.1963	Methylated
LOC100113736	543.938	483.2	628.79	373.895	288.103	0.00838629	-0.740502	0.000441717	0.598531	2.07643	Unmethylated
LOC100113741	3361.08	2888.95	3304.21	2997.06	3028.27	0.819928	-0.0798	0.523032	0.946198	0.0862	Methylated
LOC100113743	1764.4	1493.99	1678.97	1809.32	1883.12	0.575726	0.166626	0.210348	1.12243	0.239785	Methylated
LOC100113748	712.785	409.781	515.665	612.15	625.284	0.774323	0.18243	0.442856	1.13479	0.111078	Methylated
LOC100113749	44114.5	40043.3	41657.6	47281.8	48102.3	0.326299	0.185507	0.0708382	1.13722	0.486385	Methylated
LOC100113753	2701.56	2197.45	2205.01	1306.86	1286.01	2.98e-07	-0.868658	6.28e-09	0.547656	6.52639	Unmethylated
LOC100113756	862.368	613.817	873.896	872.814	791.602	0.880828	0.0878	0.653594	1.06276	0.0551	Methylated
LOC100113758	1023.28	700.042	865.411	954.198	973.371	0.739752	0.161029	0.389116	1.11808	0.130914	Unmethylated
LOC100113759	3.39961	15.3668	11.3126	0	7.27075	1	-1.42769	0.308343	0.371726	NA	Unmethylated
LOC100113760	2414.86	2688.33	2773.46	2729.31	2612.92	0.952147	0.0243	0.844005	1.01697	0.0213	Methylated
LOC100113764	869.167	1047.5	970.053	1068.61	1134.24	0.547014	0.194279	0.186083	1.14415	0.262001	Methylated
LOC100113767	837.438	765.778	607.108	682.918	709.807	0.884598	-0.0803	0.661163	0.945829	0.0533	Unmethylated
LOC100113768	22017	24267.6	20678.4	15634	15354.9	0.000244089	-0.526693	8.22e-06	0.694144	3.61245	Methylated
LOC100113772	418.152	479.785	602.394	372.715	339.907	0.161294	-0.491111	0.0215938	0.711477	0.792381	Unmethylated
LOC100113776	1377.98	944.203	1335.83	1254.97	1011.54	0.854823	-0.105654	0.60112	0.929384	0.0681	Methylated
LOC100113778	1337.18	1061.16	1487.6	1313.94	1402.35	0.897941	0.0691	0.690885	1.04904	0.0468	Methylated
LOC100113783	7616.26	6635.89	8313.79	6089.65	5934.75	0.132886	-0.32318	0.0160699	0.799306	0.876521	Methylated
LOC100113785	2985.99	3271.42	3283.47	4190.69	3653.55	0.129814	0.301861	0.01547	1.23273	0.886679	Methylated
LOC100113789	1940.05	1553.75	1745.91	1786.91	1704.08	0.997429	-0.000392	0.993727	0.999728	0.00112	Unmethylated
LOC100113790	0	0.85371	0	0	0	1	-0.867371	0.8416	0.548145	NA	Unmethylated
LOC100113791	14582.1	19938.4	14620.6	16684.9	16081.1	0.999195	0.000142	0.999195	1.0001	0.00035	Unmethylated
LOC100113792	537.139	555.765	652.358	704.149	621.649	0.636992	0.186776	0.272413	1.13822	0.195866	Methylated
LOC100113798	13693.6	15028.7	13159.3	15150.4	14601.5	0.757114	0.0915	0.415474	1.06551	0.120839	Unmethylated
LOC100113804	821.573	830.66	1106.75	921.173	1138.78	0.739752	0.164102	0.390207	1.12047	0.130914	Methylated
LOC100113807	1523.03	1468.38	1362.22	1567.53	1479.6	0.848311	0.0701	0.583662	1.04978	0.0714	Methylated
LOC100113811	642.527	471.248	540.175	454.099	360.811	0.221441	-0.436837	0.0370803	0.738753	0.654742	Unmethylated
LOC100113816	879.366	446.49	626.905	471.792	417.159	0.244959	-0.549319	0.0440032	0.683343	0.610907	Unmethylated
LOC100113818	2183.68	1858.53	1851.49	1919.01	1788.6	0.830771	-0.0835	0.544309	0.943783	0.0805	Methylated
LOC100113821	0	0	1.88543	0	0	1	-1.72881	0.60008	0.3017	NA	Unmethylated
LOC100113822	1609.15	2220.5	1767.59	1949.68	1826.77	0.981176	0.0164	0.921963	1.01142	0.00825	Unmethylated
LOC100113823	1921.91	1415.45	1712.91	1775.12	1815.87	0.837564	0.0938	0.559193	1.06721	0.077	Methylated
LOC100113824	1018.75	1131.17	1121.83	833.892	797.964	0.0355779	-0.419708	0.00253138	0.747576	1.44882	Methylated
LOC100113825	400.021	315.019	402.539	418.715	349.905	0.947571	0.0445	0.828688	1.03136	0.0234	Methylated
LOC100113828	3536.73	4178.91	3476.73	2960.49	3141.87	0.200591	-0.290188	0.0314557	0.817796	0.697689	Unmethylated
LOC100113831	1212.53	1084.21	1339.6	1359.94	1427.79	0.516196	0.202149	0.166571	1.15041	0.287186	Methylated
LOC100113833	0	2.56113	1.88543	10.6153	0	1	1.7984	0.398343	3.47834	NA	Unmethylated
LOC100113834	5.66602	6.82968	0.942714	1.17948	0	1	-3.06312	0.165698	0.119649	NA	Unmethylated
LOC100113835	10.1988	32.441	19.797	15.3332	32.7184	1	0.205866	0.775978	1.15338	NA	Unmethylated
LOC100113839	1460.7	1218.24	1135.03	1523.89	1684.09	0.201808	0.336594	0.0318377	1.26277	0.695063	Methylated
LOC100113840	1516.23	1348.01	1579.99	1522.71	1722.26	0.706618	0.132232	0.347724	1.09599	0.150815	Methylated
LOC100113842	1664.68	1762.91	1715.74	1864.76	1502.32	0.953577	-0.0275	0.847854	0.981126	0.0206	Methylated
LOC100113844	1193.26	846.027	986.079	849.225	1109.7	0.950166	-0.0399	0.840756	0.972731	0.0222	Methylated
LOC100113848	37.3957	23.0502	20.7397	33.0254	23.6299	1	0.0679	0.904864	1.04816	NA	Unmethylated
LOC100113849	4884.11	4149.88	5038.81	5150.78	5162.23	0.655447	0.136714	0.29148	1.0994	0.183463	Methylated
LOC100113850	6793.56	6107.44	7176.88	6574.42	6452.79	0.917417	-0.0391	0.744427	0.97329	0.0374	Methylated
LOC100113852	2358.2	1698.03	2250.26	1710.24	1881.31	0.551509	-0.226419	0.18996	0.854754	0.258447	Methylated
LOC100113853	27679.6	35391.4	27519.7	34687.3	32666.6	0.643318	0.157305	0.279243	1.1152	0.191574	Unmethylated
LOC100113854	39.6621	81.1024	38.6513	58.9739	58.166	0.930438	0.133742	0.778874	1.09714	0.0313	Unmethylated
LOC100113855	607.397	466.126	554.316	536.663	616.196	0.867844	0.09	0.626091	1.06436	0.0616	Methylated
LOC100113858	746.781	386.731	490.211	507.176	495.32	0.896171	-0.108744	0.684963	0.927395	0.0476	Unmethylated
LOC100113863	1376.84	1324.1	1442.35	1732.65	1508.68	0.361637	0.230068	0.0846861	1.17289	0.441727	Methylated
LOC100113866	322.963	558.326	311.096	327.895	347.178	0.747359	-0.237331	0.400623	0.848313	0.12647	Unmethylated
LOC100113870	1406.31	1301.05	1437.64	1541.58	1539.58	0.573784	0.157386	0.208091	1.11526	0.241252	Methylated
LOC100113875	2937.26	2770.29	2721.62	3110.29	3040.08	0.608274	0.130378	0.241731	1.09458	0.2159	Methylated
LOC100113876	770.579	592.475	920.089	843.327	729.801	0.944143	0.0474	0.821098	1.03342	0.025	Methylated
LOC100113883	2129.29	2046.34	2215.38	1706.71	1844.04	0.198223	-0.262363	0.0308236	0.833721	0.702846	Methylated
LOC100113884	2674.36	2563.69	2874.33	3435.82	3361.81	0.0542442	0.329847	0.00439818	1.25688	1.26565	Methylated
LOC100113885	0	0	0	3.53844	0	1	3.29949	0.357647	9.8457	NA	Unmethylated
LOC100113886	2920.27	2767.73	2680.14	2508.75	2645.64	0.685806	-0.113661	0.324928	0.92424	0.163798	Methylated
LOC100113887	2372.93	3458.38	2217.26	2632.6	2688.36	0.987017	-0.0124	0.949794	0.99142	0.00568	Unmethylated
LOC100113889	702.586	1021.89	747.572	623.944	723.439	0.503096	-0.290909	0.157474	0.817387	0.298349	Unmethylated
LOC100113891	0	0	0	0	0	1	NA	1	NA	NA	Unmethylated
LOC100113898	1279.39	1374.47	1578.1	1515.63	1477.78	0.836655	0.0849	0.555631	1.06058	0.0775	Methylated
LOC100113901	1498.1	1431.67	1438.58	1407.12	1332.36	0.791682	-0.0884	0.470517	0.940563	0.101449	Methylated
LOC100113902	4523.75	4057.68	5224.52	4300.38	4154.32	0.739752	-0.122505	0.388245	0.918591	0.130914	Methylated
LOC100113907	1901.52	1582.78	1944.82	1777.47	1812.23	0.984423	-0.0113	0.936762	0.99218	0.00682	Methylated
LOC100113908	508.809	492.591	579.769	743.072	653.458	0.126322	0.40466	0.0147838	1.32378	0.898523	Methylated
LOC100113909	1451.63	1529.85	1664.83	1356.4	1525.04	0.780129	-0.103916	0.449268	0.930504	0.107834	Unmethylated
LOC100113911	1314.52	1383.01	1434.81	1705.53	1625.01	0.182838	0.273088	0.0269372	1.20839	0.737935	Methylated
LOC100113912	7128.99	5600.34	6615.97	6664.06	6899.03	0.853451	0.0729	0.595563	1.05185	0.0688	Methylated
LOC100113915	12.4652	12.8056	6.599	16.5127	14.5415	1	0.546874	0.49214	1.46092	NA	Unmethylated
LOC100113917	1981.97	1437.65	1514	1448.4	1250.57	0.421327	-0.285048	0.113396	0.820714	0.37538	Unmethylated
LOC100113919	2318.54	3322.64	2712.19	2703.37	2745.62	0.953852	-0.0319	0.849911	0.978137	0.0205	Methylated
LOC100113920	1283.92	1147.39	1364.11	1065.07	1095.16	0.410641	-0.227522	0.109061	0.8541	0.386538	Methylated
LOC100113921	2437.52	2625.16	2525.53	2312.96	2496.59	0.826524	-0.0728	0.534395	0.950823	0.0827	Methylated
LOC100113923	1961.58	1622.05	1625.24	1823.47	1758.61	0.920498	0.0453	0.750442	1.03193	0.036	Methylated
LOC100113924	8468.43	8675.4	9214.09	8808.35	8505.86	0.949228	-0.0214	0.839091	0.985257	0.0226	Methylated
LOC100113925	4930.57	4292.45	4895.51	4666.02	4895.03	0.953852	0.0229	0.849535	1.01602	0.0205	Methylated
LOC100113931	7814.57	6050.24	8647.52	5803.04	6071.98	0.238177	-0.337672	0.0420292	0.791317	0.6231	Methylated
LOC100113933	2158.75	2019.02	2064.54	2644.39	2620.2	0.0353309	0.339458	0.00250884	1.26528	1.45185	Methylated
LOC100113938	973.422	843.465	930.459	879.891	941.562	0.990373	-0.00656	0.96373	0.995466	0.0042	Methylated
LOC100113939	2463.59	1984.02	2814.94	1857.68	1966.74	0.253009	-0.339863	0.0464354	0.790116	0.596863	Methylated
LOC100113941	661.791	542.96	638.217	784.353	661.638	0.527404	0.234789	0.173834	1.17673	0.277857	Methylated
LOC100113942	954.158	801.634	1030.39	964.814	956.103	0.923118	0.049	0.760659	1.03456	0.0347	Methylated
LOC100113951	1740.6	1839.75	2297.39	1634.76	1522.31	0.274673	-0.31227	0.0532771	0.805373	0.561185	Methylated
LOC100113954	1833.52	2283.67	2129.59	2455.68	2330.27	0.49914	0.199835	0.154354	1.14857	0.301778	Methylated
LOC100113955	6575.98	6192.81	7298.49	6068.42	6041.08	0.600353	-0.143723	0.23399	0.90518	0.221593	Methylated
LOC100113956	647.059	669.309	718.348	475.33	438.062	0.00626855	-0.572146	0.00031126	0.672615	2.20283	Unmethylated
LOC100113958	0	0	0	0	0.908843	1	1.48449	0.667215	2.79818	NA	Unmethylated
LOC100113961	1545.69	1106.41	1449.89	1276.2	1565.03	0.923118	0.0566	0.760149	1.04001	0.0347	Methylated
LOC100113962	20557.5	17051.1	21117.7	22564.6	21796.8	0.521502	0.180296	0.169267	1.13312	0.282744	Methylated
LOC100113967	0	8.5371	9.42714	2.35896	0.908843	1	-1.91272	0.297557	0.265592	NA	Unmethylated
LOC100113968	0	0	0	0	0	1	NA	1	NA	NA	Unmethylated
LOC100113969	6.79922	23.9039	8.48443	20.0511	9.08843	1	0.13399	0.8819	1.09732	NA	Unmethylated
LOC100113970	0	0	0	0	0	1	NA	1	NA	NA	Unmethylated
LOC100113972	13.5984	10.2445	12.2553	29.487	10.9061	1	0.73797	0.340999	1.66783	NA	Unmethylated
LOC100113973	503.143	423.44	466.643	239.434	280.833	0.000534205	-0.832209	1.96e-05	0.561669	3.27229	Unmethylated
LOC100113974	1240.86	916.031	1301.89	962.455	1089.7	0.728715	-0.166899	0.375305	0.890755	0.137442	Methylated
LOC100113975	662.924	507.957	582.597	475.33	538.035	0.636632	-0.203318	0.271961	0.86855	0.196111	Unmethylated
LOC100113977	4630.27	7690.22	4915.31	5519.96	5517.59	0.931454	-0.0582	0.782721	0.960432	0.0308	Unmethylated
LOC100113979	3863.09	3036.65	4274.27	3843.92	4207.04	0.803415	0.11238	0.495825	1.08101	0.0951	Methylated
LOC100113985	679.922	379.901	668.384	712.405	662.547	0.673771	0.256232	0.312313	1.19436	0.171487	Unmethylated
LOC100113992	162.048	104.153	136.694	149.794	131.782	0.94015	0.0705	0.812039	1.05009	0.0268	Unmethylated
LOC100113993	1033.48	1457.28	1355.62	1029.69	1256.02	0.733492	-0.165979	0.379609	0.891323	0.134605	Methylated
LOC100113994	1340.58	1027.87	1402.76	1213.68	1222.39	0.934264	-0.0448	0.793848	0.969416	0.0295	Methylated
LOC100113998	2468.12	1840.6	2601.89	2710.44	2574.75	0.610073	0.198384	0.244799	1.14741	0.214618	Methylated
LOC100113999	3052.85	2993.96	3520.09	2640.85	2941.93	0.498233	-0.191781	0.153472	0.875524	0.302568	Methylated
LOC100114001	0	0	0	0	0	1	NA	1	NA	NA	Unmethylated
LOC100114003	3162.77	2929.93	3496.53	2552.39	2375.72	0.0548256	-0.375621	0.004466	0.770774	1.26102	Methylated
LOC100114005	626.662	507.104	728.718	739.533	698.9	0.633526	0.212533	0.269092	1.15872	0.198236	Methylated
LOC100114006	15104.5	14005.1	14289.7	14803.6	14695.1	0.931454	0.028	0.782639	1.0196	0.0308	Methylated
LOC100114008	2430.72	1651.08	2347.36	1817.58	1774.06	0.522998	-0.254564	0.170746	0.838241	0.2815	Methylated
LOC100114009	5985.58	6292.7	7212.7	5527.04	6214.67	0.637231	-0.1461	0.274474	0.90369	0.195703	Methylated
LOC100114014	0	0	0	0	0	1	NA	1	NA	NA	Unmethylated
LOC100114017	2045.43	1458.99	1836.41	1600.55	1600.47	0.723699	-0.152835	0.367322	0.899481	0.140442	Unmethylated
LOC100114022	0	0	3.77086	0	0	1	-2.72593	0.473749	0.151151	NA	Unmethylated
LOC100114023	109.921	75.9802	129.152	71.9482	86.3401	0.629525	-0.40293	0.263127	0.756321	0.200987	Unmethylated
LOC100114025	547.338	791.389	696.666	539.022	528.947	0.348993	-0.347288	0.0793624	0.78606	0.457183	Unmethylated
LOC100114027	8489.96	6223.55	9093.42	5679.19	5389.44	0.0398773	-0.519881	0.00295759	0.69743	1.39927	Methylated
LOC100114031	12160.4	15497.4	14317	14460.4	14828.7	0.867845	0.0657	0.626779	1.0466	0.0616	Methylated
LOC100114033	5467.71	5818.03	6348.24	4700.22	5087.7	0.199	-0.264254	0.0309695	0.832629	0.701146	Methylated
LOC100114034	0	0	2.82814	0	0	1	-2.31192	0.521165	0.201392	NA	Unmethylated
LOC100114035	509.942	428.562	551.488	638.098	538.035	0.555735	0.24314	0.194065	1.18357	0.255132	Methylated
LOC100114036	8195.33	9480.45	10775.2	8952.24	9233.85	0.889128	-0.0608	0.670618	0.958756	0.051	Unmethylated
LOC100114041	8760.8	8766.75	8237.43	8882.66	8822.14	0.88785	0.0437	0.668896	1.03075	0.0517	Methylated
LOC100114042	699.187	601.866	724.947	614.509	670.726	0.88785	-0.07	0.668984	0.952628	0.0517	Unmethylated
LOC100114043	6674.57	6080.98	7613.36	6444.67	6802.69	0.93384	-0.0356	0.791211	0.975638	0.0297	Methylated
LOC100114044	798.909	1001.4	1002.1	927.07	735.254	0.705403	-0.170869	0.346519	0.888307	0.151562	Methylated
LOC100114046	5.66602	9.39081	7.54171	9.43583	2.72653	1	-0.340241	0.760668	0.789909	NA	Unmethylated
LOC100114049	0	0	2.82814	0	0	1	-2.31192	0.521165	0.201392	NA	Unmethylated
LOC100114050	957.557	857.979	1395.22	1239.63	1185.13	0.747977	0.179722	0.401679	1.13267	0.126112	Unmethylated
LOC100114052	84.9903	136.594	205.512	88.4609	99.0639	0.455091	-0.604031	0.129834	0.657913	0.341902	Unmethylated
LOC100114054	109.921	91.347	110.298	81.384	112.697	0.928554	-0.0907	0.77576	0.939082	0.0322	Methylated
LOC100114055	8121.67	7924.99	9189.58	8810.71	8850.32	0.833598	0.07	0.551202	1.04974	0.079	Methylated
LOC100114058	1534.36	1130.31	1546.05	1501.48	1413.25	0.92113	0.0547	0.753611	1.03865	0.0357	Methylated
LOC100114064	6046.78	5820.59	7848.09	6778.47	7152.6	0.852535	0.084	0.592624	1.05993	0.0693	Methylated
LOC100114065	1.1332	0	0	1.17948	0.908843	1	1.58391	0.667059	2.9978	NA	Unmethylated
LOC100114066	23900.4	25676.2	23061.6	21338	20495.3	0.263612	-0.211167	0.0496813	0.863838	0.579035	Unmethylated
LOC100114070	2993.92	2559.42	3221.25	3204.64	2921.02	0.875095	0.0665	0.64169	1.04715	0.0579	Methylated
LOC100114072	5731.75	5834.25	5408.35	5078.84	5255.84	0.586797	-0.130806	0.22181	0.913321	0.231512	Methylated
LOC100114076	3514.07	3008.47	3529.52	1801.06	1998.55	1.57e-07	-0.817848	3.19e-09	0.567288	6.80276	Methylated
LOC100114077	123.519	70.0042	131.98	95.5378	114.514	0.977989	-0.0414	0.909777	0.971692	0.00967	Unmethylated
LOC100114080	44.195	25.6113	25.4533	45.9997	53.6218	0.537943	0.661032	0.180362	1.58121	0.269264	Unmethylated
LOC100114081	5988.98	6979.93	6149.32	6094.37	5852.95	0.773607	-0.0936	0.440601	0.937209	0.11148	Methylated
LOC100114082	122.386	68.2968	90.5005	127.384	76.3428	0.92257	0.119392	0.758584	1.08628	0.035	Unmethylated
LOC100114083	17052.5	17467.8	23929.9	14389.6	14796	0.118972	-0.416995	0.0134899	0.748983	0.924556	Unmethylated
LOC100114084	1161.53	919.446	1194.42	980.147	1034.26	0.799089	-0.115284	0.486987	0.923201	0.0974	Methylated
LOC100114090	1732.67	1034.7	1585.64	1337.53	1046.08	0.581775	-0.283876	0.216609	0.821381	0.235245	Methylated
LOC100114091	858.969	875.053	905.948	897.583	867.036	0.9947	0.00322	0.980844	1.00223	0.00231	Methylated
LOC100114093	7046.26	8160.61	7887.69	7764.51	7687.91	0.990957	0.00505	0.96542	1.00351	0.00395	Methylated
LOC100114094	1848.26	1641.68	2057	1884.81	1956.74	0.900106	0.0553	0.698681	1.0391	0.0457	Methylated
LOC100114095	62.3262	137.447	118.782	155.691	140.871	0.556622	0.475055	0.195543	1.38997	0.254439	Methylated
LOC100114099	0	4.26855	1.88543	0	0.908843	1	-2.04737	0.4689	0.241924	NA	Unmethylated
LOC100114100	18781.7	17207.4	17602.4	19145.3	18947.6	0.723699	0.0925	0.368088	1.06624	0.140442	Methylated
LOC100114102	358.092	240.746	276.215	316.1	288.103	0.944143	0.0527	0.822011	1.03722	0.025	Unmethylated
LOC100114104	10185.2	8296.35	9703.36	10727.4	10088.2	0.622053	0.147777	0.255781	1.10786	0.206173	Methylated
LOC100114105	534.872	1128.6	545.831	954.198	890.666	0.64347	0.323504	0.279633	1.25137	0.191471	Unmethylated
LOC100114107	5353.26	3624	5721.33	3209.36	3027.36	0.0167264	-0.651754	0.000979824	0.636506	1.7766	Methylated
LOC100114108	5723.81	5071.89	5995.66	5065.86	5439.43	0.789554	-0.0914	0.465954	0.938629	0.102618	Methylated
LOC100114110	4362.84	5224.71	4448.67	4802.84	4608.74	0.987366	0.00798	0.950875	1.00555	0.00552	Methylated
LOC100114112	5896.06	6702.48	6074.85	6114.42	6286.47	0.988201	-0.00569	0.960367	0.996062	0.00515	Methylated
LOC100114113	3771.3	3264.59	3701.1	3564.39	3254.57	0.847936	-0.07	0.581137	0.952623	0.0716	Unmethylated
LOC100114115	2462.45	2473.2	2606.6	2994.7	2989.19	0.164104	0.250974	0.0222587	1.19001	0.784881	Methylated
LOC100114116	30198.8	30316.1	36458.5	30652.3	31358.7	0.873897	-0.0601	0.639089	0.959195	0.0585	Methylated
LOC100114118	873.7	727.361	865.411	868.096	873.398	0.849079	0.0838	0.585992	1.05983	0.0711	Methylated
LOC100114119	607.397	661.625	780.567	707.687	707.08	0.927178	0.0494	0.770043	1.03485	0.0328	Methylated
LOC100114121	8615.75	7964.26	8537.22	9558.5	9131.15	0.461293	0.158538	0.133314	1.11616	0.336023	Methylated
LOC100114125	557.536	483.2	633.504	642.816	670.726	0.540347	0.235832	0.18204	1.17759	0.267328	Methylated
LOC100114126	236.84	230.502	255.475	202.87	144.506	0.273345	-0.477525	0.0526838	0.718209	0.563289	Unmethylated
LOC100114127	1236.33	1228.49	1293.4	1243.17	1248.75	0.987017	-0.00782	0.949617	0.994595	0.00568	Methylated
LOC100114131	1041.41	979.205	1113.35	1192.45	1254.2	0.375923	0.228383	0.0913461	1.17152	0.424902	Methylated
LOC100114136	0	0.85371	0.942714	0	0.908843	1	-0.281427	0.925348	0.822777	NA	Unmethylated
LOC100114137	1546.82	1362.52	1681.8	1681.94	1832.23	0.515781	0.19999	0.166049	1.14869	0.287534	Unmethylated
LOC100114138	1150.2	2018.17	1343.37	1249.07	1359.63	0.7258	-0.205981	0.369971	0.866949	0.139183	Unmethylated
LOC100114139	16.9981	9.39081	15.0834	9.43583	17.268	1	-0.0315	0.968289	0.978421	NA	Unmethylated
LOC100114140	0	0.85371	0	0	0	1	-0.867371	0.8416	0.548145	NA	Unmethylated
LOC100114141	9081.5	7177.14	10010.7	6333.8	6660	0.0787941	-0.430452	0.00730988	0.742029	1.10351	Methylated
LOC100114143	1998.97	1343.74	1804.35	2399.06	2273.93	0.118895	0.446182	0.0134514	1.36243	0.924836	Methylated
LOC100114144	1036.88	804.195	1020.96	1065.07	1084.25	0.655447	0.172889	0.292124	1.12731	0.183463	Methylated
LOC100114146	1979.71	1536.68	1663.89	1832.91	1942.2	0.740842	0.129468	0.392021	1.09389	0.130274	Methylated
LOC100114147	1682.81	2024.15	1905.22	1633.58	1824.96	0.760852	-0.113488	0.422617	0.924351	0.1187	Unmethylated
LOC100114149	205.11	151.107	159.319	194.614	256.294	0.45418	0.397945	0.129203	1.31763	0.342772	Unmethylated
LOC100114150	2272.07	1818.4	1982.53	1942.6	1904.03	0.857351	-0.0733	0.606113	0.950477	0.0668	Unmethylated
LOC100114151	52154.6	48831.4	49392.6	43568.8	43177.3	0.215459	-0.208751	0.0353997	0.865286	0.666636	Methylated
LOC100114153	6253.02	4671.5	5610.09	4888.94	4994.09	0.656402	-0.1572	0.293148	0.896764	0.18283	Unmethylated
LOC100114154	9.06563	0	0.942714	0	0	1	-4.11593	0.170313	0.0577	NA	Unmethylated
LOC100114157	2709.49	1892.68	1935.39	2078.24	2303.01	0.990306	0.00844	0.963292	1.00587	0.00423	Unmethylated
LOC100114158	4281.24	3763.15	4315.74	4185.97	3964.37	0.971886	-0.0157	0.897239	0.989146	0.0124	Methylated
LOC100114159	0	0	0.942714	1.17948	0	1	0.713014	0.854178	1.63923	NA	Unmethylated
LOC100114160	112.187	121.227	76.3598	112.05	51.8041	0.75798	-0.34245	0.417016	0.788701	0.120342	Unmethylated
LOC100114161	3138.98	2433.93	3037.42	2826.03	2898.3	0.9947	-0.00352	0.980952	0.997566	0.00231	Unmethylated
LOC100114163	13973.5	14761.5	13794.7	11777.1	11868.6	0.0967566	-0.26196	0.0099678	0.833954	1.01432	Unmethylated
LOC100114164	30108.1	31040	29417.4	30758.5	30916.1	0.920498	0.0307	0.751724	1.02149	0.036	Methylated
LOC100114168	18.1313	15.3668	24.5106	9.43583	8.17959	1	-1.1383	0.137534	0.454296	NA	Unmethylated
LOC100114169	33181.3	26850	34466.6	30188.8	28284.1	0.77669	-0.107541	0.445315	0.928169	0.109752	Methylated
LOC100114171	5624.09	11890.5	5145.33	4066.84	3874.4	0.379896	-0.927786	0.0927891	0.525664	0.420336	Unmethylated
LOC100114173	21.5309	12.8056	10.3699	1.17948	11.815	1	-1.15577	0.271709	0.448827	NA	Unmethylated
LOC100114177	0	0	0.942714	0	0	1	-0.867371	0.801883	0.548145	NA	Unmethylated
LOC100114179	1765.53	1392.4	1731.77	1751.53	1675.91	0.870847	0.0728	0.631871	1.05175	0.0601	Methylated
LOC100114180	753.581	863.101	763.598	774.918	687.994	0.774323	-0.119236	0.442375	0.920675	0.111078	Methylated
LOC100114181	2328.73	1690.35	2449.17	1924.91	1976.73	0.760852	-0.14384	0.42278	0.905107	0.1187	Methylated
LOC100114182	839.704	739.313	751.343	919.994	964.283	0.270494	0.279829	0.0515827	1.21405	0.567842	Methylated
LOC100114184	2072.63	1877.31	1832.64	2218.6	2239.39	0.366207	0.210162	0.0867756	1.15682	0.436274	Methylated
LOC100114185	2470.38	2223.91	2418.06	1815.22	2006.73	0.123806	-0.310198	0.0142788	0.806531	0.907257	Methylated
LOC100114187	345.627	330.386	411.023	372.715	466.237	0.657424	0.213345	0.294316	1.15937	0.182155	Methylated
LOC100114190	458.948	345.753	399.711	496.561	402.618	0.76322	0.163385	0.425822	1.11991	0.11735	Methylated
LOC100114193	19307.5	19307.5	22317.8	19442.5	19285.7	0.837564	-0.0689	0.558634	0.953369	0.077	Methylated
LOC100114194	4476.16	4150.74	5037.86	3827.41	4054.35	0.415888	-0.208712	0.111095	0.865309	0.381024	Methylated
LOC100114195	1808.59	1349.72	1641.27	1505.02	1637.74	0.963622	-0.0248	0.878509	0.982956	0.0161	Methylated
LOC100114198	3301.02	4016.71	3356.06	3553.77	3454.51	0.959583	-0.0224	0.868751	0.984611	0.0179	Unmethylated
LOC100114199	8786.86	6354.16	8983.12	7867.12	7904.21	0.958736	-0.0281	0.866792	0.98073	0.0183	Methylated
LOC100114201	0	0	0.942714	0	0	1	-0.867371	0.801883	0.548145	NA	Unmethylated
LOC100114203	1113.94	675.285	1109.57	1057.99	1066.07	0.829142	0.137312	0.541104	1.09985	0.0814	Methylated
LOC100114205	7553.94	8292.94	6421.77	6386.88	5395.8	0.189778	-0.33363	0.0286277	0.793538	0.721754	Methylated
LOC100114206	11.332	0.85371	0	8.25635	7.27075	1	0.964933	0.548399	1.95197	NA	Unmethylated
LOC100114209	1864.12	1906.33	2222.92	1885.99	2008.54	0.932718	-0.0369	0.788384	0.974776	0.0302	Methylated
LOC100114211	781.911	735.044	768.312	717.123	798.873	0.991989	-0.00557	0.969294	0.996147	0.00349	Unmethylated
LOC100114213	507.675	444.783	547.717	413.997	505.317	0.823	-0.118886	0.528924	0.920899	0.0846	Methylated
LOC100114217	0	0	0	0	0.908843	1	1.48449	0.667215	2.79818	NA	Unmethylated
LOC100114220	11609.7	10432.3	12769.1	11764.1	11556.9	0.987692	0.00707	0.955236	1.00491	0.00538	Methylated
LOC100114222	29.4633	5.12226	9.42714	4.71792	0	1	-2.69919	0.0608941	0.15398	NA	Unmethylated
LOC100114225	13456.8	12670.8	15137.2	9825.06	10787.1	0.0182018	-0.416346	0.00110286	0.74932	1.73988	Methylated
LOC100114227	10179.6	10185.6	10244.5	10462	10479	0.900177	0.0373	0.699207	1.02619	0.0457	Methylated
LOC100114230	3361.08	3249.22	3237.28	3670.54	3597.2	0.514759	0.146739	0.164981	1.10706	0.288396	Methylated
LOC100114233	2987.13	2970.91	2647.14	3317.87	3070.07	0.572679	0.154928	0.207331	1.11337	0.242089	Methylated
LOC100114234	0	0	0	0	0	1	NA	1	NA	NA	Unmethylated
LOC100114237	12.4652	17.9279	21.6824	14.1537	15.4503	1	-0.233344	0.741533	0.850661	NA	Methylated
LOC100114239	56.6602	58.0523	53.7347	42.4612	52.7129	0.83744	-0.234112	0.557314	0.850208	0.077	Unmethylated
LOC100114241	1166.07	980.913	1225.53	1099.27	971.553	0.784671	-0.1189	0.456796	0.92089	0.105312	Methylated
LOC100114243	2302.67	1873.89	2288.91	1449.58	1279.65	0.000500698	-0.659545	1.83e-05	0.633078	3.30042	Methylated
LOC100114244	5484.71	5793.28	5489.42	2379.01	2276.65	4.8e-27	-1.264	2.17e-29	0.416389	26.3187	Methylated
LOC100114246	1.1332	0	1.88543	0	2.72653	1	0.478711	0.867121	1.3935	NA	Unmethylated
LOC100114247	4680.13	4884.07	5152.87	4556.33	4570.57	0.697891	-0.104442	0.339831	0.930165	0.156213	Methylated
LOC100114249	6625.84	7881.45	6293.56	7291.54	7698.81	0.753624	0.112287	0.409625	1.08094	0.122845	Methylated
LOC100114251	2844.34	3196.29	3073.25	3573.82	3178.22	0.588604	0.151548	0.222863	1.11076	0.230177	Methylated
LOC100114252	1468.63	1157.63	1481.95	1457.84	1153.32	0.899802	-0.0693	0.695483	0.95311	0.0459	Methylated
LOC100114253	3839.3	3908.28	3437.14	1368.2	1331.46	1.14e-27	-1.46592	5.03e-30	0.362004	26.9417	Methylated
LOC100114254	4096.53	3997.92	3761.43	4461.97	4482.41	0.392697	0.178533	0.0996994	1.13173	0.405942	Methylated
LOC100114260	38.5289	0	0	0	0	1	-6.07358	0.236231	0.0148	NA	Unmethylated
LOC100114261	3634.19	2807.85	2681.08	2551.21	2432.97	0.349006	-0.286869	0.0794239	0.819679	0.457168	Unmethylated
LOC100114262	15583.8	17349.9	14904.3	19802.3	18264.1	0.20172	0.255226	0.0317477	1.19352	0.695251	Methylated
LOC100114263	495.21	570.278	427.049	475.33	458.966	0.867932	-0.0919	0.627721	0.938305	0.0615	Unmethylated
LOC100114264	3363.35	3469.48	3466.36	3441.72	3514.5	0.955811	0.0188	0.858632	1.01311	0.0196	Methylated
LOC100114265	3086.85	2978.59	3106.24	3434.64	3412.71	0.444705	0.163393	0.124433	1.11992	0.351928	Methylated
LOC100114266	209.643	164.766	154.605	180.46	169.954	0.994001	-0.00714	0.973759	0.995064	0.00261	Methylated
LOC100114267	3012.06	3525.82	3373.03	3753.1	3449.06	0.68837	0.123774	0.329095	1.08958	0.162178	Methylated
LOC100114268	171.114	114.397	148.006	102.615	105.426	0.432048	-0.47018	0.118718	0.721875	0.364468	Methylated
LOC100114269	5090.35	4457.22	4828.58	5407.91	5351.27	0.483638	0.167065	0.145122	1.12277	0.31548	Methylated
LOC100114270	2.26641	1.70742	1.88543	0	4.54422	1	0.25764	0.897595	1.19552	NA	Unmethylated
LOC100114271	5800.87	7092.62	5599.72	6330.26	5618.47	0.921291	-0.0455	0.75591	0.968961	0.0356	Methylated
LOC100114274	1913.98	1580.22	1695.94	1625.32	1662.27	0.853986	-0.0729	0.597419	0.950694	0.0685	Methylated
LOC100114276	615.33	443.075	608.051	527.227	527.129	0.904402	-0.074	0.710917	0.950005	0.0436	Methylated
LOC100114279	12.4652	9.39081	9.42714	3.53844	4.54422	1	-1.35458	0.193044	0.391049	NA	Unmethylated
LOC100114280	337.695	331.239	345.976	438.766	418.068	0.253606	0.340173	0.0466086	1.26591	0.595841	Methylated
LOC100114281	2053.37	3413.13	2109.79	2434.44	2617.47	0.998526	-5.29e-05	0.997693	0.999963	0.00064	Unmethylated
LOC100114282	1910.58	1371.91	1707.26	1555.73	1672.27	0.938075	-0.0423	0.802703	0.971087	0.0278	Methylated
LOC100114283	15532.8	12994.3	13182	13737.4	13385.4	0.928456	-0.0358	0.775292	0.975487	0.0322	Methylated
LOC100114285	21422.1	20644.4	23989.2	18809.1	20100	0.458592	-0.17857	0.131726	0.883578	0.338574	Methylated
LOC100114288	1603.48	1331.79	1787.39	1661.89	1691.36	0.839147	0.0914	0.566253	1.06537	0.0762	Methylated
LOC100114289	6.79922	2.56113	3.77086	1.17948	1.81769	1	-1.51736	0.352624	0.349325	NA	Unmethylated
LOC100114294	14187.7	16396.4	13120.7	14589	14193.4	0.969779	-0.0177	0.892733	0.987796	0.0133	Methylated
LOC100114297	3580.92	3834.87	3918.86	4063.3	4041.63	0.717295	0.100872	0.359324	1.07242	0.144302	Methylated
LOC100114298	94.0559	51.2226	39.594	49.5381	85.4313	0.927256	0.142908	0.771331	1.10413	0.0328	Unmethylated
LOC100114300	4570.21	4944.69	4788.04	5120.12	5216.76	0.637231	0.116333	0.274289	1.08398	0.195703	Methylated
LOC100114301	1622.75	1569.97	1702.54	1356.4	1363.26	0.202333	-0.26287	0.0320592	0.833428	0.693933	Methylated
LOC100114302	0	0.85371	1.88543	3.53844	1.81769	1	1.51502	0.486909	2.85803	NA	Unmethylated
LOC100114305	558.67	496.006	649.53	480.048	480.778	0.548599	-0.241399	0.187244	0.845925	0.260745	Unmethylated
LOC100114306	267.436	198.061	245.106	196.973	171.771	0.470519	-0.361147	0.138265	0.778546	0.327423	Methylated
LOC100114310	18376	25928	16526.7	20012.2	19221.1	0.936929	-0.0478	0.799835	0.967399	0.0283	Unmethylated
LOC100114311	4070.47	3601.8	3171.29	3792.02	3624.47	0.934189	0.0371	0.793505	1.02606	0.0296	Methylated
LOC100114312	6.79922	7.68339	2.82814	3.53844	13.6326	1	0.591117	0.604221	1.50641	NA	Unmethylated
LOC100114313	1.1332	5.12226	5.65628	0	3.63537	1	-1.08844	0.554463	0.470269	NA	Methylated
LOC100114314	30349.5	37233.7	28403	33156.3	32846.5	0.921202	0.0446	0.754921	1.03142	0.0356	Methylated
LOC100114316	309.365	211.72	283.757	284.254	289.012	0.891235	0.0984	0.674148	1.07055	0.05	Unmethylated
LOC100114321	18.1313	8.5371	14.1407	4.71792	5.45306	1	-1.40667	0.141945	0.377181	NA	Unmethylated
LOC100114322	16.9981	0	0	0	0	1	-4.88535	0.130669	0.0338	NA	Unmethylated
LOC100114323	32166	31627.4	34386.4	38350.8	38265.9	0.174698	0.227193	0.0246839	1.17056	0.757712	Methylated
LOC100114324	1671.48	2005.36	1891.08	1895.42	2064.89	0.804072	0.0932	0.497308	1.06674	0.0947	Methylated
LOC100114325	540.538	479.785	477.013	468.253	566.209	0.922374	0.0544	0.757842	1.03846	0.0351	Methylated
LOC100114326	1699.81	3702.54	1668.6	1972.09	2043.08	0.877761	-0.231614	0.646934	0.851682	0.0566	Unmethylated
LOC100114327	5091.49	4754.31	4278.98	5176.73	5007.73	0.717331	0.113201	0.359522	1.08163	0.14428	Methylated
LOC100114328	9195.95	10384.5	9009.52	5350.12	5379.44	3.21e-10	-0.829038	5.24e-12	0.562904	9.49372	Methylated
LOC100114329	169.981	121.227	152.72	116.768	108.152	0.522998	-0.394149	0.17053	0.760938	0.2815	Unmethylated
LOC100114330	817.04	658.21	631.618	767.841	785.241	0.740923	0.146625	0.392569	1.10698	0.130227	Methylated
LOC100114331	3191.1	3707.66	3158.09	3667	3637.19	0.688953	0.123269	0.330359	1.0892	0.16181	Methylated
LOC100114333	7532.41	7736.32	7619.96	8890.91	8658.55	0.234359	0.201662	0.0409208	1.15002	0.630118	Unmethylated
LOC100114334	4546.41	4654.43	4629.67	4365.25	4289.74	0.727435	-0.0914	0.372985	0.938603	0.138206	Methylated
LOC100114335	0	0	1.88543	0	0	1	-1.72881	0.60008	0.3017	NA	Unmethylated
LOC100114338	15775.3	14477.2	14626.2	15373.3	14483.3	0.994249	-0.00301	0.97748	0.997914	0.0025	Methylated
LOC100114339	188.112	192.085	175.345	121.486	139.962	0.238723	-0.499481	0.042433	0.707361	0.622106	Unmethylated
LOC100114340	2391.06	4181.47	2699.93	3111.47	2881.03	0.949228	-0.0453	0.83881	0.969071	0.0226	Unmethylated
LOC100114341	2148.55	1803.04	2111.68	1956.76	1821.32	0.796147	-0.0973	0.48029	0.934751	0.099	Methylated
LOC100114343	1461.83	1136.29	1408.41	1785.73	1544.12	0.263133	0.318243	0.0491348	1.24681	0.579824	Methylated
LOC100114345	2601.84	3416.55	2733.87	2908.59	3269.11	0.854786	0.0822	0.600785	1.05865	0.0681	Methylated
LOC100114347	1.1332	6.82968	14.1407	9.43583	2.72653	1	-0.305487	0.815267	0.809169	NA	Unmethylated
LOC100114348	838.571	663.333	866.354	680.559	687.086	0.604402	-0.20617	0.238016	0.866835	0.218674	Methylated
LOC100114351	12495.8	15534.1	11230.6	15179.9	14093.4	0.665762	0.161371	0.302711	1.11835	0.176681	Methylated
LOC100114352	0	0	0.942714	0	0	1	-0.867371	0.801883	0.548145	NA	Unmethylated
LOC100114354	2125.89	1996.83	2070.2	2389.62	2153.05	0.620285	0.137591	0.254688	1.10007	0.207409	Methylated
LOC100114357	1201.2	1093.6	1251.92	1495.58	1368.72	0.238723	0.276462	0.0424319	1.21122	0.622106	Methylated
LOC100114358	1320.18	2367.34	1527.2	1730.3	1674.09	0.970433	-0.031	0.893457	0.978746	0.013	Unmethylated
LOC100114359	1558.16	1565.7	1424.44	1717.32	1774.06	0.392425	0.20372	0.0994012	1.15166	0.406243	Methylated
LOC100114360	14.7317	11.0982	5.65628	11.7948	20.9034	1	0.655427	0.430299	1.57508	NA	Unmethylated
LOC100114361	53.2606	30.7336	41.4794	50.7176	36.3537	0.973292	0.0588	0.9004	1.04162	0.0118	Unmethylated
LOC100114364	12.4652	15.3668	10.3699	29.487	18.1769	1	0.893949	0.194935	1.85826	NA	Methylated
LOC100114366	1532.09	1520.46	1574.33	1789.27	1509.59	0.794194	0.0959	0.475646	1.06875	0.100073	Methylated
LOC100114369	354.693	343.191	318.637	490.663	346.269	0.502562	0.301842	0.15698	1.23272	0.298811	Methylated
LOC100114373	1694.14	2675.53	1741.19	1802.24	2097.61	0.926216	-0.0632	0.766851	0.957109	0.0333	Unmethylated
LOC100114374	734.316	554.058	754.171	924.711	790.694	0.345715	0.333352	0.0777942	1.25994	0.461282	Methylated
LOC100114375	3120.84	2726.75	3514.44	2802.44	2987.37	0.784926	-0.108023	0.458287	0.927859	0.105171	Methylated
LOC100114376	65.7258	121.227	103.699	129.743	145.415	0.473997	0.501213	0.139965	1.4154	0.324225	Methylated
LOC100114382	1545.69	1568.27	1579.99	1096.92	1183.31	0.00532226	-0.456021	0.000256572	0.728994	2.2739	Methylated
LOC100114386	921.295	811.024	1037.93	982.506	897.028	0.963278	0.0251	0.877545	1.01753	0.0162	Methylated
LOC100114387	12.4652	11.9519	1.88543	12.9743	10.9061	1	0.44723	0.659892	1.36342	NA	Unmethylated
LOC100114388	24717.4	26880.8	24306	24494.2	23041	0.751285	-0.0903	0.405578	0.939337	0.124195	Unmethylated
LOC100114390	4294.84	5518.38	4410.02	5123.66	4913.21	0.846138	0.0817	0.576926	1.05826	0.0726	Methylated
LOC100114392	1.1332	3.41484	0	1.17948	0.908843	1	-0.559186	0.824755	0.678685	NA	Unmethylated
LOC100114393	158.649	181.84	171.574	140.358	159.048	0.774323	-0.188532	0.442217	0.877498	0.111078	Unmethylated
LOC100114394	1164.93	1287.39	1212.33	1170.04	1320.55	0.948996	0.0282	0.836518	1.01971	0.0227	Methylated
LOC100114395	1283.92	959.57	1231.18	1190.09	1279.65	0.847278	0.0937	0.57897	1.0671	0.072	Methylated
LOC100114396	22268.6	35123.3	22581.8	28239.1	28142.3	0.896171	0.0806	0.685445	1.05746	0.0476	Methylated
LOC100114397	0	2.56113	8.48443	1.17948	1.81769	1	-1.29585	0.520711	0.407297	NA	Unmethylated
LOC100114399	658.392	896.395	714.577	907.019	802.509	0.698856	0.174208	0.340637	1.12834	0.155612	Unmethylated
LOC100114401	5507.37	5199.09	5210.38	5163.76	4954.1	0.81665	-0.0687	0.51695	0.953507	0.088	Methylated
LOC100114402	1526.43	1988.29	1793.98	1880.09	1866.76	0.849814	0.0815	0.588887	1.05811	0.0707	Unmethylated
LOC100114404	1423.3	1434.23	1349.97	1382.35	1466.87	0.954478	0.0231	0.852371	1.01611	0.0202	Methylated
LOC100114408	2353.66	1640.83	1387.68	1254.97	1415.07	0.278857	-0.425399	0.0546525	0.744633	0.554618	Unmethylated
LOC100114409	1987.64	1775.72	2015.52	1850.6	2072.16	0.949228	0.0269	0.839013	1.01883	0.0226	Methylated
LOC100114411	1271.45	988.596	1198.19	1206.61	1210.58	0.884103	0.0692	0.659073	1.04915	0.0535	Methylated
LOC100114413	4662	6126.22	4382.68	4957.35	4766.88	0.912304	-0.0569	0.730734	0.9613	0.0399	Methylated
LOC100114414	1415.37	1032.14	1430.1	1170.04	1301.46	0.911208	-0.0637	0.726158	0.956832	0.0404	Methylated
LOC100114417	1940.05	1351.42	1975.93	1870.65	1712.26	0.962304	0.0293	0.875858	1.02053	0.0167	Methylated
LOC100114419	100.855	91.347	73.5317	71.9482	97.2462	0.95688	-0.0595	0.862466	0.95962	0.0191	Unmethylated
LOC100114420	1836.92	1172.14	1462.15	2078.24	1650.46	0.421456	0.32331	0.113685	1.2512	0.375247	Methylated
LOC100114421	1449.37	1494.85	1582.82	1738.55	1622.29	0.580127	0.154535	0.214257	1.11306	0.236477	Methylated
LOC100114424	5142.48	6030.61	6213.43	6206.42	6256.48	0.755055	0.104426	0.412789	1.07507	0.122021	Methylated
LOC100114425	0	0	0	0	0	1	NA	1	NA	NA	Unmethylated
LOC100114426	807.974	513.933	735.317	809.123	782.514	0.667739	0.216135	0.306211	1.16162	0.175393	Methylated
LOC100114427	7694.46	9068.96	7144.83	8128.97	8090.52	0.954657	0.0251	0.854242	1.01753	0.0202	Unmethylated
LOC100114428	3336.15	5921.33	3366.43	4420.69	4362.45	0.934653	0.0613	0.794954	1.04343	0.0293	Methylated
LOC100114430	2287.94	2509.91	2491.59	2649.11	2613.83	0.684425	0.114605	0.322811	1.08268	0.164674	Methylated
LOC100114431	6.79922	1.70742	0.942714	0	0	1	-4.03363	0.119226	0.0611	NA	Methylated
LOC100114432	3491.4	6959.44	4134.74	4312.17	4566.94	0.854376	-0.131312	0.59962	0.913	0.0684	Unmethylated
LOC100114433	5833.73	8332.21	5482.82	5884.42	6085.61	0.799089	-0.130187	0.486621	0.913713	0.0974	Unmethylated
LOC100114434	1839.19	1994.27	2034.38	2400.24	2457.51	0.0862833	0.312149	0.00834345	1.24156	1.06407	Unmethylated
LOC100114435	104.255	79.395	93.3287	69.5893	69.0721	0.58436	-0.410247	0.219956	0.752495	0.23332	Unmethylated
LOC100114436	3.39961	6.82968	2.82814	12.9743	4.54422	1	0.982967	0.400895	1.97653	NA	Unmethylated
LOC100114438	7022.47	9600.82	6073.91	7402.41	7059.89	0.912304	-0.0654	0.730194	0.95568	0.0399	Unmethylated
LOC100114441	528.073	672.723	648.587	338.51	481.687	0.0752704	-0.586012	0.00687889	0.666182	1.12338	Unmethylated
LOC100114442	10930.9	14171.6	11502.1	12922.4	12782.9	0.854365	0.0749	0.599344	1.05327	0.0684	Unmethylated
LOC100114445	3070.98	2871.88	2749.9	2975.83	2799.24	0.991276	-0.00502	0.966001	0.996526	0.00381	Methylated
LOC100114446	248.172	274.895	323.351	271.28	200.854	0.63887	-0.26198	0.276235	0.833942	0.194587	Methylated
LOC100114448	0	3.41484	3.77086	7.07687	0	1	0.525423	0.806667	1.43936	NA	Unmethylated
LOC100114451	2.26641	3.41484	9.42714	0	4.54422	1	-1.10563	0.514993	0.4647	NA	Unmethylated
LOC100114454	0	1.70742	2.82814	10.6153	0	1	1.77597	0.404568	3.42468	NA	Methylated
LOC100114458	6276.82	6301.23	6599.94	6895.23	7421.61	0.444441	0.163353	0.12357	1.11989	0.352186	Methylated
LOC100114462	1594.42	1573.39	1551.71	2032.24	1859.49	0.10094	0.306296	0.0106206	1.23653	0.995938	Methylated
LOC100114465	8213.46	8074.39	7443.67	8718.71	8386.81	0.662363	0.112603	0.298917	1.08118	0.178904	Methylated
LOC100114466	0	0	0	0	0	1	NA	1	NA	NA	Unmethylated
LOC100114467	528.073	437.1	655.186	523.689	431.701	0.758784	-0.178185	0.418166	0.883814	0.119882	Methylated
LOC100114468	4694.86	4545.15	4699.43	4770.99	4699.63	0.93345	0.0273	0.790066	1.01913	0.0299	Unmethylated
LOC100114470	2139.49	2132.57	1912.77	2309.42	2175.77	0.687337	0.121214	0.327986	1.08765	0.16283	Methylated
LOC100114473	0	3.41484	0.942714	2.35896	0	1	-0.360994	0.897967	0.778628	NA	Unmethylated
LOC100114474	820.44	666.748	919.146	797.328	828.865	0.977676	0.0205	0.908852	1.01432	0.0098	Methylated
LOC100114477	4.53282	5.12226	9.42714	4.71792	9.08843	1	0.126964	0.907031	1.09199	NA	Unmethylated
LOC100114478	856.702	638.575	800.364	655.79	826.139	0.943944	-0.0439	0.819642	0.970002	0.0251	Unmethylated
LOC100114482	896.364	766.632	920.089	582.663	589.839	0.00961665	-0.553695	0.000517401	0.681273	2.01698	Methylated
LOC100114484	755.847	664.186	670.27	607.432	642.552	0.675506	-0.155169	0.314608	0.898027	0.170371	Methylated
LOC100114486	2672.1	2714.8	2332.27	2729.31	2773.79	0.774323	0.0969	0.442888	1.06945	0.111078	Methylated
LOC100114488	3827.96	3883.53	4087.61	3340.28	3340	0.192944	-0.235806	0.0293828	0.849211	0.714568	Unmethylated
LOC100114489	5.66602	5.12226	10.3699	3.53844	3.63537	1	-0.975672	0.41883	0.508503	NA	Unmethylated
LOC100114490	722.984	636.868	828.646	778.456	748.887	0.899802	0.0661	0.695917	1.04691	0.0459	Methylated
LOC100114491	926.961	913.47	1024.73	1036.76	1149.69	0.517197	0.19566	0.167089	1.14525	0.286344	Methylated
LOC100114494	6513.66	7986.46	9014.23	6917.64	7172.59	0.684844	-0.153996	0.323439	0.898758	0.164408	Unmethylated
LOC100114497	7976.62	6152.69	6925.18	5252.22	5044.99	0.026875	-0.446757	0.00179392	0.73369	1.57065	Methylated
LOC100114499	736.583	476.37	702.322	701.79	656.185	0.892322	0.09	0.676281	1.06434	0.0495	Methylated
LOC100114501	965.49	829.806	921.032	1170.04	1054.26	0.237326	0.29677	0.0417809	1.22839	0.624655	Methylated
LOC100114504	4673.33	8344.16	5015.24	5694.52	5876.58	0.939091	-0.0553	0.80944	0.962385	0.0273	Unmethylated
LOC100114505	124.652	84.5173	131.98	106.153	138.144	0.915329	0.109405	0.737786	1.07878	0.0384	Methylated
LOC100114506	2221.08	2873.59	2086.23	1811.68	1598.66	0.0594336	-0.490077	0.00496837	0.711987	1.22597	Methylated
LOC100114508	363.758	352.582	371.429	523.689	489.867	0.0462923	0.482449	0.00354976	1.39711	1.33449	Methylated
LOC100114509	163.181	133.179	120.667	193.435	221.758	0.170175	0.583428	0.0234245	1.49841	0.769104	Unmethylated
LOC100114510	16955	24957.4	21899.2	16472.6	18341.4	0.379961	-0.289227	0.0929846	0.818341	0.420261	Unmethylated
LOC100114513	12.4652	12.8056	7.54171	11.7948	8.17959	1	-0.138171	0.873779	0.90867	NA	Unmethylated
LOC100114518	1258.99	1230.2	1263.24	544.919	568.936	1.2e-15	-1.16648	1.31e-17	0.445508	14.9202	Methylated
LOC100114520	11214.2	13450.2	13161.2	9977.21	9484.69	0.0438937	-0.373916	0.00331617	0.771685	1.3576	Methylated
LOC100114521	3222.83	2970.06	3479.56	3688.23	4053.44	0.221441	0.264092	0.0373569	1.20088	0.654742	Methylated
LOC100114525	47.5946	45.2466	46.193	37.7433	41.8068	0.860313	-0.217492	0.612223	0.860059	0.0653	Methylated
LOC100114526	39.6621	1.70742	0	0	0.908843	1	-4.76206	0.0432924	0.0369	NA	Unmethylated
LOC100114529	165.448	145.984	133.865	115.589	133.6	0.71395	-0.248044	0.356334	0.842037	0.146332	Unmethylated
LOC100114531	2581.44	1927.68	2452	2354.24	2442.06	0.923118	0.0482	0.760157	1.03397	0.0347	Unmethylated
LOC100114533	10.1988	9.39081	27.3387	35.3844	3.63537	1	0.302631	0.760505	1.23339	NA	Unmethylated
LOC100114535	3553.73	2483.44	3246.71	1799.88	1671.36	7.97e-05	-0.834133	2.42e-06	0.56092	4.09862	Methylated
LOC100114536	7.93243	1.70742	5.65628	0	4.54422	1	-1.10735	0.512405	0.464147	NA	Unmethylated
LOC100114538	6207.69	4212.21	5847.65	5253.4	4787.79	0.826524	-0.110973	0.533632	0.925964	0.0827	Methylated
LOC100114539	2735.55	3039.21	3184.49	3608.03	3346.36	0.350644	0.218967	0.0801786	1.1639	0.455134	Methylated
LOC100114541	738.849	530.154	813.562	750.149	677.997	0.952147	0.0411	0.844623	1.02891	0.0213	Methylated
LOC100114542	994.953	821.269	907.834	1046.2	969.736	0.676566	0.151167	0.315872	1.11047	0.16969	Methylated
LOC100114544	4480.69	3824.62	5209.44	4220.18	4428.79	0.900902	-0.0588	0.703277	0.960065	0.0453	Methylated
LOC100114545	5917.59	6693.09	5924.01	6746.62	6308.28	0.808095	0.0791	0.50389	1.05632	0.0925	Methylated
LOC100114546	133.718	146.838	188.543	171.024	129.056	0.944143	-0.0648	0.821936	0.956081	0.025	Methylated
LOC100114548	7.93243	5.97597	10.3699	9.43583	19.0857	1	0.83044	0.343877	1.77823	NA	Unmethylated
LOC100114549	9999.39	10386.2	9726.92	8650.3	8092.34	0.118628	-0.262026	0.0133512	0.833916	0.925812	Methylated
LOC100114551	2263.01	1669.86	2269.11	2092.4	1921.29	0.938042	-0.0426	0.802436	0.970908	0.0278	Methylated
LOC100114552	5581.03	6439.53	6195.52	5923.34	6265.57	0.990935	0.00523	0.964776	1.00363	0.00395	Methylated
LOC100114554	1311.12	1588.75	1267.95	1247.89	1271.47	0.712245	-0.141777	0.353583	0.906402	0.14737	Methylated
LOC100114556	1095.81	791.389	1129.37	1204.25	1194.22	0.517428	0.255001	0.167424	1.19334	0.28615	Methylated
LOC100114558	11290.1	8648.08	12424	8144.3	7948.74	0.104353	-0.422854	0.0111502	0.745948	0.981496	Methylated
LOC100114560	1261.26	1488.02	1471.58	1333.99	1317.82	0.826524	-0.0864	0.534805	0.941848	0.0827	Unmethylated
LOC100114561	571.135	647.966	658.957	646.354	565.301	0.923667	-0.0497	0.76204	0.966158	0.0345	Unmethylated
LOC100114563	4130.53	3877.55	4009.36	4785.15	4925.93	0.0867582	0.277788	0.00849587	1.21233	1.06169	Methylated
LOC100114564	4642.74	6819.44	4344.03	4736.79	4921.39	0.819462	-0.125872	0.521561	0.91645	0.0865	Unmethylated
LOC100114566	4430.83	3107.5	4761.65	3881.67	4098.88	0.948941	-0.0388	0.834782	0.973431	0.0228	Unmethylated
LOC100114567	149.583	195.5	162.147	212.306	159.048	0.867994	0.128945	0.627945	1.09349	0.0615	Methylated
LOC100114569	8688.28	9212.38	8319.45	5041.09	4606.02	1.46e-11	-0.857829	2.13e-13	0.551782	10.8368	Methylated
LOC100114572	13195	14328.7	15672.6	10766.3	12085.8	0.0906842	-0.33357	0.00903992	0.793571	1.04247	Methylated
LOC100114574	1751.93	1983.17	2037.2	1568.71	1483.23	0.10995	-0.335303	0.011997	0.792618	0.958806	Unmethylated
LOC100114575	877.1	713.702	951.198	958.916	1023.36	0.540235	0.227236	0.181814	1.17059	0.267417	Methylated
LOC100114576	1592.15	1450.45	1389.56	1383.53	1497.77	0.933883	-0.0353	0.792026	0.975835	0.0297	Unmethylated
LOC100114577	5849.6	5439.84	6237	5767.65	5872.04	0.99001	-0.00541	0.962506	0.996258	0.00436	Methylated
LOC100114578	1221.59	992.865	1065.27	1450.76	1465.96	0.0505634	0.416875	0.00402346	1.33503	1.29616	Methylated
LOC100114579	567.735	385.877	522.264	586.201	620.74	0.489623	0.29704	0.148628	1.22862	0.310139	Methylated
LOC100114581	3185.44	2987.98	3152.44	2014.55	1825.87	3.83e-07	-0.695462	8.37e-09	0.617511	6.41697	Methylated
LOC100114582	991.553	925.422	1061.5	1237.27	1277.83	0.109349	0.341508	0.0118951	1.26708	0.961187	Methylated
LOC100114583	570.002	577.108	504.352	465.894	407.162	0.27103	-0.336262	0.051753	0.792091	0.566982	Unmethylated
LOC100114585	22425	25413.2	27128.5	18935.4	20229.9	0.0624581	-0.35172	0.00529172	0.783649	1.20441	Methylated
LOC100114586	192.645	195.5	148.006	147.435	170.863	0.822298	-0.164595	0.527904	0.892179	0.085	Unmethylated
LOC100114588	4062.54	4738.94	3574.77	4901.91	4605.11	0.520166	0.204206	0.168578	1.15205	0.283858	Unmethylated
LOC100114590	0	0	0	0	0	1	NA	1	NA	NA	Unmethylated
LOC100114592	21900.3	17601.8	23461.3	19665.5	19811	0.831676	-0.0885	0.54582	0.94049	0.08	Methylated
LOC100114593	317.297	188.67	231.908	237.075	207.216	0.854297	-0.144806	0.598715	0.904501	0.0684	Unmethylated
LOC100114594	2652.83	2794.19	3082.67	2152.55	2455.69	0.173553	-0.302961	0.0244654	0.810587	0.760569	Methylated
LOC100114595	838.571	628.331	845.614	695.893	745.251	0.85649	-0.0957	0.603904	0.935788	0.0673	Unmethylated
LOC100114596	6370.87	5393.74	6704.58	7224.31	6642.74	0.570688	0.171521	0.206036	1.12624	0.243601	Methylated
LOC100114598	6701.77	7094.33	6296.39	5961.09	6311.92	0.632458	-0.126133	0.267805	0.916284	0.198968	Methylated
LOC100114599	762.646	572.839	615.592	378.613	506.226	0.0906821	-0.552028	0.00902831	0.682061	1.04248	Unmethylated
LOC100114600	6606.58	7811.45	7101.46	8189.12	7663.37	0.605791	0.143756	0.239274	1.10478	0.217677	Methylated
LOC100114603	1866.39	1335.2	1908.05	1671.32	1489.59	0.837647	-0.107737	0.559928	0.928043	0.0769	Unmethylated
LOC100114606	1804.06	1394.96	1483.83	1877.73	1767.7	0.484144	0.224299	0.145519	1.16821	0.315025	Methylated
LOC100114607	11.332	5.12226	9.42714	5.89739	7.27075	1	-0.375308	0.711993	0.770941	NA	Unmethylated
LOC100114609	5496.04	5290.44	6736.63	4599.97	4890.49	0.225185	-0.299662	0.0382857	0.812443	0.64746	Methylated
LOC100114610	38.5289	29.0261	4.71357	11.7948	18.1769	1	-0.674398	0.449962	0.626594	NA	Unmethylated
LOC100114611	2686.83	2392.95	2324.73	2692.75	2830.14	0.555735	0.162591	0.194564	1.1193	0.255132	Methylated
LOC100114612	6.79922	10.2445	21.6824	4.71792	22.7211	1	0.100161	0.915197	1.07189	NA	Unmethylated
LOC100114613	7956.23	9809.98	6709.3	8634.96	8627.65	0.867845	0.0812	0.627074	1.05789	0.0616	Methylated
LOC100114614	1411.97	1474.36	1633.72	1602.91	1745.89	0.62258	0.15244	0.256076	1.11145	0.205805	Methylated
LOC100114615	841.971	776.876	922.917	930.609	859.766	0.854485	0.079	0.600019	1.05629	0.0683	Methylated
LOC100114618	453.282	522.471	428.935	491.843	515.314	0.832508	0.104555	0.54903	1.07516	0.0796	Methylated
LOC100114621	20.3977	6.82968	8.48443	12.9743	9.08843	1	-0.101187	0.908654	0.932266	NA	Unmethylated
LOC100114622	103.122	85.371	60.3337	69.5893	91.7932	0.982751	-0.0326	0.931041	0.977663	0.00756	Unmethylated
LOC100114630	654.992	567.717	707.978	673.482	723.439	0.793056	0.119377	0.472724	1.08627	0.100696	Methylated
LOC100114633	1447.1	2386.97	1517.77	1809.32	1860.4	0.954657	0.04	0.854672	1.02812	0.0202	Unmethylated
LOC100114636	4960.03	4224.16	5374.41	4956.17	5065.89	0.914428	0.0465	0.736709	1.03272	0.0389	Methylated
LOC100114637	6119.3	6516.37	6377.46	7935.53	7421.61	0.0898542	0.276641	0.00887812	1.21137	1.04646	Methylated
LOC100114638	2125.89	1785.11	2488.76	2427.37	2066.71	0.886155	0.0747	0.663629	1.05317	0.0525	Methylated
LOC100114640	725.251	702.603	887.094	643.995	459.875	0.146123	-0.485973	0.0185857	0.714015	0.835282	Unmethylated
LOC100114641	5191.21	5828.28	5216.04	5794.78	5150.41	0.972382	0.0157	0.898394	1.01095	0.0122	Methylated
LOC100114642	539.405	289.408	333.721	488.304	368.99	0.857928	0.146756	0.607455	1.10708	0.0665	Unmethylated
LOC100114643	2421.66	2713.09	2555.7	2493.42	2424.79	0.859352	-0.0605	0.60989	0.95895	0.0658	Methylated
LOC100114644	0	0	0	0	0	1	NA	1	NA	NA	Unmethylated
LOC100114651	936.027	936.52	778.682	726.559	816.141	0.595237	-0.195054	0.227919	0.87354	0.22531	Methylated
LOC100114652	1810.86	1657.05	1690.29	1692.55	1770.43	0.982751	0.0108	0.929115	1.00754	0.00756	Methylated
LOC100114654	143.917	141.716	154.605	189.896	136.326	0.848042	0.147754	0.582001	1.10784	0.0716	Unmethylated
LOC100114656	1875.45	1504.24	2096.6	1644.19	1671.36	0.753624	-0.138581	0.408914	0.908412	0.122845	Methylated
LOC100114657	2355.93	2100.13	2352.07	2158.45	2327.55	0.971983	-0.0162	0.89745	0.988846	0.0123	Methylated
LOC100114658	2942.93	2118.05	2484.05	2873.21	3105.52	0.443684	0.250018	0.123146	1.18922	0.352926	Methylated
LOC100114663	9731.96	12724.5	10580.1	11155.5	11167.9	0.969428	0.0193	0.892166	1.01348	0.0135	Methylated
LOC100114664	1370.04	1198.61	1456.49	1212.5	1132.42	0.543543	-0.194599	0.183983	0.873816	0.264766	Methylated
LOC100114665	5774.81	5338.25	6407.63	5450.37	5285.83	0.690412	-0.121623	0.331768	0.919153	0.160891	Methylated
LOC100114667	4.53282	14.5131	3.77086	1.17948	8.17959	1	-0.681639	0.602903	0.623457	NA	Unmethylated
LOC100114668	3086.85	2480.03	3061.94	2062.91	2038.54	0.0140816	-0.487743	0.000800112	0.71314	1.85135	Methylated
LOC100114669	7668.39	8092.32	9328.16	9751.93	9602.84	0.384933	0.210508	0.0958099	1.1571	0.414615	Methylated
LOC100114670	611.93	446.49	513.779	500.099	554.394	0.98749	0.0115	0.951988	1.00802	0.00547	Methylated
LOC100114672	2015.97	2084.76	1985.36	1751.53	1795.87	0.379961	-0.193725	0.0930463	0.874345	0.420261	Unmethylated
LOC100114674	125.786	128.056	137.636	145.076	152.686	0.782818	0.1906	0.45281	1.14124	0.106339	Unmethylated
LOC100114675	2208.61	4472.59	3215.6	3069	2994.64	0.862679	-0.122241	0.616893	0.91876	0.0642	Methylated
LOC100114676	65.7258	108.421	63.1618	104.974	91.7932	0.753624	0.308218	0.409115	1.23818	0.122845	Unmethylated
LOC100114679	0	0.85371	0.942714	0	3.63537	1	1.59387	0.581955	3.01858	NA	Unmethylated
LOC100114680	1120.74	1091.9	1052.07	1197.17	1204.22	0.626335	0.142185	0.260354	1.10358	0.203193	Methylated
LOC100114685	2219.95	2621.74	2439.74	3048.95	2738.34	0.282013	0.252819	0.0557253	1.19153	0.54973	Unmethylated
LOC100114687	4.53282	11.0982	1.88543	2.35896	5.45306	1	-0.572407	0.674263	0.672494	NA	Unmethylated
LOC100114688	9194.82	14063.2	11252.2	11971.7	12389.4	0.874629	0.0824	0.640872	1.05878	0.0582	Unmethylated
LOC100114689	5064.29	6430.14	5029.38	3905.25	3924.39	0.0164381	-0.492768	0.000960871	0.71066	1.78415	Methylated
LOC100114690	50.9942	22.1965	33.9377	12.9743	16.3592	1	-1.26996	0.0487705	0.414671	NA	Unmethylated
LOC100114692	718.451	826.391	770.197	980.147	878.851	0.332717	0.266629	0.0732771	1.20299	0.477925	Methylated
LOC100114694	469.146	669.309	515.665	554.355	498.955	0.914382	-0.0687	0.736448	0.953489	0.0389	Unmethylated
LOC100114695	1549.09	1652.78	1677.09	1576.96	1468.69	0.774323	-0.0957	0.442502	0.935808	0.111078	Methylated
LOC100114697	1625.01	1947.31	1608.27	2016.91	1863.13	0.610073	0.167056	0.244766	1.12277	0.214618	Methylated
LOC100114701	320.697	244.161	266.788	235.896	254.476	0.766194	-0.173512	0.431508	0.886682	0.115661	Unmethylated
LOC100114702	2701.56	2403.19	2596.23	2639.67	2564.76	0.958736	0.0199	0.86702	1.01388	0.0183	Methylated
LOC100114703	0	4.26855	1.88543	0	0	1	-3.44162	0.266394	0.092	NA	Unmethylated
LOC100114704	2664.16	1826.94	2879.99	1542.76	1306.01	0.00356565	-0.786731	0.000163603	0.579656	2.44786	Methylated
LOC100114706	28.3301	22.1965	37.7086	7.07687	19.0857	1	-1.14499	0.102268	0.452194	NA	Unmethylated
LOC100114707	2836.41	2300.75	2655.63	2314.14	2323	0.599989	-0.163447	0.233283	0.892889	0.221857	Methylated
LOC100114709	848.77	727.361	669.327	924.711	957.012	0.226962	0.331427	0.038916	1.25826	0.644046	Methylated
LOC100114710	642.527	465.272	612.764	568.509	447.151	0.750143	-0.175978	0.404206	0.885167	0.124856	Methylated
LOC100114711	222.108	169.888	233.793	304.306	190.857	0.739257	0.244689	0.386031	1.18484	0.131205	Unmethylated
LOC100114713	2573.51	2746.39	2249.32	2238.65	2129.42	0.450979	-0.208465	0.127901	0.865457	0.345843	Methylated
LOC100114714	2692.49	2556.86	2702.76	1532.14	1416.89	1.65e-10	-0.846624	2.6e-12	0.556084	9.78126	Methylated
LOC100114717	8238.39	13645.7	8008.36	9245.94	8716.72	0.804572	-0.149954	0.498319	0.901279	0.0944	Methylated
LOC100114718	728.65	763.217	784.338	751.328	741.616	0.957651	-0.0241	0.863573	0.98343	0.0188	Unmethylated
LOC100114723	505.409	425.148	489.269	533.124	395.347	0.965259	-0.0295	0.882591	0.979736	0.0154	Methylated
LOC100114726	3718.04	6001.58	3551.2	4268.53	4601.47	0.995892	0.00353	0.987109	1.00245	0.00179	Unmethylated
LOC100114727	530.339	676.138	592.024	758.405	639.826	0.585055	0.21906	0.22049	1.16397	0.232803	Methylated
LOC100114728	1086.74	861.393	843.729	1008.45	993.366	0.819462	0.106201	0.521785	1.07639	0.0865	Methylated
LOC100114730	182.446	198.061	169.689	242.973	276.288	0.165344	0.502464	0.0224893	1.41663	0.78161	Unmethylated
LOC100114731	23.7973	26.465	19.797	63.6919	7.27075	1	0.591256	0.464526	1.50656	NA	Unmethylated
LOC100114734	5.66602	2.56113	0.942714	2.35896	0.908843	1	-0.914116	0.620485	0.530669	NA	Unmethylated
LOC100114736	5752.14	6318.31	7725.54	5689.81	5499.41	0.42864	-0.238296	0.116765	0.847746	0.367908	Methylated
LOC100114737	9503.05	10644.9	8869.05	4684.89	4548.76	8.52e-15	-1.0671	9.86e-17	0.477277	14.0694	Methylated
LOC100114742	617.596	863.955	460.987	557.894	522.585	0.667533	-0.262397	0.305867	0.833702	0.175527	Unmethylated
LOC100114743	21.5309	17.0742	31.1096	24.7691	17.268	1	-0.150988	0.811984	0.900634	NA	Unmethylated
LOC100114744	583.6	641.136	584.483	700.61	592.566	0.831676	0.0983	0.545843	1.07047	0.08	Methylated
LOC100114749	3348.62	3127.99	3588.91	3636.33	3771.7	0.59685	0.14292	0.229592	1.10414	0.224135	Methylated
LOC100114751	2289.07	2383.56	2603.78	2494.6	2416.61	0.966591	0.0175	0.886032	1.01217	0.0148	Methylated
LOC100114752	1457.3	1194.34	1628.07	1685.48	1551.4	0.636474	0.182131	0.271552	1.13456	0.196219	Methylated
LOC100114754	2153.09	2001.1	2086.23	2285.83	2433.88	0.42931	0.182642	0.117541	1.13496	0.367229	Methylated
LOC100114755	7017.93	7417.89	6450.99	7030.87	6613.65	0.937731	-0.0295	0.801698	0.97979	0.0279	Methylated
LOC100114756	642.527	459.296	579.769	583.842	574.389	0.936929	0.0487	0.79977	1.03433	0.0283	Methylated
LOC100114757	0	0	0	0	1.81769	1	2.36794	0.474916	5.16204	NA	Unmethylated
LOC100114758	1567.22	1674.98	1565.85	1481.43	1774.97	0.958034	0.0235	0.86506	1.01645	0.0186	Methylated
LOC100114759	2453.39	2229.04	2834.74	2647.93	2714.71	0.801767	0.0979	0.492247	1.07021	0.096	Methylated
LOC100114760	1264.66	1429.11	1168.02	1414.2	1375.08	0.761597	0.115006	0.423427	1.08298	0.118275	Unmethylated
LOC100114761	6275.68	6054.51	5817.49	6857.49	7114.43	0.25859	0.207874	0.0476872	1.15499	0.587389	Methylated
LOC100114763	1385.91	1587.05	1590.36	1200.71	1375.99	0.384917	-0.239287	0.0957224	0.847164	0.414633	Unmethylated
LOC100114764	347.894	263.796	375.2	393.946	332.637	0.820333	0.143081	0.524374	1.10426	0.086	Methylated
LOC100114765	8231.59	9675.95	8476.88	10236.7	9989.1	0.380752	0.201306	0.0936283	1.14974	0.419358	Methylated
LOC100114766	5760.08	6890.29	5966.44	6585.03	6635.46	0.790399	0.0909	0.467579	1.06507	0.102154	Methylated
LOC100114767	259.504	297.945	405.367	371.536	423.521	0.555735	0.308406	0.194264	1.23834	0.255132	Methylated
LOC100114768	0	0	0	0	0	1	NA	1	NA	NA	Unmethylated
LOC100114772	11298	10601.4	13534.5	9035.99	9293.83	0.0894903	-0.365947	0.00879716	0.775959	1.04822	Methylated
LOC100114775	2274.34	3725.59	2187.1	1329.27	1197.86	9.26e-05	-1.11152	2.88e-06	0.462807	4.03344	Unmethylated
LOC100114777	191.511	133.179	174.402	168.665	130.873	0.852547	-0.152179	0.592764	0.89989	0.0693	Methylated
LOC100114778	3418.88	3235.56	3557.8	4059.77	4236.12	0.10094	0.285371	0.0106175	1.21872	0.995938	Methylated
LOC100114779	1442.57	1248.12	1379.19	1484.96	1403.25	0.805423	0.0904	0.499815	1.0647	0.094	Methylated
LOC100114781	3975.28	2770.29	3356.06	2669.16	2389.35	0.138145	-0.412668	0.0171878	0.751233	0.859666	Methylated
LOC100114786	6030.91	6518.08	6488.7	6112.06	6097.43	0.853986	-0.056	0.597464	0.961902	0.0685	Methylated
LOC100114788	21758.6	19494.5	20436.2	25145.3	24388.8	0.105729	0.268403	0.0113509	1.20447	0.975804	Methylated
LOC100114789	3108.38	2352.82	3115.67	2433.26	2519.31	0.557446	-0.206842	0.19614	0.866432	0.253797	Methylated
LOC100114790	5850.73	5505.58	6985.51	5879.7	5836.59	0.882589	-0.0617	0.656602	0.958158	0.0542	Methylated
LOC100114791	579.067	618.086	511.894	661.688	673.453	0.502562	0.228678	0.157014	1.17176	0.298811	Unmethylated
LOC100114792	729.783	536.13	671.212	600.355	656.185	0.950403	-0.0373	0.841142	0.974467	0.0221	Methylated
LOC100114793	30.5965	22.1965	24.5106	18.8717	30.9007	1	-0.0362	0.950499	0.975248	NA	Unmethylated
LOC100114794	3910.69	3149.34	3949.03	3829.77	3714.44	0.930217	0.0399	0.778552	1.02806	0.0314	Methylated
LOC100114796	6719.9	6985.91	7357.88	7023.8	6930.84	0.982751	-0.00916	0.931244	0.99367	0.00756	Methylated
LOC100114798	5158.34	6010.97	5354.62	5545.91	5219.49	0.931454	-0.0335	0.783684	0.977029	0.0308	Methylated
LOC100114800	1086.74	1142.26	1492.32	1333.99	1296.92	0.868073	0.0842	0.628112	1.06012	0.0614	Methylated
LOC100114801	139.384	93.9081	108.412	120.307	143.597	0.792304	0.219173	0.47186	1.16407	0.101108	Methylated
LOC100114802	10135.4	10215.5	8707.85	9269.52	8951.2	0.790876	-0.0884	0.469293	0.940533	0.101892	Unmethylated
LOC100114806	2150.82	1832.92	1946.7	1923.73	2195.77	0.884632	0.0604	0.661494	1.04274	0.0532	Methylated
LOC100114807	1.1332	3.41484	3.77086	0	4.54422	1	-0.260065	0.890253	0.83505	NA	Unmethylated
LOC100114809	1703.21	1569.97	1850.55	1935.52	1894.03	0.573516	0.165025	0.207706	1.12119	0.241454	Methylated
LOC100114816	2386.53	2456.98	2639.6	2997.06	2943.74	0.190311	0.251736	0.0288022	1.19064	0.720537	Methylated
LOC100114817	138.251	171.596	105.584	129.743	99.9728	0.744475	-0.274756	0.395681	0.82659	0.12815	Unmethylated
LOC100114818	0	5.97597	3.77086	4.71792	0	1	-0.507808	0.816245	0.70329	NA	Unmethylated
LOC100114823	77.0579	27.3187	26.396	40.1023	32.7184	0.893343	-0.252735	0.679134	0.839304	0.049	Unmethylated
LOC100114827	1745.13	1210.56	1495.14	1674.86	1530.49	0.822298	0.111955	0.527824	1.08069	0.085	Methylated
LOC100114829	1867.52	1545.22	1721.4	1561.63	1813.14	0.971781	-0.0191	0.896701	0.986856	0.0124	Methylated
LOC100114831	1646.55	1116.65	1419.73	777.277	666.182	5.9e-05	-0.950121	1.76e-06	0.517589	4.22913	Methylated
LOC100114832	700.32	805.049	642.931	665.226	729.801	0.944143	-0.0378	0.821097	0.974152	0.025	Unmethylated
LOC100114833	8084.28	7890.84	8082.83	9130.35	8572.21	0.5098	0.14232	0.162072	1.10368	0.2926	Methylated
LOC100114836	87.2567	59.7597	57.5056	37.7433	70.8898	0.795997	-0.314315	0.4801	0.804233	0.0991	Methylated
LOC100114839	83.8571	68.2968	59.391	58.9739	40.8979	0.580442	-0.502348	0.214921	0.705957	0.236241	Unmethylated
LOC100114840	3361.08	3476.31	3065.71	2265.78	2092.16	5.79e-05	-0.599697	1.72e-06	0.659893	4.23736	Methylated
LOC100114841	171.114	96.4692	76.3598	121.486	133.6	0.892779	0.159887	0.677262	1.1172	0.0493	Unmethylated
LOC100114844	2249.41	2486	2109.79	2380.19	2591.11	0.705403	0.123599	0.346628	1.08945	0.151562	Methylated
LOC100114845	1200.06	1226.78	1350.91	1162.97	1352.36	0.99655	-0.00105	0.991664	0.999274	0.0015	Methylated
LOC100114847	20.3977	9.39081	7.54171	8.25635	18.1769	1	0.111721	0.898477	1.08052	NA	Unmethylated
LOC100114854	15.8649	13.6594	5.65628	28.3075	17.268	1	0.957737	0.211252	1.94226	NA	Unmethylated
LOC100114855	17122.7	17236.4	19665	15991.4	17011.7	0.650339	-0.126013	0.28646	0.916361	0.18686	Methylated
LOC100114856	4841.05	5858.16	4485.43	6701.8	6048.35	0.175003	0.332577	0.024793	1.25926	0.756955	Methylated
LOC100114857	2140.62	1574.24	2550.04	2454.5	2130.33	0.808751	0.134542	0.505177	1.09774	0.0922	Methylated
LOC100114859	2712.89	2005.36	2328.5	2640.85	2378.44	0.832479	0.0958	0.548463	1.06866	0.0796	Methylated
LOC100114862	904.297	916.885	603.337	570.868	517.132	0.0908937	-0.571475	0.00907739	0.672929	1.04147	Unmethylated
LOC100114865	572.268	505.396	648.587	622.765	520.767	0.987692	-0.0103	0.955141	0.992889	0.00538	Methylated
LOC100114871	12533.2	10869.4	12688.9	10676.6	10668	0.489623	-0.172746	0.148641	0.887152	0.310139	Methylated
LOC100114872	5.66602	2.56113	1.88543	2.35896	17.268	1	1.57682	0.226309	2.98311	NA	Unmethylated
LOC100114873	8931.91	8101.71	9671.3	8118.35	8452.24	0.746765	-0.103408	0.398776	0.930831	0.126816	Methylated
LOC100114875	3708.98	5683.15	3818.93	4237.87	3958.01	0.85345	-0.104165	0.594386	0.930343	0.0688	Methylated
LOC100114877	1580.82	1325.81	1645.98	1694.91	1769.52	0.548599	0.19158	0.18751	1.14201	0.260745	Methylated
LOC100114879	117.853	166.473	122.553	139.179	140.871	0.964404	0.0428	0.88039	1.03013	0.0157	Unmethylated
LOC100114880	466.88	431.977	432.706	490.663	598.019	0.369147	0.297162	0.0886787	1.22872	0.432801	Methylated
LOC100114884	815.907	589.914	856.927	640.457	592.566	0.493486	-0.290467	0.150496	0.817637	0.306725	Methylated
LOC100114885	708.252	760.656	738.145	819.738	915.205	0.389155	0.238217	0.097986	1.17953	0.409877	Methylated
LOC100114889	1351.91	1289.1	1455.55	1589.94	1692.27	0.230089	0.26571	0.0396317	1.20223	0.638105	Methylated
LOC100114893	91.7895	90.4933	149.892	147.435	122.694	0.747359	0.283639	0.399643	1.21726	0.12647	Unmethylated
LOC100114895	2295.87	3206.53	2329.45	2436.8	2207.58	0.699128	-0.169573	0.340907	0.889106	0.155443	Methylated
LOC100114896	1247.66	1376.18	899.349	1154.71	1190.58	0.99655	-0.0021	0.991416	0.998545	0.0015	Unmethylated
LOC100114897	4965.7	4411.97	5599.72	4694.33	4885.03	0.886359	-0.0597	0.665218	0.959486	0.0524	Methylated
LOC100114906	1561.56	1730.47	1623.35	1473.17	1478.69	0.589609	-0.151154	0.223731	0.90053	0.229436	Methylated
LOC100114907	7803.24	10977	10631	6839.8	7608.84	0.0947779	-0.440533	0.00959098	0.736863	1.02329	Methylated
LOC100114909	7107.46	7810.59	8290.23	6318.47	6630.92	0.20172	-0.256828	0.0317346	0.836926	0.695251	Unmethylated
LOC100114911	0	0.85371	2.82814	2.35896	0	1	-0.10593	0.970703	0.929206	NA	Unmethylated
LOC100114912	165.448	217.696	151.777	127.384	174.498	0.753624	-0.238161	0.410811	0.847825	0.122845	Unmethylated
LOC100114913	0	0	0	0	0.908843	1	1.48449	0.667215	2.79818	NA	Unmethylated
LOC100114914	126.919	151.107	154.605	99.0762	118.15	0.481966	-0.40761	0.144317	0.753871	0.316984	Unmethylated
LOC100114920	2920.27	2774.56	2868.68	3125.62	3169.14	0.552642	0.141147	0.191015	1.10278	0.257556	Unmethylated
LOC100114921	116.72	157.083	151.777	155.691	140.871	0.947571	0.0589	0.82841	1.0417	0.0234	Unmethylated
LOC100114923	685.588	734.191	747.572	858.661	880.669	0.282718	0.267171	0.0559826	1.20345	0.548647	Methylated
LOC100114924	3225.1	3159.58	3156.21	3784.95	3667.18	0.19486	0.22844	0.0298107	1.17157	0.710278	Methylated
LOC100114925	181.313	146.838	132.923	136.82	126.329	0.75798	-0.222705	0.416813	0.856957	0.120342	Unmethylated
LOC100114926	626.662	595.036	529.805	569.688	617.105	0.963622	0.0249	0.878466	1.01744	0.0161	Unmethylated
LOC100114928	2791.08	2242.7	2726.33	2864.95	3037.35	0.535252	0.190759	0.17821	1.14136	0.271442	Methylated
LOC100114930	3997.94	2671.26	3786.88	3006.49	2817.41	0.507716	-0.259086	0.160963	0.835617	0.294379	Methylated
LOC100114931	12.4652	15.3668	8.48443	14.1537	16.3592	1	0.334296	0.663199	1.26076	NA	Unmethylated
LOC100114933	2000.11	1806.45	2299.28	1959.11	1990.37	0.925453	-0.0434	0.765865	0.970388	0.0336	Unmethylated
LOC100114935	5752.14	6115.12	5452.66	6638.11	6541.85	0.359084	0.190775	0.0837686	1.14138	0.444804	Methylated
LOC100114940	4588.34	3939.02	5124.59	4934.94	4754.16	0.822104	0.0903	0.527572	1.06463	0.0851	Methylated
LOC100114941	4104.46	2921.4	3063.82	3265.98	3150.96	0.898058	-0.0676	0.691798	0.954246	0.0467	Unmethylated
LOC100114944	291.233	284.285	312.981	319.639	359.902	0.655384	0.199834	0.291193	1.14857	0.183504	Unmethylated
LOC100114945	20807.9	19685.7	22118	17958.7	18369.5	0.30772	-0.200339	0.0639423	0.870346	0.511845	Methylated
LOC100114946	2874.94	2715.65	2685.79	3224.7	2808.33	0.661101	0.128522	0.297766	1.09317	0.179732	Methylated
LOC100114949	3699.91	5586.68	4097.04	4302.74	4432.43	0.958405	-0.0309	0.865637	0.978828	0.0185	Methylated
LOC100114950	0	0	0	0	0	1	NA	1	NA	NA	Unmethylated
LOC100114951	1864.12	1832.92	2011.75	2026.34	1886.76	0.918668	0.0397	0.746714	1.02788	0.0368	Methylated
LOC100114954	13.5984	29.8798	19.797	8.25635	23.6299	1	-0.394044	0.604433	0.760993	NA	Unmethylated
LOC100114956	1889.05	1669	1977.81	1766.86	1852.22	0.948996	-0.0276	0.83662	0.981018	0.0227	Methylated
LOC100114958	3.39961	2.56113	6.599	1.17948	6.3619	1	-0.122722	0.931297	0.918453	NA	Unmethylated
LOC100114960	2759.35	2912	2978.98	2290.55	2618.38	0.30491	-0.231961	0.0628602	0.851477	0.515828	Methylated
LOC100114962	139.384	217.696	143.293	218.204	170.863	0.789273	0.216268	0.464762	1.16172	0.102773	Unmethylated
LOC100114965	4.53282	0	0	0	0	1	-2.97321	0.441201	0.127343	NA	Unmethylated
LOC100114967	511.075	464.418	423.279	514.253	479.869	0.8524	0.0926	0.592341	1.0663	0.0694	Unmethylated
LOC100114968	1618.22	1089.33	1487.6	1260.86	1216.03	0.712974	-0.174526	0.355236	0.886059	0.146927	Methylated
LOC100114969	2346.87	2189.77	2501.96	2647.93	2585.66	0.555735	0.157517	0.194139	1.11537	0.255132	Methylated
LOC100114971	1845.99	2271.72	2012.69	2111.27	2002.18	0.98749	0.00851	0.951182	1.00591	0.00547	Methylated
LOC100114973	10.1988	21.3427	5.65628	15.3332	4.54422	1	-0.34465	0.731231	0.787499	NA	Unmethylated
LOC100114978	270.836	263.796	296.012	119.127	193.584	0.0335917	-0.817332	0.00235828	0.567491	1.47377	Unmethylated
LOC100114980	0	0	0	1.17948	0	1	1.67477	0.60022	3.19269	NA	Unmethylated
LOC100114982	1628.41	1262.64	1197.25	1312.76	1291.47	0.900902	-0.0648	0.703931	0.956055	0.0453	Unmethylated
LOC100114985	10330.3	11298.9	11333.3	10105.8	10125.4	0.629869	-0.119369	0.263904	0.92059	0.20075	Methylated
LOC100114987	2444.32	2639.67	2546.27	3183.41	2991	0.123806	0.279002	0.0142569	1.21336	0.907257	Methylated
LOC100114988	822.706	694.92	883.323	757.225	971.553	0.826905	0.113084	0.536475	1.08154	0.0825	Methylated
LOC100114990	3204.7	4582.72	3343.81	3715.36	3933.47	0.938075	0.0434	0.804257	1.03054	0.0278	Methylated
LOC100114992	781.911	521.617	776.796	820.917	801.6	0.637005	0.227556	0.272807	1.17085	0.195857	Methylated
LOC100114994	855.569	818.708	830.531	937.686	1012.45	0.386182	0.224907	0.0963449	1.1687	0.413208	Methylated
LOC100114996	2701.56	2597.84	2557.58	2820.13	3076.43	0.465761	0.1714	0.135425	1.12615	0.331836	Methylated
LOC100114997	1.1332	0	5.65628	0	0	1	-3.57103	0.253597	0.0841	NA	Unmethylated
LOC100114999	485.011	1039.82	451.56	501.279	645.279	0.831877	-0.201097	0.546288	0.869889	0.0799	Unmethylated
LOC100115002	2162.15	1990.85	2125.82	2014.55	2167.59	0.998463	-0.000588	0.996096	0.999593	0.000668	Methylated
LOC100115006	537.139	612.964	650.473	744.251	778.879	0.199325	0.342777	0.0310511	1.2682	0.700437	Methylated
LOC100115009	3861.96	5751.44	4232.79	5216.84	5054.08	0.739752	0.153707	0.38943	1.11242	0.130914	Unmethylated
LOC100115010	55.527	34.1484	36.7658	62.5124	71.7986	0.412464	0.68191	0.10987	1.60426	0.384613	Unmethylated
LOC100115012	0	0	1.88543	1.17948	0	1	-0.154212	0.976115	0.898623	NA	Unmethylated
LOC100115014	1629.55	1771.45	1860.92	2462.75	2252.11	0.0150086	0.425794	0.000856556	1.34331	1.82366	Methylated
LOC100115015	972.289	779.437	860.698	1190.09	1116.97	0.0842888	0.40649	0.00807392	1.32546	1.07423	Methylated
LOC100115021	259.504	211.72	315.809	155.691	337.181	0.936929	-0.0854	0.799825	0.942532	0.0283	Methylated
LOC100115022	2414.86	2561.98	2124.88	2485.16	2552.94	0.804072	0.0897	0.497577	1.06415	0.0947	Methylated
LOC100115023	6306.28	5662.66	6586.74	5889.14	5956.56	0.854112	-0.0624	0.598227	0.957667	0.0685	Methylated
LOC100115025	502.009	595.036	561.858	510.714	595.292	0.995892	0.00043	0.986904	1.0003	0.00179	Methylated
LOC100115028	951.891	940.788	805.078	618.047	614.378	0.00896661	-0.54509	0.000474537	0.685349	2.04737	Methylated
LOC100115029	5283	10176.2	5966.44	6744.26	6989	0.941553	-0.0569	0.815279	0.961354	0.0262	Methylated
LOC100115031	126.919	182.694	102.756	76.6661	87.249	0.210746	-0.746216	0.0343605	0.596165	0.676241	Unmethylated
LOC100115033	3684.05	3723.03	4005.59	3115	3489.05	0.3723	-0.203909	0.0899349	0.868195	0.429107	Methylated
LOC100115035	1.1332	2.56113	0.942714	0	2.72653	1	-0.149506	0.946439	0.901559	NA	Unmethylated
LOC100115037	700.32	515.641	751.343	694.713	664.364	0.934189	0.0521	0.793359	1.03679	0.0296	Methylated
LOC100115038	11.332	11.9519	15.0834	17.6922	17.268	1	0.448507	0.530595	1.36463	NA	Unmethylated
LOC100115040	4229.12	4484.54	3808.56	4357	4252.48	0.906946	0.0444	0.717289	1.03122	0.0424	Methylated
LOC100115042	430.618	419.172	453.445	605.073	549.85	0.103971	0.409696	0.0110963	1.32841	0.983087	Unmethylated
LOC100115052	2913.47	2853.1	3241.99	2574.8	2658.37	0.400831	-0.198531	0.103177	0.871437	0.397039	Methylated
LOC100115053	4827.45	3402.89	4776.73	4294.48	4087.07	0.929635	-0.0488	0.777481	0.966708	0.0317	Methylated
LOC100115054	1261.26	1571.68	1364.11	1341.07	1084.25	0.575726	-0.207968	0.21046	0.865756	0.239785	Unmethylated
LOC100115056	15248.4	11224.6	14653.5	4414.79	4303.37	1.6e-21	-1.65296	1.12e-23	0.317988	20.7968	Methylated
LOC100115057	4.53282	4.26855	1.88543	0	3.63537	1	-0.917376	0.615193	0.529471	NA	Unmethylated
LOC100115059	21211.3	27693.5	19195.5	18700.6	17663.4	0.28751	-0.32025	0.0575099	0.800931	0.541347	Methylated
LOC100115066	6638.31	5932.43	7203.28	6966	6738.16	0.882858	0.056	0.657559	1.03958	0.0541	Methylated
LOC100115067	152.983	222.818	110.298	109.692	111.788	0.42878	-0.550826	0.116857	0.682629	0.367765	Unmethylated
LOC100115070	18303.5	16253.8	17828.6	17686.3	16986.3	0.981475	-0.0104	0.924756	0.992822	0.00812	Methylated
LOC100115072	3129.91	2772.85	2777.24	3025.36	3152.78	0.766491	0.095	0.432916	1.06804	0.115493	Methylated
LOC100115073	1291.85	1128.6	1383.9	1553.37	1383.26	0.502562	0.211267	0.156681	1.1577	0.298811	Methylated
LOC100115075	3891.42	5091.53	4583.48	4923.14	4895.94	0.753624	0.118237	0.410298	1.08541	0.122845	Methylated
LOC100115078	1260.12	1113.24	1275.49	1392.96	1445.97	0.385958	0.223656	0.0961619	1.16769	0.41346	Methylated
LOC100115081	62.3262	52.0763	37.7086	27.128	40.8979	0.609067	-0.564595	0.243679	0.676145	0.215335	Unmethylated
LOC100115083	148.45	151.96	145.178	155.691	182.677	0.769867	0.190295	0.436855	1.141	0.113584	Unmethylated
LOC100115084	2180.28	2104.4	2062.66	2463.93	2756.52	0.105922	0.303654	0.0114193	1.23427	0.975015	Methylated
LOC100115085	2381.99	2449.29	1946.7	2235.11	2111.24	0.900825	-0.0562	0.701366	0.961762	0.0454	Methylated
LOC100115086	4386.63	5620.83	4133.8	5109.5	4717.81	0.903263	0.0596	0.708985	1.04218	0.0442	Unmethylated
LOC100115087	3983.21	2388.68	3589.85	2383.73	2438.43	0.182564	-0.461347	0.026874	0.726308	0.738584	Methylated
LOC100115091	2480.58	2153.06	2295.51	2205.63	2227.57	0.872092	-0.0588	0.635186	0.960034	0.0594	Methylated
LOC100115092	0	0	0	0	0	1	NA	1	NA	NA	Unmethylated
LOC100115094	125.786	86.2247	80.1307	77.8456	97.2462	0.893376	-0.145588	0.679662	0.904011	0.049	Unmethylated
LOC100115096	249.305	223.672	192.314	173.383	200.854	0.673771	-0.24123	0.312366	0.846024	0.171487	Methylated
LOC100115097	4835.38	4566.49	4645.69	4515.05	4396.98	0.804072	-0.0715	0.497329	0.951656	0.0947	Methylated
LOC100115102	0	0	0	0	0	1	NA	1	NA	NA	Unmethylated
LOC100115103	43.0618	32.441	19.797	37.7433	20.9034	1	-0.119943	0.839989	0.920224	NA	Unmethylated
LOC100115104	9760.29	9170.55	9481.82	9444.09	9334.73	0.974422	-0.0124	0.902151	0.991434	0.0113	Methylated
LOC100115105	372.824	472.955	463.815	498.92	443.516	0.841719	0.107286	0.571375	1.0772	0.0748	Unmethylated
LOC100115106	225.508	193.792	197.027	195.793	178.133	0.834242	-0.135744	0.551931	0.9102	0.0787	Methylated
LOC100115111	7850.84	7638.14	7984.79	8375.48	8238.66	0.739752	0.0863	0.386844	1.06166	0.130914	Methylated
LOC100115114	0	9.39081	6.599	3.53844	10.9061	1	0.431253	0.761615	1.3484	NA	Unmethylated
LOC100115115	720.718	670.162	751.343	588.56	760.702	0.877782	-0.0796	0.647173	0.946331	0.0566	Methylated
LOC100115116	699.187	536.984	532.633	511.894	515.314	0.658996	-0.197274	0.295906	0.872197	0.181117	Methylated
LOC100115117	86.1235	83.6636	113.126	102.615	108.152	0.858619	0.160592	0.608792	1.11775	0.0662	Unmethylated
LOC100115119	580.2	467.833	559.972	646.354	593.475	0.589459	0.210446	0.223479	1.15705	0.229546	Methylated
LOC100115120	11.332	3.41484	8.48443	0	7.27075	1	-1.04143	0.472455	0.485844	NA	Unmethylated
LOC100115129	647.059	1142.26	600.509	794.969	738.89	0.948922	-0.0561	0.834646	0.961869	0.0228	Unmethylated
LOC100115130	2035.23	1796.21	2003.27	1396.5	1612.29	0.0824132	-0.369311	0.00781138	0.774152	1.084	Methylated
LOC100115131	20.3977	23.9039	5.65628	4.71792	11.815	1	-0.991913	0.301819	0.502811	NA	Unmethylated
LOC100115134	266.303	234.77	245.106	238.255	170.863	0.600353	-0.285677	0.234309	0.820357	0.221593	Unmethylated
LOC100115136	84.9903	94.7618	88.6151	113.23	97.2462	0.776539	0.230231	0.445131	1.17302	0.109837	Methylated
LOC100115141	2506.65	3074.21	2535.9	2981.72	3139.14	0.568994	0.177531	0.204367	1.13095	0.244892	Unmethylated
LOC100115142	104.255	109.275	105.584	58.9739	69.9809	0.173058	-0.718505	0.0242999	0.607727	0.761808	Unmethylated
LOC100115143	404.554	546.374	653.301	625.124	738.89	0.429189	0.350295	0.117314	1.27482	0.367351	Unmethylated
LOC100115144	7984.56	6196.23	8753.1	5294.68	5793.88	0.06293	-0.463242	0.00535558	0.725354	1.20114	Methylated
LOC100115145	17684.8	15576.8	15921.5	15940.7	15447.6	0.844806	-0.0629	0.574946	0.957323	0.0732	Unmethylated
LOC100115146	4818.38	3977.43	5080.29	4546.89	4586.02	0.971781	-0.0183	0.896805	0.987402	0.0124	Methylated
LOC100115147	18625.3	20178.3	18962.7	17360.7	17086.3	0.427863	-0.160946	0.116367	0.894438	0.368695	Unmethylated
LOC100115149	9.06563	8.5371	1.88543	9.43583	2.72653	1	-0.111511	0.927747	0.925618	NA	Unmethylated
LOC100115150	794.376	908.347	729.661	748.969	694.356	0.662567	-0.169257	0.299295	0.889301	0.17877	Unmethylated
LOC100115151	10.1988	18.7816	15.0834	5.89739	8.17959	1	-1.05869	0.224041	0.480067	NA	Methylated
LOC100115153	310.498	531.008	312.981	397.484	383.532	0.986541	0.0188	0.943841	1.01312	0.00588	Unmethylated
LOC100115154	1467.5	1714.25	1564.91	1500.3	1606.83	0.951743	-0.0266	0.843228	0.98175	0.0215	Methylated
LOC100115155	11.332	3.41484	10.3699	7.07687	9.99728	1	0.0463	0.963008	1.03264	NA	Unmethylated
LOC100115156	40.7953	13.6594	9.42714	16.5127	13.6326	1	-0.489229	0.55675	0.712406	NA	Unmethylated
LOC100115157	22.6641	22.1965	24.5106	11.7948	14.5415	1	-0.806358	0.218143	0.571824	NA	Unmethylated
LOC100115159	540.538	796.511	764.541	699.431	826.139	0.836301	0.122153	0.554796	1.08836	0.0776	Unmethylated
LOC100115160	3339.55	2363.92	2751.78	2057.01	1948.56	0.0474019	-0.492514	0.00365868	0.710786	1.3242	Unmethylated
LOC100115162	974.555	1255.81	1122.77	1133.48	1220.58	0.873994	0.074	0.639549	1.05261	0.0585	Methylated
LOC100115163	2.26641	3.41484	2.82814	8.25635	1.81769	1	0.799519	0.580125	1.74052	NA	Unmethylated
LOC100115165	4.53282	0.85371	1.88543	7.07687	1.81769	1	0.885181	0.580001	1.847	NA	Unmethylated
LOC100115168	787.577	578.815	756.057	707.687	796.147	0.869235	0.0899	0.629717	1.06431	0.0609	Methylated
LOC100115170	9233.35	8247.69	7944.25	6213.49	6370.99	0.00647614	-0.42947	0.000324824	0.742535	2.18868	Unmethylated
LOC100115173	4623.47	6427.58	4426.04	6267.75	5898.39	0.53601	0.237432	0.17876	1.17889	0.270827	Methylated
LOC100115175	318.43	372.218	326.179	284.254	282.65	0.536074	-0.259403	0.178878	0.835434	0.270775	Unmethylated
LOC100115176	931.494	1029.57	895.578	1105.17	1113.33	0.420403	0.219772	0.112988	1.16455	0.376334	Methylated
LOC100115177	2410.32	1931.09	2519.87	1801.06	2023.09	0.406192	-0.257617	0.105761	0.836469	0.391268	Methylated
LOC100115180	14.7317	15.3668	21.6824	5.89739	12.7238	1	-0.872543	0.278107	0.546183	NA	Methylated
LOC100115181	2962.2	3870.72	3443.73	3248.28	3252.75	0.855337	-0.0761	0.601901	0.948624	0.0679	Methylated
LOC100115183	37433.1	37739.1	35117	35954.1	35338.6	0.882858	-0.0445	0.657524	0.969618	0.0541	Methylated
LOC100115185	180.179	153.668	178.173	86.102	145.415	0.335549	-0.551306	0.0741984	0.682402	0.474244	Methylated
LOC100115187	3911.82	3335.44	3496.53	3481.82	3420.89	0.887759	-0.053	0.668582	0.963929	0.0517	Unmethylated
LOC100115188	0	0.85371	0	0	0	1	-0.867371	0.8416	0.548145	NA	Unmethylated
LOC100115191	4.53282	9.39081	6.599	0	7.27075	1	-0.876832	0.544691	0.544562	NA	Unmethylated
LOC100115193	1031.22	780.291	743.801	425.792	376.261	3.94e-06	-1.08683	9.72e-08	0.470795	5.40404	Unmethylated
LOC100115194	20115.5	20025.5	20913.2	20034.6	19731.9	0.912304	-0.0336	0.730025	0.976987	0.0399	Unmethylated
LOC100115196	2749.15	3589.85	2724.44	2844.9	2945.56	0.899802	-0.0617	0.697332	0.958127	0.0459	Methylated
LOC100115197	325.23	231.355	231.908	239.434	208.125	0.712245	-0.230842	0.353705	0.852138	0.14737	Unmethylated
LOC100115198	318.43	361.973	336.549	334.972	394.438	0.844806	0.106412	0.574737	1.07655	0.0732	Methylated
LOC100115199	8027.62	8974.2	7767.96	8698.66	8506.77	0.860308	0.0591	0.611594	1.04183	0.0653	Unmethylated
LOC100115200	0	0.85371	1.88543	12.9743	0	1	2.78906	0.201565	6.9118	NA	Unmethylated
LOC100115203	3548.06	3226.17	3879.27	3881.67	3959.83	0.626335	0.143005	0.259907	1.1042	0.203193	Methylated
LOC100115204	0	0	0	0	0.908843	1	1.48449	0.667215	2.79818	NA	Unmethylated
LOC100115206	3.39961	5.97597	1.88543	0	4.54422	1	-0.686014	0.699114	0.621569	NA	Unmethylated
LOC100115208	517.874	467.833	465.701	483.586	538.944	0.866268	0.082	0.621853	1.05845	0.0623	Unmethylated
LOC100115209	4435.36	3921.09	4143.23	4215.46	4258.84	0.947571	0.0245	0.830313	1.01715	0.0234	Methylated
LOC100115211	262.903	256.113	296.955	268.921	248.114	0.905159	-0.0746	0.714435	0.94959	0.0433	Unmethylated
LOC100115212	4769.66	3909.99	4601.39	4808.74	4586.02	0.816543	0.0857	0.516178	1.0612	0.088	Methylated
LOC100115213	819.306	696.627	858.812	746.61	887.031	0.930562	0.0472	0.780494	1.03323	0.0313	Methylated
LOC100115214	1275.99	840.904	1163.31	1282.09	1353.27	0.509541	0.270419	0.16179	1.20616	0.292821	Methylated
LOC100115215	20277.6	27015.7	23155.9	18359.8	20105.4	0.271736	-0.288092	0.0521322	0.818984	0.565853	Unmethylated
LOC100115216	2786.55	2305.02	2687.68	2836.65	2640.19	0.838003	0.0789	0.560517	1.05618	0.0768	Methylated
LOC100115217	1.1332	5.97597	9.42714	0	14.5415	1	0.408743	0.79274	1.32753	NA	Methylated
LOC100115218	7.93243	8.5371	17.9116	1.17948	3.63537	1	-2.21136	0.0650866	0.215931	NA	Unmethylated
LOC100115220	3012.06	4155.86	2862.08	3989	3928.02	0.521331	0.243331	0.16908	1.18372	0.282886	Unmethylated
LOC100115221	1630.68	1385.57	1674.26	1893.06	1807.69	0.354392	0.243317	0.0817039	1.18371	0.450516	Methylated
LOC100115222	570.002	544.667	687.239	623.944	740.707	0.667065	0.185216	0.304616	1.13699	0.175832	Methylated
LOC100115223	1458.43	1338.62	1569.62	1146.45	1248.75	0.249252	-0.280578	0.0452609	0.823261	0.603362	Unmethylated
LOC100115226	1738.33	1453.87	2061.72	2025.17	2071.25	0.536973	0.226226	0.179756	1.16977	0.270048	Methylated
LOC100115227	39492.2	41346	45701.8	39728.4	40701.6	0.830771	-0.0688	0.544076	0.953409	0.0805	Methylated
LOC100115228	4303.91	5555.94	3910.38	5177.91	5129.51	0.674793	0.166881	0.31355	1.12263	0.170829	Unmethylated
LOC100115231	140.517	172.449	136.694	99.0762	159.048	0.802914	-0.211031	0.49497	0.86392	0.0953	Unmethylated
LOC100115233	3048.32	2697.72	3354.18	3181.05	3256.39	0.821417	0.0858	0.5268	1.06126	0.0854	Methylated
LOC100115237	7.93243	11.0982	6.599	20.0511	5.45306	1	0.556612	0.560662	1.47081	NA	Unmethylated
LOC100115239	2791.08	3911.7	2785.72	3176.34	3011	0.954657	-0.0324	0.854645	0.977819	0.0202	Unmethylated
LOC100115240	3889.16	3618.88	4014.08	3529	3510.86	0.63176	-0.125713	0.265953	0.916551	0.199448	Methylated
LOC100115241	88.3899	63.1745	92.386	125.025	123.603	0.276567	0.615716	0.0540561	1.53232	0.5582	Methylated
LOC100115242	150.716	136.594	158.376	180.46	179.951	0.61015	0.279494	0.245135	1.21377	0.214563	Methylated
LOC100115246	6701.77	7098.6	5601.61	4286.23	4109.79	0.000292571	-0.623564	1e-05	0.649066	3.53377	Unmethylated
LOC100115250	945.092	628.331	895.578	754.866	691.63	0.723699	-0.185693	0.368267	0.879227	0.140442	Methylated
LOC100115252	490.677	577.962	440.247	555.535	569.845	0.729379	0.161224	0.375921	1.11824	0.137047	Unmethylated
LOC100115257	11.332	6.82968	0	0	0	1	-4.98525	0.0551269	0.0316	NA	Unmethylated
LOC100115259	7310.3	7119.09	7910.31	6475.34	6576.39	0.357239	-0.190369	0.082944	0.876382	0.447042	Methylated
LOC100115260	57.7934	75.9802	115.954	100.256	104.517	0.769249	0.295767	0.436243	1.22754	0.113933	Unmethylated
LOC100115262	6200.89	5835.96	7464.41	5574.22	5662.09	0.468408	-0.21041	0.136548	0.864291	0.329375	Methylated
LOC100115263	2334.4	2487.71	2363.38	2007.47	2123.06	0.314415	-0.213674	0.0660053	0.862339	0.502497	Methylated
LOC100115264	14.7317	11.9519	11.3126	11.7948	6.3619	1	-0.492082	0.565746	0.710998	NA	Unmethylated
LOC100115265	1253.32	1700.59	1221.76	924.711	916.114	0.0203922	-0.59745	0.00125865	0.660921	1.69054	Unmethylated
LOC100115266	3322.55	3404.6	3362.66	2020.45	1729.53	1.84e-09	-0.843935	3.26e-11	0.557122	8.73601	Methylated
LOC100115267	5.66602	9.39081	5.65628	3.53844	7.27075	1	-0.34343	0.758457	0.788165	NA	Methylated
LOC100115268	0	1.70742	0	0	0	1	-1.60539	0.618087	0.328648	NA	Unmethylated
LOC100115271	1703.21	1776.57	1793.04	1561.63	1558.67	0.48031	-0.172181	0.14339	0.8875	0.318479	Methylated
LOC100115273	0	0	0	0	0	1	NA	1	NA	NA	Unmethylated
LOC100115275	5942.52	7805.47	6095.59	5092.99	5313.1	0.171349	-0.346416	0.0237231	0.786535	0.766118	Unmethylated
LOC100115278	19458.2	20296.1	21480.7	17083.6	17087.2	0.124211	-0.256665	0.0144119	0.837021	0.905839	Unmethylated
LOC100115279	700.32	815.293	720.233	711.226	809.779	0.954478	0.0294	0.851968	1.02061	0.0202	Methylated
LOC100115280	692.388	652.234	959.683	837.43	962.465	0.626335	0.229038	0.260271	1.17205	0.203193	Unmethylated
LOC100115281	3808.7	5655.83	3521.04	5663.86	5687.54	0.263372	0.390687	0.0494898	1.31102	0.579431	Unmethylated
LOC100115283	424.951	350.021	370.487	428.151	546.215	0.328097	0.355307	0.0714761	1.27926	0.483997	Methylated
LOC100115285	2.26641	3.41484	4.71357	7.07687	2.72653	1	0.475593	0.726603	1.39049	NA	Unmethylated
LOC100115286	1421.04	1745.84	1245.33	1552.19	1485.96	0.93263	0.046	0.788192	1.03243	0.0303	Unmethylated
LOC100115289	2490.78	2033.54	2380.35	2846.08	2645.64	0.309998	0.254904	0.0645661	1.19326	0.508641	Methylated
LOC100115291	908.83	760.656	902.177	866.917	890.666	0.938794	0.037	0.808744	1.02596	0.0274	Methylated
LOC100115292	2549.71	2133.42	2671.65	2956.95	3048.26	0.219305	0.292911	0.0364785	1.22511	0.658951	Methylated
LOC100115293	2283.41	1906.33	1792.1	2020.45	2165.77	0.871793	0.0709	0.634344	1.05035	0.0596	Methylated
LOC100115294	815.907	694.92	1017.19	1024.97	1065.16	0.387956	0.310996	0.0974402	1.24056	0.411217	Methylated
LOC100115296	1706.61	1291.66	1781.73	1457.84	1339.63	0.645297	-0.187731	0.281062	0.877986	0.19024	Methylated
LOC100115297	6962.41	6055.37	7473.84	7122.87	7498.87	0.782818	0.0982	0.45265	1.07045	0.106339	Methylated
LOC100115298	1983.11	1688.64	2186.15	1697.27	1936.75	0.813076	-0.103092	0.510843	0.931035	0.0899	Methylated
LOC100115299	1062.95	868.223	708.921	885.789	817.959	0.941081	-0.0463	0.813101	0.968405	0.0264	Unmethylated
LOC100115301	877.1	722.239	788.109	776.097	795.238	0.978694	-0.0171	0.911766	0.988232	0.00935	Unmethylated
LOC100115302	9.06563	8.5371	6.599	8.25635	12.7238	1	0.389274	0.668632	1.30973	NA	Unmethylated
LOC100115303	0	2.56113	0	0	0	1	-2.18267	0.536706	0.220268	NA	Unmethylated
LOC100115305	4468.22	5242.63	4368.54	5308.83	5244.93	0.549434	0.168903	0.187949	1.1242	0.260084	Methylated
LOC100115309	1540.02	1314.71	1528.14	1145.27	1118.79	0.0902057	-0.367609	0.00892419	0.775066	1.04477	Methylated
LOC100115310	1560.42	1802.18	1494.2	1497.94	1525.04	0.794317	-0.0994	0.477993	0.933407	0.100006	Methylated
LOC100115311	949.625	766.632	946.485	1069.79	906.117	0.717331	0.154404	0.359475	1.11296	0.14428	Methylated
LOC100115312	6118.17	6060.49	6065.42	7260.87	7158.96	0.115336	0.245575	0.0127878	1.18557	0.938033	Methylated
LOC100115316	5438.25	5300.69	5562.01	5778.27	5819.32	0.714427	0.0939	0.356809	1.06724	0.146042	Methylated
LOC100115318	1847.12	2036.1	1547.94	2473.37	2412.98	0.0519665	0.432239	0.00416124	1.34933	1.28428	Methylated
LOC100115320	5408.78	6750.28	5379.13	6677.03	6804.51	0.482284	0.205271	0.144473	1.1529	0.316697	Methylated
LOC100115322	3022.26	2739.56	3456.93	3163.36	3007.36	0.991276	0.00578	0.967097	1.00402	0.00381	Methylated
LOC100115326	555.27	723.946	625.019	622.765	659.82	0.984423	0.0137	0.936552	1.00957	0.00682	Methylated
LOC100115327	2963.33	3030.67	3375.86	3176.34	3172.77	0.952493	0.0234	0.84545	1.01632	0.0211	Methylated
LOC100115330	3608.12	3392.64	3305.16	3466.49	3312.73	0.957651	-0.0193	0.863917	0.986716	0.0188	Methylated
LOC100115331	6447.93	5415.08	5504.51	6662.88	6480.96	0.485821	0.183159	0.146449	1.13537	0.313524	Methylated
LOC100115334	2882.87	2553.45	2328.5	2356.6	2616.56	0.896769	-0.0571	0.687245	0.96119	0.0473	Methylated
LOC100115335	14236.4	14710.3	14669.6	16302.8	15524	0.548599	0.130251	0.187508	1.09448	0.260745	Methylated
LOC100115336	998.353	873.345	1022.84	1109.89	963.374	0.805169	0.1031	0.499093	1.07408	0.0941	Methylated
LOC100115344	2636.97	2982.01	2586.81	3130.34	3221.85	0.352476	0.21538	0.0809079	1.16101	0.45287	Methylated
LOC100115346	0	0	0	0	0	1	NA	1	NA	NA	Unmethylated
LOC100115347	0	0	0	0	0	1	NA	1	NA	NA	Unmethylated
LOC100115348	1491.3	1468.38	1572.45	689.995	631.646	3.57e-16	-1.19412	3.64e-18	0.437053	15.4473	Methylated
LOC100115350	2912.33	2682.36	2859.25	2747.01	2771.97	0.933614	-0.03	0.790433	0.979442	0.0298	Methylated
LOC100115351	1745.13	1925.97	2062.66	770.2	692.539	1.4e-18	-1.38739	1.18e-20	0.382255	17.8537	Methylated
LOC100115352	0	1.70742	0	0	0.908843	1	-0.215606	0.94776	0.861184	NA	Unmethylated
LOC100115353	555.27	572.839	575.056	658.149	679.815	0.405054	0.236833	0.105262	1.1784	0.392487	Methylated
LOC100115356	10255.5	9437.76	11178.7	12382.2	12311.2	0.180357	0.262822	0.0262316	1.19982	0.743868	Unmethylated
LOC100115357	9877.01	7872.06	10592.3	7690.2	8079.62	0.364946	-0.260645	0.086431	0.834715	0.437771	Methylated
LOC100115358	3565.06	3384.11	4079.12	3429.92	3607.2	0.869316	-0.063	0.630104	0.957252	0.0608	Methylated
LOC100115365	8611.22	7166.9	9610.97	6061.34	6758.16	0.0919275	-0.40071	0.00922164	0.757486	1.03655	Methylated
LOC100115366	6835.49	8120.49	6934.6	8141.94	7678.82	0.716388	0.116237	0.358615	1.0839	0.144852	Methylated
LOC100115367	1690.74	1797.91	1590.36	1681.94	1825.87	0.897941	0.0513	0.690264	1.03619	0.0468	Methylated
LOC100115368	28493.3	24488.7	29650.2	25573.5	25664.8	0.747359	-0.104485	0.400787	0.930137	0.12647	Methylated
LOC100115369	9.06563	6.82968	0.942714	7.07687	4.54422	1	0.0509	0.967037	1.03589	NA	Unmethylated
LOC100115372	6.79922	14.5131	7.54171	11.7948	2.72653	1	-0.439276	0.683056	0.737504	NA	Unmethylated
LOC100115373	966.623	968.961	1024.73	934.147	953.377	0.867845	-0.0642	0.626277	0.956481	0.0616	Methylated
LOC100115374	62.3262	57.1986	32.995	54.256	71.7986	0.794194	0.316279	0.476757	1.24511	0.100073	Unmethylated
LOC100115380	1340.58	1419.72	1389.56	1358.76	1273.29	0.837647	-0.0728	0.560006	0.950811	0.0769	Unmethylated
LOC100115381	5664.89	6577.84	5650.63	5792.42	5822.05	0.920498	-0.0387	0.752268	0.97353	0.036	Unmethylated
LOC100115382	490.677	739.313	403.482	622.765	550.759	0.893343	0.106163	0.679525	1.07636	0.049	Unmethylated
LOC100115383	6132.9	9295.19	6289.79	7817.59	7648.82	0.862118	0.095	0.615024	1.06809	0.0644	Methylated
LOC100115385	1682.81	1891.82	1902.4	1777.47	1840.41	0.979761	-0.0136	0.914485	0.99062	0.00888	Methylated
LOC100115386	7847.44	10815.7	7679.35	7459.02	7882.4	0.620285	-0.195086	0.25441	0.873521	0.207409	Unmethylated
LOC100115387	36643.3	40669	43567.5	37076.9	36443.7	0.629869	-0.132423	0.263718	0.912298	0.20075	Methylated
LOC100115389	55.527	23.9039	72.589	48.3586	85.4313	0.778848	0.409102	0.447727	1.32786	0.108548	Unmethylated
LOC100115397	2513.45	2687.48	2489.71	2795.36	2806.51	0.623894	0.127583	0.257255	1.09246	0.204889	Methylated
LOC100115398	64.5926	65.7357	85.787	97.8967	102.699	0.490925	0.477069	0.149283	1.39191	0.308985	Unmethylated
LOC100115399	44593.8	51870.6	49230.4	43386	46420.1	0.69089	-0.113111	0.332461	0.924592	0.160591	Methylated
LOC100115400	6409.4	5682.29	6394.43	6063.7	5809.33	0.876304	-0.0537	0.643311	0.963438	0.0573	Methylated
LOC100115403	429.484	373.925	434.591	435.228	540.762	0.554651	0.244906	0.19285	1.18502	0.25598	Methylated
LOC100115405	181.313	279.163	268.673	257.126	255.385	0.927365	0.073	0.772783	1.05191	0.0327	Methylated
LOC100115406	1543.42	1331.79	1382.96	1066.25	1063.35	0.0357757	-0.414002	0.00254995	0.750539	1.44641	Unmethylated
LOC100115407	2853.41	2696.87	3383.4	2196.19	2558.39	0.205496	-0.324492	0.0328587	0.79858	0.687197	Methylated
LOC100115408	11659.5	11846.9	13561.9	9183.42	9704.63	0.0225079	-0.387716	0.00142885	0.764339	1.64767	Methylated
LOC100115409	63.4594	72.5653	49.0211	25.9485	80.8871	0.90307	-0.196488	0.708528	0.872672	0.0443	Unmethylated
LOC100115410	0	0	0	0	0	1	NA	1	NA	NA	Unmethylated
LOC100115412	584.733	593.328	797.536	730.097	643.461	0.923118	0.0594	0.76058	1.04201	0.0347	Methylated
LOC100115415	60.0598	30.7336	34.8804	28.3075	53.6218	0.994249	-0.0163	0.975702	0.988767	0.0025	Unmethylated
LOC100115419	249.305	256.113	349.747	426.971	339.907	0.322426	0.425189	0.0694823	1.34275	0.49157	Methylated
LOC100115420	12.4652	32.441	32.0523	9.43583	11.815	1	-1.27357	0.0919249	0.413636	NA	Unmethylated
LOC100115421	4.53282	0.85371	1.88543	4.71792	0	1	-0.0558	0.970651	0.962048	NA	Unmethylated
LOC100115425	15727.7	20106.6	17527.9	16890.1	17059	0.862679	-0.0676	0.617401	0.954249	0.0642	Methylated
LOC100115428	6.79922	2.56113	0.942714	2.35896	3.63537	1	-0.166464	0.916168	0.891024	NA	Unmethylated
LOC100115429	8997.64	9637.53	12201.5	7836.46	8578.57	0.230508	-0.324654	0.0397847	0.79849	0.637315	Methylated
LOC100115430	1923.05	1616.93	1928.79	1924.91	1906.75	0.854297	0.0722	0.598921	1.0513	0.0684	Methylated
LOC100115432	14.7317	11.9519	16.0261	23.5896	3.63537	1	-0.0851	0.924985	0.942732	NA	Unmethylated
LOC100115434	182.446	116.958	138.579	88.4609	93.6109	0.204128	-0.676348	0.0325374	0.625747	0.690096	Unmethylated
LOC100115435	2040.9	2785.66	2201.24	2442.7	2449.33	0.900902	0.0618	0.702734	1.04375	0.0453	Unmethylated
LOC100115436	257.237	179.279	176.288	158.05	248.114	0.998463	-0.00155	0.99587	0.998928	0.000668	Methylated
LOC100115437	7.93243	17.9279	23.5678	49.5381	26.3565	1	1.18663	0.0754565	2.27621	NA	Unmethylated
LOC100115438	3889.16	4707.36	3391.88	3531.36	3823.5	0.784926	-0.119934	0.458086	0.92023	0.105171	Unmethylated
LOC100115439	293.5	379.047	312.038	331.434	338.09	0.971128	0.0267	0.894707	1.0187	0.0127	Unmethylated
LOC100115443	0	0	1.88543	2.35896	0	1	0.878053	0.812982	1.83789	NA	Unmethylated
LOC100115445	1120.74	1038.11	1147.28	1093.38	1046.99	0.920498	-0.0423	0.750562	0.971072	0.036	Methylated
LOC100115447	2574.64	2838.59	2357.73	2333.01	2114.88	0.408212	-0.220579	0.107428	0.858221	0.389114	Unmethylated
LOC100115448	4732.26	5629.36	4356.28	6001.19	5310.37	0.515012	0.204868	0.165294	1.15258	0.288182	Methylated
LOC100115449	2192.75	2601.25	2196.52	2173.78	2305.74	0.891349	-0.0573	0.674506	0.961078	0.05	Unmethylated
LOC100115451	4288.04	3664.12	4796.53	4618.84	4558.76	0.774323	0.11091	0.441718	1.07991	0.111078	Methylated
LOC100115452	1434.64	1348.01	1513.06	1292.71	1365.08	0.753624	-0.107096	0.409818	0.928455	0.122845	Methylated
LOC100115453	1551.36	1553.75	1276.43	1108.71	1013.36	0.0367548	-0.461468	0.00265208	0.726247	1.43469	Unmethylated
LOC100115455	20.3977	23.0502	23.5678	31.8459	29.083	1	0.443603	0.416487	1.36	NA	Methylated
LOC100115457	2505.51	2386.12	2726.33	2754.08	2610.2	0.819009	0.0788	0.520645	1.05613	0.0867	Methylated
LOC100115460	0	1.70742	0.942714	0	0	1	-2.22733	0.524338	0.213553	NA	Unmethylated
LOC100115461	21626.1	18371.8	21336.4	17103.6	14526	0.0698554	-0.370506	0.00617327	0.773511	1.1558	Methylated
LOC100115463	1121.87	1792.79	1176.51	1277.38	1096.97	0.720408	-0.201254	0.361517	0.869794	0.142421	Methylated
LOC100115464	611.93	579.669	602.394	338.51	361.72	7.3e-05	-0.770701	2.19e-06	0.586133	4.1365	Methylated
LOC100115465	16474.5	13342.6	17783.4	11183.8	12472.1	0.0636503	-0.423698	0.00545688	0.745511	1.1962	Methylated
LOC100115467	4077.27	3606.07	3984.85	3965.41	4199.76	0.833598	0.0703	0.55123	1.04997	0.079	Methylated
LOC100115468	214.176	161.351	227.194	168.665	216.305	0.947571	-0.0569	0.830078	0.961327	0.0234	Methylated
LOC100115469	2829.61	2437.34	2601.89	2683.31	2502.95	0.971781	-0.0164	0.89702	0.98873	0.0124	Methylated
LOC100115471	1.1332	1.70742	0	0	0.908843	1	-0.922056	0.774309	0.527757	NA	Unmethylated
LOC100115474	23.7973	8.5371	13.198	2.35896	0	1	-3.8046	0.00554078	0.0716	NA	Unmethylated
LOC100115478	10350.7	12002.3	9443.17	11369	10587.1	0.904571	0.0506	0.71238	1.0357	0.0436	Methylated
LOC100115481	2021.64	2006.22	2092.83	1976.81	2104.88	0.997429	0.000817	0.993952	1.00057	0.00112	Methylated
LOC100115483	3701.04	3512.16	3991.45	4044.43	3863.49	0.797629	0.0822	0.484003	1.0586	0.0982	Methylated
LOC100115484	577.934	515.641	600.509	607.432	598.928	0.832479	0.0957	0.547745	1.06857	0.0796	Methylated
LOC100115485	2957.66	4508.44	2977.09	3707.1	3239.12	0.995417	-0.00379	0.984906	0.997377	0.00199	Unmethylated
LOC100115486	403.421	346.606	359.174	372.715	365.355	0.99593	-0.00143	0.988606	0.99901	0.00177	Unmethylated
LOC100115487	5676.22	6629.06	5554.47	5594.27	5436.7	0.739431	-0.110409	0.386214	0.926326	0.131102	Methylated
LOC100115491	14191.1	18013.3	14198.2	14136.1	14487.9	0.766951	-0.112088	0.433667	0.925248	0.115233	Unmethylated
LOC100115493	427.218	431.977	440.247	313.741	280.833	0.0316547	-0.545132	0.00218459	0.685329	1.49956	Unmethylated
LOC100115495	1550.22	1278	1584.7	1444.86	1455.06	0.96919	-0.0202	0.891704	0.986128	0.0136	Methylated
LOC100115496	620.996	482.346	711.749	622.765	580.751	0.992329	-0.00752	0.969939	0.994802	0.00334	Methylated
LOC100115497	13053.4	14922.9	14664.9	13122.9	13370.9	0.726564	-0.1017	0.371365	0.931934	0.138726	Methylated
LOC100115498	44.195	25.6113	32.0523	9.43583	17.268	1	-1.324	0.0394567	0.399427	NA	Unmethylated
LOC100115499	1793.86	1890.11	1875.06	2209.16	2168.5	0.214432	0.239911	0.0351036	1.18092	0.66871	Methylated
LOC100115500	8851.46	6205.62	7787.76	3920.59	3857.13	3.76e-07	-0.969317	8.09e-09	0.510748	6.42451	Methylated
LOC100115502	1005.15	874.199	1068.09	693.534	817.959	0.166895	-0.376717	0.0227632	0.770188	0.777556	Methylated
LOC100115503	997.22	680.407	905.005	1013.17	941.562	0.693487	0.184033	0.335192	1.13606	0.158962	Methylated
LOC100115504	1836.92	1516.19	1596.01	1240.81	1252.39	0.0568873	-0.403414	0.004684	0.756067	1.24498	Methylated
LOC100115506	599.465	663.333	726.832	705.328	677.997	0.903487	0.0593	0.709274	1.04198	0.0441	Methylated
LOC100115507	0	1.70742	0.942714	0	0	1	-2.22733	0.524338	0.213553	NA	Unmethylated
LOC100115508	4420.63	4600.64	4805.01	4097.51	4408.8	0.665219	-0.115724	0.302296	0.922919	0.177036	Unmethylated
LOC100115512	2332.13	2123.18	2131.48	1883.63	1885.85	0.316989	-0.219846	0.0672805	0.858657	0.498956	Methylated
LOC100115513	653.859	615.525	633.504	481.227	576.207	0.41915	-0.260101	0.112494	0.835029	0.37763	Unmethylated
LOC100115515	1023.28	892.127	1031.33	1006.1	883.396	0.90307	-0.0566	0.708564	0.961546	0.0443	Unmethylated
LOC100115516	2068.1	2592.72	2465.2	2517.01	2662	0.735691	0.124159	0.382189	1.08987	0.133305	Unmethylated
LOC100115521	6574.85	4770.53	6062.59	3554.95	3512.68	0.000262924	-0.715272	8.96e-06	0.60909	3.58017	Methylated
LOC100115522	10392.6	10914.7	10997.7	4088.07	4277.02	8.32e-34	-1.36423	2.51e-36	0.388441	33.0801	Methylated
LOC100115524	1145.67	1214.83	1380.13	1158.25	1358.72	0.982083	0.0139	0.927552	1.00968	0.00785	Methylated
LOC100115525	1618.22	1776.57	1719.51	1700.81	1675.91	0.97551	-0.0145	0.904716	0.99	0.0108	Methylated
LOC100115526	555.27	858.832	1051.13	975.429	837.953	0.842998	0.140402	0.572455	1.10221	0.0742	Unmethylated
LOC100115530	8076.34	8386.85	8411.84	8979.37	8575.85	0.758784	0.082	0.418132	1.0585	0.119882	Methylated
LOC100115534	8576.09	9949.14	8024.38	9507.78	9624.65	0.739752	0.112211	0.389778	1.08088	0.130914	Unmethylated
LOC100115535	4214.39	4020.12	3644.53	4460.79	4306.1	0.5832	0.146745	0.218889	1.10707	0.234182	Methylated
LOC100115538	538.272	447.344	564.686	349.126	429.883	0.234359	-0.404722	0.0409071	0.755382	0.630118	Methylated
LOC100115540	6793.56	6442.95	6895.01	6333.8	6623.65	0.870847	-0.0505	0.631618	0.965575	0.0601	Methylated
LOC100115541	12900.4	11450	13668.4	12199.4	12297.6	0.896171	-0.0491	0.684916	0.966547	0.0476	Unmethylated
LOC100115542	18.1313	17.9279	15.0834	0	2.72653	1	-3.52765	0.00235709	0.0867	NA	Unmethylated
LOC100115543	2171.22	2393.8	1896.74	2213.88	2166.68	0.958736	0.0239	0.866694	1.01671	0.0183	Unmethylated
LOC100115544	0	0.85371	0	2.35896	1.81769	1	2.58474	0.355795	5.99907	NA	Unmethylated
LOC100115545	5481.31	5561.07	5085.94	5818.37	5840.23	0.64181	0.116779	0.278258	1.08431	0.192594	Methylated
LOC100115546	4165.66	5379.23	4207.33	4302.74	4306.1	0.830771	-0.0911	0.544112	0.938822	0.0805	Unmethylated
LOC100115547	0	0	0	0	0	1	NA	1	NA	NA	Unmethylated
LOC100115548	1985.37	1760.35	1858.09	1719.68	1583.2	0.516451	-0.177766	0.166783	0.884071	0.286971	Methylated
LOC100115549	165.448	526.739	225.309	176.922	263.565	0.637947	-0.47427	0.275033	0.719831	0.195216	Unmethylated
LOC100115550	271.969	349.167	188.543	306.665	269.018	0.918899	0.091	0.747017	1.06507	0.0367	Unmethylated
LOC100115552	2655.1	2791.63	2451.06	2539.42	2565.66	0.904402	-0.0446	0.711429	0.969567	0.0436	Methylated
LOC100115555	0	0	0	0	0	1	NA	1	NA	NA	Unmethylated
LOC100115557	2141.76	1388.13	2416.18	2265.78	2062.17	0.83821	0.126924	0.561981	1.09196	0.0766	Methylated
LOC100115558	371.691	371.364	490.211	384.51	380.805	0.859615	-0.103955	0.610538	0.930478	0.0657	Unmethylated
LOC100115563	8817.46	8821.39	8866.23	8660.91	8644.92	0.922221	-0.0301	0.7576	0.979384	0.0352	Unmethylated
LOC100115564	26.0637	17.9279	32.0523	15.3332	39.0803	1	0.117353	0.855555	1.08474	NA	Unmethylated
LOC100115565	4076.13	4639.91	3916.98	4358.17	4577.84	0.80409	0.0854	0.497775	1.06098	0.0947	Methylated
LOC100115566	7092.72	11400.4	7295.66	7574.61	7190.77	0.651065	-0.219737	0.287025	0.858722	0.186375	Methylated
LOC100115568	4.53282	5.12226	5.65628	0	2.72653	1	-1.83239	0.27434	0.280798	NA	Unmethylated
LOC100115570	5692.08	6549.66	6035.26	4727.35	4295.19	0.00830503	-0.433879	0.000434304	0.740269	2.08066	Methylated
LOC100115571	10537.7	9787.79	9467.68	13358.8	12523.9	0.00930425	0.381987	0.000493576	1.30314	2.03132	Methylated
LOC100115572	654.992	527.593	797.536	669.944	677.997	0.963865	0.0307	0.879655	1.02152	0.016	Methylated
LOC100115573	2855.67	2462.1	2708.42	2521.73	2713.81	0.938756	-0.0307	0.808283	0.978923	0.0274	Methylated
LOC100115574	2658.5	3172.39	2642.43	3126.8	3246.39	0.556967	0.173802	0.195761	1.12803	0.25417	Methylated
LOC100115576	4224.58	3906.58	4384.56	4261.46	4317.91	0.909391	0.0403	0.722269	1.02835	0.0412	Methylated
LOC100115577	10941.1	11064.9	12548.5	8889.73	8837.59	0.0200503	-0.377977	0.00123285	0.769516	1.69788	Methylated
LOC100115578	4094.27	3147.63	3932.06	3425.21	3359.08	0.72185	-0.134617	0.365054	0.910912	0.141553	Methylated
LOC100115579	5567.43	5141.04	6083.33	4530.38	4862.31	0.244032	-0.252961	0.0437448	0.839172	0.612553	Methylated
LOC100115581	3714.64	3369.59	4053.67	656.97	560.756	8.63e-57	-2.61012	8.68e-60	0.163785	56.0641	Methylated
LOC100115582	4133.93	5223.85	4278.98	4345.2	4544.22	0.943505	-0.0326	0.818748	0.977677	0.0253	Methylated
LOC100115583	2153.09	2464.66	2385.07	1523.89	1867.67	0.0264632	-0.460411	0.00175978	0.726779	1.57736	Methylated
LOC100115584	644.793	612.11	707.978	712.405	817.05	0.502404	0.224886	0.156058	1.16869	0.298947	Unmethylated
LOC100115587	7557.34	8697.6	7837.72	8820.14	8678.54	0.648035	0.123447	0.283083	1.08933	0.188401	Unmethylated
LOC100115590	251.571	217.696	184.772	267.742	304.462	0.358826	0.395627	0.0835831	1.31551	0.445117	Methylated
LOC100115591	6889.88	7407.64	7697.26	8209.17	8169.59	0.478444	0.159501	0.14206	1.1169	0.320169	Methylated
LOC100115593	1401.77	1237.03	1370.71	1423.63	1230.57	0.984775	-0.0106	0.940085	0.992675	0.00666	Unmethylated
LOC100115598	1.1332	5.97597	2.82814	16.5127	4.54422	1	1.62913	0.192268	3.09327	NA	Unmethylated
LOC100115599	33.9961	23.0502	25.4533	2.35896	17.268	1	-1.44826	0.0837003	0.366462	NA	Unmethylated
LOC100115603	5755.54	6629.06	5903.28	6672.31	6543.67	0.683244	0.11614	0.321911	1.08383	0.165424	Unmethylated
LOC100115605	2312.87	2146.23	2330.39	2308.24	2159.41	0.962061	-0.0189	0.87362	0.986951	0.0168	Methylated
LOC100115606	770.579	486.615	574.113	555.535	461.692	0.617194	-0.26264	0.251843	0.833561	0.209579	Methylated
LOC100115608	3.39961	1.70742	6.599	0	3.63537	1	-1.04928	0.56498	0.48321	NA	Unmethylated
LOC100115609	1194.4	1018.48	1120.89	1271.48	1225.12	0.589638	0.168356	0.223996	1.12378	0.229414	Methylated
LOC100115610	632.328	488.322	676.869	648.713	687.994	0.747359	0.159097	0.401066	1.11659	0.12647	Methylated
LOC100115612	2751.42	3188.61	2695.22	3017.11	2689.27	0.981176	-0.0133	0.921945	0.99079	0.00825	Methylated
LOC100115613	7241.17	8922.12	8675.8	8291.74	8548.58	0.954657	0.0241	0.854858	1.01686	0.0202	Methylated
LOC100115614	156.382	150.253	162.147	137.999	152.686	0.893185	-0.102259	0.678507	0.931573	0.0491	Unmethylated
LOC100115617	3490.27	3455.82	3701.1	4236.69	4312.46	0.113678	0.268388	0.0125181	1.20446	0.944324	Methylated
LOC100115618	24.9305	509.665	587.311	510.714	526.22	0.908994	0.471082	0.721254	1.38615	0.0414	Unmethylated
LOC100115619	10.1988	15.3668	21.6824	12.9743	10.9061	1	-0.409247	0.599652	0.753017	NA	Unmethylated
LOC100115621	346.76	371.364	361.059	411.638	372.626	0.799089	0.122326	0.486802	1.08849	0.0974	Unmethylated
LOC100115622	553.004	381.608	601.452	714.764	651.641	0.287609	0.416897	0.0576897	1.33505	0.541197	Methylated
LOC100115623	2898.74	2463.81	3478.61	3407.51	3409.98	0.558695	0.210092	0.197413	1.15676	0.252825	Methylated
LOC100115624	2023.9	2104.4	2339.82	2482.8	2414.8	0.480159	0.18334	0.143173	1.13551	0.318615	Methylated
LOC100115628	5335.12	4103.78	5308.42	6103.8	5659.37	0.36335	0.25892	0.0857499	1.19658	0.439675	Methylated
LOC100115629	2223.35	3262.03	2279.48	2662.08	2708.35	0.929429	0.0526	0.777075	1.03714	0.0318	Methylated
LOC100115630	2290.21	2247.82	2435.03	2685.67	2963.74	0.146123	0.281685	0.0185812	1.21561	0.835282	Unmethylated
LOC100115632	1583.09	2331.48	1891.08	2071.16	2158.5	0.792304	0.127432	0.471897	1.09235	0.101108	Unmethylated
LOC100115634	45.3282	38.4169	45.2503	17.6922	33.6272	0.511364	-0.728844	0.163131	0.603387	0.29127	Unmethylated
LOC100115635	35.1293	17.9279	16.9689	2.35896	1.81769	1	-3.49076	0.000549848	0.089	NA	Unmethylated
LOC100115638	1174	723.946	1152	1159.43	1141.51	0.753624	0.179302	0.409814	1.13234	0.122845	Methylated
LOC100115640	1295.25	1837.18	1437.64	1713.78	1740.43	0.662225	0.18031	0.298688	1.13313	0.178994	Methylated
LOC100115641	5254.67	5256.29	5771.3	5745.24	6053.81	0.645308	0.120412	0.281323	1.08705	0.190233	Methylated
LOC100115642	11.332	0.85371	0	0	0	1	-4.40126	0.134205	0.0473	NA	Unmethylated
LOC100115643	829.505	1255.81	997.391	1118.15	1214.21	0.705625	0.181661	0.347003	1.13419	0.151426	Unmethylated
LOC100115644	16.9981	17.0742	15.0834	17.6922	8.17959	1	-0.357471	0.638073	0.780531	NA	Unmethylated
LOC100115646	2086.23	1972.92	1889.2	2443.88	2097.61	0.470519	0.195235	0.138262	1.14491	0.327423	Unmethylated
LOC100115647	422.685	417.464	493.039	430.51	532.582	0.825639	0.117713	0.532673	1.08501	0.0832	Methylated
LOC100115651	5.66602	0	0	2.35896	1.81769	1	0.176134	0.941722	1.12985	NA	Unmethylated
LOC100115652	2539.51	3151.04	3201.46	2192.65	2417.52	0.130742	-0.362823	0.0156791	0.777641	0.883586	Unmethylated
LOC100115656	563.202	239.039	362.002	247.691	196.31	0.146123	-0.804999	0.0186075	0.572363	0.835282	Methylated
LOC100115659	712.785	830.66	954.969	885.789	906.117	0.827331	0.104661	0.537847	1.07524	0.0823	Methylated
LOC100115660	83.8571	81.9562	102.756	115.589	99.0639	0.750143	0.258761	0.404257	1.19645	0.124856	Methylated
LOC100115661	131.452	87.0784	133.865	135.64	74.5251	0.88444	-0.165049	0.659744	0.891898	0.0533	Unmethylated
LOC100115662	1847.12	1998.54	2268.17	1857.68	2043.08	0.882589	-0.0633	0.6567	0.957088	0.0542	Methylated
LOC100115664	4179.26	3384.96	4386.45	3253	3773.52	0.609667	-0.180748	0.244162	0.882246	0.214908	Unmethylated
LOC100115666	111.054	59.7597	93.3287	97.8967	78.1605	0.9947	0.00189	0.981085	1.00131	0.00231	Methylated
LOC100115667	3332.75	3727.3	3551.2	3687.05	3735.35	0.830766	0.0691	0.54347	1.04905	0.0805	Methylated
LOC100115668	5450.71	5899.99	6296.39	6265.39	6312.83	0.751285	0.0963	0.405468	1.06905	0.124195	Unmethylated
LOC100115669	1535.49	1786.82	1793.04	1501.48	1373.26	0.343055	-0.247569	0.0766816	0.842315	0.464637	Methylated
LOC100115670	307.098	532.715	378.028	397.484	415.341	0.99602	-0.000462	0.989798	0.99968	0.00173	Methylated
LOC100115672	1086.74	840.051	1066.21	1159.43	971.553	0.849814	0.0948	0.587786	1.06793	0.0707	Methylated
LOC100115673	988.154	1311.3	984.193	1121.68	1037.9	0.975891	-0.0209	0.905843	0.985645	0.0106	Methylated
LOC100115675	466.88	438.807	532.633	588.56	477.143	0.758826	0.150609	0.419057	1.11004	0.119858	Methylated
LOC100115676	5004.23	6373.8	5037.86	5633.19	5817.51	0.881489	0.0651	0.654662	1.04618	0.0548	Unmethylated
LOC100115677	0	5.12226	4.71357	3.53844	9.99728	1	1.03216	0.487199	2.04508	NA	Unmethylated
LOC100115679	615.33	851.149	706.093	539.022	468.054	0.0762173	-0.526914	0.00702291	0.694038	1.11795	Unmethylated
LOC100115681	943.959	996.28	793.765	594.457	669.817	0.0283884	-0.526679	0.00191278	0.694151	1.54686	Unmethylated
LOC100115683	649.326	562.595	903.12	818.558	628.92	0.962248	0.0368	0.874551	1.02581	0.0167	Methylated
LOC100115684	9.06563	9.39081	10.3699	9.43583	5.45306	1	-0.382592	0.68582	0.767058	NA	Unmethylated
LOC100115685	1964.98	1770.59	1875.06	1786.91	1774.97	0.83821	-0.0702	0.562813	0.952529	0.0766	Methylated
LOC100115687	3.39961	8.5371	7.54171	11.7948	4.54422	1	0.303227	0.780459	1.2339	NA	Unmethylated
LOC100115688	6.79922	3.41484	7.54171	0	4.54422	1	-1.32188	0.397644	0.400013	NA	Unmethylated
LOC100115689	2431.86	2316.97	2315.31	2248.09	2453.88	0.99593	-0.00163	0.988862	0.99887	0.00177	Methylated
LOC100115690	596.065	476.37	542.061	671.123	654.367	0.330748	0.30183	0.0724279	1.23271	0.480502	Methylated
LOC100115692	1729.27	1599	1773.25	1701.99	1951.29	0.766565	0.104177	0.433098	1.07488	0.115451	Methylated
LOC100115694	2905.54	3135.68	2253.09	3189.31	3111.88	0.612004	0.188391	0.24711	1.13949	0.213246	Methylated
LOC100115695	373.957	491.737	405.367	401.023	442.607	0.991276	-0.00724	0.967849	0.994992	0.00381	Unmethylated
LOC100115698	22.6641	13.6594	39.594	20.0511	12.7238	1	-0.634149	0.381612	0.644321	NA	Unmethylated
LOC100115700	7825.91	10446	7512.49	9667.01	9483.78	0.697257	0.155724	0.339293	1.11398	0.156607	Methylated
LOC100115702	26771.9	29610.1	25217.6	25417.8	26889.9	0.870847	-0.0566	0.63198	0.961545	0.0601	Methylated
LOC100115704	2047.7	1772.3	2186.15	2452.14	2210.31	0.444441	0.219535	0.12386	1.16436	0.352186	Methylated
LOC100115705	0	0.85371	0	1.17948	0.908843	1	1.58413	0.628265	2.99826	NA	Unmethylated
LOC100115706	769.446	525.885	788.109	229.998	208.125	1.92e-10	-1.66497	3.04e-12	0.315351	9.71748	Methylated
LOC100115707	1723.6	1515.34	1843.01	1575.78	1447.79	0.616592	-0.164318	0.251287	0.89235	0.210002	Methylated
LOC100115709	1387.04	1304.47	1711.03	1510.91	1343.27	0.938075	-0.0408	0.804048	0.972103	0.0278	Methylated
LOC100115711	2493.05	2347.7	3038.37	2805.98	2711.08	0.871793	0.0707	0.634772	1.05025	0.0596	Methylated
LOC100115712	1147.94	922.007	1251.92	1157.07	1172.41	0.885398	0.0736	0.662462	1.05236	0.0529	Methylated
LOC100115713	6262.09	6463.44	5898.56	7657.18	7576.12	0.062855	0.294976	0.0053413	1.22686	1.20166	Methylated
LOC100115715	4484.09	2744.68	4203.56	1463.73	1336.91	1.66e-09	-1.44428	2.92e-11	0.367476	8.78061	Methylated
LOC100115716	1509.43	1938.78	1252.87	1625.32	1715.9	0.870847	0.0921	0.631581	1.06591	0.0601	Unmethylated
LOC100115720	3448.34	3431.91	3031.77	3485.36	3683.54	0.691041	0.117793	0.332621	1.08507	0.160496	Methylated
LOC100115726	562.069	582.23	625.019	679.38	548.941	0.916854	0.0561	0.742473	1.03963	0.0377	Unmethylated
LOC100115727	705.986	888.712	641.988	648.713	680.724	0.727968	-0.166119	0.374297	0.891237	0.137888	Unmethylated
LOC100115728	834.038	1145.68	810.734	1054.45	1066.07	0.67844	0.187923	0.317345	1.13912	0.168488	Methylated
LOC100115729	8857.12	9808.27	7804.73	8170.25	7680.63	0.615411	-0.15496	0.250531	0.898157	0.210835	Methylated
LOC100115731	2741.22	2847.12	2753.67	3112.64	2990.09	0.583192	0.133715	0.218557	1.09711	0.234188	Methylated
LOC100115733	319.564	282.578	325.236	320.818	239.935	0.813742	-0.143655	0.511977	0.905223	0.0895	Methylated
LOC100115734	950.758	686.383	829.588	943.583	756.158	0.938075	0.0477	0.804088	1.03362	0.0278	Methylated
LOC100115735	2468.12	2168.42	2703.7	2336.55	2515.68	0.983523	-0.0118	0.933585	0.991884	0.00722	Methylated
LOC100115743	63.4594	46.954	36.7658	35.3844	43.6245	0.816169	-0.30371	0.515498	0.810167	0.0882	Unmethylated
LOC100115744	943.959	1020.18	615.592	715.944	830.683	0.808703	-0.152478	0.504944	0.899704	0.0922	Unmethylated
LOC100115745	5225.2	4059.39	5532.79	4597.61	4845.04	0.894485	-0.0648	0.681068	0.956075	0.0484	Methylated
LOC100115746	78.1911	77.6876	57.5056	68.4098	88.1578	0.898058	0.143329	0.691761	1.10445	0.0467	Methylated
LOC100115747	3875.56	4300.99	4196.96	4039.72	4201.58	0.995967	-0.00146	0.989298	0.998985	0.00176	Methylated
LOC100115748	6352.74	4497.34	6244.54	5392.58	5084.98	0.794194	-0.121137	0.477226	0.919463	0.100073	Methylated
LOC100115750	7846.3	7755.96	7955.56	7686.66	8142.33	0.977989	0.0115	0.910249	1.00797	0.00967	Methylated
LOC100115751	32469.7	28108.4	33995.2	24228.9	26311.9	0.114643	-0.318963	0.0126965	0.801646	0.940653	Methylated
LOC100115752	339.961	285.139	314.866	352.664	408.071	0.48031	0.283155	0.143335	1.21685	0.318479	Methylated
LOC100115754	1101.47	976.644	1219.87	725.38	712.533	0.00255165	-0.612486	0.000108738	0.654069	2.59318	Unmethylated
LOC100115755	5584.43	5955.48	5770.35	5983.5	6242.84	0.763258	0.0833	0.426389	1.05945	0.117328	Methylated
LOC100115757	3223.97	3263.73	3856.64	2532.34	2737.44	0.055711	-0.387894	0.00454512	0.764244	1.25406	Unmethylated
LOC100115758	244.772	148.546	208.34	238.255	210.852	0.831676	0.165435	0.54581	1.1215	0.08	Unmethylated
LOC100115759	2558.77	3079.33	2375.64	2663.26	2679.27	0.998526	-0.000281	0.997398	0.999805	0.00064	Unmethylated
LOC100115760	3170.7	6383.19	3123.21	3498.33	3512.68	0.83821	-0.269652	0.561481	0.829519	0.0766	Unmethylated
LOC100115762	3.39961	0	0	0	0.908843	1	-1.15466	0.753423	0.449173	NA	Unmethylated
LOC100115763	5549.3	7183.97	5528.07	7954.41	7701.54	0.129554	0.362651	0.015391	1.28579	0.887549	Methylated
LOC100115765	3338.42	3026.4	3405.08	2049.93	2182.13	1.74e-05	-0.621489	4.84e-07	0.65	4.75867	Methylated
LOC100115766	7692.19	7461.43	8461.8	9037.17	8583.12	0.498233	0.162397	0.153566	1.11915	0.302568	Methylated
LOC100115767	13.5984	19.6353	3.77086	9.43583	19.0857	1	0.215862	0.815183	1.1614	NA	Unmethylated
LOC100115768	2740.09	2944.45	2678.25	3079.62	3055.53	0.591643	0.137855	0.225485	1.10027	0.22794	Methylated
LOC100115770	2847.74	3425.08	2713.13	2964.03	3253.66	0.904877	0.0536	0.713083	1.03786	0.0434	Methylated
LOC100115771	1170.6	851.149	1267.01	1263.22	1249.66	0.661391	0.197412	0.298063	1.14664	0.179541	Methylated
LOC100115773	1376.84	1143.12	1508.34	1424.81	1468.69	0.802914	0.108194	0.494886	1.07788	0.0953	Methylated
LOC100115774	32.8629	40.9781	48.0784	41.2818	33.6272	0.93345	-0.125328	0.790112	0.916796	0.0299	Unmethylated
LOC100115775	1227.26	1281.42	1315.09	1488.5	1400.53	0.493028	0.179788	0.150266	1.13272	0.307128	Methylated
LOC100115776	2331	1897.8	2361.5	2716.34	2148.51	0.726001	0.146745	0.370803	1.10707	0.139063	Methylated
LOC100115777	0	0.85371	0	0	1.81769	1	1.40685	0.71386	2.65158	NA	Unmethylated
LOC100115780	3307.82	4330.02	3398.48	3733.05	3742.62	0.965161	0.0226	0.881866	1.01582	0.0154	Methylated
LOC100115785	2195.02	1855.11	1996.67	1838.81	1858.58	0.703249	-0.124061	0.344508	0.917601	0.152891	Methylated
LOC100115790	26085.2	22145.2	29162.9	17306.5	18165.1	0.0039337	-0.540538	0.000182468	0.687515	2.4052	Methylated
LOC100115791	8681.48	9345.56	9616.63	12429.3	12205.8	0.00191869	0.418611	7.89e-05	1.33664	2.717	Methylated
LOC100115795	7874.63	6151.83	8669.2	5632.01	6027.45	0.162441	-0.375776	0.021866	0.770691	0.789304	Methylated
LOC100115796	2379.73	2264.04	2271	2310.6	2403.89	0.927256	0.0328	0.771096	1.02301	0.0328	Methylated
LOC100115797	101.988	121.227	78.2453	83.743	83.6136	0.766491	-0.265308	0.432879	0.832021	0.115493	Unmethylated
LOC100115798	1879.99	2755.78	2067.37	2340.09	2286.65	0.931454	0.0495	0.782828	1.03489	0.0308	Methylated
LOC100115800	33698.1	37333.6	31704.4	36329.1	35165.9	0.853451	0.0619	0.596171	1.04384	0.0688	Methylated
LOC100115801	3120.84	2899.2	3307.98	2739.93	2956.47	0.667065	-0.126139	0.305188	0.91628	0.175832	Methylated
LOC100115802	19888.9	19985.4	23294.5	16322.8	17769.7	0.128273	-0.304753	0.015104	0.809581	0.891864	Methylated
LOC100115804	22.6641	39.2707	11.3126	21.2306	21.8122	1	-0.186446	0.790866	0.878768	NA	Unmethylated
LOC100115805	10904.8	11739.4	10746.9	12351.5	11582.3	0.691066	0.104413	0.332893	1.07506	0.160481	Methylated
LOC100115806	54.3938	64.0282	46.193	49.5381	76.3428	0.866382	0.203109	0.622096	1.15118	0.0623	Unmethylated
LOC100115808	3050.59	2129.15	3298.56	3365.05	3343.63	0.549785	0.247516	0.18861	1.18716	0.259807	Methylated
LOC100115810	5290.93	5826.57	4900.23	5169.66	5447.61	0.986541	-0.00829	0.946818	0.994272	0.00588	Methylated
LOC100115812	95.1891	67.4431	83.9015	88.4609	115.423	0.701109	0.318834	0.343011	1.24732	0.154214	Unmethylated
LOC100115814	1985.37	2205.13	1403.7	2106.55	2004.91	0.791682	0.140525	0.470323	1.10231	0.101449	Unmethylated
LOC100115816	2354.8	2167.57	1964.62	2585.42	2396.62	0.447145	0.204221	0.125347	1.15206	0.349552	Methylated
LOC100115817	3091.38	2730.16	2912.99	2692.75	2470.24	0.506948	-0.173605	0.160337	0.886624	0.295036	Methylated
LOC100115818	1237.46	1528.14	1225.53	1372.91	1261.47	0.981176	-0.0155	0.921059	0.989319	0.00825	Unmethylated
LOC100115823	3560.53	2470.64	3462.59	2169.06	1886.76	0.0102593	-0.642024	0.000555848	0.640813	1.98888	Methylated
LOC100115827	262.903	255.259	282.814	263.024	282.65	0.960056	0.0325	0.869404	1.02276	0.0177	Methylated
LOC100115829	3.39961	8.5371	0.942714	3.53844	8.17959	1	0.448011	0.743721	1.36416	NA	Unmethylated
LOC100115830	6955.61	5015.55	6845.99	6974.26	6189.22	0.893185	0.0695	0.678789	1.04937	0.0491	Unmethylated
LOC100115831	3.39961	1.70742	0	1.17948	1.81769	1	-0.156449	0.944837	0.897231	NA	Unmethylated
LOC100115833	12132.1	9819.37	12810.5	8426.2	8400.44	0.0226396	-0.461725	0.00144574	0.726117	1.64513	Methylated
LOC100115834	755.847	373.071	554.316	422.253	537.126	0.766194	-0.223236	0.430903	0.856642	0.115661	Methylated
LOC100115835	1891.32	1361.67	1862.8	1501.48	1551.4	0.72185	-0.159086	0.364809	0.895592	0.141553	Methylated
LOC100115836	32367.7	38767	36609.4	40810	40148.2	0.490991	0.172556	0.149516	1.12705	0.308927	Methylated
LOC100115837	7637.79	7678.27	8224.24	6247.7	6231.94	0.0263623	-0.330631	0.00174975	0.795189	1.57902	Unmethylated
LOC100115839	3174.1	3511.31	3249.54	3976.02	3864.4	0.200591	0.243028	0.0314692	1.18347	0.697689	Methylated
LOC100115840	5003.1	5157.26	4591.96	5561.24	5415.8	0.506195	0.158432	0.159399	1.11607	0.295682	Methylated
LOC100115841	0	0	0	0	0	1	NA	1	NA	NA	Unmethylated
LOC100115842	1754.2	1585.34	1310.37	1543.94	1407.8	0.886359	-0.0706	0.665158	0.952236	0.0524	Methylated
LOC100115843	1245.39	1006.52	1376.36	1367.02	1245.12	0.816021	0.110979	0.515258	1.07996	0.0883	Methylated
LOC100115844	3200.17	2487.71	3005.37	2741.11	2585.66	0.753624	-0.12141	0.409814	0.919289	0.122845	Methylated
LOC100115846	143.917	178.425	192.314	182.819	203.581	0.802845	0.170353	0.494051	1.12533	0.0954	Methylated
LOC100115847	15888.7	16841.1	16268.4	17416.2	16627.3	0.835795	0.0595	0.553799	1.04212	0.0779	Unmethylated
LOC100115853	0	0	0	1.17948	0.908843	1	2.54705	0.450377	5.8444	NA	Unmethylated
LOC100115854	9075.83	15953.3	8701.25	10345.2	10715.3	0.897941	-0.0946	0.691262	0.93651	0.0468	Unmethylated
LOC100115855	27.1969	31.5873	29.2241	17.6922	17.268	1	-0.749585	0.194714	0.594775	NA	Unmethylated
LOC100115857	584.733	645.405	718.348	710.046	651.641	0.896602	0.0664	0.686286	1.04707	0.0474	Methylated
LOC100115859	3208.1	3483.99	3026.11	2997.06	2735.62	0.506948	-0.177	0.160324	0.88454	0.295036	Unmethylated
LOC100115863	1.1332	0	0	0	0	1	-0.867371	0.748731	0.548145	NA	Unmethylated
LOC100115866	196.044	163.912	170.631	89.6404	112.697	0.0459981	-0.799029	0.00350985	0.574736	1.33726	Unmethylated
LOC100115867	4696	3975.73	3964.11	5113.04	5162.23	0.172295	0.286961	0.0240628	1.22007	0.763727	Methylated
LOC100115869	23.7973	5.97597	5.65628	2.35896	7.27075	1	-1.25554	0.285105	0.418836	NA	Unmethylated
LOC100115870	3252.3	3156.17	3037.42	3398.08	3319.1	0.740948	0.0932	0.392794	1.06671	0.130212	Methylated
LOC100115873	906.563	656.503	1015.3	1073.33	998.819	0.538245	0.270085	0.180588	1.20588	0.26902	Methylated
LOC100115874	683.322	437.953	526.034	477.689	385.35	0.465049	-0.347353	0.135042	0.786025	0.332502	Unmethylated
LOC100115877	2491.92	2433.07	2524.59	2601.93	2526.58	0.891008	0.0463	0.673492	1.03258	0.0501	Methylated
LOC100115878	44.195	32.441	125.381	103.794	77.2517	0.779037	0.424399	0.448032	1.34201	0.108442	Unmethylated
LOC100115879	1079.94	1240.44	959.683	1034.4	913.387	0.672922	-0.168118	0.31055	0.890003	0.172036	Methylated
LOC100115880	2141.76	1903.77	2019.29	1322.2	1251.48	1.47e-05	-0.651685	4.01e-07	0.636536	4.83314	Methylated
LOC100115881	2.26641	3.41484	4.71357	5.89739	4.54422	1	0.578136	0.657482	1.49292	NA	Unmethylated
LOC100115883	1.1332	0.85371	0	0	5.45306	1	2.0759	0.434602	4.21609	NA	Unmethylated
LOC100115885	3720.31	5559.36	3874.55	4706.12	4925.93	0.789554	0.135108	0.466269	1.09818	0.102618	Methylated
LOC100115887	45.3282	17.0742	25.4533	11.7948	23.6299	1	-0.703807	0.314873	0.61395	NA	Unmethylated
LOC100115891	2394.46	2657.6	2748.01	2954.59	3087.34	0.342909	0.216289	0.0765132	1.16174	0.464822	Unmethylated
LOC100115892	11372.8	8206.71	12274.1	9526.65	9865.49	0.784926	-0.13092	0.458326	0.913249	0.105171	Methylated
LOC100115895	0	2.56113	0	0	2.72653	1	0.667542	0.843067	1.58836	NA	Unmethylated
LOC100115897	3664.78	3335.44	3823.65	3471.21	3530.86	0.906669	-0.0432	0.716627	0.97051	0.0426	Unmethylated
LOC100115898	18441.8	21335.1	22216	17015.2	17515.2	0.221441	-0.259315	0.037138	0.835484	0.654742	Methylated
LOC100115899	6104.57	6008.41	6201.17	5018.68	4988.64	0.0571344	-0.286941	0.00471152	0.819638	1.2431	Methylated
LOC100115902	181.313	346.606	168.746	238.255	197.219	0.92909	-0.0968	0.776531	0.935082	0.0319	Unmethylated
LOC100115904	9356.87	10930	8282.69	8169.07	7520.68	0.288282	-0.279846	0.0578739	0.823679	0.540182	Methylated
LOC100115905	2544.04	2182.94	2471.8	2443.88	2825.59	0.682846	0.135723	0.321551	1.09864	0.165677	Methylated
LOC100115907	500.876	396.121	628.79	498.92	437.154	0.854026	-0.120275	0.597755	0.920012	0.0685	Methylated
LOC100115910	8452.57	7959.14	8334.53	8645.58	8822.14	0.757114	0.0826	0.416008	1.05889	0.120839	Methylated
LOC100115911	890.698	959.57	932.344	771.379	762.52	0.247159	-0.274933	0.0445228	0.826489	0.607024	Methylated
LOC100115913	2420.52	2280.26	2243.66	2434.44	2050.35	0.911208	-0.0464	0.726609	0.96836	0.0404	Methylated
LOC100115916	2877.2	2843.71	3068.53	2909.77	3491.78	0.688694	0.128152	0.32972	1.09289	0.161974	Methylated
LOC100115917	1086.74	815.293	897.464	727.738	778.879	0.346339	-0.307106	0.0781059	0.808262	0.460499	Unmethylated
LOC100115918	1657.88	1818.4	1878.83	2071.16	2138.51	0.280599	0.237466	0.055238	1.17892	0.551913	Methylated
LOC100115919	1655.61	1653.64	1766.65	1842.35	1744.98	0.799089	0.0838	0.486136	1.0598	0.0974	Methylated
LOC100115920	57.7934	43.5392	60.3337	18.8717	43.6245	0.470273	-0.768785	0.137946	0.586911	0.32765	Unmethylated
LOC100115921	27938	32191.7	33102.5	31337.6	31605.9	0.963656	0.0182	0.879278	1.01266	0.0161	Methylated
LOC100115922	31.7297	46.1003	31.1096	29.487	19.0857	1	-0.594028	0.28103	0.662491	NA	Unmethylated
LOC100115924	1421.04	1253.25	1472.52	1194.81	1222.39	0.511364	-0.193091	0.163148	0.87473	0.29127	Methylated
LOC100115929	738.849	1181.53	1101.09	1127.58	1180.59	0.707569	0.195372	0.349293	1.14502	0.150231	Methylated
LOC100115934	197.177	128.056	216.824	117.948	188.131	0.797629	-0.23319	0.484092	0.850751	0.0982	Unmethylated
LOC100115935	11776.3	17720.5	11971.5	13722.1	13641.7	0.984423	-0.0149	0.936667	0.989746	0.00682	Methylated
LOC100115936	2480.58	2163.3	2455.77	2235.11	2249.39	0.827331	-0.0774	0.537498	0.947744	0.0823	Unmethylated
LOC100115937	3384.88	3438.74	3675.64	3396.9	3437.25	0.921202	-0.0345	0.755112	0.976345	0.0356	Methylated
LOC100115938	6136.3	6360.14	6564.12	7461.38	7537.04	0.150476	0.239123	0.0196158	1.18027	0.822532	Methylated
LOC100115939	23031.2	40077.4	24238.1	19170.1	18214.1	0.0567551	-0.639415	0.00465884	0.641973	1.246	Methylated
LOC100115940	0	0	0	0	0	1	NA	1	NA	NA	Unmethylated
LOC100115941	343.361	418.318	420.45	309.023	354.449	0.57473	-0.248189	0.208651	0.841953	0.240536	Unmethylated
LOC100115944	5917.59	6229.52	5855.2	6438.78	6417.34	0.694712	0.0991	0.336461	1.07114	0.158195	Unmethylated
LOC100115945	1682.81	1741.57	1271.72	2180.86	2036.72	0.0988411	0.429798	0.0102904	1.34704	1.00506	Methylated
LOC100115947	62.3262	49.5152	66.9327	54.256	32.7184	0.657952	-0.462564	0.294967	0.725695	0.181806	Methylated
LOC100115948	30530.8	28402.9	30346	29740.6	27415.3	0.848042	-0.0585	0.582189	0.960269	0.0716	Methylated
LOC100115950	12.4652	41.8318	20.7397	30.6665	25.4476	1	0.151944	0.820121	1.11107	NA	Unmethylated
LOC100115951	5186.67	4958.35	5190.58	5282.89	5089.52	0.950577	0.0208	0.841837	1.01452	0.022	Methylated
LOC100115953	4224.58	4700.53	4193.19	4476.12	4576.93	0.886593	0.0497	0.666031	1.03507	0.0523	Unmethylated
LOC100115954	139.384	114.397	111.24	57.7945	84.5224	0.163465	-0.763886	0.0221104	0.588908	0.786576	Unmethylated
LOC100115955	909.963	1276.3	1000.22	1166.5	1318.73	0.576917	0.225818	0.212346	1.16944	0.238886	Methylated
LOC100115956	5245.6	4511	6374.63	4262.64	4692.36	0.416169	-0.263941	0.111222	0.83281	0.380731	Methylated
LOC100115957	1064.08	734.191	953.084	1036.76	1048.81	0.674394	0.186589	0.312824	1.13807	0.171086	Methylated
LOC100115958	244.772	200.622	219.652	218.204	254.476	0.886359	0.0967	0.66475	1.06932	0.0524	Methylated
LOC100115960	2864.74	2584.18	2455.77	2764.7	2530.22	0.987692	0.00687	0.957384	1.00477	0.00538	Methylated
LOC100115962	9.06563	6.82968	8.48443	3.53844	5.45306	1	-0.837822	0.441611	0.559487	NA	Unmethylated
LOC100115967	1223.86	1798.77	1250.98	1397.68	1532.31	0.949228	0.0399	0.838054	1.02805	0.0226	Unmethylated
LOC100115969	66.859	82.8099	63.1618	91.9994	56.3483	0.967323	0.0548	0.887105	1.03875	0.0144	Unmethylated
LOC100115971	3.39961	3.41484	2.82814	0	0	1	-4.07668	0.0935098	0.0593	NA	Unmethylated
LOC100115973	5.66602	2.56113	0.942714	0	0	1	-3.99448	0.118954	0.0627	NA	Unmethylated
LOC100115975	2161.02	1540.09	2148.45	1462.55	1435.97	0.138549	-0.427576	0.0173296	0.74351	0.858395	Methylated
LOC100115976	5545.9	4470.03	5438.52	2892.08	2654.73	3.44e-08	-0.893372	6.8e-10	0.538354	7.46284	Methylated
LOC100115981	7.93243	2.56113	4.71357	3.53844	12.7238	1	0.715251	0.545729	1.64177	NA	Unmethylated
LOC100115982	9314.94	11677.9	9555.35	11089.5	11420.5	0.655384	0.144337	0.2911	1.10522	0.183504	Methylated
LOC100115985	245.905	275.748	337.492	207.588	126.329	0.0711614	-0.7854	0.0063692	0.580191	1.14776	Unmethylated
LOC100115986	571.135	276.602	498.696	457.638	408.071	0.95688	-0.0508	0.860778	0.965369	0.0191	Unmethylated
LOC100115987	1.1332	3.41484	7.54171	0	4.54422	1	-0.79301	0.662732	0.577139	NA	Unmethylated
LOC100115988	4416.1	5754.01	4741.85	5236.89	5485.78	0.782877	0.108948	0.454481	1.07844	0.106306	Methylated
LOC100115990	35.1293	79.395	51.8493	56.615	76.3428	0.844996	0.257598	0.575723	1.19549	0.0731	Unmethylated
LOC100115991	1316.78	1051.77	1286.8	1289.17	1096.97	0.954478	-0.0305	0.85187	0.979071	0.0202	Methylated
LOC100115992	89.5231	158.79	129.152	126.204	85.4313	0.790815	-0.258783	0.469025	0.835793	0.101925	Unmethylated
LOC100115993	5397.45	5900.84	4755.99	6165.14	6478.23	0.319462	0.240394	0.0680956	1.18132	0.49558	Unmethylated
LOC100115995	821.573	737.605	895.578	980.147	965.192	0.387096	0.249715	0.0970285	1.18897	0.412181	Methylated
LOC100115996	815.907	845.173	1107.69	944.763	1074.25	0.794194	0.129625	0.477361	1.09401	0.100073	Methylated
LOC100115997	103.122	90.4933	86.7297	148.614	161.774	0.0801892	0.735518	0.00753002	1.665	1.09588	Methylated
LOC100115999	8424.24	10765.3	8477.83	9059.58	8880.31	0.930885	-0.0402	0.781501	0.972517	0.0311	Unmethylated
LOC100116002	5.66602	0.85371	0	2.35896	0	1	-0.901376	0.738025	0.535376	NA	Unmethylated
LOC100116003	82.7239	108.421	148.006	90.8199	83.6136	0.649102	-0.378416	0.28497	0.769282	0.187687	Unmethylated
LOC100116006	0	0.85371	0	0	0	1	-0.867371	0.8416	0.548145	NA	Unmethylated
LOC100116008	78.1911	102.445	105.584	215.845	221.758	0.000215239	1.19328	7.14e-06	2.28672	3.66708	Methylated
LOC100116009	693.521	723.092	577.884	734.815	646.188	0.921291	0.0536	0.755786	1.03786	0.0356	Methylated
LOC100116010	9.06563	5.97597	9.42714	7.07687	0	1	-1.25056	0.384658	0.420284	NA	Unmethylated
LOC100116011	233.44	234.77	211.168	194.614	179.951	0.575384	-0.275304	0.209608	0.826276	0.240042	Unmethylated
LOC100116013	3216.03	3705.96	3083.62	3216.44	3475.42	0.993963	0.00462	0.972177	1.00321	0.00263	Methylated
LOC100116016	949.625	872.492	1248.15	950.66	789.785	0.600353	-0.234885	0.23433	0.849753	0.221593	Methylated
LOC100116017	339.961	353.436	339.377	257.126	360.811	0.794691	-0.152342	0.478713	0.899789	0.0998	Methylated
LOC100116018	312.764	351.729	287.528	429.33	391.711	0.271736	0.369493	0.0521424	1.2919	0.565853	Methylated
LOC100116022	40.7953	40.9781	33.9377	18.8717	22.7211	1	-0.885484	0.0913356	0.541306	NA	Unmethylated
LOC100116025	10287.2	7592.9	10593.3	7026.16	7046.26	0.0897194	-0.431667	0.00885352	0.741404	1.04711	Methylated
LOC100116026	283.301	215.135	255.475	257.126	250.841	0.983929	0.0175	0.935466	1.01221	0.00704	Methylated
LOC100116027	1924.18	2229.89	1675.2	1592.3	1383.26	0.150347	-0.386031	0.0195353	0.765232	0.822906	Unmethylated
LOC100116028	1733.8	1021.89	1459.32	1620.6	1585.02	0.723699	0.190881	0.368058	1.14146	0.140442	Methylated
LOC100116029	11904.3	11482.4	11431.3	5506.99	4900.48	1.06e-21	-1.15753	7.17e-24	0.448281	20.9765	Methylated
LOC100116030	2694.76	3790.47	2781.95	3677.62	3501.77	0.574226	0.216212	0.208324	1.16168	0.240917	Unmethylated
LOC100116031	718.451	596.743	725.89	612.15	510.77	0.43663	-0.277976	0.120313	0.824747	0.359886	Methylated
LOC100116032	577.934	449.905	470.414	503.637	500.773	0.987692	0.0099	0.955626	1.00689	0.00538	Unmethylated
LOC100116034	29.4633	19.6353	24.5106	12.9743	32.7184	1	-0.0837	0.897528	0.943606	NA	Unmethylated
LOC100116036	1653.34	1372.77	1614.87	1982.7	2182.13	0.0335917	0.42979	0.0023605	1.34704	1.47377	Methylated
LOC100116039	1.1332	13.6594	12.2553	2.35896	7.27075	1	-0.897101	0.489307	0.536965	NA	Unmethylated
LOC100116041	0	0	1.88543	0	0	1	-1.72881	0.60008	0.3017	NA	Unmethylated
LOC100116045	8981.77	11004.3	9293.27	9591.52	9652.82	0.962061	-0.0206	0.874174	0.985813	0.0168	Unmethylated
LOC100116047	489.544	530.154	460.044	451.74	441.698	0.739752	-0.143752	0.390073	0.905162	0.130914	Unmethylated
LOC100116049	3257.96	3040.92	3114.73	3192.85	3184.59	0.947571	0.0234	0.830278	1.01635	0.0234	Unmethylated
LOC100116054	1166.07	1403.5	1358.45	1416.55	1415.98	0.76322	0.112388	0.425761	1.08102	0.11735	Unmethylated
LOC100116055	13633.6	14707.7	13171.6	12677	13667.2	0.820808	-0.0711	0.524884	0.951929	0.0858	Methylated
LOC100116056	614.197	643.697	452.503	452.92	599.837	0.858071	-0.113268	0.608039	0.924491	0.0665	Unmethylated
LOC100116059	805.708	647.966	941.771	662.867	725.257	0.664725	-0.201092	0.301665	0.869892	0.177358	Methylated
LOC100116061	1901.52	2603.82	2191.81	2218.6	2392.98	0.927915	0.0463	0.774393	1.0326	0.0325	Unmethylated
LOC100116062	4.53282	6.82968	7.54171	9.43583	14.5415	1	0.926882	0.323004	1.90116	NA	Unmethylated
LOC100116063	4214.39	4817.49	4682.46	5949.29	6140.15	0.00935832	0.402828	0.00050115	1.3221	2.0288	Methylated
LOC100116064	955.291	828.099	892.75	905.84	981.551	0.839641	0.0828	0.567376	1.05905	0.0759	Methylated
LOC100116065	2642.63	2411.73	2158.82	2598.39	2323.91	0.939395	0.0336	0.810729	1.02356	0.0272	Methylated
LOC100116066	12184.2	13920.6	12707.8	13521.5	13340	0.869284	0.0539	0.629971	1.03805	0.0608	Methylated
LOC100116067	3580.92	2617.47	3447.51	1861.22	1899.48	0.00012024	-0.773511	3.81e-06	0.584992	3.91995	Methylated
LOC100116068	0	0.85371	0	0	0	1	-0.867371	0.8416	0.548145	NA	Unmethylated
LOC100116069	1075.41	1109.82	1028.5	1249.07	1150.6	0.581775	0.162766	0.216485	1.11943	0.235245	Methylated
LOC100116070	5408.78	5779.62	5171.73	5512.88	5323.1	0.982823	-0.00956	0.931797	0.993393	0.00752	Methylated
LOC100116071	1240.86	1268.61	1415.96	1341.07	1416.89	0.841719	0.0758	0.571192	1.05397	0.0748	Methylated
LOC100116075	3775.84	4007.31	3983.91	4312.17	4516.04	0.420403	0.17039	0.112961	1.12536	0.376334	Methylated
LOC100116078	1027.82	1055.19	1248.15	1085.12	1111.52	0.979815	-0.0159	0.915028	0.989025	0.00886	Methylated
LOC100116080	2599.57	2614.06	2820.6	3019.47	3106.43	0.366728	0.193762	0.087204	1.14374	0.435656	Methylated
LOC100116082	1603.48	1820.96	1397.1	1690.19	1682.27	0.879384	0.069	0.650888	1.04897	0.0558	Methylated
LOC100116086	3.39961	0	0	0	0	1	-2.55433	0.493369	0.170243	NA	Unmethylated
LOC100116087	798.909	1102.99	893.693	811.481	897.028	0.799089	-0.126046	0.486532	0.91634	0.0974	Methylated
LOC100116089	2025.04	1714.25	1899.57	970.711	955.194	3.17e-10	-0.964496	5.14e-12	0.512458	9.4992	Methylated
LOC100116095	453.282	494.298	497.753	419.894	374.443	0.395656	-0.281084	0.101339	0.822972	0.402682	Methylated
LOC100116097	613.063	606.134	484.555	555.535	636.19	0.899802	0.0708	0.697328	1.05033	0.0459	Unmethylated
LOC100116101	40807.8	41994	39577	40784	39261.1	0.930562	-0.0275	0.78057	0.9811	0.0313	Unmethylated
LOC100116102	5038.22	6180.01	4429.81	6015.34	5519.41	0.723699	0.144729	0.368129	1.10552	0.140442	Unmethylated
LOC100116103	18983.4	23032.2	21418.5	20397.9	21803.2	0.994583	-0.00305	0.98058	0.997886	0.00236	Unmethylated
LOC100116104	1720.2	2522.71	2195.58	1842.35	2045.81	0.76322	-0.143041	0.426179	0.905608	0.11735	Unmethylated
LOC100116105	2013.7	1775.72	1920.31	1443.68	1689.54	0.247967	-0.279541	0.044793	0.823853	0.605607	Unmethylated
LOC100116106	0	2.56113	0	0	0	1	-2.18267	0.536706	0.220268	NA	Unmethylated
LOC100116107	1372.31	1103.85	1332.05	1506.19	1411.43	0.538616	0.201093	0.18078	1.14957	0.268721	Methylated
LOC100116108	4323.17	6121.95	4131.92	5180.27	4426.98	0.982555	-0.0169	0.928579	0.988348	0.00764	Methylated
LOC100116110	10790.4	13107.9	8952.01	11400.8	10436.2	0.994506	-0.00426	0.979879	0.99705	0.00239	Methylated
LOC100116111	4060.27	3960.36	3663.39	3728.33	3543.58	0.739752	-0.0992	0.386847	0.933525	0.130914	Unmethylated
LOC100116112	693.521	790.535	934.23	569.688	718.895	0.386388	-0.322307	0.0965121	0.79979	0.412976	Methylated
LOC100116113	1671.48	1718.52	2145.62	1149.99	1180.59	0.000866561	-0.663156	3.29e-05	0.631495	3.0622	Methylated
LOC100116114	7453.08	7471.67	7638.81	7738.56	7550.67	0.941103	0.0234	0.81352	1.01636	0.0264	Methylated
LOC100116117	2472.65	1917.43	2273.83	2028.7	2035.81	0.739752	-0.127728	0.388376	0.915272	0.130914	Methylated
LOC100116118	954.158	811.024	1030.39	919.994	906.117	0.954657	-0.0289	0.855836	0.980139	0.0202	Unmethylated
LOC100116121	27.1969	40.9781	33.9377	30.6665	57.2571	0.789554	0.372862	0.466739	1.29492	0.102618	Unmethylated
LOC100116126	796.642	564.302	653.301	641.637	721.622	0.972739	0.0242	0.899493	1.01694	0.012	Methylated
LOC100116127	0	3.41484	0	0	3.63537	1	0.66814	0.827883	1.58902	NA	Unmethylated
LOC100116128	18.1313	17.9279	8.48443	14.1537	12.7238	1	-0.143947	0.853217	0.90504	NA	Unmethylated
LOC100116130	3117.44	5228.97	2802.69	3578.54	3532.67	0.933087	-0.0641	0.788998	0.956561	0.0301	Unmethylated
LOC100116131	1135.47	824.684	1032.27	1079.22	974.28	0.939395	0.0423	0.810846	1.02976	0.0272	Methylated
LOC100116132	299.166	324.41	279.043	234.716	242.661	0.386182	-0.33403	0.0964121	0.793317	0.413208	Methylated
LOC100116133	179.046	256.967	220.595	180.46	160.865	0.502528	-0.363648	0.15623	0.777197	0.29884	Methylated
LOC100116136	1038.01	1133.73	1169.91	1258.5	1341.45	0.384917	0.222755	0.0957575	1.16696	0.414633	Methylated
LOC100116137	1101.47	847.734	1233.07	1240.81	1140.6	0.723699	0.166947	0.367313	1.12268	0.140442	Methylated
LOC100116138	1279.39	1324.1	1210.44	1285.63	1257.84	0.998887	0.000196	0.998762	1.00014	0.000484	Unmethylated
LOC100116139	3199.03	2923.96	3042.14	3381.57	3369.08	0.556622	0.144098	0.19557	1.10504	0.254439	Methylated
LOC100116140	0	1.70742	0.942714	0	0	1	-2.22733	0.524338	0.213553	NA	Unmethylated
LOC100116141	3180.9	2632.84	3039.31	2870.85	2642.01	0.790412	-0.0983	0.467938	0.934126	0.102147	Methylated
LOC100116142	407.953	443.929	434.591	378.613	363.537	0.583156	-0.210154	0.218078	0.864445	0.234215	Unmethylated
LOC100116143	154.116	169.035	178.173	106.153	166.318	0.678459	-0.289172	0.317641	0.818371	0.168476	Unmethylated
LOC100116145	10033.4	11139.2	9467.68	9523.11	9665.55	0.778345	-0.0903	0.44734	0.939353	0.108828	Methylated
LOC100116146	149.583	71.7116	99.9277	134.461	126.329	0.762703	0.289778	0.424465	1.22245	0.117645	Unmethylated
LOC100116147	1442.57	1114.95	1402.76	954.198	997.91	0.0845383	-0.434547	0.00810845	0.739926	1.07295	Methylated
LOC100116148	1366.64	1179.83	1357.51	1133.48	1233.3	0.695264	-0.135879	0.3378	0.910115	0.15785	Methylated
LOC100116149	7993.62	9522.28	7261.73	9223.52	8683.09	0.760214	0.116267	0.42077	1.08393	0.119064	Methylated
LOC100116150	4244.98	7138.72	4867.23	4829.97	5331.27	0.883077	-0.0927	0.657933	0.937796	0.054	Unmethylated
LOC100116152	6.79922	3.41484	0.942714	7.07687	8.17959	1	1.05913	0.404919	2.08367	NA	Unmethylated
LOC100116153	19.2645	26.465	7.54171	15.3332	25.4476	1	0.204225	0.788178	1.15207	NA	Methylated
LOC100116154	0	0	0	0	0	1	NA	1	NA	NA	Unmethylated
LOC100116156	1383.64	1062.02	1184.05	1265.58	1285.1	0.866819	0.0771	0.623675	1.05492	0.0621	Methylated
LOC100116160	951.891	722.239	865.411	965.993	982.46	0.583156	0.204133	0.218381	1.15199	0.234215	Methylated
LOC100116163	1629.55	1628.02	1807.18	2009.83	1812.23	0.522102	0.178183	0.169635	1.13146	0.282244	Methylated
LOC100116165	298.033	394.414	281.871	222.922	276.288	0.425163	-0.378885	0.115123	0.769031	0.371444	Methylated
LOC100116166	762.646	1010.79	973.824	1241.99	1029.72	0.359782	0.308733	0.0840595	1.23862	0.443961	Methylated
LOC100116167	582.467	355.143	497.753	465.894	485.322	0.994249	-0.00624	0.977062	0.995682	0.0025	Methylated
LOC100116169	55.527	70.0042	56.5628	57.7945	62.7102	0.993963	-0.0119	0.972624	0.991757	0.00263	Unmethylated
LOC100116172	5518.7	6164.64	5169.84	5948.11	5887.49	0.830429	0.0749	0.542728	1.05332	0.0807	Methylated
LOC100116173	155.249	127.203	162.147	116.768	98.1551	0.394461	-0.465464	0.10081	0.724238	0.403996	Unmethylated
LOC100116174	207.376	222.818	336.549	191.076	206.307	0.552588	-0.363451	0.190818	0.777303	0.257598	Unmethylated
LOC100116175	1009.68	1150.8	1005.88	819.738	952.468	0.39271	-0.251656	0.100016	0.839932	0.405928	Unmethylated
LOC100116176	3223.97	3793.89	3138.29	3448.8	3194.58	0.949167	-0.0279	0.837166	0.980861	0.0227	Methylated
LOC100116177	5232	5932.43	5171.73	5719.29	5706.63	0.837564	0.069	0.558961	1.04901	0.077	Methylated
LOC100116178	614.197	448.198	617.478	544.919	644.37	0.884598	0.0892	0.661196	1.06375	0.0533	Methylated
LOC100116180	2107.76	2661.87	2036.26	2160.81	2294.83	0.958526	-0.0264	0.866107	0.981841	0.0184	Methylated
LOC100116182	1998.97	1791.08	1973.1	1915.47	1836.77	0.931454	-0.034	0.783686	0.97671	0.0308	Methylated
LOC100116183	5.66602	5.97597	4.71357	3.53844	7.27075	1	0.00271	0.991039	1.00188	NA	Unmethylated
LOC100116184	1197.8	1874.75	1211.39	1738.55	1555.03	0.694002	0.204685	0.33579	1.15243	0.158639	Methylated
LOC100116185	27.1969	40.9781	29.2241	58.9739	66.3456	0.205711	0.94379	0.0329522	1.92358	0.686743	Unmethylated
LOC100116186	7.93243	0	0	0	0	1	-3.7826	0.288518	0.0727	NA	Unmethylated
LOC100116189	1441.44	1209.71	1452.72	1503.84	1540.49	0.63887	0.154849	0.276313	1.1133	0.194587	Methylated
LOC100116192	47.5946	58.906	65.0473	36.5638	66.3456	0.916675	-0.145312	0.741752	0.904184	0.0378	Unmethylated
LOC100116193	4486.35	5029.21	3988.62	4511.51	4350.63	0.958736	-0.0229	0.866945	0.984251	0.0183	Unmethylated
LOC100116194	15303.9	15037.2	17883.3	17495.2	16076.5	0.866681	0.0624	0.622528	1.04419	0.0621	Methylated
LOC100116195	1913.98	1791.94	1890.14	1683.12	1882.21	0.857351	-0.0645	0.606666	0.95628	0.0668	Methylated
LOC100116196	7257.04	8400.51	7635.04	9098.5	8631.28	0.399226	0.19104	0.102529	1.14159	0.398781	Methylated
LOC100116198	488.411	911.762	599.566	964.814	862.492	0.323267	0.452903	0.0698549	1.36879	0.490439	Unmethylated
LOC100116199	1205.73	1081.65	1323.57	1352.86	1490.5	0.396475	0.241009	0.101723	1.18182	0.401785	Methylated
LOC100116201	19.2645	9.39081	10.3699	5.89739	5.45306	1	-1.18944	0.212337	0.438474	NA	Unmethylated
LOC100116202	2.26641	3.41484	1.88543	3.53844	4.54422	1	0.677796	0.645729	1.59969	NA	Unmethylated
LOC100116205	1113.94	1079.94	905.005	659.329	883.396	0.173058	-0.419192	0.0242919	0.747844	0.761808	Unmethylated
LOC100116206	819.306	740.167	683.468	582.663	735.254	0.671144	-0.179572	0.309039	0.882965	0.173184	Unmethylated
LOC100116207	18951.7	19382.6	18457.4	10498.5	9960.01	7.9e-16	-0.888108	8.15e-18	0.540322	15.1023	Methylated
LOC100116208	1035.75	1358.25	1069.04	1174.76	1269.65	0.8671	0.0819	0.624495	1.0584	0.0619	Unmethylated
LOC100116209	82.7239	71.7116	57.5056	80.2046	56.3483	0.968911	-0.0527	0.889579	0.964155	0.0137	Methylated
LOC100116212	350.16	218.55	332.778	412.818	327.184	0.608274	0.300895	0.241691	1.23191	0.2159	Methylated
LOC100116214	262.903	142.57	207.397	180.46	220.849	0.986541	-0.0204	0.945772	0.985937	0.00588	Methylated
LOC100116215	2549.71	1932.8	2363.38	2638.49	2687.45	0.473373	0.223381	0.139602	1.16747	0.324796	Methylated
LOC100116217	367.158	272.333	477.956	248.87	210.852	0.104953	-0.697374	0.0112275	0.616694	0.979005	Unmethylated
LOC100116219	400.021	400.39	369.544	379.792	452.604	0.853451	0.0962	0.595363	1.06893	0.0688	Methylated
LOC100116220	4260.85	5140.19	3994.28	4766.27	4923.2	0.753769	0.117579	0.411327	1.08491	0.122762	Methylated
LOC100116221	0	2.56113	4.71357	4.71792	2.72653	1	0.590202	0.735555	1.50546	NA	Unmethylated
LOC100116222	1655.61	1388.99	1793.98	1447.22	1593.2	0.849814	-0.0845	0.588303	0.943087	0.0707	Methylated
LOC100116226	75.9247	92.2007	70.7035	187.537	155.412	0.00356565	1.10217	0.000163499	2.14678	2.44786	Unmethylated
LOC100116227	39.6621	12.8056	23.5678	10.6153	18.1769	1	-0.79557	0.288886	0.576115	NA	Unmethylated
LOC100116228	1257.86	1132.02	1319.8	1201.89	1263.29	0.994249	-0.00389	0.977468	0.997306	0.0025	Methylated
LOC100116230	3484.6	2495.39	3117.56	2813.06	2577.48	0.667065	-0.169841	0.305175	0.888941	0.175832	Unmethylated
LOC100116232	0	0	5.65628	0	0	1	-3.31034	0.374775	0.100807	NA	Unmethylated
LOC100116234	3976.41	3525.82	4569.33	3517.21	3419.07	0.470121	-0.214396	0.137635	0.861907	0.327791	Methylated
LOC100116235	10204.5	10032.8	9464.85	10670.7	10166.3	0.796961	0.0735	0.481837	1.05227	0.0986	Methylated
LOC100116236	89.5231	119.519	104.641	84.9225	109.97	0.920498	-0.100494	0.750995	0.932714	0.036	Methylated
LOC100116237	2655.1	2962.37	2506.68	2810.7	2445.7	0.920498	-0.0439	0.749667	0.970061	0.036	Unmethylated
LOC100116238	5971.99	6926.15	6882.75	5696.88	6110.15	0.55782	-0.159553	0.196724	0.895302	0.253506	Unmethylated
LOC100116240	1263.52	1120.07	1364.11	1420.09	1417.8	0.556127	0.184142	0.195047	1.13614	0.254826	Methylated
LOC100116243	3.39961	5.97597	0.942714	0	3.63537	1	-0.878834	0.647756	0.543807	NA	Methylated
LOC100116244	1934.38	3107.5	2328.5	2318.86	2291.19	0.873897	-0.0926	0.638526	0.937843	0.0585	Unmethylated
LOC100116245	7592.47	8396.24	7720.83	6401.03	6320.1	0.0531114	-0.313423	0.00427295	0.80473	1.27481	Methylated
LOC100116246	1436.9	1496.55	1515.88	1606.45	1665	0.603654	0.141298	0.236492	1.1029	0.219212	Methylated
LOC100116247	3863.09	4431.61	4239.38	4071.56	4299.74	0.995197	0.00251	0.982951	1.00174	0.00209	Methylated
LOC100116248	2255.08	1509.36	2089.05	1875.37	1658.64	0.78174	-0.142758	0.451552	0.905786	0.106938	Methylated
LOC100116253	1656.74	1147.39	1677.09	1414.2	1498.68	0.954478	-0.0357	0.850998	0.975591	0.0202	Methylated
LOC100116254	4311.84	3660.71	5499.79	3125.62	2996.46	0.0324376	-0.552966	0.00225085	0.681617	1.48895	Methylated
LOC100116255	3196.77	2970.91	3627.56	3182.23	3136.42	0.908111	-0.0475	0.719795	0.967621	0.0419	Unmethylated
LOC100116256	1134.34	987.742	1102.98	1149.99	1118.79	0.841719	0.0781	0.57041	1.0556	0.0748	Methylated
LOC100116257	5198.01	4215.62	5479.05	4414.79	4665.09	0.734346	-0.128623	0.380789	0.914704	0.134099	Methylated
LOC100116260	3667.05	3892.92	3490.87	3889.92	3892.58	0.797473	0.079	0.483687	1.05629	0.0983	Methylated
LOC100116261	106.521	134.032	110.298	104.974	106.335	0.858358	-0.148885	0.608458	0.901947	0.0663	Unmethylated
LOC100116263	1270.32	1233.61	1399.93	977.788	1133.33	0.22665	-0.30081	0.0388339	0.811797	0.644645	Unmethylated
LOC100116264	54.3938	39.2707	28.2814	57.7945	35.4449	0.899802	0.196148	0.696642	1.14564	0.0459	Unmethylated
LOC100116265	248.172	220.257	250.762	292.511	173.589	0.959108	-0.0451	0.867779	0.969204	0.0181	Methylated
LOC100116267	426.085	346.606	428.935	541.381	439.88	0.469653	0.292122	0.137324	1.22444	0.328223	Methylated
LOC100116268	415.886	293.676	397.825	176.922	183.586	0.000449318	-1.03162	1.61e-05	0.489161	3.34745	Methylated
LOC100116270	11051	12777.5	13972	9609.21	10455.3	0.137391	-0.328803	0.0169602	0.796197	0.862041	Unmethylated
LOC100116271	48.7278	37.5632	28.2814	37.7433	40.8979	0.980913	0.0485	0.920062	1.03416	0.00837	Unmethylated
LOC100116276	1756.47	2281.11	2344.53	2007.47	2054.89	0.891349	-0.0673	0.674871	0.954436	0.05	Unmethylated
LOC100116280	5.66602	5.12226	17.9116	0	5.45306	1	-1.75839	0.222747	0.295577	NA	Unmethylated
LOC100116282	627.795	695.774	720.233	480.048	468.054	0.0167748	-0.524385	0.000984767	0.695255	1.77534	Unmethylated
LOC100116283	0	1.70742	0	8.25635	0.908843	1	2.92565	0.211397	7.59816	NA	Unmethylated
LOC100116284	162.048	152.814	155.548	153.332	142.688	0.912304	-0.0839	0.73099	0.943534	0.0399	Methylated
LOC100116286	10604.5	12908.1	9928.66	13004.9	12997.4	0.428927	0.221885	0.117096	1.16626	0.367617	Methylated
LOC100116287	600.598	332.093	504.352	406.92	425.339	0.767339	-0.20073	0.434447	0.87011	0.115013	Unmethylated
LOC100116288	1890.18	1986.58	1976.87	2054.65	1974.01	0.898918	0.0454	0.693362	1.03199	0.0463	Methylated
LOC100116291	70.2586	54.6374	50.9066	51.8971	38.1714	0.722551	-0.382625	0.365681	0.767041	0.141132	Unmethylated
LOC100116293	3303.29	3156.17	3358.89	2695.11	3129.15	0.534785	-0.1678	0.177881	0.890199	0.271821	Methylated
LOC100116294	13540.7	22436.4	13742.9	16629.5	16236.5	0.987692	-0.0123	0.953853	0.991479	0.00538	Methylated
LOC100116295	5724.95	6362.7	5102.91	5649.7	5751.16	0.987692	-0.00756	0.954453	0.994771	0.00538	Methylated
LOC100116297	3832.5	5548.26	5304.65	3621	3858.95	0.184618	-0.388525	0.0273238	0.76391	0.733727	Unmethylated
LOC100116298	67.9922	57.1986	69.7608	71.9482	67.2544	0.930438	0.0997	0.779312	1.07157	0.0313	Unmethylated
LOC100116299	2748.02	2245.26	2639.6	2701.01	2689.27	0.827331	0.0835	0.537823	1.05961	0.0823	Unmethylated
LOC100116300	1600.08	1388.13	1546.99	909.378	1025.18	0.000250228	-0.642671	8.46e-06	0.640526	3.60166	Unmethylated
LOC100116302	3044.92	2607.23	3015.74	3038.34	3208.22	0.730581	0.112855	0.377367	1.08137	0.136332	Methylated
LOC100116303	25682.9	38010.6	26285.7	27913.5	27448.9	0.819928	-0.115768	0.523278	0.922891	0.0862	Methylated
LOC100116304	3488	4846.51	5002.04	6276.01	5991.09	0.071472	0.464016	0.00640598	1.37938	1.14586	Methylated
LOC100116305	14373.6	14946.8	15179.6	17012.8	16681.8	0.302184	0.183621	0.0621842	1.13573	0.519729	Methylated
LOC100116307	2377.46	2106.96	2139.96	2132.5	2293.01	0.994249	0.00382	0.97569	1.00265	0.0025	Methylated
LOC100116309	1014.22	796.511	1025.67	988.403	1045.17	0.819928	0.10614	0.523157	1.07634	0.0862	Methylated
LOC100116313	8675.81	8756.5	9734.46	9479.47	9660.1	0.793855	0.0797	0.474317	1.05677	0.100259	Methylated
LOC100116314	0	4.26855	7.54171	4.71792	7.27075	1	0.59463	0.687877	1.51008	NA	Unmethylated
LOC100116317	279.901	138.301	181.944	153.332	148.141	0.589609	-0.40462	0.223911	0.755435	0.229436	Unmethylated
LOC100116320	5909.66	7294.1	5502.62	5970.52	5585.75	0.789554	-0.110125	0.465982	0.926508	0.102618	Unmethylated
LOC100116321	9971.06	9957.67	9693.93	10103.4	9978.19	0.938113	0.0241	0.805327	1.01686	0.0277	Methylated
LOC100116323	496.343	402.097	496.81	667.585	671.635	0.0324483	0.527332	0.00225568	1.44126	1.48881	Methylated
LOC100116324	6.79922	6.82968	6.599	0	1.81769	1	-2.78985	0.0847629	0.144602	NA	Unmethylated
LOC100116325	1492.43	1524.73	1513.06	1298.61	1430.52	0.609916	-0.14552	0.24435	0.904053	0.21473	Methylated
LOC100116326	6.79922	4.26855	6.599	0	9.08843	1	-0.337279	0.817597	0.791533	NA	Unmethylated
LOC100116329	46322	56155.3	48508.3	40016.2	42704.7	0.180093	-0.283134	0.0261253	0.821804	0.744504	Unmethylated
LOC100116330	5.66602	0	4.71357	0	0.908843	1	-2.76954	0.28201	0.146651	NA	Unmethylated
LOC100116332	1583.09	1375.33	1702.54	1496.76	1629.56	0.986724	0.00958	0.947885	1.00666	0.0058	Methylated
LOC100116333	16.9981	9.39081	26.396	12.9743	11.815	1	-0.50452	0.524107	0.704895	NA	Unmethylated
LOC100116335	0	0	0	0	0	1	NA	1	NA	NA	Unmethylated
LOC100116336	270.836	203.183	247.934	330.254	274.471	0.484674	0.329817	0.145798	1.25685	0.31455	Methylated
LOC100116337	11.332	5.12226	9.42714	4.71792	11.815	1	-0.0355	0.97185	0.97571	NA	Unmethylated
LOC100116338	2911.2	7490.45	2986.52	4042.07	3970.74	0.93263	-0.155688	0.787644	0.897704	0.0303	Unmethylated
LOC100116342	11677.7	11269.8	13120.7	8649.12	9222.94	0.00787304	-0.427973	0.000406765	0.743305	2.10386	Methylated
LOC100116345	870.301	764.924	849.385	708.867	754.34	0.598043	-0.177497	0.230579	0.884236	0.223268	Unmethylated
LOC100116347	1176.27	717.97	1048.3	914.096	877.943	0.832508	-0.129521	0.548888	0.914135	0.0796	Unmethylated
LOC100116348	27687.6	28082.8	28074	23867.9	24359.7	0.178624	-0.212882	0.0256204	0.862812	0.74806	Unmethylated
LOC100116349	432.884	328.678	406.31	411.638	344.452	0.949228	-0.0424	0.837503	0.971057	0.0226	Unmethylated
LOC100116350	693.521	597.597	652.358	793.789	854.313	0.159948	0.348896	0.0213062	1.27359	0.796022	Methylated
LOC100116354	4.53282	3.41484	0.942714	1.17948	0	1	-2.45116	0.307482	0.182863	NA	Unmethylated
LOC100116356	10749.6	11130.7	10284.1	6097.91	5902.03	3.75e-13	-0.837577	5e-15	0.559583	12.4257	Unmethylated
LOC100116359	984.754	803.341	919.146	692.354	781.605	0.333298	-0.290124	0.0734471	0.817832	0.477167	Unmethylated
LOC100116360	6117.04	4649.3	5471.51	4695.51	4486.05	0.405196	-0.237395	0.105387	0.848275	0.392335	Methylated
LOC100116361	191.511	227.087	224.366	183.999	270.835	0.911208	0.0884	0.727864	1.06319	0.0404	Methylated
LOC100116362	6243.95	7529.72	6166.29	7016.72	6680	0.919623	0.0429	0.748531	1.03018	0.0364	Unmethylated
LOC100116364	1210.26	964.692	1015.3	1073.33	1192.4	0.83744	0.093	0.557382	1.06656	0.077	Unmethylated
LOC100116365	347.894	796.511	482.67	199.332	208.125	0.000564975	-1.41397	2.08e-05	0.375276	3.24797	Unmethylated
LOC100116367	2.26641	0	0	1.17948	2.72653	1	1.44142	0.605693	2.71588	NA	Unmethylated
LOC100116368	6838.89	7822.54	6647.08	7996.87	7765.16	0.582795	0.149816	0.21766	1.10943	0.234484	Methylated
LOC100116369	39181.7	34493.3	41046.7	37145.3	36132.9	0.857351	-0.0617	0.606236	0.958129	0.0668	Unmethylated
LOC100116372	786.444	641.99	740.03	626.303	678.906	0.727968	-0.145486	0.374449	0.904075	0.137888	Methylated
LOC100116378	1617.08	1348.01	1629.01	1481.43	1475.05	0.910962	-0.0504	0.725039	0.965672	0.0405	Methylated
LOC100116379	6195.23	5434.72	5545.04	5530.58	5534.86	0.890298	-0.0491	0.672515	0.966562	0.0505	Methylated
LOC100116380	2328.73	2456.98	2210.66	2136.04	2153.05	0.668538	-0.121061	0.307166	0.919511	0.174874	Methylated
LOC100116381	1220.46	1595.58	1239.67	1224.3	1330.55	0.866819	-0.0821	0.623717	0.944663	0.0621	Methylated
LOC100116382	2019.37	3004.21	2300.22	2745.83	2730.17	0.714427	0.164915	0.356807	1.1211	0.146042	Methylated
LOC100116385	1961.58	1888.41	2017.41	2288.19	2328.46	0.216916	0.239305	0.0356936	1.18042	0.663709	Methylated
LOC100116387	410.22	320.141	477.013	307.844	248.114	0.17651	-0.535333	0.0252062	0.69	0.753231	Unmethylated
LOC100116388	1241.99	1010.79	1033.21	1443.68	1375.08	0.126322	0.364511	0.0147613	1.28745	0.898523	Methylated
LOC100116391	0	0.85371	4.71357	23.5896	8.17959	1	3.06631	0.0230793	8.37628	NA	Unmethylated
LOC100116393	247.038	268.919	177.23	161.589	255.385	0.867408	-0.144243	0.62534	0.904854	0.0618	Unmethylated
LOC100116395	0	0	0	0	0	1	NA	1	NA	NA	Unmethylated
LOC100116396	114.454	81.1024	73.5317	82.5635	86.3401	0.941443	-0.0815	0.815014	0.945085	0.0262	Unmethylated
LOC100116397	1096.94	729.068	982.308	802.046	925.202	0.841719	-0.114423	0.570714	0.923752	0.0748	Methylated
LOC100116398	1689.61	1432.53	1721.4	1881.27	1878.58	0.413845	0.220081	0.110445	1.1648	0.383163	Methylated
LOC100116399	3682.91	3538.63	3106.24	4038.54	3988	0.342945	0.221413	0.0765645	1.16588	0.464776	Methylated
LOC100116401	92.9227	142.57	143.293	161.589	157.23	0.62842	0.331509	0.262585	1.25833	0.20175	Methylated
LOC100116404	7334.1	9500.94	7783.05	8643.22	9169.32	0.754111	0.118024	0.411629	1.08525	0.122565	Methylated
LOC100116405	39.6621	47.8078	11.3126	49.5381	37.2626	0.826524	0.395551	0.535994	1.31545	0.0827	Unmethylated
LOC100116407	656.125	1015.91	667.442	799.687	703.445	0.938128	-0.0551	0.805576	0.962556	0.0277	Unmethylated
LOC100116408	3586.59	2778.83	3340.98	3533.72	3707.17	0.626335	0.162708	0.260428	1.11939	0.203193	Methylated
LOC100116409	1027.82	1062.87	938	844.507	945.197	0.600353	-0.173057	0.234084	0.886962	0.221593	Methylated
LOC100116410	2036.37	2149.64	2287.97	1950.86	1894.03	0.522998	-0.167195	0.170713	0.890573	0.2815	Methylated
LOC100116412	2161.02	1864.5	2372.81	1418.91	1705.9	0.0636126	-0.447972	0.00543651	0.733073	1.19646	Methylated
LOC100116414	8220.26	7405.08	9495.02	7382.36	7237.12	0.502562	-0.195991	0.157078	0.872973	0.298811	Methylated
LOC100116415	126.919	143.423	152.72	148.614	168.136	0.813742	0.167645	0.511868	1.12322	0.0895	Unmethylated
LOC100116416	3176.37	2336.6	3076.08	3170.44	3036.45	0.790876	0.116658	0.46947	1.08422	0.101892	Methylated
LOC100116417	651.592	670.162	796.593	949.481	1018.81	0.0344487	0.478994	0.00242938	1.39377	1.46283	Methylated
LOC100116419	103.122	105.006	130.095	113.23	78.1605	0.782818	-0.243345	0.453663	0.844784	0.106339	Unmethylated
LOC100116421	4654.07	4866.15	4792.76	5838.42	5208.58	0.29822	0.210932	0.0609561	1.15744	0.525463	Methylated
LOC100116422	977.955	859.686	774.911	792.61	811.597	0.788721	-0.11752	0.462921	0.921771	0.103077	Methylated
LOC100116425	1465.23	1814.99	1359.39	1571.07	1595.02	0.949167	0.0332	0.837248	1.02327	0.0227	Unmethylated
LOC100116427	909.963	964.692	920.089	1060.35	1222.39	0.217943	0.293743	0.0359986	1.22582	0.661657	Methylated
LOC100116428	3404.14	2541.49	3062.88	3520.74	3320.91	0.581892	0.188359	0.216957	1.13947	0.235158	Unmethylated
LOC100116430	24.9305	20.489	23.5678	20.0511	21.8122	1	-0.131057	0.82512	0.913162	NA	Unmethylated
LOC100116432	421.552	361.119	396.883	399.843	338.999	0.869268	-0.0908	0.62985	0.939005	0.0608	Methylated
LOC100116433	137.118	176.718	108.412	141.537	144.506	0.986222	0.0215	0.942621	1.01504	0.00603	Methylated
LOC100116436	0	0	0	0	0	1	NA	1	NA	NA	Unmethylated
LOC100116437	97.4555	77.6876	79.188	126.204	76.3428	0.794194	0.252695	0.477599	1.19143	0.100073	Unmethylated
LOC100116439	4869.38	3966.34	6174.78	5062.32	5356.72	0.920498	0.0583	0.751222	1.04126	0.036	Methylated
LOC100116444	881.633	869.077	724.004	797.328	957.012	0.852674	0.0901	0.593087	1.06448	0.0692	Unmethylated
LOC100116446	4790.05	6598.32	5055.78	6251.24	6428.25	0.552642	0.209666	0.191045	1.15642	0.257556	Unmethylated
LOC100116447	1212.53	1082.5	1308.49	1208.97	1287.83	0.899802	0.0564	0.696349	1.03987	0.0459	Methylated
LOC100116448	938.293	691.505	879.552	890.507	941.562	0.780717	0.13269	0.450733	1.09634	0.107506	Methylated
LOC100116450	6571.45	7051.64	6210.6	7082.77	6342.82	0.955303	0.0217	0.856711	1.01518	0.0199	Methylated
LOC100116453	414.753	369.656	407.252	271.28	248.114	0.0187809	-0.613809	0.00114148	0.653469	1.72628	Unmethylated
LOC100116455	5054.09	5176.9	5173.61	5560.06	5610.29	0.596001	0.121243	0.228674	1.08767	0.224753	Methylated
LOC100116459	2904.4	2838.59	2891.3	3136.23	3059.17	0.680772	0.106038	0.319976	1.07627	0.166998	Methylated
LOC100116460	6359.54	6727.23	7387.11	7083.95	6859.95	0.934267	0.0307	0.794156	1.02147	0.0295	Methylated
LOC100116464	862.368	881.882	828.646	935.327	968.827	0.625952	0.150985	0.259117	1.11033	0.203459	Unmethylated
LOC100116465	1028.95	1171.29	1158.6	1126.4	1136.96	0.979279	0.0148	0.913528	1.01029	0.00909	Methylated
LOC100116467	54.3938	70.8579	25.4533	31.8459	71.7986	0.982067	0.0514	0.927378	1.03628	0.00786	Unmethylated
LOC100116475	5392.92	5123.97	5342.36	5663.86	5563.03	0.747359	0.0866	0.400019	1.0619	0.12647	Methylated
LOC100116477	0	0	0	0	0.908843	1	1.48449	0.667215	2.79818	NA	Unmethylated
LOC100116480	0	0.85371	0	0	0	1	-0.867371	0.8416	0.548145	NA	Unmethylated
LOC100116481	1058.41	799.073	1015.3	1157.07	1026.08	0.636632	0.189312	0.272019	1.14022	0.196111	Methylated
LOC100116483	2984.86	2666.99	2546.27	2413.21	2469.33	0.565994	-0.162223	0.201626	0.893647	0.247188	Unmethylated
LOC100116484	1768.93	2406.61	2119.22	1760.96	1940.38	0.63176	-0.181453	0.266707	0.881814	0.199448	Methylated
LOC100116485	863.501	677.846	801.307	760.764	775.243	0.969032	-0.0226	0.890588	0.984473	0.0137	Methylated
LOC100116486	749.048	834.928	886.151	739.533	758.884	0.72185	-0.136752	0.36446	0.909565	0.141553	Unmethylated
LOC100116488	1771.2	1734.74	1814.72	1731.48	1734.98	0.928016	-0.0331	0.774727	0.977314	0.0324	Methylated
LOC100116489	0	0.85371	0	2.35896	0	1	1.74516	0.638692	3.35232	NA	Unmethylated
LOC100116491	62160.8	63146.4	63794.4	70886.7	67238	0.525919	0.131755	0.172684	1.09563	0.279081	Methylated
LOC100116494	616.463	448.198	607.108	610.97	604.381	0.815854	0.126374	0.514526	1.09155	0.0884	Methylated
LOC100116495	2.26641	7.68339	7.54171	2.35896	9.99728	1	0.0919	0.937143	1.06576	NA	Unmethylated
LOC100116496	1345.11	1814.99	1532.85	1773.94	1551.4	0.855578	0.0867	0.602615	1.06193	0.0677	Methylated
LOC100116497	747.915	689.798	606.165	675.841	764.337	0.866819	0.0817	0.623447	1.05827	0.0621	Methylated
LOC100116498	28.3301	29.0261	19.797	27.128	21.8122	1	-0.0756	0.895387	0.948969	NA	Unmethylated
LOC100116501	173.38	223.672	208.34	162.768	198.128	0.816169	-0.16084	0.515737	0.894504	0.0882	Unmethylated
LOC100116502	2374.06	2643.09	2342.64	2361.32	2396.62	0.905159	-0.0446	0.71432	0.969561	0.0433	Methylated
LOC100116503	39.6621	0	0	0	0	1	-6.11545	0.234321	0.0144	NA	Unmethylated
LOC100116505	1124.14	915.177	1125.6	941.224	834.318	0.449477	-0.249075	0.126339	0.841436	0.347293	Methylated
LOC100116507	3066.45	3153.6	3264.62	3685.87	3895.3	0.136173	0.261871	0.0167756	1.19903	0.865908	Methylated
LOC100116508	1943.44	1266.91	1487.6	1227.84	1197.86	0.291534	-0.367858	0.0587098	0.774932	0.535311	Unmethylated
LOC100116509	38.5289	50.3689	26.396	9.43583	22.7211	1	-1.23883	0.0544469	0.423715	NA	Unmethylated
LOC100116511	0	0	0.942714	0	3.63537	1	2.40267	0.487357	5.2878	NA	Unmethylated
LOC100116516	3931.08	4060.24	3954.69	4667.2	4099.79	0.600353	0.138153	0.234113	1.1005	0.221593	Methylated
LOC100116518	3183.17	2951.28	2673.54	2282.29	2353.9	0.0884845	-0.340504	0.00867604	0.789765	1.05313	Unmethylated
LOC100116519	4337.9	3717.05	4160.2	3618.64	3521.77	0.443239	-0.189439	0.122803	0.876947	0.353362	Methylated
LOC100116521	1489.03	1879.87	1659.18	2022.81	2224.85	0.15432	0.341245	0.0202139	1.26685	0.811576	Methylated
LOC100116522	1236.33	1407.77	1382.02	1262.04	1312.37	0.878737	-0.0606	0.649525	0.958884	0.0561	Methylated
LOC100116523	4492.02	4982.25	4986.01	4213.1	4130.69	0.316989	-0.208635	0.067327	0.865355	0.498956	Methylated
LOC100116524	5057.49	6877.49	6516.04	4861.81	5163.14	0.299534	-0.295305	0.0613329	0.8149	0.523554	Methylated
LOC100116526	0	0	0	0	0	1	NA	1	NA	NA	Unmethylated
LOC100116528	728.65	952.74	641.046	727.738	759.793	0.927178	-0.0584	0.769739	0.960345	0.0328	Unmethylated
LOC100116530	500.876	576.254	640.103	410.459	478.96	0.271736	-0.363553	0.0520818	0.777248	0.565853	Unmethylated
LOC100116532	1975.17	1351.42	1878.83	1812.86	1827.68	0.900825	0.0698	0.701495	1.04956	0.0454	Methylated
LOC100116533	1614.82	1496.55	1825.09	1848.24	1926.75	0.497706	0.19827	0.153097	1.14732	0.303027	Methylated
LOC100116534	248.172	283.432	270.559	171.024	244.479	0.464168	-0.360208	0.13467	0.779052	0.333325	Methylated
LOC100116536	4871.64	6130.49	4980.36	5814.83	5752.98	0.746765	0.118334	0.398187	1.08548	0.126816	Methylated
LOC100116537	0	0.85371	0.942714	0	1.81769	1	0.608793	0.854923	1.52498	NA	Unmethylated
LOC100116538	4837.65	4434.17	5049.18	4671.92	4390.62	0.820273	-0.0752	0.524026	0.949186	0.086	Methylated
LOC100116540	336.562	472.102	360.117	357.382	380.805	0.904402	-0.0794	0.710858	0.946419	0.0436	Unmethylated
LOC100116543	654.992	562.595	541.118	648.713	693.447	0.598043	0.196967	0.230738	1.14629	0.223268	Methylated
LOC100116545	1903.78	2375.87	1630.9	1862.4	2008.54	0.966089	-0.0258	0.884661	0.982296	0.015	Unmethylated
LOC100116547	10.1988	19.6353	10.3699	14.1537	11.815	1	-0.0578	0.941656	0.960712	NA	Unmethylated
LOC100116550	907.696	1087.63	822.989	1170.04	1331.46	0.124002	0.412904	0.0143564	1.33136	0.906573	Methylated
LOC100116551	27.1969	20.489	16.9689	17.6922	25.4476	1	0.0136	0.98262	1.00949	NA	Methylated
LOC100116552	1738.33	2089.03	1974.04	2347.16	2414.8	0.171349	0.299592	0.0237437	1.2308	0.766118	Methylated
LOC100116553	17532.9	16080.5	18083.1	14724.6	14872.3	0.245332	-0.21961	0.0441077	0.858797	0.610245	Methylated
LOC100116554	1011.95	899.81	914.433	924.711	1058.8	0.857351	0.076	0.60533	1.05406	0.0668	Methylated
LOC100116555	282.168	308.189	323.351	426.971	410.797	0.10349	0.458096	0.011032	1.37373	0.985103	Methylated
LOC100116561	0	0	0	0	0	1	NA	1	NA	NA	Unmethylated
LOC100116562	13556.5	15803.9	15544.4	16040.9	15631.2	0.801507	0.0812	0.490778	1.05789	0.0961	Methylated
LOC100116564	5124.35	5649	4741.85	5759.4	5673	0.606156	0.144272	0.239719	1.10517	0.217416	Methylated
LOC100116565	5425.78	5262.27	6223.8	5600.17	5729.35	0.987692	0.00705	0.954649	1.0049	0.00538	Methylated
LOC100116566	315.031	256.113	255.475	188.717	179.042	0.0950895	-0.582319	0.00965836	0.667889	1.02187	Unmethylated
LOC100116569	5.66602	11.0982	1.88543	5.89739	2.72653	1	-0.551613	0.676151	0.682257	NA	Unmethylated
LOC100116570	200.577	176.718	114.068	143.896	139.962	0.812665	-0.205113	0.510482	0.867471	0.0901	Unmethylated
LOC100116571	0	1.70742	3.77086	0	0	1	-3.26951	0.299624	0.1037	NA	Unmethylated
LOC100116573	122.386	109.275	101.813	121.486	81.7959	0.891349	-0.133982	0.674543	0.911312	0.05	Methylated
LOC100116578	11951.9	11181	11388.9	9999.62	10314.5	0.348149	-0.179949	0.078882	0.882734	0.458235	Methylated
LOC100116581	511.075	459.296	505.295	461.176	522.585	0.99593	0.00229	0.989044	1.00159	0.00177	Unmethylated
LOC100116582	1323.58	1401.79	1624.3	1431.89	1266.02	0.799089	-0.105123	0.486937	0.929726	0.0974	Methylated
LOC100116583	186.979	173.303	155.548	193.435	213.578	0.655447	0.24601	0.29217	1.18592	0.183463	Methylated
LOC100116584	7071.19	6646.99	6544.32	6228.83	6231.03	0.633526	-0.116445	0.269099	0.922458	0.198236	Unmethylated
LOC100116588	9.06563	6.82968	1.88543	3.53844	4.54422	1	-0.538791	0.678188	0.688347	NA	Unmethylated
LOC100116591	960.957	794.804	1055.84	608.611	705.262	0.0574473	-0.510911	0.00476621	0.701779	1.24073	Unmethylated
LOC100116594	1620.48	1410.33	1415.01	1889.53	1713.17	0.225338	0.281754	0.038438	1.21567	0.647166	Methylated
LOC100116597	2115.69	3239.83	2363.38	2768.24	2747.43	0.853451	0.0996	0.596233	1.07145	0.0688	Methylated
LOC100116598	725.251	1182.39	814.505	654.611	741.616	0.384227	-0.378846	0.0951994	0.769052	0.415412	Unmethylated
LOC100116599	7.93243	9.39081	10.3699	8.25635	1.81769	1	-0.910829	0.416087	0.531879	NA	Unmethylated
LOC100116600	7025.86	6075	6502.84	1333.99	1385.99	5.28e-63	-2.264	3.32e-66	0.208194	62.2771	Methylated
LOC100116601	5.66602	4.26855	0.942714	0	0	1	-4.24584	0.086461	0.0527	NA	Unmethylated
LOC100116603	258.371	285.139	254.533	226.46	295.374	0.976926	-0.0252	0.907663	0.982705	0.0101	Unmethylated
LOC100116609	4.53282	2.56113	0	0	0.908843	1	-2.22414	0.420832	0.214027	NA	Unmethylated
LOC100116611	5523.24	6110.86	5207.55	2913.31	3093.7	8.35e-11	-0.902239	1.3e-12	0.535056	10.0784	Methylated
LOC100116612	2744.62	2605.52	2985.58	3767.26	3540.85	0.0181747	0.395026	0.00109665	1.31497	1.74053	Methylated
LOC100116614	1550.22	1953.29	1575.28	1703.17	1859.49	0.871793	0.0732	0.634473	1.05202	0.0596	Methylated
LOC100116620	390.955	384.169	445.904	487.125	398.982	0.819928	0.120141	0.52329	1.08684	0.0862	Methylated
LOC100116625	20227.7	17876.7	17684.4	19142.9	18215	0.987692	0.00644	0.955524	1.00447	0.00538	Unmethylated
LOC100116629	1124.14	1155.92	911.604	1167.68	1164.23	0.747359	0.132241	0.399665	1.096	0.12647	Unmethylated
LOC100116633	1504.89	983.474	1286.8	1372.91	1375.99	0.80573	0.128312	0.501021	1.09301	0.0938	Methylated
LOC100116635	455.548	504.543	399.711	462.356	448.06	0.994249	0.00529	0.976727	1.00367	0.0025	Methylated
LOC100116638	18.1313	17.0742	21.6824	30.6665	6.3619	1	-0.0536	0.944741	0.963562	NA	Unmethylated
LOC100116643	18117.7	17541.2	18333.9	13216.1	13430	0.000320918	-0.433843	1.12e-05	0.740287	3.49361	Unmethylated
LOC100116646	7145.98	9741.68	6870.5	8761.17	9179.32	0.652045	0.179646	0.288047	1.13261	0.185722	Methylated
LOC100116647	637.994	395.268	539.232	605.073	498.046	0.919488	0.0743	0.748189	1.05282	0.0365	Methylated
LOC100116648	2332.13	3276.54	2478.4	3045.41	2947.38	0.724831	0.15203	0.369295	1.11113	0.139763	Methylated
LOC100116652	593.799	641.99	647.645	645.175	649.823	0.926216	0.0439	0.767016	1.03089	0.0333	Unmethylated
LOC100116653	1022.15	674.431	956.855	829.174	902.481	0.966486	-0.0292	0.885814	0.979975	0.0148	Methylated
LOC100116657	2947.46	4878.1	2873.39	3400.44	3550.85	0.958857	-0.0374	0.86725	0.974396	0.0182	Methylated
LOC100116659	609.664	498.567	678.754	575.586	625.284	0.986541	0.0129	0.944822	1.00901	0.00588	Methylated
LOC100116660	8146.6	8634.42	7182.54	4262.64	3999.82	2.34e-11	-0.95142	3.5e-13	0.517123	10.6303	Methylated
LOC100116662	1320.18	1103.85	1351.85	1593.48	1337.82	0.515105	0.219418	0.165637	1.16426	0.288104	Methylated
LOC100116665	2165.55	2231.6	1843.95	2184.39	2185.77	0.855554	0.0709	0.602491	1.05036	0.0678	Methylated
LOC100116669	7756.78	7963.41	7543.6	8145.48	7368.9	0.998526	0.000279	0.997773	1.00019	0.00064	Methylated
LOC100116671	5135.68	6209.03	5527.13	6141.55	6316.46	0.608607	0.147226	0.242372	1.10744	0.215663	Methylated
LOC100116672	4.53282	2.56113	10.3699	11.7948	5.45306	1	0.556667	0.624372	1.47087	NA	Methylated
LOC100116673	233.44	151.107	148.949	134.461	170.863	0.797473	-0.213592	0.483449	0.862387	0.0983	Methylated
LOC100116676	398.888	420.879	502.467	331.434	398.073	0.527207	-0.271572	0.173504	0.828416	0.278019	Methylated
LOC100116677	5.66602	9.39081	13.198	0	10.9061	1	-0.758896	0.567572	0.590949	NA	Unmethylated
LOC100116678	2359.33	2656.75	2495.36	1548.66	1421.43	2.25e-07	-0.754576	4.61e-09	0.59272	6.64853	Methylated
LOC100116681	1055.01	982.62	1138.8	975.429	934.291	0.655384	-0.149233	0.291227	0.90173	0.183504	Methylated
LOC100116682	3857.43	3578.75	3617.19	3413.41	3217.31	0.532057	-0.152319	0.176123	0.899803	0.274042	Methylated
LOC100116683	4.53282	5.12226	3.77086	2.35896	4.54422	1	-0.359439	0.788633	0.779468	NA	Unmethylated
LOC100116685	1978.57	1537.53	2169.18	1806.96	1756.79	0.856534	-0.0886	0.60415	0.940447	0.0673	Methylated
LOC100116686	6648.51	5854.74	6631.05	4017.31	3604.47	2.25e-07	-0.743178	4.63e-09	0.597422	6.64853	Methylated
LOC100116690	5396.32	3650.46	5184.93	4724.99	4744.16	0.99593	-0.00258	0.988401	0.998216	0.00177	Unmethylated
LOC100116691	206.243	192.938	150.834	178.101	178.133	0.961708	-0.0403	0.872837	0.972429	0.017	Unmethylated
LOC100116693	6738.03	8579.79	7674.63	8150.2	7496.14	0.947894	0.0293	0.832431	1.02055	0.0232	Methylated
LOC100116694	1217.06	1121.77	1102.03	1333.99	1339.63	0.361689	0.221606	0.0847896	1.16603	0.441665	Methylated
LOC100116695	2698.16	2057.44	2624.52	2843.72	2484.78	0.792304	0.115151	0.471823	1.08309	0.101108	Unmethylated
LOC100116697	525.807	488.322	608.051	537.842	607.107	0.87255	0.0836	0.635766	1.05968	0.0592	Methylated
LOC100116698	2691.36	3863.04	2658.45	2949.88	2911.93	0.904877	-0.0677	0.713167	0.954135	0.0434	Methylated
LOC100116700	919.028	758.948	861.641	856.302	797.964	0.947571	-0.033	0.830921	0.977383	0.0234	Methylated
LOC100116702	20010.1	24287.2	23414.2	20860.3	20958.8	0.732777	-0.110341	0.379049	0.926369	0.135028	Methylated
LOC100116704	17317.6	16918	15353	16286.2	15649.4	0.880665	-0.0499	0.652468	0.966012	0.0552	Methylated
LOC100116705	2565.57	2130.86	2982.75	3048.95	2522.95	0.796961	0.121967	0.482493	1.08822	0.0986	Unmethylated
LOC100116706	2168.95	1214.83	2082.46	1664.24	1380.53	0.645308	-0.25908	0.281183	0.83562	0.190233	Methylated
LOC100116707	832.905	740.167	932.344	815.02	849.768	0.994506	-0.00404	0.97987	0.997205	0.00239	Methylated
LOC100116709	11571.1	10756.7	11446.4	10108.1	10360.8	0.542762	-0.137424	0.183339	0.909141	0.26539	Unmethylated
LOC100116713	2789.95	2337.46	2683.91	2548.85	2321.19	0.794194	-0.0966	0.475567	0.935219	0.100073	Methylated
LOC100116714	2078.3	1412.04	1998.55	1335.17	1266.02	0.0950159	-0.491972	0.00963895	0.711053	1.0222	Methylated
LOC100116717	642.527	328.678	492.097	682.918	607.107	0.444441	0.404863	0.123804	1.32396	0.352186	Unmethylated
LOC100116719	3452.87	2256.36	2435.03	2069.99	1946.74	0.180513	-0.434387	0.0263346	0.740008	0.743493	Methylated
LOC100116721	1878.85	2478.32	1762.88	1561.63	1759.52	0.388278	-0.296958	0.0975779	0.813967	0.410857	Unmethylated
LOC100116726	1320.18	1513.63	1151.05	835.071	1030.63	0.0527325	-0.508913	0.00422921	0.702752	1.27792	Unmethylated
LOC100116729	30100.2	26646	34395.9	22285.1	23690.8	0.0501849	-0.402239	0.00396811	0.756683	1.29943	Methylated
LOC100116730	1793.86	1588.75	1447.07	1974.45	1804.05	0.411659	0.231024	0.109603	1.17367	0.385463	Unmethylated
LOC100116733	11.332	2.56113	7.54171	3.53844	2.72653	1	-1.18378	0.365822	0.440196	NA	Unmethylated
LOC100116736	4675.6	3201.41	4418.5	2756.44	2842.86	0.030755	-0.549484	0.00210317	0.683264	1.51208	Unmethylated
LOC100116737	591.532	511.372	551.488	527.227	687.086	0.773001	0.141868	0.439605	1.10333	0.11182	Methylated
LOC100116738	1976.31	2432.22	2297.39	2683.31	2522.95	0.418564	0.218987	0.112231	1.16392	0.378238	Methylated
LOC100116741	5820.14	7633.87	5902.33	7242	7170.77	0.655447	0.159298	0.291797	1.11674	0.183463	Methylated
LOC100116742	8852.59	10986.4	9857.96	11424.4	11636.8	0.366728	0.219985	0.0871373	1.16472	0.435656	Methylated
LOC100116743	490.677	366.242	379.914	274.819	192.675	0.0152691	-0.821276	0.0008791	0.565941	1.81619	Unmethylated
LOC100116746	7865.57	11086.3	7535.11	9130.35	8918.48	0.95681	0.0314	0.860227	1.02203	0.0192	Methylated
LOC100116747	0	2.56113	0.942714	0	0	1	-2.63066	0.43715	0.16147	NA	Unmethylated
LOC100116750	1484.5	1597.29	1430.1	1802.24	1685.9	0.379961	0.213019	0.0929266	1.15911	0.420261	Methylated
LOC100116751	205.11	196.353	236.621	248.87	299.918	0.384917	0.369815	0.0956854	1.29219	0.414633	Unmethylated
LOC100116753	3162.77	2751.51	2970.49	2724.6	2646.55	0.611947	-0.140896	0.24701	0.906956	0.213286	Methylated
LOC100116754	1819.93	2139.4	1996.67	2545.32	2487.5	0.0781296	0.341312	0.00722859	1.26691	1.10718	Methylated
LOC100116757	991.553	1184.95	1198.19	1279.73	1283.29	0.563151	0.187133	0.199704	1.1385	0.249375	Methylated
LOC100116758	52.1274	57.1986	43.3648	67.2303	13.6326	0.849079	-0.346389	0.586084	0.78655	0.0711	Methylated
LOC100116759	777.378	671.87	727.775	803.225	930.656	0.387057	0.258723	0.0968738	1.19642	0.412225	Methylated
LOC100116760	389.822	361.973	373.315	416.356	368.99	0.904402	0.0654	0.711321	1.04637	0.0436	Methylated
LOC100116762	1.1332	0	9.42714	16.5127	0	1	1.21739	0.541956	2.32525	NA	Unmethylated
LOC100116764	277.635	212.574	229.08	242.973	278.106	0.848042	0.124328	0.581402	1.09	0.0716	Methylated
LOC100116766	0	0	0	0	0	1	NA	1	NA	NA	Unmethylated
LOC100116768	1128.67	933.105	1008.7	988.403	1084.25	0.971781	0.0196	0.896142	1.0137	0.0124	Methylated
LOC100116769	9.06563	1.70742	7.54171	1.17948	9.99728	1	-0.0906	0.946657	0.939103	NA	Unmethylated
LOC100116770	13189.4	14439.7	11783	12723	12771.1	0.912304	-0.0435	0.729621	0.970273	0.0399	Methylated
LOC100116772	1782.53	1732.18	1458.38	1467.27	1669.55	0.854112	-0.079	0.598121	0.946696	0.0685	Unmethylated
LOC100116774	3175.24	1732.18	2649.97	1341.07	1096.97	0.000449318	-1.04723	1.62e-05	0.483895	3.34745	Unmethylated
LOC100116775	418.152	330.386	393.112	481.227	478.96	0.317911	0.337107	0.0676186	1.26322	0.497694	Methylated
LOC100116776	18346.6	24793.4	17630.6	20876.8	20848	0.935729	0.0424	0.79704	1.02985	0.0288	Methylated
LOC100116777	7202.64	7218.97	7047.73	7355.23	7745.16	0.776116	0.0774	0.444791	1.05511	0.110073	Methylated
LOC100116778	1696.41	1523.02	1818.5	1756.24	1721.35	0.90307	0.0504	0.708116	1.03555	0.0443	Methylated
LOC100116779	980.221	918.592	784.338	799.687	859.766	0.807928	-0.107105	0.503377	0.928449	0.0926	Methylated
LOC100116782	2725.36	2589.3	2752.72	2732.85	2957.38	0.794194	0.0818	0.476163	1.05837	0.100073	Methylated
LOC100116784	568.868	497.713	548.66	600.355	714.351	0.358292	0.290475	0.0834138	1.22304	0.445763	Methylated
LOC100116785	3935.62	3775.11	4410.96	3985.46	3859.86	0.911208	-0.0428	0.727549	0.970767	0.0404	Methylated
LOC100116786	3742.97	6540.27	3685.07	5083.55	4808.69	0.904402	0.0869	0.711471	1.06209	0.0436	Unmethylated
LOC100116787	1014.22	914.323	1273.61	848.045	862.492	0.342855	-0.319439	0.0764581	0.801381	0.46489	Methylated
LOC100116788	1007.42	687.237	853.156	879.891	767.064	0.94424	-0.0439	0.822219	0.970044	0.0249	Methylated
LOC100116792	3630.79	2872.73	3171.29	3820.33	3745.34	0.382412	0.230605	0.0944616	1.17333	0.417469	Methylated
LOC100116796	1024.42	1558.87	1804.35	205.229	173.589	3.45e-25	-2.95191	1.74e-27	0.129237	24.4617	Methylated
LOC100116797	0	0	0.942714	0	0.908843	1	0.522716	0.913325	1.43666	NA	Unmethylated
LOC100116798	3449.47	4493.08	3479.56	3396.9	3671.73	0.801507	-0.107518	0.490778	0.928183	0.0961	Unmethylated
LOC100116799	5528.9	3701.69	5646.86	4655.4	4219.76	0.748843	-0.160216	0.403001	0.894891	0.125609	Methylated
LOC100116800	4553.21	4194.28	4747.51	4421.87	4506.95	0.981618	-0.0107	0.925353	0.992578	0.00806	Methylated
LOC100116801	7.93243	0.85371	1.88543	4.71792	0	1	-0.610803	0.757941	0.654832	NA	Unmethylated
LOC100116803	8521.69	9815.96	8640.92	8670.35	9221.12	0.986851	-0.00762	0.949117	0.994735	0.00575	Methylated
LOC100116807	0	0.85371	0.942714	3.53844	0	1	1.5093	0.610781	2.84671	NA	Unmethylated
LOC100116811	3953.75	6079.27	3738.8	4998.63	4963.19	0.840264	0.117484	0.568189	1.08484	0.0756	Unmethylated
LOC100116812	2880.6	2322.09	2658.45	2233.93	1775.88	0.133714	-0.386634	0.0162373	0.764912	0.873823	Methylated
LOC100116814	3910.69	3414.84	4472.24	4492.64	4216.12	0.675143	0.146979	0.314275	1.10725	0.170604	Methylated
LOC100116816	2860.21	2894.93	2841.34	2342.45	2536.58	0.232577	-0.231785	0.0404634	0.85158	0.633434	Unmethylated
LOC100116817	32.8629	50.3689	47.1357	50.7176	40.8979	0.965344	0.0666	0.882846	1.04723	0.0153	Unmethylated
LOC100116818	5845.07	6395.14	6235.11	6194.62	6014.72	0.97551	-0.0129	0.9048	0.991116	0.0108	Methylated
LOC100116821	2291.34	2390.39	2475.57	2402.6	2507.5	0.907738	0.0413	0.718431	1.02905	0.042	Methylated
LOC100116824	1000.62	794.804	931.401	877.532	957.921	0.981176	0.0156	0.922536	1.01086	0.00825	Unmethylated
LOC100116827	4400.23	2974.33	4329.89	1591.12	1209.67	2.53e-10	-1.47874	4.08e-12	0.358801	9.5964	Methylated
LOC100116828	4063.67	4378.68	4740.91	4979.76	4833.23	0.543809	0.158765	0.184403	1.11633	0.264554	Methylated
LOC100116829	6141.97	7668.02	6735.69	6915.28	7180.77	0.921291	0.0413	0.755727	1.02901	0.0356	Unmethylated
LOC100116833	582.467	570.278	577.884	491.843	484.413	0.421456	-0.241045	0.113594	0.846132	0.375247	Unmethylated
[truncated: 8,777 more rows]

## Sheet: Egg-DEGs
Gene_ID	eggctrl.rep1	eggctrl.rep2	eggctrl.rep3	eggRNAi.rep2	eggRNAi.rep3	padj	log2FoldChange	pvalue	foldChange	log10padj	Methylation_status
Atp5j2	3223.97	2959.81	3340.98	2383.73	2629.28	0.0722376	-0.340461	0.00652	0.789789	1.14124	Methylated
Bgb	12853.9	12103.9	12297.7	10056.2	10385.4	0.0667182	-0.280874	0.00579539	0.823092	1.17576	Unmethylated
Brd8	6976	6057.93	6615.02	2191.47	1914.02	2.78e-32	-1.67438	8.74e-35	0.313302	31.5556	Methylated
Cdk2	1415.37	1593.88	1365.99	1884.81	1833.14	0.0842358	0.349512	0.00805826	1.27413	1.0745	Methylated
CPR39	9820.35	9059.57	11783	6701.8	6608.2	0.000520428	-0.619028	1.9e-05	0.65111	3.28364	Unmethylated
CPR40	245.905	147.692	178.173	94.3583	99.9728	0.0306028	-0.96724	0.00208892	0.511484	1.51424	Unmethylated
Dnmt1a	7206.04	8161.47	7208.93	123.845	107.244	2.06e-245	-6.03213	2.59e-249	0.0153	244.685	Methylated
EF-1a	140701	150743	148873	111765	118242	0.0107402	-0.351898	0.000588654	0.783552	1.96899	Methylated
Eh1	7893.9	8046.22	9197.12	6593.29	6558.21	0.0488812	-0.349697	0.00382696	0.784749	1.31086	Unmethylated
Eif4g	16091.5	15479.5	16846.3	8487.53	7772.43	1.57e-16	-0.989375	1.54e-18	0.503696	15.803	Unmethylated
Gnbp1-2	1748.53	1491.43	1607.33	1275.02	1173.32	0.0501541	-0.400397	0.00395937	0.75765	1.29969	Unmethylated
Gnf1	6705.17	5158.12	6488.7	2308.24	2063.98	2.59e-18	-1.48471	2.25e-20	0.35732	17.5861	Methylated
GST-mic1	3401.88	2501.37	3475.79	2088.86	2394.8	0.0728987	-0.479157	0.00661632	0.717397	1.13728	Methylated
GstD1	6055.84	5835.96	7062.81	3684.69	4601.47	0.00175112	-0.608419	7.11e-05	0.655915	2.75668	Unmethylated
GstS3	4186.06	3480.58	4685.29	2875.57	2662.91	0.00559595	-0.572261	0.000270829	0.672562	2.25213	Methylated
GstS5	1414.24	1096.16	1604.5	965.993	892.484	0.0398773	-0.561763	0.00295587	0.677474	1.39927	Unmethylated
GstS8	14958.3	15232.7	16644.6	11567.1	12623.8	0.0205229	-0.368103	0.00127704	0.774801	1.68776	Unmethylated
Ighmbp2	1172.87	1123.48	1146.34	757.225	736.163	9.26e-05	-0.620084	2.89e-06	0.650633	4.03344	Methylated
kinesin-B	3901.62	3104.09	3618.14	1729.12	1482.32	1.46e-11	-1.14144	2.14e-13	0.453307	10.8368	Methylated
Ku80	984.754	857.979	1083.18	596.816	702.536	0.0127928	-0.584312	0.000715623	0.666967	1.89304	Methylated
LOC100113507	7666.13	6694.79	9489.36	5614.32	5909.3	0.0575273	-0.464364	0.00478008	0.724791	1.24013	Methylated
LOC100113512	149.583	13.6594	5.65628	2.35896	4.54422	0.0367179	-4.00394	0.0026448	0.0623	1.43512	Unmethylated
LOC100113517	34681.7	32578.4	43475.1	25056.8	26636.4	0.0125729	-0.514088	0.000701745	0.700235	1.90056	Unmethylated
LOC100113537	3170.7	2882.98	3511.61	2456.85	2423.88	0.0495141	-0.385687	0.00388395	0.765414	1.30527	Methylated
LOC100113570	3074.38	2629.43	3740.69	2419.11	2177.59	0.0863675	-0.454085	0.00844675	0.729973	1.06365	Methylated
LOC100113601	2158.75	2310.99	1941.99	2912.13	2765.61	0.0243	0.409261	0.00157621	1.328	1.61439	Methylated
LOC100113603	3349.75	3384.96	3927.35	2412.03	2588.39	0.00286415	-0.507216	0.000124575	0.703579	2.543	Unmethylated
LOC100113629	8586.29	6718.7	8948.24	5806.57	5986.55	0.0391843	-0.455107	0.00288649	0.729456	1.40689	Methylated
LOC100113671	2299.27	2335.75	2356.78	2873.21	3078.25	0.0235942	0.352778	0.00151857	1.27702	1.6272	Methylated
LOC100113674	3542.4	3244.95	3436.19	1592.3	1395.98	6.03e-18	-1.19029	5.53e-20	0.438216	17.2197	Methylated
LOC100113675	87.2567	84.5173	110.298	50.7176	45.4422	0.0798357	-0.970773	0.00743661	0.510233	1.0978	Unmethylated
LOC100113688	1425.57	1257.51	1152	1701.99	1659.55	0.0656796	0.395429	0.00568865	1.31533	1.18257	Methylated
LOC100113728	8326.78	7049.94	9835.34	5629.65	6309.19	0.0353309	-0.493316	0.00250936	0.710391	1.45185	Methylated
LOC100113730	2224.48	2316.97	2170.13	711.226	765.246	6.36e-32	-1.59862	2.08e-34	0.330193	31.1963	Methylated
LOC100113736	543.938	483.2	628.79	373.895	288.103	0.00838629	-0.740502	0.000441717	0.598531	2.07643	Unmethylated
LOC100113753	2701.56	2197.45	2205.01	1306.86	1286.01	2.98e-07	-0.868658	6.28e-09	0.547656	6.52639	Unmethylated
LOC100113768	22017	24267.6	20678.4	15634	15354.9	0.000244089	-0.526693	8.22e-06	0.694144	3.61245	Methylated
LOC100113824	1018.75	1131.17	1121.83	833.892	797.964	0.0355779	-0.419708	0.00253138	0.747576	1.44882	Methylated
LOC100113884	2674.36	2563.69	2874.33	3435.82	3361.81	0.0542442	0.329847	0.00439818	1.25688	1.26565	Methylated
LOC100113933	2158.75	2019.02	2064.54	2644.39	2620.2	0.0353309	0.339458	0.00250884	1.26528	1.45185	Methylated
LOC100113956	647.059	669.309	718.348	475.33	438.062	0.00626855	-0.572146	0.00031126	0.672615	2.20283	Unmethylated
LOC100113973	503.143	423.44	466.643	239.434	280.833	0.000534205	-0.832209	1.96e-05	0.561669	3.27229	Unmethylated
LOC100114003	3162.77	2929.93	3496.53	2552.39	2375.72	0.0548256	-0.375621	0.004466	0.770774	1.26102	Methylated
LOC100114027	8489.96	6223.55	9093.42	5679.19	5389.44	0.0398773	-0.519881	0.00295759	0.69743	1.39927	Methylated
LOC100114076	3514.07	3008.47	3529.52	1801.06	1998.55	1.57e-07	-0.817848	3.19e-09	0.567288	6.80276	Methylated
LOC100114107	5353.26	3624	5721.33	3209.36	3027.36	0.0167264	-0.651754	0.000979824	0.636506	1.7766	Methylated
LOC100114141	9081.5	7177.14	10010.7	6333.8	6660	0.0787941	-0.430452	0.00730988	0.742029	1.10351	Methylated
LOC100114163	13973.5	14761.5	13794.7	11777.1	11868.6	0.0967566	-0.26196	0.0099678	0.833954	1.01432	Unmethylated
LOC100114225	13456.8	12670.8	15137.2	9825.06	10787.1	0.0182018	-0.416346	0.00110286	0.74932	1.73988	Methylated
LOC100114243	2302.67	1873.89	2288.91	1449.58	1279.65	0.000500698	-0.659545	1.83e-05	0.633078	3.30042	Methylated
LOC100114244	5484.71	5793.28	5489.42	2379.01	2276.65	4.8e-27	-1.264	2.17e-29	0.416389	26.3187	Methylated
LOC100114253	3839.3	3908.28	3437.14	1368.2	1331.46	1.14e-27	-1.46592	5.03e-30	0.362004	26.9417	Methylated
LOC100114328	9195.95	10384.5	9009.52	5350.12	5379.44	3.21e-10	-0.829038	5.24e-12	0.562904	9.49372	Methylated
LOC100114382	1545.69	1568.27	1579.99	1096.92	1183.31	0.00532226	-0.456021	0.000256572	0.728994	2.2739	Methylated
LOC100114434	1839.19	1994.27	2034.38	2400.24	2457.51	0.0862833	0.312149	0.00834345	1.24156	1.06407	Unmethylated
LOC100114441	528.073	672.723	648.587	338.51	481.687	0.0752704	-0.586012	0.00687889	0.666182	1.12338	Unmethylated
LOC100114482	896.364	766.632	920.089	582.663	589.839	0.00961665	-0.553695	0.000517401	0.681273	2.01698	Methylated
LOC100114497	7976.62	6152.69	6925.18	5252.22	5044.99	0.026875	-0.446757	0.00179392	0.73369	1.57065	Methylated
LOC100114506	2221.08	2873.59	2086.23	1811.68	1598.66	0.0594336	-0.490077	0.00496837	0.711987	1.22597	Methylated
LOC100114508	363.758	352.582	371.429	523.689	489.867	0.0462923	0.482449	0.00354976	1.39711	1.33449	Methylated
LOC100114518	1258.99	1230.2	1263.24	544.919	568.936	1.2e-15	-1.16648	1.31e-17	0.445508	14.9202	Methylated
LOC100114520	11214.2	13450.2	13161.2	9977.21	9484.69	0.0438937	-0.373916	0.00331617	0.771685	1.3576	Methylated
LOC100114535	3553.73	2483.44	3246.71	1799.88	1671.36	7.97e-05	-0.834133	2.42e-06	0.56092	4.09862	Methylated
LOC100114563	4130.53	3877.55	4009.36	4785.15	4925.93	0.0867582	0.277788	0.00849587	1.21233	1.06169	Methylated
LOC100114569	8688.28	9212.38	8319.45	5041.09	4606.02	1.46e-11	-0.857829	2.13e-13	0.551782	10.8368	Methylated
LOC100114572	13195	14328.7	15672.6	10766.3	12085.8	0.0906842	-0.33357	0.00903992	0.793571	1.04247	Methylated
LOC100114578	1221.59	992.865	1065.27	1450.76	1465.96	0.0505634	0.416875	0.00402346	1.33503	1.29616	Methylated
LOC100114581	3185.44	2987.98	3152.44	2014.55	1825.87	3.83e-07	-0.695462	8.37e-09	0.617511	6.41697	Methylated
LOC100114585	22425	25413.2	27128.5	18935.4	20229.9	0.0624581	-0.35172	0.00529172	0.783649	1.20441	Methylated
LOC100114599	762.646	572.839	615.592	378.613	506.226	0.0906821	-0.552028	0.00902831	0.682061	1.04248	Unmethylated
LOC100114637	6119.3	6516.37	6377.46	7935.53	7421.61	0.0898542	0.276641	0.00887812	1.21137	1.04646	Methylated
LOC100114668	3086.85	2480.03	3061.94	2062.91	2038.54	0.0140816	-0.487743	0.000800112	0.71314	1.85135	Methylated
LOC100114689	5064.29	6430.14	5029.38	3905.25	3924.39	0.0164381	-0.492768	0.000960871	0.71066	1.78415	Methylated
LOC100114704	2664.16	1826.94	2879.99	1542.76	1306.01	0.00356565	-0.786731	0.000163603	0.579656	2.44786	Methylated
LOC100114714	2692.49	2556.86	2702.76	1532.14	1416.89	1.65e-10	-0.846624	2.6e-12	0.556084	9.78126	Methylated
LOC100114737	9503.05	10644.9	8869.05	4684.89	4548.76	8.52e-15	-1.0671	9.86e-17	0.477277	14.0694	Methylated
LOC100114772	11298	10601.4	13534.5	9035.99	9293.83	0.0894903	-0.365947	0.00879716	0.775959	1.04822	Methylated
LOC100114775	2274.34	3725.59	2187.1	1329.27	1197.86	9.26e-05	-1.11152	2.88e-06	0.462807	4.03344	Unmethylated
LOC100114831	1646.55	1116.65	1419.73	777.277	666.182	5.9e-05	-0.950121	1.76e-06	0.517589	4.22913	Methylated
LOC100114840	3361.08	3476.31	3065.71	2265.78	2092.16	5.79e-05	-0.599697	1.72e-06	0.659893	4.23736	Methylated
LOC100114862	904.297	916.885	603.337	570.868	517.132	0.0908937	-0.571475	0.00907739	0.672929	1.04147	Unmethylated
LOC100114907	7803.24	10977	10631	6839.8	7608.84	0.0947779	-0.440533	0.00959098	0.736863	1.02329	Methylated
LOC100114978	270.836	263.796	296.012	119.127	193.584	0.0335917	-0.817332	0.00235828	0.567491	1.47377	Unmethylated
LOC100115014	1629.55	1771.45	1860.92	2462.75	2252.11	0.0150086	0.425794	0.000856556	1.34331	1.82366	Methylated
LOC100115015	972.289	779.437	860.698	1190.09	1116.97	0.0842888	0.40649	0.00807392	1.32546	1.07423	Methylated
LOC100115028	951.891	940.788	805.078	618.047	614.378	0.00896661	-0.54509	0.000474537	0.685349	2.04737	Methylated
LOC100115056	15248.4	11224.6	14653.5	4414.79	4303.37	1.6e-21	-1.65296	1.12e-23	0.317988	20.7968	Methylated
LOC100115130	2035.23	1796.21	2003.27	1396.5	1612.29	0.0824132	-0.369311	0.00781138	0.774152	1.084	Methylated
LOC100115144	7984.56	6196.23	8753.1	5294.68	5793.88	0.06293	-0.463242	0.00535558	0.725354	1.20114	Methylated
LOC100115160	3339.55	2363.92	2751.78	2057.01	1948.56	0.0474019	-0.492514	0.00365868	0.710786	1.3242	Unmethylated
LOC100115170	9233.35	8247.69	7944.25	6213.49	6370.99	0.00647614	-0.42947	0.000324824	0.742535	2.18868	Unmethylated
LOC100115193	1031.22	780.291	743.801	425.792	376.261	3.94e-06	-1.08683	9.72e-08	0.470795	5.40404	Unmethylated
LOC100115246	6701.77	7098.6	5601.61	4286.23	4109.79	0.000292571	-0.623564	1e-05	0.649066	3.53377	Unmethylated
LOC100115265	1253.32	1700.59	1221.76	924.711	916.114	0.0203922	-0.59745	0.00125865	0.660921	1.69054	Unmethylated
LOC100115266	3322.55	3404.6	3362.66	2020.45	1729.53	1.84e-09	-0.843935	3.26e-11	0.557122	8.73601	Methylated
LOC100115309	1540.02	1314.71	1528.14	1145.27	1118.79	0.0902057	-0.367609	0.00892419	0.775066	1.04477	Methylated
LOC100115318	1847.12	2036.1	1547.94	2473.37	2412.98	0.0519665	0.432239	0.00416124	1.34933	1.28428	Methylated
LOC100115348	1491.3	1468.38	1572.45	689.995	631.646	3.57e-16	-1.19412	3.64e-18	0.437053	15.4473	Methylated
LOC100115351	1745.13	1925.97	2062.66	770.2	692.539	1.4e-18	-1.38739	1.18e-20	0.382255	17.8537	Methylated
LOC100115365	8611.22	7166.9	9610.97	6061.34	6758.16	0.0919275	-0.40071	0.00922164	0.757486	1.03655	Methylated
LOC100115406	1543.42	1331.79	1382.96	1066.25	1063.35	0.0357757	-0.414002	0.00254995	0.750539	1.44641	Unmethylated
LOC100115408	11659.5	11846.9	13561.9	9183.42	9704.63	0.0225079	-0.387716	0.00142885	0.764339	1.64767	Methylated
LOC100115453	1551.36	1553.75	1276.43	1108.71	1013.36	0.0367548	-0.461468	0.00265208	0.726247	1.43469	Unmethylated
LOC100115461	21626.1	18371.8	21336.4	17103.6	14526	0.0698554	-0.370506	0.00617327	0.773511	1.1558	Methylated
LOC100115464	611.93	579.669	602.394	338.51	361.72	7.3e-05	-0.770701	2.19e-06	0.586133	4.1365	Methylated
LOC100115465	16474.5	13342.6	17783.4	11183.8	12472.1	0.0636503	-0.423698	0.00545688	0.745511	1.1962	Methylated
LOC100115493	427.218	431.977	440.247	313.741	280.833	0.0316547	-0.545132	0.00218459	0.685329	1.49956	Unmethylated
LOC100115500	8851.46	6205.62	7787.76	3920.59	3857.13	3.76e-07	-0.969317	8.09e-09	0.510748	6.42451	Methylated
LOC100115504	1836.92	1516.19	1596.01	1240.81	1252.39	0.0568873	-0.403414	0.004684	0.756067	1.24498	Methylated
LOC100115521	6574.85	4770.53	6062.59	3554.95	3512.68	0.000262924	-0.715272	8.96e-06	0.60909	3.58017	Methylated
LOC100115522	10392.6	10914.7	10997.7	4088.07	4277.02	8.32e-34	-1.36423	2.51e-36	0.388441	33.0801	Methylated
LOC100115570	5692.08	6549.66	6035.26	4727.35	4295.19	0.00830503	-0.433879	0.000434304	0.740269	2.08066	Methylated
LOC100115571	10537.7	9787.79	9467.68	13358.8	12523.9	0.00930425	0.381987	0.000493576	1.30314	2.03132	Methylated
LOC100115577	10941.1	11064.9	12548.5	8889.73	8837.59	0.0200503	-0.377977	0.00123285	0.769516	1.69788	Methylated
LOC100115581	3714.64	3369.59	4053.67	656.97	560.756	8.63e-57	-2.61012	8.68e-60	0.163785	56.0641	Methylated
LOC100115583	2153.09	2464.66	2385.07	1523.89	1867.67	0.0264632	-0.460411	0.00175978	0.726779	1.57736	Methylated
LOC100115679	615.33	851.149	706.093	539.022	468.054	0.0762173	-0.526914	0.00702291	0.694038	1.11795	Unmethylated
LOC100115681	943.959	996.28	793.765	594.457	669.817	0.0283884	-0.526679	0.00191278	0.694151	1.54686	Unmethylated
LOC100115706	769.446	525.885	788.109	229.998	208.125	1.92e-10	-1.66497	3.04e-12	0.315351	9.71748	Methylated
LOC100115713	6262.09	6463.44	5898.56	7657.18	7576.12	0.062855	0.294976	0.0053413	1.22686	1.20166	Methylated
LOC100115715	4484.09	2744.68	4203.56	1463.73	1336.91	1.66e-09	-1.44428	2.92e-11	0.367476	8.78061	Methylated
LOC100115754	1101.47	976.644	1219.87	725.38	712.533	0.00255165	-0.612486	0.000108738	0.654069	2.59318	Unmethylated
LOC100115757	3223.97	3263.73	3856.64	2532.34	2737.44	0.055711	-0.387894	0.00454512	0.764244	1.25406	Unmethylated
LOC100115765	3338.42	3026.4	3405.08	2049.93	2182.13	1.74e-05	-0.621489	4.84e-07	0.65	4.75867	Methylated
LOC100115790	26085.2	22145.2	29162.9	17306.5	18165.1	0.0039337	-0.540538	0.000182468	0.687515	2.4052	Methylated
LOC100115791	8681.48	9345.56	9616.63	12429.3	12205.8	0.00191869	0.418611	7.89e-05	1.33664	2.717	Methylated
LOC100115823	3560.53	2470.64	3462.59	2169.06	1886.76	0.0102593	-0.642024	0.000555848	0.640813	1.98888	Methylated
LOC100115833	12132.1	9819.37	12810.5	8426.2	8400.44	0.0226396	-0.461725	0.00144574	0.726117	1.64513	Methylated
LOC100115837	7637.79	7678.27	8224.24	6247.7	6231.94	0.0263623	-0.330631	0.00174975	0.795189	1.57902	Unmethylated
LOC100115866	196.044	163.912	170.631	89.6404	112.697	0.0459981	-0.799029	0.00350985	0.574736	1.33726	Unmethylated
LOC100115880	2141.76	1903.77	2019.29	1322.2	1251.48	1.47e-05	-0.651685	4.01e-07	0.636536	4.83314	Methylated
LOC100115899	6104.57	6008.41	6201.17	5018.68	4988.64	0.0571344	-0.286941	0.00471152	0.819638	1.2431	Methylated
LOC100115939	23031.2	40077.4	24238.1	19170.1	18214.1	0.0567551	-0.639415	0.00465884	0.641973	1.246	Methylated
LOC100115945	1682.81	1741.57	1271.72	2180.86	2036.72	0.0988411	0.429798	0.0102904	1.34704	1.00506	Methylated
LOC100115976	5545.9	4470.03	5438.52	2892.08	2654.73	3.44e-08	-0.893372	6.8e-10	0.538354	7.46284	Methylated
LOC100115985	245.905	275.748	337.492	207.588	126.329	0.0711614	-0.7854	0.0063692	0.580191	1.14776	Unmethylated
LOC100115997	103.122	90.4933	86.7297	148.614	161.774	0.0801892	0.735518	0.00753002	1.665	1.09588	Methylated
LOC100116008	78.1911	102.445	105.584	215.845	221.758	0.000215239	1.19328	7.14e-06	2.28672	3.66708	Methylated
LOC100116025	10287.2	7592.9	10593.3	7026.16	7046.26	0.0897194	-0.431667	0.00885352	0.741404	1.04711	Methylated
LOC100116029	11904.3	11482.4	11431.3	5506.99	4900.48	1.06e-21	-1.15753	7.17e-24	0.448281	20.9765	Methylated
LOC100116036	1653.34	1372.77	1614.87	1982.7	2182.13	0.0335917	0.42979	0.0023605	1.34704	1.47377	Methylated
LOC100116063	4214.39	4817.49	4682.46	5949.29	6140.15	0.00935832	0.402828	0.00050115	1.3221	2.0288	Methylated
LOC100116067	3580.92	2617.47	3447.51	1861.22	1899.48	0.00012024	-0.773511	3.81e-06	0.584992	3.91995	Methylated
LOC100116089	2025.04	1714.25	1899.57	970.711	955.194	3.17e-10	-0.964496	5.14e-12	0.512458	9.4992	Methylated
LOC100116113	1671.48	1718.52	2145.62	1149.99	1180.59	0.000866561	-0.663156	3.29e-05	0.631495	3.0622	Methylated
LOC100116147	1442.57	1114.95	1402.76	954.198	997.91	0.0845383	-0.434547	0.00810845	0.739926	1.07295	Methylated
LOC100116207	18951.7	19382.6	18457.4	10498.5	9960.01	7.9e-16	-0.888108	8.15e-18	0.540322	15.1023	Methylated
LOC100116226	75.9247	92.2007	70.7035	187.537	155.412	0.00356565	1.10217	0.000163499	2.14678	2.44786	Unmethylated
LOC100116245	7592.47	8396.24	7720.83	6401.03	6320.1	0.0531114	-0.313423	0.00427295	0.80473	1.27481	Methylated
LOC100116254	4311.84	3660.71	5499.79	3125.62	2996.46	0.0324376	-0.552966	0.00225085	0.681617	1.48895	Methylated
LOC100116268	415.886	293.676	397.825	176.922	183.586	0.000449318	-1.03162	1.61e-05	0.489161	3.34745	Methylated
LOC100116282	627.795	695.774	720.233	480.048	468.054	0.0167748	-0.524385	0.000984767	0.695255	1.77534	Unmethylated
LOC100116300	1600.08	1388.13	1546.99	909.378	1025.18	0.000250228	-0.642671	8.46e-06	0.640526	3.60166	Unmethylated
LOC100116304	3488	4846.51	5002.04	6276.01	5991.09	0.071472	0.464016	0.00640598	1.37938	1.14586	Methylated
LOC100116323	496.343	402.097	496.81	667.585	671.635	0.0324483	0.527332	0.00225568	1.44126	1.48881	Methylated
LOC100116342	11677.7	11269.8	13120.7	8649.12	9222.94	0.00787304	-0.427973	0.000406765	0.743305	2.10386	Methylated
LOC100116356	10749.6	11130.7	10284.1	6097.91	5902.03	3.75e-13	-0.837577	5e-15	0.559583	12.4257	Unmethylated
LOC100116365	347.894	796.511	482.67	199.332	208.125	0.000564975	-1.41397	2.08e-05	0.375276	3.24797	Unmethylated
LOC100116412	2161.02	1864.5	2372.81	1418.91	1705.9	0.0636126	-0.447972	0.00543651	0.733073	1.19646	Methylated
LOC100116417	651.592	670.162	796.593	949.481	1018.81	0.0344487	0.478994	0.00242938	1.39377	1.46283	Methylated
LOC100116453	414.753	369.656	407.252	271.28	248.114	0.0187809	-0.613809	0.00114148	0.653469	1.72628	Unmethylated
LOC100116518	3183.17	2951.28	2673.54	2282.29	2353.9	0.0884845	-0.340504	0.00867604	0.789765	1.05313	Unmethylated
LOC100116566	315.031	256.113	255.475	188.717	179.042	0.0950895	-0.582319	0.00965836	0.667889	1.02187	Unmethylated
LOC100116591	960.957	794.804	1055.84	608.611	705.262	0.0574473	-0.510911	0.00476621	0.701779	1.24073	Unmethylated
LOC100116600	7025.86	6075	6502.84	1333.99	1385.99	5.28e-63	-2.264	3.32e-66	0.208194	62.2771	Methylated
LOC100116611	5523.24	6110.86	5207.55	2913.31	3093.7	8.35e-11	-0.902239	1.3e-12	0.535056	10.0784	Methylated
LOC100116612	2744.62	2605.52	2985.58	3767.26	3540.85	0.0181747	0.395026	0.00109665	1.31497	1.74053	Methylated
LOC100116643	18117.7	17541.2	18333.9	13216.1	13430	0.000320918	-0.433843	1.12e-05	0.740287	3.49361	Unmethylated
LOC100116660	8146.6	8634.42	7182.54	4262.64	3999.82	2.34e-11	-0.95142	3.5e-13	0.517123	10.6303	Methylated
LOC100116678	2359.33	2656.75	2495.36	1548.66	1421.43	2.25e-07	-0.754576	4.61e-09	0.59272	6.64853	Methylated
LOC100116686	6648.51	5854.74	6631.05	4017.31	3604.47	2.25e-07	-0.743178	4.63e-09	0.597422	6.64853	Methylated
LOC100116714	2078.3	1412.04	1998.55	1335.17	1266.02	0.0950159	-0.491972	0.00963895	0.711053	1.0222	Methylated
LOC100116726	1320.18	1513.63	1151.05	835.071	1030.63	0.0527325	-0.508913	0.00422921	0.702752	1.27792	Unmethylated
LOC100116729	30100.2	26646	34395.9	22285.1	23690.8	0.0501849	-0.402239	0.00396811	0.756683	1.29943	Methylated
LOC100116736	4675.6	3201.41	4418.5	2756.44	2842.86	0.030755	-0.549484	0.00210317	0.683264	1.51208	Unmethylated
LOC100116743	490.677	366.242	379.914	274.819	192.675	0.0152691	-0.821276	0.0008791	0.565941	1.81619	Unmethylated
LOC100116754	1819.93	2139.4	1996.67	2545.32	2487.5	0.0781296	0.341312	0.00722859	1.26691	1.10718	Methylated
LOC100116774	3175.24	1732.18	2649.97	1341.07	1096.97	0.000449318	-1.04723	1.62e-05	0.483895	3.34745	Unmethylated
LOC100116796	1024.42	1558.87	1804.35	205.229	173.589	3.45e-25	-2.95191	1.74e-27	0.129237	24.4617	Methylated
LOC100116827	4400.23	2974.33	4329.89	1591.12	1209.67	2.53e-10	-1.47874	4.08e-12	0.358801	9.5964	Methylated
LOC100116846	2367.26	2075.37	2497.25	885.789	905.208	3.48e-19	-1.36871	2.89e-21	0.387236	18.4586	Methylated
LOC100116888	3163.91	3064.82	3034.6	2059.37	2405.71	0.004683	-0.467042	0.000223112	0.723446	2.32948	Unmethylated
LOC100116900	179.046	179.279	151.777	244.152	276.288	0.0705527	0.615946	0.00629697	1.53256	1.15149	Unmethylated
LOC100116902	13480.6	14251.8	15734.8	10346.4	11077.9	0.00600542	-0.435692	0.00029442	0.739339	2.22146	Methylated
LOC100116936	5840.53	5071.04	6274.7	2320.03	2065.8	3.23e-19	-1.38572	2.64e-21	0.382699	18.4912	Methylated
LOC100116960	190.378	348.314	275.272	530.766	604.381	0.00093654	1.06179	3.62e-05	2.08751	3.02847	Methylated
LOC100116974	600.598	525.032	554.316	180.46	156.321	9.08e-17	-1.73636	8.76e-19	0.300127	16.0418	Unmethylated
LOC100116976	6077.37	5188.85	5571.44	4168.28	4012.54	0.00414378	-0.456289	0.000193255	0.728859	2.3826	Unmethylated
LOC100116991	146.183	274.895	211.168	127.384	81.7959	0.0506543	-1.01949	0.00403706	0.493292	1.29538	Unmethylated
LOC100117016	3625.12	3725.59	3769.91	4829.97	4931.38	0.00280081	0.396848	0.000121116	1.31663	2.55272	Unmethylated
LOC100117021	9244.68	7158.36	10197.3	5860.83	6377.35	0.0224443	-0.534922	0.00142199	0.690196	1.64889	Methylated
LOC100117025	6028.65	6576.98	6157.81	5096.53	5198.58	0.0933002	-0.281079	0.0093828	0.822976	1.03012	Methylated
LOC100117049	7357.89	6520.64	8148.82	5534.11	5887.49	0.0795115	-0.362401	0.00739641	0.777869	1.09957	Methylated
LOC100117078	109.921	108.421	80.1307	43.6407	43.6245	0.0207517	-1.18835	0.0012991	0.438805	1.68295	Unmethylated
LOC100117088	5765.74	5700.22	5467.74	2461.57	2260.29	2.93e-25	-1.25795	1.44e-27	0.418137	24.5324	Unmethylated
LOC100117145	1449.37	1155.92	1397.1	957.737	969.736	0.0362337	-0.468338	0.00260081	0.722797	1.44089	Methylated
LOC100117232	2198.42	1769.74	1905.22	1532.14	1428.7	0.0678746	-0.402944	0.00593849	0.756313	1.16829	Unmethylated
LOC100117263	7036.06	5620.83	6424.6	4494.99	3948.92	0.000978296	-0.591284	3.8e-05	0.663752	3.00953	Methylated
LOC100117297	18527.9	16301.6	15768.8	12778.5	11742.3	0.00456416	-0.460129	0.000216876	0.726921	2.34064	Methylated
LOC100117310	2371.8	2492.83	2419	1107.53	957.921	2.81e-18	-1.23477	2.48e-20	0.424909	17.5506	Methylated
LOC100117336	69355.5	68389.9	69758	59689.9	56071.1	0.090663	-0.25704	0.00900362	0.836803	1.04257	Methylated
LOC100117358	703.72	684.675	621.249	862.199	945.197	0.045971	0.433126	0.003502	1.35016	1.33752	Methylated
LOC100117362	292.367	280.871	316.752	174.563	199.037	0.0260818	-0.664591	0.00172458	0.630868	1.58366	Unmethylated
LOC100117366	2193.88	1919.14	1936.33	1218.4	1151.5	5.89e-07	-0.766935	1.33e-08	0.587665	6.2297	Methylated
LOC100117397	916.762	931.398	888.037	595.637	745.251	0.0679218	-0.441866	0.0059597	0.736182	1.16799	Unmethylated
LOC100117420	10962.6	9765.59	10398.1	5274.63	4859.58	2.14e-16	-1.03405	2.13e-18	0.488338	15.6693	Methylated
LOC100117427	6117.04	5086.4	5245.26	3281.31	2961.92	1.75e-07	-0.81271	3.57e-09	0.569311	6.75598	Methylated
LOC100117445	6704.03	6442.95	6941.2	4636.53	4299.74	6.05e-06	-0.583839	1.54e-07	0.667186	5.21796	Methylated
LOC100117500	7420.22	6075	7140.12	5363.09	5249.48	0.0537733	-0.374238	0.00435324	0.771513	1.26943	Methylated
LOC100117507	2947.46	2604.67	2776.29	1916.65	2152.14	0.00999213	-0.447576	0.000540115	0.733274	2.00034	Methylated
LOC100117525	2673.23	2617.47	2830.97	3308.44	3340	0.0800441	0.296255	0.00747615	1.22795	1.09667	Methylated
LOC100117550	10827.8	8648.94	12135.6	7519.18	8020.54	0.0715611	-0.439439	0.00643165	0.737421	1.14532	Methylated
LOC100117556	3639.85	3034.94	3596.45	2790.65	2571.12	0.096233	-0.352854	0.00985932	0.783034	1.01668	Methylated
LOC100117558	7787.38	7245.44	8402.41	6046.01	6542.76	0.0977284	-0.311388	0.0100861	0.805866	1.00998	Unmethylated
LOC100117578	2942.93	2910.3	3060.99	2049.93	2005.82	3.19e-05	-0.551323	9.07e-07	0.682394	4.49597	Unmethylated
LOC100117626	1856.19	1824.38	1850.55	1448.4	1524.13	0.0863675	-0.310422	0.0084225	0.806406	1.06365	Unmethylated
LOC100117638	2660.76	2690.89	2502.91	1812.86	1868.58	0.000370313	-0.508076	1.31e-05	0.70316	3.43143	Unmethylated
LOC100117650	1598.95	1396.67	1382.02	1103.99	1130.6	0.0636126	-0.38431	0.00543765	0.766146	1.19646	Methylated
LOC100117689	3270.43	3462.65	3226.91	4081	3983.46	0.0954419	0.28017	0.00972333	1.21434	1.02026	Methylated
LOC100117697	155.249	157.083	153.662	67.2303	62.7102	0.000320918	-1.25969	1.12e-05	0.417634	3.49361	Unmethylated
LOC100117752	10184.1	10128.4	11666.1	8000.41	8346.82	0.022387	-0.383059	0.00141412	0.76681	1.65	Methylated
LOC100117754	1183.06	1173.85	1012.47	1447.22	1462.33	0.0741745	0.373563	0.00676009	1.29555	1.12975	Unmethylated
LOC100117795	2011.44	1542.65	1534.74	833.892	738.89	2.58e-08	-1.10918	4.99e-10	0.463559	7.58878	Unmethylated
LOC100117810	1850.52	2129.15	1522.48	1133.48	1237.84	0.00632734	-0.629118	0.000316566	0.646572	2.19878	Methylated
LOC100117836	21894.6	21404.2	19116.4	11805.4	11173.3	2.56e-11	-0.856675	3.87e-13	0.552224	10.591	Methylated
LOC100117843	8547.76	8422.7	9233.88	7167.69	7245.3	0.096233	-0.277459	0.00987129	0.825043	1.01668	Methylated
LOC100117868	1518.49	1300.2	1474.4	1832.91	1807.69	0.0863675	0.347696	0.00843902	1.27253	1.06365	Methylated
LOC100117895	3724.84	4129.4	3972.6	2481.62	2579.3	1.71e-06	-0.639675	4.03e-08	0.641858	5.76769	Methylated
LOC100117910	409.087	378.194	390.284	568.509	500.773	0.0850472	0.445196	0.00816795	1.3615	1.07034	Methylated
LOC100117919	676.523	697.481	569.399	1002.56	826.139	0.050011	0.496053	0.00392921	1.41035	1.30093	Unmethylated
LOC100117921	9516.65	7602.29	10574.4	6121.5	6500.05	0.0113236	-0.548546	0.000623474	0.683709	1.94602	Methylated
LOC100117923	531.473	348.314	422.336	195.793	264.473	0.00731691	-0.910032	0.000374354	0.532173	2.13567	Unmethylated
LOC100117929	4488.62	3478.01	4273.32	3273.05	2941.02	0.0935866	-0.392989	0.00942336	0.76155	1.02879	Methylated
LOC100117943	6107.97	7019.2	6404.8	8295.28	8305.92	0.0307721	0.350232	0.00211208	1.27477	1.51184	Methylated
LOC100117967	860.102	943.35	1045.47	664.047	677.997	0.0204316	-0.501456	0.00126365	0.706394	1.6897	Unmethylated
LOC100117972	4601.94	3518.14	4308.2	2391.98	2180.32	1.48e-06	-0.857664	3.43e-08	0.551845	5.82828	Methylated
LOC100117984	138.251	57.1986	81.0734	193.435	206.307	0.0375134	1.12482	0.00273982	2.18075	1.42581	Methylated
LOC100118003	283.301	297.945	400.653	207.588	158.139	0.0181058	-0.844356	0.00108882	0.556959	1.74218	Unmethylated
LOC100118041	4025.14	3119.46	4742.79	2368.39	2549.31	0.00435746	-0.688121	0.000205959	0.620662	2.36077	Methylated
LOC100118050	18745.5	17460.1	20792.5	12858.7	13769.9	0.000919835	-0.512903	3.53e-05	0.700811	3.03629	Methylated
LOC100118070	3282.89	2746.39	3255.19	4001.97	3947.11	0.0633132	0.361236	0.00539615	1.28453	1.19851	Methylated
LOC100118072	99.722	96.4692	134.808	53.0766	61.8013	0.0795115	-0.938667	0.00739142	0.521715	1.09957	Unmethylated
LOC100118097	1220.46	1103.85	1283.03	947.122	857.039	0.0543429	-0.415189	0.00441301	0.749921	1.26486	Methylated
LOC100118117	725.251	645.405	826.76	323.177	366.264	3.47e-07	-1.08526	7.41e-09	0.471307	6.45988	Unmethylated
LOC100118125	3626.25	3672.66	3645.48	4334.58	4546.03	0.0722376	0.283633	0.00651692	1.21726	1.14124	Methylated
LOC100118132	25037	25557.5	28693.4	19753.9	20519	0.011883	-0.392323	0.000660249	0.761902	1.92507	Unmethylated
LOC100118137	1050.48	1274.59	917.261	728.918	641.643	0.00809124	-0.658721	0.00042109	0.63344	2.09199	Methylated
LOC100118153	914.496	1054.33	1031.33	581.483	697.083	0.00175862	-0.644418	7.16e-05	0.639751	2.75483	Unmethylated
LOC100118160	930.36	1005.67	1168.02	806.764	725.257	0.0824132	-0.435159	0.00779565	0.739612	1.084	Methylated
LOC100118162	1368.91	1228.49	1167.08	741.892	750.705	9.83e-06	-0.748893	2.59e-07	0.59506	5.00764	Methylated
LOC100118169	1340.58	1332.64	1210.44	1723.22	1684.09	0.0250816	0.396193	0.00163322	1.31603	1.60065	Methylated
LOC100118190	722.984	875.053	834.302	520.15	522.585	0.00205645	-0.638091	8.58e-05	0.642563	2.68688	Unmethylated
LOC100118197	12392.7	11134.1	14455.6	9366.24	9565.58	0.0403366	-0.419513	0.00301193	0.747677	1.3943	Methylated
LOC100118205	9242.41	9172.26	10486.8	7574.61	7653.37	0.0481418	-0.339458	0.00373999	0.790338	1.31748	Methylated
LOC100118218	4531.68	4180.62	4278.98	2816.6	2368.45	7.71e-07	-0.74069	1.75e-08	0.598453	6.11285	Methylated
LOC100118231	250.438	403.805	288.47	192.255	154.503	0.0285655	-0.863088	0.0019283	0.549774	1.54416	Methylated
LOC100118263	19508.1	18126.8	20025.1	14577.2	15914.8	0.0386068	-0.334075	0.00282939	0.793293	1.41334	Methylated
LOC100118269	6367.47	4589.54	6264.33	3963.05	3997.09	0.0247632	-0.52815	0.00160937	0.693444	1.60619	Methylated
LOC100118277	673.123	701.75	740.03	507.176	508.043	0.0262514	-0.47425	0.00173909	0.719841	1.58085	Unmethylated
LOC100118332	13328.7	11271.5	14666.7	9090.24	9408.35	0.00835059	-0.500857	0.000437737	0.706687	2.07828	Methylated
LOC100118348	525.807	272.333	402.539	145.076	129.056	2.07e-05	-1.5453	5.8e-07	0.342625	4.68428	Methylated
LOC100118368	5511.9	5725.83	6462.3	4562.22	4754.16	0.0658781	-0.340942	0.00571413	0.789526	1.18126	Methylated
LOC100118414	12504.9	16629.4	15090	20880.3	21193.3	0.00664683	0.512935	0.000335057	1.42695	2.17739	Methylated
LOC100118425	2505.51	2544.91	2453.88	3135.05	3119.15	0.0370662	0.322011	0.00268067	1.25007	1.43102	Methylated
LOC100118426	376.224	293.676	364.83	178.101	158.139	0.000161555	-1.03743	5.19e-06	0.487194	3.79168	Methylated
LOC100118457	5982.18	6887.73	5809	2449.78	2340.27	7.01e-23	-1.37867	4.5e-25	0.384572	22.1541	Unmethylated
LOC100118462	8834.46	7240.31	9477.1	5688.63	5667.55	0.00159753	-0.584898	6.39e-05	0.666696	2.79655	Methylated
LOC100118496	2519.11	2238.43	2397.32	1685.48	1752.25	0.00307078	-0.47187	0.000135493	0.721029	2.51275	Unmethylated
LOC100118552	3616.05	3651.32	3567.23	4772.17	4234.3	0.0622668	0.317995	0.00526	1.2466	1.20574	Methylated
LOC100118558	2044.3	1282.27	1918.42	962.455	925.202	0.000756211	-0.888913	2.81e-05	0.540021	3.12136	Unmethylated
LOC100118580	3188.84	2293.92	2979.92	1893.06	1717.71	0.00387854	-0.643725	0.000179422	0.640058	2.41133	Methylated
LOC100118588	654.992	850.295	780.567	1164.15	1179.68	0.00260527	0.619652	0.000111678	1.5365	2.58415	Methylated
LOC100118606	2574.64	2359.65	2571.72	1860.04	2073.98	0.0677449	-0.346255	0.00591863	0.786623	1.16912	Unmethylated
LOC100118630	3135.58	2760.9	3160.92	1956.76	1956.74	2.68e-05	-0.625405	7.54e-07	0.648238	4.57232	Methylated
LOC100118637	4986.1	4569.06	6221.91	3777.87	3864.4	0.0466642	-0.46074	0.00358414	0.726614	1.33102	Methylated
LOC100118641	802.308	564.302	566.571	358.562	319.004	0.000757889	-0.927151	2.83e-05	0.525896	3.12039	Unmethylated
LOC100118656	1377.98	1674.98	1413.13	1903.68	2036.72	0.056243	0.403893	0.00460747	1.32307	1.24993	Methylated
LOC100118670	5958.39	6029.75	5357.44	3925.31	3304.55	1.63e-05	-0.67801	4.51e-07	0.625027	4.78792	Methylated
LOC100118689	371.691	315.873	411.966	128.563	92.702	1.2e-09	-1.73494	2.04e-11	0.300422	8.91968	Unmethylated
LOC100118712	8046.88	8611.37	7543.6	4852.38	4705.08	5.26e-09	-0.755591	9.59e-11	0.592304	8.27894	Methylated
LOC100118725	947.359	1102.99	925.745	1341.07	1255.11	0.0839218	0.38681	0.00799773	1.3075	1.07613	Unmethylated
LOC100118743	745.648	707.726	724.004	502.458	469.872	0.00284538	-0.57874	0.000123401	0.669548	2.54586	Unmethylated
LOC100118869	13465.9	10533.1	14808.2	8859.07	9094.79	0.0181943	-0.526982	0.00110012	0.694005	1.74006	Methylated
LOC100118915	1385.91	1232.76	1178.39	1605.27	1718.62	0.0501541	0.394023	0.00395831	1.31405	1.29969	Methylated
LOC100118916	2360.46	2258.06	2305.88	1003.74	897.937	6.29e-21	-1.28054	4.74e-23	0.411642	20.2015	Methylated
LOC100118944	3566.19	3411.43	3677.53	2816.6	2641.1	0.0149913	-0.380455	0.000853685	0.768195	1.82416	Methylated
LOC100118946	167.714	102.445	120.667	70.7687	59.9837	0.0598996	-0.9939	0.00501605	0.502118	1.22258	Unmethylated
LOC100118951	415.886	503.689	480.784	684.098	636.19	0.0401712	0.497663	0.00299453	1.41192	1.39609	Methylated
LOC100118952	687.855	577.108	651.415	281.895	234.482	4.62e-10	-1.30931	7.67e-12	0.403514	9.33525	Methylated
LOC100119051	21288.4	30553.4	21658.9	5471.6	5338.55	3.58e-28	-2.18049	1.48e-30	0.220601	27.4467	Methylated
LOC100119072	4884.11	4859.32	5928.73	3223.52	3447.24	0.000125113	-0.647192	3.98e-06	0.638522	3.9027	Methylated
LOC100119096	4830.85	4948.96	4920.97	2883.83	2704.72	8.77e-12	-0.810775	1.27e-13	0.570076	11.0568	Methylated
LOC100119162	2155.35	1952.43	2067.37	2544.14	2740.16	0.0360434	0.360902	0.00257809	1.28423	1.44317	Methylated
LOC100119163	1638.61	1476.06	1760.05	1195.99	1110.61	0.00935628	-0.494877	0.000499387	0.709622	2.0289	Methylated
LOC100119201	709.386	491.737	592.024	919.994	797.056	0.0770616	0.523501	0.00712008	1.43744	1.11316	Methylated
LOC100119221	4888.64	4202.81	4829.52	1869.47	1853.13	8.09e-22	-1.31775	5.39e-24	0.401161	21.092	Unmethylated
LOC100119228	58.9266	35.0021	36.7658	114.409	85.4313	0.0411942	1.20343	0.00309539	2.30286	1.38516	Methylated
LOC100119229	412.486	351.729	312.038	726.559	700.718	1.88e-06	0.993931	4.47e-08	1.9916	5.72674	Methylated
LOC100119236	475.946	262.089	427.992	176.922	182.677	0.0029688	-1.10978	0.000130246	0.463365	2.52742	Unmethylated
LOC100119259	7138.05	8718.09	8943.53	5608.42	5468.51	0.000860605	-0.578007	3.26e-05	0.669888	3.0652	Methylated
LOC100119278	10934.3	10219.8	10653.6	5088.27	4761.43	1.08e-21	-1.1064	7.44e-24	0.464453	20.9684	Methylated
LOC100119311	10425.5	10397.3	9762.75	4959.71	4687.81	8.48e-21	-1.07981	6.71e-23	0.47309	20.0717	Methylated
LOC100119325	609.664	520.763	595.795	349.126	425.339	0.0302628	-0.567961	0.0020619	0.67457	1.51909	Methylated
LOC100119340	929.227	1213.12	976.652	623.944	565.301	0.000177867	-0.807928	5.81e-06	0.571202	3.7499	Methylated
LOC100119345	7149.38	5444.96	6897.84	4852.38	4555.12	0.0309804	-0.465959	0.00213416	0.72399	1.50891	Methylated
LOC100119360	126.919	119.519	120.667	64.8713	67.2544	0.0448055	-0.88759	0.00339069	0.540516	1.34867	Unmethylated
LOC100119368	7198.11	11607.9	7687.83	4171.82	3655.37	1.63e-06	-1.17441	3.84e-08	0.443066	5.7869	Methylated
LOC100119371	2378.6	2651.62	2408.63	3480.64	3399.98	0.00130025	0.472001	5.15e-05	1.38703	2.88597	Methylated
LOC100119376	623.262	661.625	725.89	455.279	421.703	0.00424241	-0.613844	0.000199454	0.653453	2.37239	Unmethylated
LOC100119400	926.961	779.437	1040.76	490.663	423.521	4.21e-06	-1.00355	1.05e-07	0.498771	5.3756	Unmethylated
LOC100119433	273.102	314.165	181.001	130.922	138.144	0.0276312	-0.928237	0.00185134	0.5255	1.5586	Unmethylated
LOC100119445	107526	110205	111167	62561.9	61725	2.61e-15	-0.819013	2.89e-17	0.56683	14.5832	Methylated
LOC100119452	3135.58	3443.01	3272.16	4135.25	4250.66	0.0226377	0.352524	0.00144134	1.27679	1.64517	Methylated
LOC100119478	2769.55	1743.28	2573.61	1479.07	1237.84	0.00367475	-0.798177	0.000169533	0.575076	2.43477	Methylated
LOC100119485	1408.57	1667.3	1790.21	1032.04	1224.21	0.022387	-0.523447	0.00141555	0.695708	1.65	Unmethylated
LOC100119491	2584.84	2042.07	2659.4	1613.53	1418.7	0.000875707	-0.680041	3.34e-05	0.624147	3.05764	Methylated
LOC100119534	2511.18	2785.66	2427.49	1915.47	2132.15	0.0863675	-0.347081	0.00838768	0.786173	1.06365	Unmethylated
LOC100119536	753.581	663.333	761.713	999.019	918.841	0.0757705	0.401133	0.00695785	1.32054	1.1205	Methylated
LOC100119554	1567.22	1661.32	1727.99	1197.17	1150.6	0.0024892	-0.493768	0.000105451	0.710168	2.60394	Methylated
LOC100119601	129.185	118.666	170.631	60.1534	83.6136	0.0576575	-0.949847	0.00480539	0.517687	1.23914	Unmethylated
LOC100119612	33330.9	32155.8	38538.1	25985.1	28131.4	0.0580581	-0.357795	0.00484608	0.780356	1.23614	Methylated
LOC100119614	877.1	653.942	802.25	583.842	518.95	0.0801892	-0.496053	0.00752535	0.709044	1.09588	Unmethylated
LOC100119627	2589.37	2543.2	2457.66	3102.03	3160.96	0.056243	0.307864	0.00460973	1.23787	1.24993	Methylated
LOC100119632	11024.9	12179.9	11328.6	14327.1	13949.8	0.0601675	0.296484	0.0050524	1.22815	1.22064	Methylated
LOC100119655	2181.42	2736.99	2471.8	1726.76	1953.1	0.05732	-0.42098	0.00474094	0.746917	1.24169	Unmethylated
LOC100119664	2249.41	1826.94	2024.95	1310.4	1520.49	0.0106684	-0.521569	0.000583378	0.696614	1.9719	Methylated
LOC100119686	16606	14404.6	17191.3	12278.4	12443	0.0309804	-0.378305	0.00213344	0.769341	1.50891	Methylated
LOC100119738	6122.7	4638.21	5728.87	4024.38	3797.15	0.0191844	-0.490956	0.00117204	0.711553	1.71705	Methylated
LOC100119755	1435.77	2464.66	1601.67	1034.4	1195.13	0.0307721	-0.718492	0.0021097	0.607732	1.51184	Methylated
LOC100119787	660.658	389.292	390.284	204.05	182.677	0.000162176	-1.31108	5.24e-06	0.403018	3.79001	Unmethylated
LOC100119792	6521.59	6180.01	5752.44	2702.19	2728.35	5.07e-21	-1.17965	3.76e-23	0.441459	20.2947	Methylated
LOC100119836	1419.9	1194.34	1316.97	960.096	1027.9	0.0677449	-0.397385	0.0059109	0.759233	1.16912	Methylated
LOC100119853	515.608	490.883	569.399	754.866	724.348	0.023782	0.493396	0.00153364	1.40775	1.62375	Methylated
LOC100119865	1323.58	1708.27	1813.78	1101.63	1110.61	0.0226377	-0.546891	0.00144278	0.684494	1.64517	Unmethylated
LOC100119873	443.083	504.543	538.29	740.713	669.817	0.0335917	0.507732	0.00235946	1.42181	1.47377	Methylated
LOC100119877	1952.51	1719.37	1769.47	1401.22	1440.52	0.0715611	-0.351486	0.00643195	0.783776	1.14532	Methylated
LOC100119987	338.828	262.089	369.544	167.486	201.763	0.0174127	-0.805076	0.00103754	0.572332	1.75913	Unmethylated
LOC100120017	4996.3	5930.72	3712.41	1814.04	1787.69	5.94e-11	-1.43824	9.18e-13	0.369017	10.2265	Unmethylated
LOC100120018	1724.74	1451.31	1849.6	1308.04	1103.34	0.0483294	-0.475054	0.00376672	0.71944	1.31579	Methylated
LOC100120019	13137.2	14705.2	14014.4	11207.4	11525	0.0728965	-0.295791	0.0065978	0.814625	1.13729	Unmethylated
LOC100120024	982.488	952.74	1118.06	1473.17	1411.43	0.00623958	0.502683	0.000307469	1.41685	2.20484	Methylated
LOC100120029	519.007	532.715	590.139	352.664	372.626	0.00935628	-0.593267	0.000499864	0.66284	2.0289	Unmethylated
LOC100120063	777.378	790.535	748.515	1102.81	1025.18	0.0115464	0.461867	0.000637192	1.37732	1.93755	Methylated
LOC100120069	10901.4	11505.4	9907.92	4982.12	4452.42	2.59e-18	-1.19149	2.23e-20	0.437851	17.5861	Methylated
LOC100120078	1509.43	1318.98	1431.98	1105.17	1102.43	0.0732837	-0.362948	0.00666048	0.777574	1.13499	Unmethylated
LOC100120080	8886.59	8578.93	8052.66	6425.8	6102.88	0.00160031	-0.441381	6.42e-05	0.73643	2.79579	Methylated
LOC100120189	20703.6	18458.9	23909.1	14784.8	16052	0.0257969	-0.447317	0.00169925	0.733406	1.58843	Methylated
LOC100120201	478.212	566.863	476.071	286.613	346.269	0.00934406	-0.67852	0.000496862	0.624806	2.02946	Unmethylated
LOC100120205	12413.1	21782.4	12844.5	8954.6	8500.41	0.0058321	-0.84538	0.00028519	0.556564	2.23418	Methylated
LOC100120221	2311.74	1599.85	2473.68	1396.5	1261.47	0.0132232	-0.679396	0.000744688	0.624427	1.87866	Methylated
LOC100120227	1421.04	1029.57	976.652	646.354	576.207	0.000306557	-0.901942	1.06e-05	0.535166	3.51349	Unmethylated
LOC100120241	2791.08	2875.3	2676.37	2091.22	1855.86	0.00160137	-0.4955	6.44e-05	0.709316	2.79551	Unmethylated
LOC100120244	2861.34	3997.07	3193.92	2343.62	2043.08	0.00787304	-0.612109	0.000406663	0.65424	2.10386	Methylated
LOC100120288	470.28	464.418	455.331	259.485	294.465	0.00093654	-0.739788	3.63e-05	0.598827	3.02847	Methylated
LOC100120312	10179.6	8720.65	10740.3	7200.72	7335.27	0.0130589	-0.442873	0.000732154	0.735668	1.88409	Unmethylated
LOC100120315	2264.14	1645.1	2073.97	1384.71	1152.41	0.00575459	-0.652982	0.000279953	0.635964	2.23999	Methylated
LOC100120364	3722.58	3239.83	4335.54	2531.16	2637.46	0.00838629	-0.543031	0.000441182	0.686327	2.07643	Methylated
LOC100120368	1024.42	953.594	1139.74	708.867	767.973	0.0209096	-0.492074	0.00131162	0.711002	1.67965	Methylated
LOC100120433	7457.62	8716.38	7264.55	5987.03	5972.01	0.0359647	-0.385949	0.00256794	0.765275	1.44412	Methylated
LOC100120443	1302.05	1007.38	1298.12	863.379	882.487	0.0692351	-0.461192	0.00610974	0.726386	1.15967	Methylated
LOC100120470	4133.93	3146.78	3530.46	1514.45	1329.64	1.76e-14	-1.34177	2.1e-16	0.394537	13.7557	Methylated
LOC100120476	141.65	147.692	160.261	345.587	279.924	9.1e-05	1.05818	2.81e-06	2.0823	4.04089	Unmethylated
LOC100120508	2755.95	2496.25	2717.84	1959.11	2239.39	0.0896432	-0.33886	0.00882346	0.790666	1.04748	Unmethylated
LOC100120517	2226.75	2289.65	2295.51	1796.35	1864.95	0.0711614	-0.310602	0.0063639	0.806305	1.14776	Methylated
LOC100120530	3290.82	3486.55	3701.1	4298.02	4364.27	0.0705527	0.310203	0.00628992	1.23988	1.15149	Methylated
LOC100120616	863.501	816.147	826.76	1165.33	997.001	0.0967566	0.371151	0.00997365	1.29338	1.01432	Methylated
LOC100120677	14552.6	12192.7	13536.4	9089.06	9411.98	0.0003576	-0.53741	1.26e-05	0.689007	3.4466	Methylated
LOC100120723	7379.42	9184.21	7734.03	4660.12	4448.79	1.1e-07	-0.830761	2.2e-09	0.562233	6.96045	Methylated
LOC100120726	181.313	215.135	225.309	18.8717	37.2626	3.56e-13	-2.85932	4.61e-15	0.137803	12.4483	Methylated
LOC100120729	3481.2	3699.13	3459.76	4572.84	4451.51	0.0200503	0.347114	0.00123503	1.27201	1.69788	Methylated
LOC100120742	1396.11	1289.96	1181.22	751.328	783.423	1.15e-05	-0.747408	3.1e-07	0.595673	4.9407	Methylated
LOC100120755	2663.03	2046.34	2290.8	1657.17	1824.05	0.0722376	-0.421862	0.00651083	0.74646	1.14124	Unmethylated
LOC100120805	2052.23	1892.68	1835.46	830.353	828.865	6.31e-18	-1.21534	5.87e-20	0.430673	17.2001	Methylated
LOC100120808	615.33	717.116	903.12	370.356	315.369	9.45e-06	-1.12248	2.48e-07	0.459304	5.02471	Methylated
LOC100120812	732.05	769.193	715.52	556.714	562.574	0.0705527	-0.401062	0.0062808	0.757301	1.15149	Unmethylated
LOC100120820	6748.23	7866.94	6720.61	1880.09	1726.8	3.75e-43	-1.98008	8.02e-46	0.253475	42.4257	Methylated
LOC100120877	1331.51	1695.47	1461.21	1067.43	1041.53	0.0181011	-0.505597	0.00108538	0.704369	1.7423	Methylated
LOC100120884	1076.54	952.74	1146.34	756.046	829.774	0.0757705	-0.415585	0.00693488	0.749715	1.1205	Unmethylated
LOC100120887	2848.87	2438.2	3289.13	2074.7	2095.79	0.0488812	-0.454971	0.00382286	0.729525	1.31086	Unmethylated
LOC100120907	4635.94	5129.94	4948.31	3783.77	3901.66	0.0260071	-0.352138	0.00171637	0.783422	1.58491	Unmethylated
LOC100120916	1294.12	1075.67	1322.63	894.045	957.012	0.0861543	-0.410124	0.00830677	0.752558	1.06472	Unmethylated
LOC100120928	3236.43	2725.9	3282.53	2038.14	2242.12	0.00405473	-0.525321	0.000188592	0.694804	2.39204	Methylated
LOC100120952	7484.81	7267.63	8176.16	9439.37	9673.73	0.0457156	0.322415	0.0034768	1.25042	1.33994	Methylated
LOC100120961	298.033	277.456	306.382	165.127	223.575	0.0955671	-0.591553	0.0097611	0.663628	1.01969	Methylated
LOC100121038	1065.21	719.678	997.391	638.098	540.762	0.0273003	-0.653978	0.00182574	0.635526	1.56383	Methylated
LOC100121045	3187.7	2777.97	2990.29	2310.6	2197.58	0.0181058	-0.405232	0.00109022	0.755115	1.74218	Methylated
LOC100121058	1554.76	1526.43	1647.86	754.866	734.345	2.04e-14	-1.0824	2.46e-16	0.472243	13.6907	Methylated
LOC100121078	2027.3	1973.78	2074.91	2546.49	2411.16	0.0990073	0.291291	0.0103729	1.22374	1.00433	Methylated
LOC100121098	17990.7	21822.5	16572.9	6129.75	5699.36	1.56e-24	-1.66818	8.06e-27	0.31465	23.8059	Unmethylated
LOC100121123	2862.47	2509.05	2926.18	1095.74	942.47	3.13e-20	-1.44143	2.52e-22	0.368202	19.504	Methylated
LOC100121143	11794.4	17945.8	12634.3	1611.17	1585.02	1.68e-46	-3.14395	2.53e-49	0.11313	45.7753	Methylated
LOC100121182	5293.2	4253.18	4913.43	2250.45	2304.83	9.43e-13	-1.0811	1.29e-14	0.472667	12.0254	Methylated
LOC100121183	6736.9	9693.88	6154.98	4526.84	4233.39	0.00202362	-0.781612	8.42e-05	0.581716	2.69387	Methylated
LOC100121184	924.694	916.885	895.578	628.662	577.115	0.000739436	-0.598834	2.74e-05	0.660288	3.1311	Methylated
LOC100121221	1287.32	1499.11	1171.79	917.635	753.431	0.00318128	-0.660845	0.000142368	0.632508	2.4974	Methylated
LOC100121246	2608.64	2325.51	2682.96	797.328	719.804	3.47e-31	-1.74387	1.22e-33	0.298567	30.4599	Methylated
LOC100121259	822.706	749.557	605.222	1197.17	1061.53	0.00582575	0.638016	0.000284147	1.55619	2.23465	Methylated
LOC100121279	2054.5	1756.94	1913.71	725.38	702.536	3.59e-21	-1.4183	2.62e-23	0.374153	20.4444	Methylated
LOC100121334	1079.94	713.702	1145.4	360.921	405.344	4.22e-07	-1.35274	9.33e-09	0.391548	6.37497	Methylated
LOC100121362	3730.51	2477.47	3332.49	2088.86	2019.45	0.011776	-0.630216	0.000651346	0.646079	1.929	Methylated
LOC100121370	933.76	794.804	984.193	1369.37	1096.06	0.0863675	0.446532	0.00842971	1.36276	1.06365	Methylated
LOC100121377	8641.81	10347.8	9788.2	7607.64	7720.62	0.0896652	-0.323929	0.0088369	0.798891	1.04738	Methylated
LOC100121404	557.536	536.984	535.462	850.404	836.136	0.000232183	0.634439	7.79e-06	1.55233	3.63417	Unmethylated
LOC100121419	2663.03	2106.96	2622.63	984.865	917.932	9.59e-16	-1.3731	1.01e-17	0.38606	15.0183	Methylated
LOC100121426	516.741	443.075	462.873	331.434	162.683	0.0205229	-0.945878	0.00127429	0.519114	1.68776	Methylated
LOC100121428	5553.83	5086.4	4835.18	3427.57	3235.48	8.36e-06	-0.630785	2.18e-07	0.645825	5.07758	Methylated
LOC100121437	1808.59	1690.35	1886.37	1427.17	1333.27	0.0411942	-0.379485	0.00309669	0.768712	1.38516	Methylated
LOC100121444	2767.28	2240.99	2649.03	1979.17	1786.79	0.0362337	-0.438872	0.0025983	0.737711	1.44089	Methylated
LOC100121445	1636.35	1873.89	1566.79	2164.34	2143.05	0.0944856	0.347322	0.00953764	1.2722	1.02463	Methylated
LOC100121452	47472.2	45689.7	47325.2	62842.6	60250.9	0.00110181	0.394276	4.32e-05	1.31428	2.95789	Methylated
LOC100121474	13574.7	17556.5	12002.6	10158.9	9298.38	0.0194892	-0.563664	0.00119556	0.676582	1.71021	Methylated
LOC100121493	39769.8	31203.1	39761.8	12560.3	11452.3	8.25e-24	-1.62031	4.66e-26	0.325265	23.0838	Methylated
LOC100121517	532.606	473.809	585.425	777.277	684.359	0.0741745	0.461387	0.00675348	1.37686	1.12975	Methylated
LOC100121522	2559.91	1948.17	2155.99	1436.61	1229.66	0.000274736	-0.73678	9.39e-06	0.600077	3.56108	Methylated
LOC100121560	559.803	647.112	513.779	397.484	419.886	0.0757705	-0.489022	0.00696195	0.712508	1.1205	Unmethylated
LOC100121569	3844.96	3523.26	4160.2	2512.29	3015.54	0.0152845	-0.474806	0.000881909	0.719564	1.81575	Unmethylated
LOC100121594	2718.56	2988.84	2955.41	2141.93	2310.28	0.0282676	-0.37524	0.00190109	0.770977	1.54871	Unmethylated
LOC100121637	4753.79	4744.07	4769.19	3085.52	2542.94	3.46e-07	-0.757611	7.34e-09	0.591475	6.46134	Methylated
LOC100121666	1552.49	1003.96	1258.52	536.663	437.154	1.78e-08	-1.38563	3.37e-10	0.382723	7.75028	Methylated
LOC100121670	9881.54	8103.42	11440.8	7099.28	7295.28	0.0647667	-0.446509	0.00556888	0.733816	1.18865	Methylated
LOC100121687	11333.2	12510.3	11524.7	5873.8	5550.31	3.95e-18	-1.04562	3.52e-20	0.484437	17.4039	Methylated
LOC100121689	14137.9	16078.8	11820.7	4072.74	3777.15	5.12e-27	-1.83613	2.38e-29	0.280072	26.2907	Methylated
LOC100121722	8756.27	6188.54	9555.35	5971.7	5748.43	0.0985583	-0.478765	0.0102461	0.717592	1.00631	Methylated
LOC100121737	1457.3	1122.63	1399.93	1019.07	937.017	0.0836623	-0.43955	0.00794176	0.737364	1.07747	Methylated
LOC100121778	189.245	131.471	202.684	50.7176	39.9891	1.49e-06	-1.94873	3.47e-08	0.259043	5.82679	Unmethylated
LOC100121811	39033.2	58470.6	33765.2	29389.1	27607.9	0.0501541	-0.618635	0.00395393	0.651287	1.29969	Methylated
LOC100121842	25987.8	26921.7	28158.9	21951.3	22735.6	0.0801868	-0.27432	0.00749955	0.82684	1.0959	Unmethylated
LOC100121915	4153.19	4055.98	4098.92	3150.39	3044.62	0.00300468	-0.405571	0.000132199	0.754938	2.5222	Methylated
LOC100121917	2236.94	1512.77	1708.2	658.149	580.751	1.33e-12	-1.55448	1.84e-14	0.340451	11.877	Methylated
LOC100122033	2766.15	3456.67	2804.57	1686.65	1740.43	2.32e-06	-0.812596	5.58e-08	0.569357	5.63406	Unmethylated
LOC100122069	472.546	234.77	260.189	155.691	166.318	0.0374555	-0.998696	0.00273089	0.500452	1.42648	Unmethylated
LOC100122105	3083.45	3531.8	3775.57	2455.68	2505.68	0.00705015	-0.481771	0.000358933	0.716098	2.1518	Unmethylated
LOC100122151	3861.96	4125.98	3691.67	2287.01	2338.45	1.06e-08	-0.751351	1.97e-10	0.594047	7.97526	Methylated
LOC100122166	2530.44	3052.87	2685.79	1762.14	1724.98	4.2e-05	-0.661275	1.22e-06	0.632319	4.37717	Methylated
LOC100122180	4699.4	4698.82	5468.68	3821.51	4020.72	0.0820706	-0.337722	0.00773764	0.79129	1.08581	Unmethylated
LOC100122184	17744.8	20104	15482.2	12593.3	11261.5	0.00195335	-0.575839	8.09e-05	0.670896	2.70922	Methylated
LOC100122189	3293.09	2481.73	4016.9	817.379	915.205	9.08e-17	-1.913	8.79e-19	0.26554	16.0418	Methylated
LOC100122205	1986.51	1776.57	2034.38	2529.98	2476.6	0.0362353	0.373621	0.00260548	1.2956	1.44087	Methylated
LOC100122206	18551.7	15395.8	19881.8	13356.4	13830.8	0.0545452	-0.400434	0.0044363	0.75763	1.26324	Methylated
LOC100122224	1671.48	1531.56	1909.94	912.917	1028.81	8.83e-06	-0.810873	2.31e-07	0.570037	5.05387	Methylated
LOC100122235	1751.93	1321.54	1487.6	1161.79	1037.9	0.0603205	-0.466919	0.00508042	0.723508	1.21953	Methylated
LOC100122237	574.534	565.156	609.936	882.25	872.49	0.000875707	0.589068	3.35e-05	1.50428	3.05764	Methylated
LOC100122257	1686.21	1914.02	1637.49	2311.78	2150.32	0.0811758	0.353032	0.00764308	1.27724	1.09057	Methylated
LOC100122292	873.7	930.544	849.385	1259.68	1143.32	0.0205452	0.440769	0.00128101	1.35733	1.68729	Methylated
LOC100122304	3567.33	2869.32	2860.19	2039.32	2143.05	0.00308843	-0.566823	0.00013666	0.675102	2.51026	Methylated
LOC100122327	2714.02	2746.39	2785.72	984.865	832.5	7.05e-29	-1.59871	2.84e-31	0.330171	28.1516	Methylated
LOC100122371	3578.66	2698.58	3422.99	2042.86	1834.95	0.000172707	-0.73782	5.62e-06	0.599645	3.76269	Methylated
LOC100122394	307.098	317.58	334.663	152.153	236.299	0.0508238	-0.713559	0.00405696	0.609814	1.29393	Unmethylated
LOC100122402	1014.22	1106.41	865.411	651.072	673.453	0.00763134	-0.587683	0.0003914	0.665411	2.1174	Methylated
LOC100122461	23443.7	17830.6	25503.2	15248.3	16443.7	0.0438792	-0.490213	0.00330956	0.71192	1.35774	Unmethylated
LOC100122469	5287.53	6302.09	5282.97	4099.87	3914.39	0.00470642	-0.489384	0.00022482	0.712329	2.32731	Methylated
LOC100122470	3254.56	3632.54	3215.6	2384.91	2463.87	0.00240805	-0.474159	0.00010171	0.719886	2.61833	Methylated
LOC100122480	3160.51	3336.3	2848.88	1729.12	1452.33	1.58e-09	-0.970615	2.76e-11	0.510289	8.80196	Methylated
LOC100122489	701.453	829.806	780.567	1000.2	1007	0.0922476	0.379985	0.00926535	1.30133	1.03504	Methylated
LOC100122514	2903.27	2570.52	2782.89	2301.16	2103.06	0.0988411	-0.321833	0.0103252	0.800053	1.00506	Methylated
LOC100122521	1787.06	1710.83	1572.45	1254.97	1168.77	0.00626855	-0.480172	0.000310931	0.716892	2.20283	Methylated
LOC100122523	1345.11	1786.82	1793.04	432.869	401.709	2.45e-23	-1.97767	1.51e-25	0.253899	22.6102	Methylated
LOC100122533	950.758	985.181	967.225	658.149	732.528	0.0135728	-0.475796	0.000769495	0.71907	1.86733	Methylated
LOC100122591	315.031	289.408	201.741	119.127	164.501	0.0255522	-0.91661	0.00167671	0.529752	1.59257	Unmethylated
LOC100122603	640.26	578.815	610.879	875.173	749.796	0.0839218	0.413012	0.00801687	1.33146	1.07613	Methylated
LOC100122605	11096.3	10915.5	11701.9	8671.53	8704.9	0.00624316	-0.371236	0.00030843	0.77312	2.2046	Methylated
LOC100122607	1045.95	905.786	929.516	610.97	693.447	0.00712359	-0.556146	0.000363567	0.680117	2.1473	Unmethylated
LOC100122661	747.915	654.796	745.687	455.279	508.043	0.00941621	-0.570035	0.000505433	0.6736	2.02612	Methylated
LOC100122664	4237.05	3991.95	4001.82	3135.05	2846.5	0.00269952	-0.447233	0.000116057	0.733448	2.56871	Methylated
LOC100122746	4736.79	5038.6	5249.97	3508.95	3722.62	0.00108591	-0.469984	4.25e-05	0.721973	2.96421	Unmethylated
LOC100122795	11888.4	15679.2	10330.3	8804.81	8131.42	0.0238929	-0.577161	0.00154401	0.670282	1.62173	Methylated
LOC100122797	2539.51	3072.5	2659.4	1342.25	1300.55	4.3e-12	-1.06173	6.11e-14	0.479058	11.3661	Methylated
LOC100122816	271.969	273.187	231.908	154.512	161.774	0.0251967	-0.710591	0.00164388	0.61107	1.59866	Unmethylated
LOC100122826	5917.59	4924.2	5497.91	3807.36	3907.12	0.00231694	-0.497465	9.73e-05	0.70835	2.63508	Methylated
LOC100122866	533.739	518.202	513.779	678.2	740.707	0.0408413	0.444187	0.00305475	1.36055	1.3889	Unmethylated
LOC100122877	13374.1	11642	12789.8	7359.95	7362.54	1.36e-09	-0.775532	2.37e-11	0.584173	8.8654	Methylated
LOC100122878	7311.43	6480.51	7504.95	2255.16	2328.46	9.6e-35	-1.63085	2.65e-37	0.322898	34.0178	Methylated
LOC100122888	3228.5	3379.84	2940.32	4105.77	4413.34	0.00964119	0.42051	0.000519934	1.3384	2.01587	Methylated
LOC100122896	2371.8	2664.43	2687.68	941.224	1047.9	6.79e-21	-1.37158	5.2e-23	0.386468	20.1684	Methylated
LOC100122900	3330.49	3071.65	3383.4	2249.27	2483.87	0.00362433	-0.462253	0.000166751	0.725852	2.44077	Methylated
LOC100122927	1249.92	1342.89	1073.75	1615.89	1597.75	0.0757705	0.394541	0.0069627	1.31452	1.1205	Methylated
LOC100122929	559.803	571.986	547.717	853.943	671.635	0.0863675	0.444322	0.00843502	1.36067	1.06365	Methylated
LOC100122937	614.197	757.241	670.27	1213.68	1140.6	1.01e-05	0.788677	2.7e-07	1.72749	4.99385	Unmethylated
LOC100122951	5276.2	4661.26	5075.57	6192.26	6251.02	0.0617751	0.314349	0.0052107	1.24345	1.20919	Methylated
LOC100122952	5018.96	5783.89	5703.42	4111.66	4628.74	0.095338	-0.332197	0.00969559	0.794326	1.02073	Methylated
LOC100122962	12004	14370.5	11525.6	6086.11	5922.93	9.42e-13	-1.07324	1.28e-14	0.47525	12.0262	Methylated
LOC100122968	937.16	618.94	1051.13	502.458	619.831	0.0936624	-0.629316	0.00944277	0.646483	1.02843	Methylated
LOC100122984	9081.5	7229.22	8207.27	4507.97	4117.97	3.73e-09	-0.92214	6.66e-11	0.527725	8.42819	Methylated
LOC100122999	4277.85	4542.59	4830.47	3203.46	3622.65	0.0162045	-0.414638	0.000941106	0.750208	1.79036	Unmethylated
LOC100123008	2355.93	2384.41	2674.48	3491.26	3317.28	0.003215	0.461597	0.000145009	1.37707	2.49282	Methylated
LOC100123013	6726.7	7352.15	6563.17	4872.43	5033.17	0.000826542	-0.474318	3.11e-05	0.719807	3.08273	Methylated
LOC100123031	1089.01	1346.3	1168.02	1621.78	1629.56	0.0353309	0.435759	0.00249918	1.35262	1.45185	Methylated
LOC100123046	645.926	546.374	535.462	786.712	765.246	0.0787772	0.431416	0.0072984	1.34856	1.1036	Methylated
LOC100123052	4328.84	4015	4107.4	5538.83	5101.34	0.0205229	0.358162	0.00127676	1.28179	1.68776	Methylated
LOC100123068	506.542	289.408	435.534	155.691	173.589	0.000104586	-1.31456	3.29e-06	0.402048	3.98053	Methylated
LOC100123069	682.189	697.481	691.009	406.92	450.786	0.000320918	-0.685101	1.12e-05	0.621962	3.49361	Unmethylated
LOC100123079	32540	25560.1	31415	38195.1	37807	0.0985583	0.348913	0.010245	1.2736	1.00631	Methylated
LOC100123081	9617.5	9325.07	9649.62	6412.83	6574.57	1.88e-06	-0.553449	4.48e-08	0.681389	5.72674	Unmethylated
LOC100123082	1674.88	1671.56	1425.38	1982.7	2077.62	0.090663	0.352382	0.00898692	1.27667	1.04257	Methylated
LOC100123084	1591.02	1481.19	1817.55	1181.84	1168.77	0.0193293	-0.47175	0.00118333	0.72109	1.71378	Methylated
LOC100123115	8274.66	10400.7	8016.84	5384.32	5310.37	3.24e-05	-0.734708	9.26e-07	0.60094	4.48894	Methylated
LOC100123121	3276.09	3702.54	3355.12	1336.35	1371.44	6.35e-24	-1.34727	3.51e-26	0.393036	23.1971	Methylated
LOC100123126	3490.27	3049.45	3478.61	2355.42	2153.96	0.000362617	-0.566835	1.28e-05	0.675096	3.44055	Methylated
LOC100123133	19925.1	18573.3	18105.8	14512.3	12350.3	0.00185451	-0.490449	7.58e-05	0.711804	2.73177	Methylated
LOC100123139	2225.61	1972.92	1989.13	1634.76	1652.28	0.0954419	-0.327087	0.00973015	0.797144	1.02026	Methylated
LOC100123140	13906.7	14806.7	14287.8	11333.6	10524.4	0.00456381	-0.391402	0.000216286	0.762388	2.34067	Methylated
LOC100123147	42475.9	41341.8	48078.4	31834.1	33549.9	0.00626985	-0.427409	0.000312113	0.743596	2.20274	Methylated
LOC100123153	20460	23680.2	19474.6	10213.1	9348.36	9.49e-15	-1.11652	1.11e-16	0.461206	14.0229	Methylated
LOC100123158	1090.14	1374.47	1261.35	1785.73	1610.47	0.0390431	0.449881	0.00287118	1.36593	1.40846	Methylated
LOC100123162	3072.12	3594.97	3407.91	2540.6	2722.89	0.0673737	-0.351799	0.00586926	0.783606	1.17151	Unmethylated
LOC100123172	2657.36	2248.67	2424.66	1795.17	1679.54	0.0047842	-0.491994	0.000229136	0.711042	2.32019	Methylated
LOC100123213	8076.34	6189.4	7554.91	9438.19	9556.49	0.0728987	0.385067	0.00660831	1.30592	1.13728	Methylated
LOC100123236	3148.04	3851.09	3469.19	2642.03	2645.64	0.0370662	-0.400739	0.00269206	0.75747	1.43102	Unmethylated
LOC100123243	5251.27	4423.07	4857.81	2232.75	1900.39	1.07e-15	-1.22944	1.16e-17	0.426484	14.9689	Methylated
LOC100123249	470.28	453.32	507.18	145.076	188.131	5.53e-11	-1.51145	8.48e-13	0.350758	10.2573	Unmethylated
LOC100123262	8418.57	7483.62	9257.45	6355.03	6253.75	0.0256297	-0.411684	0.00168502	0.751745	1.59126	Methylated
LOC100123320	13478.3	10487	13855.1	8864.96	9697.36	0.0501863	-0.441671	0.00397625	0.736281	1.29941	Methylated
LOC100123322	2516.85	2226.48	2353.96	1773.94	1702.26	0.00689645	-0.444645	0.000349374	0.734765	2.16137	Methylated
LOC100123335	2546.31	2445.03	2538.73	1962.65	1913.12	0.0162454	-0.373258	0.00094552	0.772037	1.78927	Methylated
LOC100123354	2324.2	2552.59	2649.03	1757.42	1840.41	0.00309473	-0.479818	0.000137327	0.717068	2.50938	Unmethylated
LOC100123435	851.036	983.474	795.651	674.662	605.29	0.0689966	-0.455739	0.00607136	0.729137	1.16117	Methylated
LOC100123461	3031.32	2893.22	3163.75	2517.01	2249.39	0.0575664	-0.346605	0.00479057	0.786432	1.23983	Methylated
LOC100123480	1123.01	991.157	1081.29	686.457	842.498	0.0389252	-0.4762	0.00285762	0.718868	1.40977	Unmethylated
LOC100123481	1797.26	1446.18	1650.69	692.354	634.373	2.73e-14	-1.29847	3.32e-16	0.406556	13.5645	Methylated
LOC100123503	671.99	559.18	552.43	351.485	411.706	0.0118289	-0.636422	0.000655759	0.643307	1.92705	Unmethylated
LOC100123521	1149.07	1517.9	1289.63	980.147	993.366	0.0989604	-0.41937	0.0103501	0.747751	1.00454	Unmethylated
LOC100123528	882.766	900.664	888.979	582.663	527.129	8.56e-05	-0.684461	2.64e-06	0.622238	4.0674	Unmethylated
LOC100123572	430.618	422.586	444.961	610.97	577.115	0.0460712	0.456557	0.00352701	1.37226	1.33657	Methylated
LOC100123575	105.388	121.227	157.433	55.4355	34.536	0.00191869	-1.522	7.91e-05	0.348202	2.717	Methylated
LOC100123581	923.561	711.994	938	524.868	591.657	0.0154383	-0.617841	0.000894666	0.651645	1.8114	Methylated
LOC100123609	905.43	673.577	762.656	316.1	304.462	4.91e-10	-1.33011	8.2e-12	0.397739	9.30927	Methylated
LOC100123630	2270.94	2407.46	2252.14	3080.8	2807.42	0.0398876	0.349261	0.00296336	1.27391	1.39916	Methylated
LOC100123684	1032.35	961.277	952.141	1216.04	1267.84	0.0908937	0.339815	0.00908366	1.26559	1.04147	Methylated
LOC100123711	1809.73	1228.49	1843.95	836.251	749.796	2.01e-05	-1.03713	5.61e-07	0.487294	4.69648	Methylated
LOC100123713	112.187	92.2007	95.2141	35.3844	44.5333	0.00682019	-1.31244	0.000344653	0.402639	2.1662	Unmethylated
LOC100123738	2876.07	2709.68	3215.6	2249.27	2267.56	0.0468029	-0.37736	0.00360443	0.769845	1.32973	Unmethylated
LOC100123741	335.428	244.161	255.475	419.894	394.438	0.0981518	0.551254	0.0101545	1.46536	1.0081	Unmethylated
LOC100123763	727.517	793.097	785.281	1041.48	1016.09	0.0302477	0.419621	0.00205707	1.33758	1.51931	Methylated
LOC100123788	271.969	324.41	266.788	522.509	432.609	0.00528089	0.72779	0.000253589	1.6561	2.27729	Methylated
LOC100123812	3397.35	3041.77	3150.55	2644.39	2492.96	0.0854848	-0.315465	0.00823148	0.803592	1.06811	Methylated
LOC100123820	1033.48	863.955	914.433	605.073	664.364	0.00776455	-0.560389	0.000399208	0.678119	2.10988	Unmethylated
LOC100123822	475.946	522.471	470.414	327.895	354.449	0.0374555	-0.52054	0.00272758	0.697111	1.42648	Methylated
LOC100123830	4532.82	3967.19	4437.35	3370.95	3432.7	0.0533839	-0.341903	0.00430158	0.789	1.27259	Unmethylated
LOC100123847	424.951	413.196	459.102	311.382	283.559	0.0386068	-0.541235	0.0028262	0.687183	1.41334	Unmethylated
LOC100123849	1108.27	1190.07	1169.91	928.25	816.141	0.0477253	-0.408189	0.00368963	0.753568	1.32125	Unmethylated
LOC100123924	562.069	1070.55	795.651	1631.22	1566.85	0.00092438	0.980626	3.56e-05	1.97332	3.03415	Unmethylated
LOC100123996	155.249	161.351	167.803	96.7173	101.79	0.0801892	-0.701402	0.00752125	0.614974	1.09588	Unmethylated
LOC100123997	4109	5040.3	3900.95	2961.67	2781.97	0.0017271	-0.599461	6.99e-05	0.66	2.76268	Methylated
LOC100124004	971.156	774.315	917.261	1296.25	1093.34	0.0919275	0.428928	0.00921548	1.34623	1.03655	Methylated
LOC100124006	1670.34	1617.78	1680.86	2112.45	2130.33	0.0255034	0.357213	0.0016703	1.28095	1.5934	Methylated
LOC100124009	3657.98	2369.9	3530.46	1076.86	894.302	3.75e-13	-1.69318	4.95e-15	0.309245	12.4263	Methylated
LOC100124014	617.596	498.567	559.972	317.28	344.452	0.00112978	-0.753221	4.46e-05	0.593277	2.94701	Unmethylated
LOC100124016	1035.75	992.011	1102.98	595.637	578.933	3.82e-07	-0.829678	8.26e-09	0.562655	6.41772	Unmethylated
LOC100124021	2178.02	2439.05	2345.47	1456.66	1590.48	7.33e-05	-0.606966	2.21e-06	0.656576	4.13467	Unmethylated
LOC100124037	15532.8	15127.7	14426.4	8241.02	7726.99	2.92e-15	-0.912656	3.3e-17	0.531206	14.5347	Methylated
LOC100124065	1617.08	1360.81	1508.34	1135.84	1166.95	0.0761587	-0.376259	0.00700794	0.770433	1.11828	Methylated
LOC100124089	6083.04	5165.8	5252.8	7429.54	7140.78	0.0168853	0.405577	0.000997624	1.32462	1.77249	Unmethylated
LOC100124107	4622.34	4367.58	4461.87	3067.82	3426.34	0.00160893	-0.465071	6.49e-05	0.724435	2.79346	Unmethylated
LOC100124109	3120.84	2960.67	3230.68	2606.65	2407.53	0.090663	-0.308433	0.00899996	0.807519	1.04257	Unmethylated
LOC100124111	285.567	210.013	275.272	175.742	154.503	0.0988411	-0.637969	0.0103205	0.642617	1.00506	Unmethylated
LOC100124117	710.519	513.933	552.43	339.69	349.905	0.003215	-0.778423	0.000144801	0.583004	2.49282	Methylated
LOC100124121	649.326	796.511	664.613	956.557	912.479	0.0988411	0.408163	0.0103069	1.327	1.00506	Methylated
LOC100124133	1552.49	1875.6	1911.82	1312.76	1334.18	0.0468029	-0.428079	0.00360656	0.743251	1.32973	Unmethylated
LOC100124167	475.946	389.292	416.68	205.229	312.642	0.0370662	-0.716818	0.00268409	0.608438	1.43102	Unmethylated
LOC100124207	13110	13859.1	12487.2	16275.6	15666.6	0.0863675	0.280106	0.00837249	1.21428	1.06365	Unmethylated
LOC100124234	2545.18	2693.46	2966.72	3612.74	3291.83	0.0862833	0.335451	0.00833289	1.26177	1.06407	Methylated
LOC100124251	276.502	361.119	371.429	214.665	199.037	0.02866	-0.704635	0.00194189	0.613598	1.54272	Methylated
LOC100169973	643.66	729.068	723.062	398.664	368.99	6.22e-06	-0.866151	1.6e-07	0.548608	5.20594	Unmethylated
LOC100216473	5132.28	4465.76	4808.78	3575	3727.17	0.0163415	-0.395015	0.000953166	0.760482	1.78671	Methylated
LOC100286828	1441.44	1296.79	1362.22	982.506	927.929	0.00260527	-0.516954	0.000111643	0.698846	2.58415	Methylated
LOC100301488	286.701	242.454	200.798	148.614	146.324	0.05732	-0.72077	0.00474124	0.606773	1.24169	Unmethylated
LOC100499172	2639.23	3528.38	2762.15	1145.27	1087.89	8.52e-15	-1.41527	9.79e-17	0.374938	14.0694	Unmethylated
LOC100677810	2804.68	2649.06	2715.02	1628.86	1643.19	8.97e-09	-0.73469	1.66e-10	0.600947	8.04733	Methylated
LOC100677823	1153.6	1587.9	1442.35	1003.74	927.02	0.0335917	-0.532085	0.00235503	0.691555	1.47377	Unmethylated
LOC100677831	3331.62	3837.43	3137.35	2593.67	2662.91	0.0533955	-0.386506	0.00430923	0.76498	1.2725	Methylated
LOC100677838	656.125	675.285	773.025	334.972	267.2	7.81e-09	-1.2241	1.43e-10	0.428065	8.10727	Methylated
LOC100677886	342.228	421.733	350.69	180.46	241.752	0.00789652	-0.812437	0.000408971	0.569419	2.10256	Methylated
LOC100677913	30527.4	28418.3	34826.7	23976.4	24895	0.062855	-0.355185	0.00533737	0.781769	1.20166	Methylated
LOC100677934	8855.99	8154.64	8991.61	5525.86	5631.19	3.83e-07	-0.635591	8.36e-09	0.643677	6.41697	Methylated
LOC100677977	1647.68	845.173	1448.95	331.434	304.462	2.24e-11	-2.0469	3.32e-13	0.242003	10.6504	Methylated
LOC100678018	771.712	835.782	902.177	1578.14	1394.17	4.74e-07	0.827718	1.06e-08	1.77488	6.32439	Methylated
LOC100678020	1256.72	1219.95	1282.09	543.74	462.601	2.6e-16	-1.31852	2.61e-18	0.400946	15.5852	Methylated
LOC100678029	3051.72	2659.31	2925.24	902.301	787.058	6.6e-32	-1.77008	2.24e-34	0.293192	31.1805	Methylated
LOC100678036	100.855	71.7116	90.5005	50.7176	33.6272	0.0862833	-1.06301	0.00835175	0.478634	1.06407	Unmethylated
LOC100678076	673.123	330.386	488.326	188.717	196.31	0.00021216	-1.36671	7.01e-06	0.387774	3.67334	Unmethylated
LOC100678081	1805.19	2515.03	2149.39	284.254	281.741	6.31e-47	-2.93062	8.73e-50	0.131158	46.1997	Methylated
LOC100678085	4920.37	5467.16	4927.57	1622.96	1565.94	7.19e-39	-1.67929	1.63e-41	0.312236	38.1433	Methylated
LOC100678112	1621.61	2191.47	1495.14	685.277	608.925	5.27e-11	-1.45249	8.02e-13	0.36539	10.2782	Methylated
LOC100678128	654.992	402.951	533.576	270.101	261.747	0.00111023	-0.994784	4.37e-05	0.501811	2.95459	Methylated
LOC100678129	3160.51	3019.57	3432.42	4007.87	4004.36	0.0649185	0.322301	0.00559009	1.25032	1.18763	Methylated
LOC100678130	3219.43	3691.44	3260.85	840.968	871.581	2.66e-44	-1.98525	5.02e-47	0.252569	43.5744	Methylated
LOC100678137	620.996	891.273	591.082	483.586	439.88	0.0728965	-0.604467	0.00659033	0.657714	1.13729	Methylated
LOC100678142	17166.9	17795.6	18669.5	14088.9	15039.5	0.0642109	-0.295666	0.00551302	0.814696	1.19239	Unmethylated
LOC100678155	6871.75	9742.54	7407.85	3777.87	3904.39	4.15e-08	-1.05992	8.23e-10	0.479658	7.38239	Methylated
LOC100678185	749.048	793.95	959.683	642.816	578.024	0.0955671	-0.452114	0.00976695	0.730971	1.01969	Methylated
LOC100678189	1833.52	1373.62	1713.85	1153.53	1166.95	0.0344001	-0.498778	0.00242163	0.707706	1.46344	Methylated
LOC100678216	2060.16	1551.19	2078.68	1357.58	1184.22	0.016824	-0.577742	0.000991887	0.670011	1.77407	Methylated
LOC100678223	5345.32	4818.34	5424.38	2161.98	2098.52	1.12e-23	-1.28641	6.6e-26	0.409971	22.952	Unmethylated
LOC100678240	7034.93	6952.61	7291.89	3963.05	3735.35	2.76e-14	-0.882098	3.4e-16	0.542578	13.5595	Methylated
LOC100678252	45.3282	138.301	74.4744	30.6665	25.4476	0.0460712	-1.62557	0.00352396	0.324083	1.33657	Unmethylated
LOC100678255	9149.49	11064.9	7967.82	3041.88	2724.71	3.55e-21	-1.70435	2.55e-23	0.306859	20.4492	Methylated
LOC100678259	682.189	903.225	628.79	1233.73	918.841	0.0955708	0.542346	0.00977934	1.45634	1.01967	Methylated
LOC100678264	1022.15	1021.04	852.213	1565.17	1437.79	0.000449318	0.637377	1.61e-05	1.5555	3.34745	Methylated
LOC100678277	194.911	239.893	207.397	142.717	115.423	0.0501863	-0.735923	0.00398715	0.600434	1.29941	Unmethylated
LOC100678295	3142.37	3658.15	3225.02	955.378	861.583	2.13e-36	-1.88042	5.34e-39	0.271605	35.6726	Methylated
LOC100678315	957.557	756.387	878.609	601.534	645.279	0.060206	-0.469346	0.00506321	0.722292	1.22036	Methylated
LOC100678321	5049.56	5405.69	5092.54	3786.13	3502.68	0.000200876	-0.508396	6.62e-06	0.703004	3.69707	Methylated
LOC100678330	2219.95	2515.88	2336.05	908.199	822.503	1.96e-23	-1.4472	1.18e-25	0.366732	22.7083	Methylated
LOC100678338	440.816	263.796	340.32	182.819	228.12	0.0651162	-0.756511	0.0056153	0.591926	1.18631	Unmethylated
LOC100678370	2808.08	2416.85	2575.49	1453.12	1317.82	1.3e-09	-0.908483	2.23e-11	0.532745	8.8877	Methylated
LOC100678413	2779.75	3260.32	2300.22	1953.22	1819.5	0.0178553	-0.559916	0.0010684	0.678342	1.74823	Methylated
LOC100678442	247.038	159.644	122.553	67.2303	90.8843	0.0329595	-1.15029	0.00229536	0.450536	1.48202	Unmethylated
LOC100678448	28176	27066	25413.7	10085.7	9216.58	5.79e-34	-1.47815	1.67e-36	0.35895	33.2372	Methylated
LOC100678452	3672.71	3613.75	3521.98	2450.96	2055.8	7.36e-06	-0.677786	1.91e-07	0.625124	5.13284	Methylated
LOC100678454	10417.5	10368.3	9942.8	2892.08	2465.69	3.08e-48	-1.93559	3.87e-51	0.261414	47.5119	Methylated
LOC100678459	1516.23	3361.06	4553.31	318.459	373.535	4.76e-05	-3.1834	1.4e-06	0.110078	4.32235	Methylated
LOC100678469	10057.2	11117.9	10109.7	6139.19	6179.23	5.5e-10	-0.75975	9.27e-12	0.590599	9.25951	Methylated
LOC100678517	1431.24	1594.73	1523.43	1239.63	1027.9	0.0516455	-0.421298	0.00412904	0.746753	1.28697	Methylated
LOC100678520	1512.83	1629.73	1469.69	967.173	776.152	5.33e-06	-0.820674	1.35e-07	0.566177	5.27338	Methylated
LOC100678529	24188.2	21913.9	23031.4	18154.5	19441.1	0.0744816	-0.293764	0.00679744	0.815771	1.12795	Unmethylated
LOC100678585	11283.3	12059.5	10505.6	7067.44	6664.55	6.08e-08	-0.716728	1.22e-09	0.608476	7.21586	Methylated
LOC100678620	2914.6	3904.02	2926.18	1270.3	1106.06	6.84e-14	-1.4519	8.77e-16	0.365539	13.1649	Methylated
LOC100678622	503.143	495.152	488.326	337.331	259.02	0.00312058	-0.736711	0.000138867	0.600106	2.50576	Unmethylated
LOC100678625	3499.33	4766.26	3322.12	1403.58	1263.29	5.46e-14	-1.53508	6.87e-16	0.34506	13.2625	Methylated
LOC100678630	591.532	429.416	469.472	791.43	826.139	0.00314702	0.705598	0.000140439	1.63082	2.5021	Unmethylated
LOC100678668	520.141	586.499	572.227	384.51	348.087	0.00660098	-0.613958	0.000331916	0.653402	2.18039	Unmethylated
LOC100678715	26776.5	32940.4	27494.3	18218.2	16538.2	2.97e-06	-0.742363	7.25e-08	0.597759	5.5268	Methylated
LOC100678720	2921.4	2810.41	2681.08	1602.91	1783.15	2.91e-07	-0.727178	6.11e-09	0.604084	6.53629	Methylated
LOC100678745	9206.15	9827.91	8308.14	3608.03	3529.04	2.81e-24	-1.35287	1.48e-26	0.391513	23.5511	Methylated
LOC100678762	1158.13	1200.32	987.022	488.304	545.306	1.28e-09	-1.10819	2.2e-11	0.463875	8.89143	Methylated
LOC100678765	7445.15	11117	8063.03	1949.68	1638.64	9.62e-27	-2.30705	4.6e-29	0.202074	26.0168	Methylated
LOC100678776	8682.61	7312.88	8343.02	5614.32	5263.11	0.000166686	-0.576922	5.41e-06	0.670393	3.7781	Methylated
LOC100678777	8009.49	6486.49	6144.61	4917.25	4814.14	0.0132686	-0.499631	0.00075058	0.707288	1.87718	Unmethylated
LOC100678791	3261.36	3695.71	3514.44	4620.02	4486.05	0.0151486	0.382998	0.000868356	1.30405	1.81963	Methylated
LOC100678797	2468.12	1985.73	2371.87	1293.89	1016.09	4.67e-07	-0.979031	1.04e-08	0.50732	6.33023	Methylated
LOC100678799	1338.31	1015.91	1391.45	803.225	747.978	0.00344727	-0.68671	0.000156871	0.621269	2.46253	Methylated
LOC100678811	82.7239	58.906	65.99	218.204	199.946	1.05e-06	1.60056	2.42e-08	3.03262	5.97721	Methylated
LOC100678812	4841.05	5133.36	5088.77	3591.51	3145.51	5.58e-05	-0.576458	1.65e-06	0.670608	4.25344	Methylated
LOC100678818	3707.84	3736.69	3990.51	1887.17	1556.85	1.03e-14	-1.14742	1.21e-16	0.451433	13.9883	Methylated
LOC100678824	3152.57	4668.09	2534.02	1471.99	1405.07	5.32e-06	-1.26298	1.34e-07	0.416684	5.27378	Methylated
LOC100678834	7624.2	10816.5	7894.29	5319.45	4785.06	0.000219062	-0.797281	7.33e-06	0.575433	3.65943	Methylated
LOC100678864	1072.01	1026.16	1153.88	805.584	801.6	0.0280734	-0.431794	0.0018845	0.741339	1.5517	Methylated
LOC100678874	325.23	486.615	316.752	134.461	121.785	8.72e-07	-1.55746	2e-08	0.339748	6.05929	Unmethylated
LOC100678886	18835	15920.8	18307.5	12629.9	10897.9	0.000321069	-0.58845	1.13e-05	0.665057	3.4934	Unmethylated
LOC100678908	3058.52	2160.74	2684.85	1116.97	1128.78	1.96e-10	-1.22987	3.13e-12	0.426357	9.70724	Methylated
LOC100678940	946.225	968.107	1212.33	615.688	703.445	0.0041504	-0.659261	0.000194085	0.633203	2.38191	Methylated
LOC100678955	1099.21	824.684	985.136	570.868	575.298	0.000486601	-0.757542	1.76e-05	0.591503	3.31283	Unmethylated
LOC100678963	4395.7	3789.62	3860.41	3063.11	3249.11	0.0678931	-0.346831	0.00594865	0.78631	1.16817	Unmethylated
LOC100678998	1065.21	846.88	1047.36	1438.96	1424.16	0.00892074	0.538139	0.000470988	1.4521	2.0496	Unmethylated
LOC100679011	394.355	325.264	417.622	531.945	521.676	0.0985143	0.47587	0.0102044	1.39076	1.0065	Methylated
LOC100679015	452.148	396.975	404.424	77.8456	85.4313	9.18e-23	-2.35118	6e-25	0.195986	22.0371	Methylated
LOC100679040	539.405	471.248	510.951	349.126	354.449	0.031666	-0.526527	0.00218935	0.694224	1.49941	Methylated
LOC100679051	852.169	612.964	848.443	452.92	435.336	0.00195335	-0.795403	8.1e-05	0.576182	2.70922	Methylated
LOC100679059	4416.1	4412.83	3982.97	3119.72	3317.28	0.010347	-0.407776	0.000561901	0.753785	1.98518	Unmethylated
LOC100679066	2077.16	1791.94	1948.59	2561.83	2409.34	0.0568873	0.358378	0.00468117	1.28198	1.24498	Methylated
LOC100679069	2286.81	2465.51	3188.26	1359.94	1128.78	2.33e-07	-1.08984	4.84e-09	0.469813	6.63185	Methylated
LOC100679085	5961.79	9539.36	6704.58	5169.66	4694.18	0.0449747	-0.586017	0.00340914	0.66618	1.34703	Methylated
LOC100679088	585.866	571.132	608.051	390.408	385.35	0.00353277	-0.60118	0.000161206	0.659214	2.45188	Methylated
LOC100679093	2562.17	2660.16	2582.09	1972.09	1863.13	0.00274724	-0.440533	0.000118454	0.736862	2.5611	Methylated
LOC100679136	2163.29	1423.99	2128.65	627.483	567.118	6.46e-13	-1.67365	8.69e-15	0.31346	12.1897	Methylated
LOC100679202	13548.6	15651.1	15555.7	2134.86	2026.72	7.3e-94	-2.84226	1.83e-97	0.139442	93.1369	Methylated
LOC100679220	4809.32	4925.05	5488.48	3848.64	4044.35	0.0353309	-0.362567	0.00250434	0.777779	1.45185	Unmethylated
LOC100679230	3511.8	6318.31	3355.12	2241.01	2202.13	0.00289334	-0.984567	0.000126572	0.505377	2.5386	Methylated
LOC100679233	19744.9	22452.6	16442.8	26091.3	25150.4	0.0890807	0.390355	0.0087457	1.31072	1.05022	Unmethylated
LOC100679236	1087.88	1061.16	836.187	715.944	631.646	0.0238929	-0.56318	0.00154681	0.676809	1.62173	Unmethylated
LOC100679271	8202.13	7674.85	10065.4	6054.27	6396.44	0.0226963	-0.474049	0.00145222	0.719941	1.64404	Methylated
LOC100679274	5822.4	5414.23	4656.06	2435.62	2492.96	3.61e-13	-1.10393	4.73e-15	0.465248	12.4419	Unmethylated
LOC100679282	704.853	1575.09	786.223	544.919	543.488	0.0488812	-0.910206	0.00382816	0.532109	1.31086	Unmethylated
LOC100679291	7687.66	9781.81	7072.24	1584.04	1426.88	7.19e-39	-2.44253	1.72e-41	0.183961	38.1431	Unmethylated
LOC100679295	3941.28	5912.8	3588.91	2241.01	2106.7	4.45e-05	-1.04389	1.3e-06	0.485016	4.35139	Unmethylated
LOC100679298	3670.45	2669.55	3202.4	2199.73	2188.49	0.0154383	-0.535312	0.000894166	0.69001	1.8114	Unmethylated
LOC100679309	20261.7	27399	18829.8	16063.3	14900.5	0.0412541	-0.517676	0.00310638	0.698496	1.38453	Methylated
LOC100679313	3259.09	3155.31	3713.35	2478.09	2178.5	0.00231694	-0.536523	9.76e-05	0.68943	2.63508	Methylated
LOC100679324	610.797	445.637	533.576	231.178	263.565	1.14e-05	-1.09569	3.06e-07	0.467912	4.94442	Methylated
LOC100679353	2002.37	1908.9	2110.74	1362.3	1370.54	0.000217043	-0.554722	7.23e-06	0.680788	3.66346	Unmethylated
LOC100679364	451.015	334.654	449.675	279.536	203.581	0.0233356	-0.772011	0.00149606	0.585601	1.63198	Unmethylated
LOC100679365	9019.17	8922.12	8919.02	6450.57	6362.81	4.17e-05	-0.482883	1.21e-06	0.715546	4.37964	Methylated
LOC100679366	2547.44	2439.9	2364.33	1575.78	1577.75	2.63e-06	-0.635926	6.37e-08	0.643528	5.58084	Methylated
LOC100679395	1317.92	1241.29	1206.67	1861.22	1929.47	3.91e-05	0.595096	1.12e-06	1.51057	4.40773	Unmethylated
LOC100679412	1841.46	1884.14	1936.33	329.075	302.645	9.36e-67	-2.58127	3.53e-70	0.167093	66.0288	Unmethylated
LOC100679418	8103.54	7863.52	7388.05	3652.85	3602.65	7e-21	-1.10162	5.46e-23	0.465993	20.1547	Methylated
LOC100679429	1409.71	1441.06	1431.04	973.07	1017	0.000858608	-0.520084	3.24e-05	0.697331	3.0662	Unmethylated
LOC100679459	470.28	290.261	324.294	214.665	230.846	0.0838251	-0.695495	0.00797682	0.617497	1.07663	Methylated
LOC100679469	2945.2	2616.62	2989.35	1648.91	1615.92	1.62e-08	-0.80402	3.05e-10	0.572751	7.79093	Unmethylated
LOC100679478	2464.72	1586.19	2267.23	1133.48	1021.54	7.66e-05	-0.966693	2.32e-06	0.511677	4.11553	Unmethylated
LOC100679481	353.56	253.552	315.809	125.025	136.326	3.09e-05	-1.23129	8.75e-07	0.425936	4.5096	Methylated
LOC100679494	5430.31	6578.69	4643.81	3151.57	2805.6	6.55e-06	-0.898452	1.69e-07	0.536462	5.18382	Methylated
LOC100679542	11041.9	15272.9	10463.2	2487.52	2278.47	4.26e-31	-2.36331	1.55e-33	0.194344	30.3709	Methylated
LOC100679557	63.4594	120.373	60.3337	28.3075	20.9034	0.0124967	-1.73774	0.00069592	0.299838	1.9032	Unmethylated
LOC100679564	1674.88	1412.04	1642.21	2047.58	2060.35	0.05372	0.38244	0.00434217	1.30354	1.26986	Methylated
LOC100679571	3865.36	2538.08	3793.48	2347.16	2203.94	0.0411051	-0.578683	0.00307965	0.669575	1.3861	Methylated
LOC100679579	1640.88	1318.13	1539.45	1053.27	963.374	0.00434006	-0.572446	0.000204591	0.672476	2.3625	Methylated
LOC100679614	1430.1	1213.12	1263.24	770.2	901.573	0.00107092	-0.637498	4.17e-05	0.642827	2.97024	Methylated
LOC100679618	1435.77	1616.93	1649.75	993.121	935.2	1.58e-05	-0.702206	4.36e-07	0.614632	4.80024	Methylated
LOC100679627	282.168	231.355	202.684	108.512	145.415	0.0170557	-0.904031	0.00101083	0.534392	1.76813	Unmethylated
LOC100679646	344.494	257.82	227.194	153.332	179.951	0.0705527	-0.725823	0.0062477	0.604652	1.15149	Unmethylated
LOC100679679	16.9981	23.0502	16.9689	70.7687	49.0775	0.0178049	1.64653	0.00106315	3.1308	1.74946	Methylated
LOC100679688	6112.5	7258.24	6010.74	4423.05	4147.96	0.000316495	-0.592481	1.09e-05	0.663201	3.49963	Methylated
LOC100679695	1014.22	923.714	1053.01	714.764	770.699	0.0482543	-0.423516	0.0037548	0.745605	1.31646	Unmethylated
LOC100679697	7846.3	5032.62	7826.41	3373.31	2977.37	2.46e-06	-1.12007	5.93e-08	0.460071	5.60951	Methylated
LOC100679701	958.691	889.566	872.953	1120.5	1260.57	0.0574009	0.393754	0.00475515	1.31381	1.24108	Methylated
LOC100679705	1551.36	3140.8	2203.12	1355.22	1146.96	0.0131992	-0.878344	0.000741677	0.543991	1.87945	Methylated
LOC100679725	985.887	874.199	998.334	547.278	589.839	4.17e-05	-0.743355	1.2e-06	0.597348	4.38002	Methylated
LOC100679728	9680.96	7545.94	9633.59	5931.6	5489.41	0.00042328	-0.648811	1.51e-05	0.637806	3.37337	Methylated
LOC100679729	3914.09	3784.5	4291.23	2912.13	3386.35	0.0906727	-0.343286	0.00901598	0.788244	1.04252	Unmethylated
LOC100679736	822.706	836.636	845.614	1098.09	1193.31	0.0103671	0.456943	0.000565597	1.37263	1.98434	Methylated
LOC100679742	1283.92	1601.56	1441.41	174.563	152.686	2.25e-57	-3.14452	1.69e-60	0.113085	56.6486	Methylated
LOC100679756	1920.78	1874.75	2106.97	901.122	1108.79	1.07e-08	-0.967681	2e-10	0.511327	7.97082	Methylated
LOC100679768	12220.5	11616.4	13648.6	8591.32	8868.49	0.000490783	-0.517279	1.78e-05	0.698688	3.30911	Unmethylated
LOC100679784	20.3977	24.7576	28.2814	80.2046	59.9837	0.0151612	1.50961	0.000870983	2.84733	1.81927	Unmethylated
LOC100679826	156.382	110.129	185.715	70.7687	79.9782	0.0452471	-0.995923	0.00343548	0.501415	1.34441	Methylated
LOC100679827	8310.92	6401.97	8439.18	5880.88	5671.18	0.0705527	-0.417933	0.00627692	0.748496	1.15149	Methylated
LOC100679834	764.913	528.446	677.811	410.459	439.88	0.03344	-0.625776	0.00233302	0.648071	1.47573	Unmethylated
LOC100679841	1762.13	1965.24	1914.65	1168.86	1211.49	9.88e-06	-0.660216	2.62e-07	0.632784	5.00515	Unmethylated
LOC100679842	2895.34	3658.15	3911.32	377.433	432.609	4.83e-56	-3.10493	5.46e-59	0.116231	55.316	Methylated
LOC100679843	1689.61	1125.19	1439.52	1036.76	975.189	0.0963225	-0.494748	0.00989258	0.709686	1.01627	Methylated
LOC100679848	3750.91	3056.28	3397.54	4252.02	4327.91	0.0980688	0.33521	0.0101336	1.26156	1.00847	Unmethylated
LOC100679869	128.052	201.476	156.491	271.28	282.65	0.0399487	0.769594	0.00297293	1.70479	1.3985	Unmethylated
LOC100679881	1230.66	1223.37	1250.04	785.533	810.688	4.22e-05	-0.629078	1.23e-06	0.64659	4.3752	Methylated
LOC100679898	787.577	498.567	794.708	339.69	273.562	0.000103174	-1.17855	3.23e-06	0.441796	3.98643	Unmethylated
LOC100679908	2534.98	2948.71	2679.19	1847.06	1735.89	0.000112514	-0.603707	3.55e-06	0.658061	3.94879	Unmethylated
LOC100679910	1124.14	1070.55	1265.12	554.355	558.03	4.05e-10	-1.05193	6.67e-12	0.482322	9.39245	Methylated
LOC100679925	2954.26	2967.5	2735.76	798.507	737.981	1.63e-44	-1.91038	2.75e-47	0.266023	43.7877	Methylated
LOC100679941	606.264	584.791	526.977	958.916	786.149	0.00532226	0.606561	0.000256914	1.52263	2.2739	Methylated
LOC100679949	1295.25	1190.93	1290.58	747.79	677.997	2.91e-07	-0.821239	6.07e-09	0.565956	6.53629	Methylated
LOC100679961	19965.9	20180	20097.7	8888.55	8513.13	3.05e-30	-1.20671	1.15e-32	0.433254	29.5163	Methylated
LOC100679992	5697.75	5206.78	6415.17	4395.92	4706.9	0.0998638	-0.342871	0.0104822	0.788471	1.00059	Methylated
LOC100680021	2622.23	2734.43	2893.19	2189.11	2252.11	0.0863675	-0.308477	0.00843011	0.807494	1.06365	Methylated
LOC100680024	934.893	647.112	778.682	511.894	584.386	0.0947779	-0.519179	0.00958955	0.697769	1.02329	Unmethylated
LOC100680065	3677.25	3450.7	3485.21	2309.42	2086.7	4.22e-07	-0.68698	9.29e-09	0.621153	6.37497	Methylated
LOC100680081	1162.67	929.69	1185.93	811.481	701.627	0.0319957	-0.530887	0.00221617	0.692129	1.49491	Methylated
LOC100680107	2897.6	2314.41	2841.34	2009.83	2088.52	0.0824132	-0.389022	0.00778535	0.763647	1.084	Methylated
LOC100680122	1157	2039.51	1386.73	669.944	552.577	4.02e-06	-1.32322	9.95e-08	0.399642	5.396	Methylated
LOC100680126	6147.63	6596.62	6302.99	2889.72	2848.31	3.4e-23	-1.14618	2.14e-25	0.451821	22.4682	Methylated
LOC100680196	3350.88	2844.56	2945.04	2230.39	2270.29	0.0132403	-0.436664	0.000747313	0.738841	1.8781	Methylated
LOC100680209	794.376	634.307	677.811	531.945	501.681	0.0990073	-0.441417	0.0103799	0.736411	1.00433	Methylated
LOC100680212	6721.03	8667.72	5957.01	4263.82	3878.03	0.000161555	-0.805808	5.2e-06	0.572041	3.79168	Methylated
LOC100680226	1145.67	772.608	921.032	524.868	484.413	0.000262028	-0.906627	8.89e-06	0.533431	3.58165	Methylated
LOC100680235	16923.3	15391.5	15889.4	8732.86	8791.24	3.46e-14	-0.87478	4.31e-16	0.545337	13.4608	Methylated
LOC100680290	3499.33	4058.54	3449.39	2107.73	1791.33	1.83e-08	-0.9132	3.49e-10	0.531006	7.73849	Methylated
LOC100680313	25682.9	22555.9	29270.3	18534.3	19338.4	0.0222106	-0.448209	0.0013988	0.732952	1.65344	Methylated
LOC100680319	2670.96	2308.43	2592.46	1588.76	1529.58	4.09e-06	-0.694771	1.02e-07	0.617807	5.388	Methylated
LOC100680321	1321.32	1232.76	1283.03	987.224	910.661	0.0187809	-0.431122	0.00114267	0.741685	1.72628	Methylated
LOC100680325	9620.9	7884.01	8974.64	6268.93	6131.06	0.00189175	-0.509459	7.75e-05	0.702486	2.72314	Methylated
LOC100680339	3067.58	2989.69	2999.72	930.609	922.476	2.54e-43	-1.70417	5.11e-46	0.306898	42.5951	Methylated
LOC100680340	1927.58	1944.75	1842.06	1457.84	1539.58	0.0501863	-0.345476	0.00398416	0.787048	1.29941	Unmethylated
LOC100680349	2698.16	2658.45	2847.94	2081.78	2298.46	0.0824132	-0.319918	0.00780534	0.801116	1.084	Unmethylated
LOC100680355	14137.9	14063.2	14221.8	17221.6	17167.1	0.0398262	0.282057	0.00294379	1.21593	1.39983	Methylated
LOC100680382	1445.97	1598.15	1459.32	1922.55	1874.94	0.0686598	0.338381	0.00603308	1.26434	1.1633	Unmethylated
LOC100680414	8869.59	7260.8	9347.01	6218.21	6513.68	0.048113	-0.415643	0.00373171	0.749686	1.31774	Methylated
LOC100680426	418.152	337.215	460.987	541.381	648.914	0.0656796	0.55602	0.00568141	1.47021	1.18257	Methylated
LOC100680434	815.907	729.068	694.78	343.228	241.752	4.95e-09	-1.35612	8.95e-11	0.390633	8.30579	Unmethylated
LOC100680449	3303.29	2217.94	2618.86	1323.38	1277.83	6.4e-07	-1.06049	1.45e-08	0.479469	6.19385	Unmethylated
LOC100680450	10207.9	9790.35	10013.5	13148.8	12748.3	0.00335186	0.372237	0.000152109	1.29436	2.47471	Methylated
LOC100680454	5556.1	5351.91	5657.23	7329.28	7124.42	0.003215	0.388236	0.000145089	1.30879	2.49282	Methylated
LOC100680470	1299.78	1112.38	1140.68	738.354	726.166	8.09e-05	-0.69294	2.48e-06	0.618592	4.09191	Methylated
LOC100680473	580.2	687.237	594.853	476.509	429.883	0.0836623	-0.456255	0.00795081	0.728876	1.07747	Methylated
LOC100680484	1592.15	1428.26	1395.22	685.277	705.262	1.92e-12	-1.08109	2.7e-14	0.472671	11.7167	Methylated
LOC100680494	2327.6	1890.97	2255.91	996.66	947.015	1.84e-12	-1.15094	2.57e-14	0.450332	11.7355	Methylated
LOC100680504	4914.71	3802.42	3865.13	1300.97	1192.4	8.82e-24	-1.75039	5.1e-26	0.297221	23.0545	Unmethylated
LOC100680511	10262.3	12338.7	10562.2	3586.8	3107.34	6.6e-30	-1.72413	2.57e-32	0.302681	29.1803	Unmethylated
LOC100680527	2230.15	2340.87	2303.05	1122.86	1147.87	2.7e-15	-1.013	3.03e-17	0.495514	14.568	Methylated
LOC103315286	3132.18	3172.39	3618.14	2541.78	2506.59	0.0285852	-0.390118	0.00193323	0.763067	1.54386	Unmethylated
LOC103315318	4646.14	4007.31	4181.88	3335.57	3224.58	0.0265787	-0.383184	0.0017708	0.766743	1.57547	Methylated
LOC103315334	13297	12513.7	15012.7	9158.65	10168.1	0.00324392	-0.493711	0.000146802	0.710196	2.48893	Methylated
LOC103315355	417.019	781.145	296.012	213.486	231.755	0.0234912	-1.16235	0.00150899	0.446783	1.62909	Unmethylated
LOC103315388	1100.34	1130.31	1093.55	765.482	894.302	0.0480123	-0.415622	0.00371786	0.749696	1.31865	Methylated
LOC103315397	5174.21	3617.17	5612.92	1395.32	1278.74	2.6e-17	-1.84455	2.45e-19	0.278442	16.5857	Methylated
LOC103315406	75.9247	227.087	100.87	22.4101	54.5306	0.0254749	-1.79867	0.00166524	0.287439	1.59389	Unmethylated
LOC103315411	4242.72	7053.35	4717.34	1424.81	1383.26	1.06e-15	-1.92699	1.13e-17	0.262977	14.9746	Methylated
LOC103315416	1238.59	1187.51	1247.21	1508.55	1675	0.0392623	0.379399	0.00289717	1.3008	1.40602	Unmethylated
LOC103315443	1203.46	764.924	1144.45	1530.96	1518.68	0.069139	0.556375	0.00609257	1.47057	1.16028	Methylated
LOC103315496	1050.48	993.718	1051.13	616.867	640.735	1.03e-05	-0.713618	2.77e-07	0.609789	4.98602	Unmethylated
LOC103315509	371.691	438.807	454.388	251.229	319.004	0.0764087	-0.562437	0.00705015	0.677157	1.11686	Methylated
LOC103315515	1664.68	1658.76	1755.33	1146.45	1238.75	0.00156274	-0.504748	6.23e-05	0.704784	2.80611	Unmethylated
LOC103315531	508.809	365.388	444.018	195.793	233.573	0.000198147	-1.02884	6.5e-06	0.490105	3.70301	Unmethylated
LOC103315725	523.54	389.292	477.013	296.049	327.184	0.0654245	-0.569078	0.00565011	0.674047	1.18426	Methylated
LOC103315790	101.988	147.692	100.87	271.28	292.648	6.68e-05	1.26713	2e-06	2.40682	4.17501	Unmethylated
LOC103315839	4529.42	6327.7	4823.87	1989.78	1948.56	6.04e-14	-1.40871	7.66e-16	0.376647	13.2192	Methylated
LOC103315881	260.637	266.358	245.106	159.23	158.139	0.0207012	-0.697881	0.00129334	0.616477	1.684	Unmethylated
LOC103315962	2630.17	2768.58	2975.21	1917.83	1794.97	8.07e-05	-0.589037	2.46e-06	0.664786	4.09315	Methylated
LOC103315972	835.171	457.589	601.452	352.664	286.286	0.00575459	-0.982742	0.000279389	0.506017	2.23999	Unmethylated
LOC103316025	1500.36	1028.72	1283.03	710.046	807.053	0.00286434	-0.74258	0.000124944	0.59767	2.54298	Methylated
LOC103316030	494.077	774.315	635.389	238.255	301.736	1.55e-05	-1.23185	4.25e-07	0.425771	4.80964	Unmethylated
LOC103316093	266.303	253.552	254.533	141.537	162.683	0.0113078	-0.759362	0.000621183	0.590758	1.94662	Methylated
LOC103316102	29.4633	23.9039	28.2814	45.9997	80.8871	0.0985499	1.23075	0.0102204	2.34689	1.00634	Unmethylated
LOC103316118	4726.59	5090.67	5235.83	1987.42	1902.21	7.87e-28	-1.36784	3.37e-30	0.387472	27.1038	Methylated
LOC103316232	7380.56	6797.24	7733.08	9269.52	9148.42	0.0370662	0.334482	0.00269318	1.26092	1.43102	Methylated
LOC103316280	228.907	272.333	263.017	163.948	176.316	0.0918325	-0.582789	0.00918902	0.667672	1.037	Unmethylated
LOC103316411	175.647	138.301	136.694	88.4609	87.249	0.0839218	-0.771314	0.00801767	0.585884	1.07613	Unmethylated
LOC103316698	498.61	326.117	426.107	244.152	282.65	0.0673737	-0.658831	0.00586834	0.633391	1.17151	Unmethylated
LOC103316704	1925.31	2008.78	1946.7	2600.75	2614.74	0.00423546	0.411592	0.000198595	1.33015	2.3731	Methylated
LOC103316711	27143.6	26319.9	28174.9	22532.8	22374.8	0.0636503	-0.277324	0.00545019	0.82512	1.1962	Methylated
LOC103316799	496.343	534.422	553.373	299.588	237.208	1.47e-05	-0.980818	3.98e-07	0.506692	4.83378	Unmethylated
LOC103316854	849.903	568.571	865.411	401.023	388.985	0.000703983	-0.945804	2.6e-05	0.51914	3.15244	Methylated
LOC103316862	1083.34	2330.63	1520.6	557.894	542.579	1.51e-06	-1.58066	3.54e-08	0.334328	5.81967	Methylated
LOC103316874	5846.2	5917.92	6660.27	4967.97	4906.84	0.0799016	-0.314919	0.00745279	0.803896	1.09744	Unmethylated
LOC103316917	1751.93	1704.01	1822.27	901.122	1044.26	2.82e-08	-0.853594	5.49e-10	0.553404	7.54985	Unmethylated
LOC103316989	1580.82	1688.64	1363.16	1063.89	767.973	0.00140933	-0.755373	5.6e-05	0.592393	2.85099	Unmethylated
LOC103316998	1705.47	1636.56	2242.72	1041.48	1223.3	0.0022333	-0.716494	9.35e-05	0.608574	2.65105	Methylated
LOC103317019	5414.45	4677.48	6610.31	654.611	596.201	7.44e-57	-3.15493	6.55e-60	0.112272	56.1284	Unmethylated
LOC103317037	25231.9	27700.3	22492.2	16012.6	14739.6	3.42e-06	-0.70945	8.39e-08	0.611553	5.46541	Methylated
LOC103317046	1324.72	1097.87	1245.33	791.43	618.013	0.000160672	-0.796265	5.13e-06	0.575838	3.79406	Unmethylated
LOC103317063	636.861	377.34	555.259	304.306	249.023	0.00793539	-0.919267	0.000411982	0.528778	2.10043	Unmethylated
LOC103317136	877.1	907.494	893.693	334.972	274.471	5.51e-18	-1.55487	4.98e-20	0.340359	17.259	Unmethylated
LOC103317183	1682.81	1681.81	1524.37	1237.27	1056.08	0.00694138	-0.5082	0.000352523	0.703099	2.15855	Unmethylated
LOC103317200	446.482	432.831	492.097	681.739	592.566	0.0527468	0.47771	0.00423698	1.39253	1.2778	Methylated
LOC103317261	971.156	1593.02	962.511	668.765	635.281	0.0081367	-0.851431	0.000424479	0.554235	2.08955	Unmethylated
LOC103317356	1742.87	1400.08	1729.88	247.691	316.277	2.02e-35	-2.5215	5.33e-38	0.174161	34.6948	Unmethylated
LOC103317357	1108.27	1638.27	732.489	503.637	482.596	0.000776305	-1.23431	2.91e-05	0.425045	3.10997	Unmethylated
LOC103317464	270.836	618.086	318.637	168.665	133.6	0.00251158	-1.41723	0.000106715	0.374431	2.60005	Unmethylated
LOC103317494	83.8571	68.2968	98.985	35.3844	41.8068	0.0624581	-1.11135	0.00529186	0.462859	1.20441	Methylated
LOC103317591	409.087	543.813	427.992	290.152	329.001	0.0705527	-0.572328	0.00628703	0.672531	1.15149	Unmethylated
LOC103317646	688.988	575.401	673.098	494.202	458.057	0.0948885	-0.439686	0.0096141	0.737295	1.02279	Unmethylated
LOC103317679	345.627	235.624	270.559	81.384	76.3428	4.17e-09	-1.84726	7.49e-11	0.27792	8.38003	Unmethylated
LOC103317722	2445.45	2503.08	2400.15	1776.3	1706.81	0.000485202	-0.49251	1.75e-05	0.710787	3.31408	Methylated
LOC103317747	664.058	691.505	684.41	943.583	907.934	0.018867	0.444367	0.00115028	1.36072	1.7243	Methylated
LOC103317782	543.938	397.829	381.799	158.05	149.959	2.82e-08	-1.51744	5.54e-10	0.349305	7.54934	Methylated
LOC103317817	985.887	1001.4	1086.95	325.536	326.275	5.3e-24	-1.6529	2.87e-26	0.318001	23.2754	Methylated
LOC103317986	661.791	493.444	556.201	817.379	868.854	0.0213314	0.565878	0.00134075	1.48029	1.67098	Methylated
LOC103318196	2553.11	1933.65	2616.97	1311.58	928.838	5.33e-06	-1.08087	1.35e-07	0.472745	5.27338	Methylated
Moca-cyp	2310.6	2174.4	2344.53	1830.55	1863.13	0.0966946	-0.301458	0.00994295	0.811432	1.0146	Methylated
Mrjpl3	1393.84	1273.74	1342.42	791.43	1006.09	0.00627268	-0.570492	0.000313043	0.673387	2.20255	Unmethylated
Mus201	3046.05	3122.02	2856.42	2412.03	2021.27	0.0170557	-0.441278	0.00101198	0.736482	1.76813	Methylated
Ndufa5	240.239	213.427	279.986	421.074	368.99	0.0171572	0.691163	0.00102016	1.61458	1.76555	Methylated
Ndufb5	2992.79	2397.22	2972.38	2123.06	2143.05	0.0853887	-0.385611	0.00821148	0.765454	1.0686	Methylated
Polh	1295.25	1294.22	1358.45	963.634	949.741	0.00609123	-0.460233	0.000299393	0.726869	2.2153	Methylated
Pten	27416.7	27971.8	25078.1	17029.3	16082	2.3e-08	-0.696152	4.43e-10	0.617216	7.63747	Methylated
Rpl39	4250.65	2867.61	4483.55	2748.19	2486.6	0.056243	-0.563117	0.00460357	0.676838	1.24993	Methylated
Rpl41	12176.3	8467.95	13665.6	8080.61	7548.85	0.0598996	-0.54936	0.00502238	0.683323	1.22258	Methylated
Rpl7a	25426.8	23458.2	29029	18713.6	19810.1	0.0168102	-0.431137	0.00098896	0.741677	1.77443	Methylated
Smc1a	9130.22	9187.63	8867.17	4971.5	4686	9.23e-16	-0.90832	9.63e-18	0.532805	15.0348	Methylated
Smc2	6194.09	6617.96	6577.32	2018.09	1834.05	1.63e-44	-1.74731	2.87e-47	0.297857	43.7877	Methylated
Smc3	6488.73	6123.66	6552.81	1592.3	1522.31	2.03e-63	-2.03672	1.02e-66	0.243717	62.6915	Methylated
Smc6	4005.88	4048.29	4167.74	2279.93	1934.02	8.77e-12	-0.952131	1.26e-13	0.516868	11.0568	Methylated
SP37	17327.8	18781.6	17569.4	13460.2	14282.5	0.0103506	-0.367261	0.000563397	0.775253	1.98503	Unmethylated
SPH42	7024.73	6241.47	7361.65	4986.84	5318.55	0.0151103	-0.415996	0.000864262	0.749502	1.82073	Methylated
star	2950.86	2794.19	2664.11	3437	3510.86	0.0705527	0.309883	0.00626202	1.23961	1.15149	Unmethylated
Uqcrh	1452.77	1381.3	1612.04	1062.71	1133.33	0.0286962	-0.432093	0.00194795	0.741186	1.54218	Methylated
Uqcrq	2136.09	1772.3	2309.65	1600.55	1507.77	0.0802065	-0.415312	0.00754173	0.749857	1.09579	Unmethylated

## Sheet: EarlyBlastoderm
Gene_ID	E.ctrl.rep1	E.ctrl.rep2	E.ctrl.rep3	E.RNAi.rep1	E.RNAi.rep2	E.RNAi.rep3	padj	log2FoldChange	pvalue	foldChange	log10padj	Methylation_status
140up	231.248	188.833	275.672	263.3	318.014	208.543	0.801973	0.182216	0.526235	1.13463	0.0958405	Methylated
Abtb2	3.48616	12.1047	10.2793	7.00798	4.81839	2.86985	0.739324	-0.820353	0.428575	0.566303	0.131165	Unmethylated
Acads	1030.74	1540.92	1218.56	1174.34	1412.59	1202.47	0.999731	7.42e-05	0.999731	1.00005	0.000116867	Unmethylated
Acox3	145.256	197.306	228.948	203.231	297.134	233.415	0.571401	0.360107	0.227655	1.28352	0.243059	Methylated
ACP	3.48616	0	0	2.00228	0.803065	3.82647	1	0.942061	0.673585	1.92127	NA	Unmethylated
Acpr	11.6205	22.9989	27.0999	18.0205	20.8797	20.089	0.973097	-0.0697231	0.910048	0.952821	0.0118438	Unmethylated
Adat2	11.6205	19.3675	14.9517	19.0217	38.5471	18.1757	0.596672	0.729398	0.258236	1.65795	0.224264	Methylated
Adat3	239.383	369.192	377.53	293.334	247.344	394.127	0.929856	-0.0784174	0.792793	0.947096	0.0315841	Methylated
Adipor1	83.6677	85.9432	186.896	123.14	297.134	86.0956	0.642657	0.505095	0.306605	1.41922	0.192021	Methylated
Ahcy	4414.63	5686.77	5335.88	4855.53	3902.9	4515.24	0.6281	-0.217942	0.292577	0.859791	0.201971	Methylated
Akhr	2.3241	0	0	0	1.60613	0	1	-0.494956	0.899457	0.709583	NA	Unmethylated
Alkbh7	37.1857	60.5233	63.5447	64.073	92.3525	70.7897	0.562169	0.49435	0.219706	1.40869	0.250133	Methylated
Ammecr1	189.414	338.931	242.965	157.179	163.825	131.057	0.119243	-0.769481	0.0126956	0.586628	0.923567	Unmethylated
Ankrd40	81.3436	67.7862	100.924	86.0981	117.248	87.0522	0.810158	0.21428	0.53941	1.16012	0.0914305	Methylated
Anxb11	52.2923	53.2605	51.3964	130.148	199.963	105.228	0.00320469	1.47453	8.59e-05	2.77894	2.49421	Methylated
Ap2a2	1293.36	650.021	467.24	902.027	1686.44	1601.38	0.221007	0.798152	0.0354513	1.73887	0.655595	Methylated
apd-3	0	4.84187	9.3448	1.00114	4.01533	0	1	-1.48394	0.420528	0.357512	NA	Unmethylated
Apip	48.8062	54.471	54.1999	52.0593	109.217	75.5728	0.47945	0.592212	0.152983	1.50756	0.319256	Methylated
APOOL	13.9446	19.3675	4.6724	14.016	24.092	8.60956	0.887296	0.317957	0.695805	1.24656	0.0519316	Methylated
Arp1	99570.4	79939.2	86131.1	84745.5	79911.4	89533.7	0.905817	-0.0635667	0.73814	0.956896	0.0429593	Unmethylated
Arp11	1215.51	1457.4	1323.22	1196.36	1129.11	1088.63	0.589487	-0.227072	0.247592	0.854367	0.229526	Methylated
Arpc2	314.916	566.499	462.568	339.387	644.058	583.537	0.780445	0.222183	0.491442	1.1665	0.107658	Methylated
ARPC4	625.184	237.252	323.33	564.643	1328.27	815.995	0.044654	1.19255	0.00298049	2.28557	1.35014	Methylated
Atg4	649.587	398.244	444.813	334.381	323.635	264.027	0.113201	-0.694578	0.0115946	0.61789	0.946149	Methylated
Atg9	879.673	1312.15	1412	998.137	1215.84	1174.73	0.896616	-0.08895	0.720289	0.940207	0.0473933	Methylated
Atp13a1	2198.6	1969.43	2496.93	1621.85	2025.33	1901.76	0.549747	-0.264452	0.205663	0.832515	0.259837	Methylated
Atp5a1	2804.03	2451.2	2196.03	2763.15	3221.09	2738.8	0.602245	0.227618	0.264062	1.1709	0.220227	Methylated
Atp5b	2903.97	1237.1	2030.63	1838.09	2241.35	1365.09	0.831089	-0.18078	0.576909	0.882226	0.0803527	Methylated
Atp5c1	2515.84	2379.78	2879.13	2539.89	3454.79	2154.3	0.924542	0.0678832	0.777487	1.04818	0.0340733	Methylated
Atp5d	2037.08	2097.74	2244.62	2206.51	2369.85	2026.12	0.929856	0.0495604	0.79281	1.03495	0.0315841	Methylated
Atp5e	1137.65	1143.89	1578.34	1243.42	1174.08	999.666	0.751023	-0.176299	0.44675	0.88497	0.124347	Methylated
Atp5f1	1911.58	2195.79	2577.3	2389.72	2690.27	2139	0.846149	0.110819	0.607581	1.07984	0.0725532	Methylated
Atp5g2	9850.71	6820.98	8468.26	9670.01	11112.8	8626.78	0.646793	0.226316	0.311261	1.16984	0.189234	Methylated
Atp5h	2758.71	2702.97	4405.14	3029.45	2931.99	2523.56	0.712668	-0.217934	0.389359	0.859796	0.147113	Methylated
Atp5i	1133	996.214	1752.15	1227.4	1499.32	995.839	0.944946	-0.0606441	0.829611	0.958836	0.024593	Methylated
Atp5j	548.488	550.762	652.267	514.586	825.551	444.827	0.978061	0.0277853	0.922133	1.01945	0.00963416	Methylated
Atp5j2	549.65	520.501	665.35	768.876	983.755	424.738	0.636746	0.327265	0.301027	1.25463	0.196034	Methylated
Atp5l	2020.81	2573.45	3348.24	2070.36	1943.42	1718.09	0.286344	-0.470858	0.0539908	0.721536	0.543112	Methylated
Atp5o	1273.61	996.214	1178.38	1289.47	1651.1	983.403	0.762199	0.186686	0.463096	1.13815	0.117932	Methylated
Atp7a	224.276	185.201	242.03	424.483	659.316	579.711	6.1e-05	1.35168	6.62e-07	2.5521	4.2149	Methylated
B3gat	108.071	30.2617	35.5103	60.0684	16.8644	13.3927	0.507952	-0.948102	0.173105	0.518314	0.294177	Methylated
b6	20.9169	20.5779	34.5758	133.152	65.8513	122.447	0.000542938	2.06634	9.1e-06	4.18821	3.26525	Unmethylated
Bgb	12136.5	10144.9	13993.8	9342.64	8670.69	8021.24	0.164121	-0.478618	0.0214814	0.717665	0.784836	Unmethylated
Bora	4222.9	4878.18	3821.09	4114.69	4030.58	4300	0.925649	-0.0541357	0.780282	0.963171	0.0335537	Methylated
Brd8	6190.25	6259.32	6018.99	6126.98	4640.91	6622.67	0.882127	-0.0868385	0.680847	0.941584	0.054469	Methylated
C1q-VP	4.64821	1.21047	0.93448	2.00228	4.01533	0.956618	1	0.0624936	0.970081	1.04427	NA	Unmethylated
Cad	7227.96	3586.61	3329.55	4555.19	3408.21	4196.68	0.776687	-0.21802	0.48595	0.859744	0.109754	Unmethylated
Cbp	636.804	775.909	574.705	822.937	1155.61	868.609	0.212656	0.519746	0.0332348	1.4337	0.672322	Unmethylated
Cc2d1	693.745	482.976	419.582	646.737	1053.62	775.817	0.191983	0.634547	0.0283369	1.55245	0.716738	Methylated
Ccdc86	590.322	1181.42	1484.89	865.986	657.71	676.329	0.365244	-0.566512	0.0857813	0.675247	0.437416	Methylated
CCE-A4	498.52	66.5757	418.647	39.0445	134.112	19.1324	0.212958	-2.35347	0.033305	0.195675	0.671706	Unmethylated
CCE-A5	24.4031	3.6314	20.5586	2.00228	3.21226	4.78309	0.185582	-2.28375	0.0265941	0.205364	0.731465	Unmethylated
CCE-A6	38.3477	8.47327	36.4447	15.0171	10.4398	12.436	0.411151	-1.14444	0.111868	0.452365	0.385999	Methylated
CCE-A9	1.16205	14.5256	8.41032	0	5.62146	3.82647	0.666819	-1.33227	0.336673	0.397142	0.175992	Unmethylated
CCE-B2	0	9.68374	0.93448	0	3.21226	2.86985	1	-0.779451	0.689071	0.582588	NA	Unmethylated
CCE-B6	2.3241	0	0	0	0.803065	0.956618	1	-0.377774	0.911991	0.769624	NA	Unmethylated
CCE-E11	29.0513	13.3151	11.2138	4.00456	8.03065	10.5228	0.443145	-1.23973	0.130192	0.423453	0.353454	Methylated
Cct7	1725.65	1315.78	1147.54	1493.7	1784.41	1224.47	0.880899	0.104652	0.676692	1.07524	0.0550738	Methylated
Cctgamma	804.14	1729.76	1945.59	1634.86	2675.81	2237.53	0.398747	0.547648	0.102824	1.4617	0.399302	Unmethylated
Cdk1	3655.81	4061.12	4293	3914.46	4681.07	3824.56	0.936353	0.0484725	0.805948	1.03417	0.0285602	Methylated
Cdk10	2081.23	2120.74	2185.75	2123.42	1825.37	1906.54	0.786752	-0.125744	0.500779	0.916531	0.104162	Methylated
Cdk2	403.232	487.818	507.423	654.746	884.175	634.238	0.0965487	0.636113	0.00911515	1.55414	1.01525	Methylated
Cdk4	2220.68	2230.89	2819.33	1998.28	2912.72	1696.08	0.839837	-0.138047	0.59483	0.908748	0.0758048	Unmethylated
Cdk5	1697.76	1950.06	2104.45	1671.9	1490.49	1501.89	0.439266	-0.30277	0.128009	0.810694	0.357272	Methylated
Cenp-a	1134.16	1586.92	1694.21	1217.39	1194.16	1007.32	0.420618	-0.369199	0.11739	0.774212	0.376112	Unmethylated
Chordc1	51.1303	38.7349	21.493	28.0319	86.731	23.9155	0.83947	0.327112	0.594298	1.2545	0.0759947	Methylated
Cht5	1.16205	1.21047	0.93448	1.00114	1.60613	0	1	-0.3226	0.893866	0.799628	NA	Unmethylated
Cin	155.715	202.148	189.7	192.219	158.204	162.625	0.901065	-0.0950153	0.72846	0.936262	0.045244	Methylated
Ckiialpha	4918.96	3304.57	3170.69	4545.18	4828.03	4409.05	0.584596	0.27463	0.242852	1.20968	0.233144	Methylated
Cnpy2	310.268	984.11	811.129	565.644	380.653	593.103	0.581597	-0.452292	0.239526	0.730881	0.235378	Methylated
Cox15	464.821	849.748	571.902	694.791	499.506	585.45	0.920866	-0.0839688	0.768854	0.943459	0.0358037	Unmethylated
Cox4I1	3170.08	3522.46	4513.54	3509	3655.55	3098.49	0.823458	-0.126973	0.560925	0.915751	0.0843588	Methylated
Cox5a	1990.59	2186.1	2874.46	2307.63	2124.11	1681.73	0.710311	-0.206137	0.386321	0.866855	0.148551	Methylated
Cox5b	1091.17	1153.58	1668.98	1002.14	1360.39	792.08	0.605305	-0.311147	0.268426	0.806001	0.218025	Methylated
Cox6a1	928.479	1134.21	2103.52	941.072	1082.53	741.379	0.322308	-0.591863	0.0680365	0.663486	0.491729	Methylated
Cox6b1	1883.69	2698.13	3458.51	2137.43	1998.83	1747.74	0.363569	-0.450701	0.08523	0.731687	0.439413	Methylated
Cox7c	1013.31	2182.47	1881.11	1420.62	1096.99	1399.53	0.555897	-0.374358	0.211714	0.771449	0.255006	Unmethylated
Cpap3-a1	2.3241	0	2.80344	4.00456	3.21226	0	1	0.477105	0.812657	1.39195	NA	Unmethylated
Cpap3-a2	15.1067	10.8942	10.2793	4.00456	9.63678	3.82647	0.589738	-1.03682	0.24826	0.487399	0.229341	Unmethylated
Cpap3-d1	5.81026	2.42093	1.86896	5.0057	0.803065	0	1	-0.809985	0.642244	0.570388	NA	Unmethylated
Cpap3-d2	13.9446	1.21047	4.6724	8.00912	13.6521	8.60956	0.815262	0.617309	0.54913	1.53401	0.088703	Unmethylated
Cpap3-e	52.2923	56.8919	117.745	92.1049	191.129	132.97	0.259773	0.870655	0.0458419	1.82849	0.585406	Unmethylated
CPLCP1	104.585	53.2605	71.0205	9.01026	31.3195	32.525	0.0431964	-1.64499	0.00286445	0.319748	1.36455	Unmethylated
CPLCP2	51.1303	75.049	41.1171	72.0821	55.4115	44.961	0.973461	0.0476794	0.911288	1.0336	0.0116816	Unmethylated
CPR3	2.3241	0	1.86896	3.00342	0.803065	2.86985	1	0.645873	0.73608	1.56469	NA	Unmethylated
CPR34	0	0	0	0	1.60613	0	1	1.43631	0.601797	2.70628	NA	Unmethylated
CPR35	11.6205	3.6314	11.2138	8.00912	7.22759	9.56618	0.972811	-0.103604	0.90883	0.930705	0.0119715	Unmethylated
CPR39	9560.2	7986.66	11821.2	8501.68	8289.24	8032.72	0.597757	-0.242616	0.259186	0.845211	0.223476	Unmethylated
CPR40	39.5098	116.205	35.5103	68.0775	73.0789	138.71	0.628683	0.554174	0.293258	1.46833	0.201568	Unmethylated
CPR49	72.0472	59.3129	62.6102	43.049	51.3962	58.3537	0.696077	-0.343235	0.370324	0.788272	0.157343	Unmethylated
Crc	13612.3	17193.5	15954.4	14335.3	11200.3	13742.8	0.568589	-0.251573	0.224066	0.83998	0.245202	Unmethylated
Crcp	135.96	192.464	196.241	143.163	175.068	108.098	0.677625	-0.298663	0.349108	0.813005	0.169011	Methylated
Creb	138.284	64.1548	109.334	146.166	335.681	142.536	0.159732	1.00282	0.0203901	2.00392	0.796608	Methylated
Crl	68.5611	168.255	149.517	119.136	125.278	123.404	0.950764	-0.0714807	0.849939	0.951661	0.0219275	Methylated
Csnk1e	12865.1	9232.23	7791.7	9715.06	9170.2	9571.92	0.919026	-0.0707741	0.764525	0.952127	0.0366721	Methylated
Ctps	2450.77	2886.96	2694.11	2501.85	2048.62	2195.44	0.544431	-0.251845	0.20261	0.839822	0.264057	Methylated
Cwf19l1	406.718	472.082	408.368	452.515	603.102	457.263	0.655825	0.234355	0.323645	1.17638	0.183212	Methylated
Cyb561d1-like	4.64821	9.68374	14.0172	1.00114	7.22759	7.65294	0.742846	-0.833197	0.434242	0.561284	0.129101	Unmethylated
Cyc1	399.746	312.3	361.644	447.51	715.531	318.554	0.47175	0.465388	0.147692	1.38069	0.326288	Methylated
Cyc1l	5.81026	0	5.60688	3.00342	0	0.956618	1	-1.5625	0.427437	0.338565	NA	Unmethylated
cycB	35751.7	45364.7	41058.3	37924.2	38028.3	38750.7	0.855369	-0.091037	0.629285	0.938848	0.0678464	Methylated
cycD	1324.74	614.917	775.619	992.13	1162.04	1186.21	0.652982	0.299127	0.320183	1.2304	0.185099	Unmethylated
Cyp303a1	17.4308	7.2628	27.0999	1.00114	4.01533	3.82647	0.107353	-2.54107	0.0107189	0.171816	0.969188	Unmethylated
CYP314A1	1465.35	1273.41	1552.17	1585.81	1714.54	1896.97	0.506609	0.276218	0.17215	1.21102	0.295327	Unmethylated
CYP4AB12	1.16205	0	7.47584	1.00114	0.803065	0.956618	1	-1.6746	0.413774	0.313252	NA	Unmethylated
CYP4AB14	13.9446	4.84187	12.1482	8.00912	7.22759	8.60956	0.872359	-0.382705	0.660776	0.766998	0.0593049	Unmethylated
CYP4AB15	0	1.21047	3.73792	0	4.01533	4.78309	1	0.80772	0.683834	1.75044	NA	Unmethylated
CYP4AB17	13.9446	8.47327	30.8379	9.01026	12.849	9.56618	0.653615	-0.769163	0.321194	0.586758	0.184678	Unmethylated
CYP4AB21	2.3241	0	0	2.00228	0	1.91324	1	0.759055	0.796011	1.69238	NA	Unmethylated
CYP4AB4	12.7826	9.68374	7.47584	13.0148	8.03065	15.3059	0.898062	0.280605	0.723206	1.2147	0.0466937	Unmethylated
CYP4AB8	26.7272	8.47327	19.6241	4.00456	0	0.956618	0.0401092	-3.52381	0.00256396	0.0869416	1.39676	Unmethylated
CYP4AB9	13.9446	12.1047	5.60688	2.00228	3.21226	3.82647	0.366058	-1.79567	0.0864936	0.288038	0.43645	Unmethylated
CYP4BW5	0	4.84187	3.73792	5.0057	5.62146	1.91324	1	0.547077	0.712208	1.46112	NA	Unmethylated
CYP4G43	958.693	698.439	1299.86	1978.25	3412.22	2339.89	0.000355233	1.38593	5.47e-06	2.6134	3.44949	Unmethylated
CYP4G44	0	3.6314	63.5447	1.00114	0	0	0.362914	-6.09381	0.0849246	0.0146413	0.440197	Unmethylated
CYP6AQ4	6.97231	7.2628	41.1171	4.00456	4.81839	0.956618	0.164894	-2.5018	0.0217258	0.176557	0.782795	Unmethylated
CYP6AQ5	4.64821	12.1047	17.7551	8.00912	4.01533	1.91324	0.538199	-1.32214	0.196819	0.39994	0.269057	Unmethylated
CYP6AQ8	6.97231	0	12.1482	9.01026	0.803065	7.65294	0.973097	-0.154374	0.910147	0.898522	0.0118438	Unmethylated
CYP6AQ9	3.48616	0	0.93448	4.00456	0.803065	0	1	0.112744	0.961057	1.08128	NA	Unmethylated
CYP6AS28P	0	0	7.47584	1.00114	4.01533	5.73971	1	0.490789	0.789856	1.40521	NA	Unmethylated
CYP6AS30	117.367	129.52	117.745	82.0935	83.5188	74.6162	0.271691	-0.600924	0.0497093	0.659332	0.565925	Unmethylated
CYP6AS31	217.304	278.407	328.937	288.328	303.559	323.337	0.826441	0.148822	0.567046	1.10866	0.0827883	Unmethylated
CYP6BD2	4.64821	6.05233	11.2138	14.016	10.4398	11.4794	0.728347	0.695814	0.413025	1.6198	0.137662	Unmethylated
CYP6CK10	30.2133	6.05233	39.2482	5.0057	16.8644	4.78309	0.368086	-1.49369	0.0881563	0.355104	0.43405	Unmethylated
CYP6CK11	1.16205	0	3.73792	1.00114	0.803065	0	1	-1.46027	0.573953	0.363426	NA	Unmethylated
CYP6CK3	269.596	238.462	497.144	206.235	677.787	198.977	0.94181	0.107722	0.818194	1.07753	0.0260365	Unmethylated
CYP9AG3	8.13436	3.6314	2.80344	2.00228	4.01533	2.86985	1	-0.696228	0.585614	0.617184	NA	Unmethylated
CYP9AG4	9.29641	7.2628	2.80344	2.00228	0.803065	2.86985	1	-1.77826	0.181664	0.291535	NA	Unmethylated
CYP9AG6	1553.66	1746.7	2866.05	1540.75	1755.5	1829.05	0.658171	-0.267175	0.325871	0.830945	0.181661	Unmethylated
CYP9P3	15.1067	0	2.80344	2.00228	0	2.86985	1	-1.89568	0.296102	0.268748	NA	Unmethylated
CYP9P4	1.16205	6.05233	1.86896	0	0.803065	3.82647	1	-0.966915	0.601434	0.511599	NA	Unmethylated
CYP9P5	6.97231	13.3151	10.2793	5.0057	17.6674	1.91324	0.919728	-0.297726	0.766709	0.813534	0.0363405	Unmethylated
Cypl	304.458	308.669	389.678	352.401	345.318	228.632	0.880344	-0.115156	0.67607	0.923282	0.0553476	Methylated
Daam	22.079	4.84187	0.93448	20.0228	0.803065	1.91324	0.944576	-0.295718	0.827489	0.814667	0.024763	Unmethylated
Dcst1	3.48616	0	0	4.00456	0.803065	0	1	0.46941	0.861797	1.38454	NA	Unmethylated
Dctn2	443.904	656.073	613.954	490.559	544.478	430.478	0.691545	-0.225702	0.364891	0.855179	0.160179	Methylated
Dctn3	26.7272	70.2071	48.593	53.0604	84.3218	75.5728	0.575309	0.552397	0.231699	1.46652	0.240099	Methylated
Dctn4	1396.79	2190.95	1765.23	1603.83	1484.06	1770.7	0.81715	-0.139802	0.552778	0.907644	0.0876981	Methylated
Dctn5	977.285	1331.51	1055.96	1095.25	912.282	1007.32	0.769128	-0.158394	0.475007	0.896022	0.114001	Methylated
Dctn6	2.3241	9.68374	23.362	29.0331	69.8667	38.2647	0.100612	1.93609	0.00974018	3.82668	0.99735	Methylated
Denr	837.839	957.479	1319.49	1006.15	1096.18	903.047	0.945367	-0.0521358	0.831571	0.964507	0.0243994	Methylated
Dip3	608.915	817.065	721.419	825.941	686.621	747.119	0.908435	0.0733016	0.742487	1.05212	0.0417064	Unmethylated
DLC-A	3418.76	4161.59	2366.1	5584.36	5834.27	6196.97	0.0197318	0.824858	0.000922989	1.77136	1.70483	Methylated
Dnmt1a	3159.62	2901.49	2715.6	13.0148	12.046	44.961	5.13e-45	-6.97884	5.57e-49	0.00792792	44.2896	Methylated
Dsx	20.9169	21.7884	20.5586	24.0274	15.2582	28.6985	0.956111	0.0997144	0.864167	1.07156	0.0194916	Unmethylated
E2f8	38.3477	8.47327	24.2965	16.0182	20.0766	14.3493	0.769128	-0.495031	0.47515	0.709546	0.114001	Methylated
Ecr	128.988	6.05233	14.9517	56.0638	67.4575	77.4861	0.83947	0.424975	0.593671	1.34255	0.0759947	Unmethylated
EF-1a	103407	86440.7	91794	93782.8	78539	84992.6	0.782281	-0.130334	0.49438	0.91362	0.106637	Methylated
Efhd1	13413.6	12768	14395.7	13180	11440.5	10218.6	0.599925	-0.219999	0.261417	0.858566	0.221903	Unmethylated
Egl	14908	14323.5	11765.1	12578.3	11175.5	12655.1	0.708537	-0.171188	0.383568	0.888111	0.149637	Methylated
Eh1	47.6441	45.9977	57.9378	154.176	234.495	118.621	0.00031846	1.74136	4.8e-06	3.3435	3.49695	Unmethylated
eIF-2beta	4385.58	5305.48	6186.26	5120.83	4866.57	4419.58	0.791429	-0.140309	0.508486	0.907325	0.101588	Methylated
Eif2a	452.038	830.38	591.526	1001.14	1513.78	1337.35	0.0092086	1.04023	0.000320812	2.05656	2.03581	Methylated
Eif2ak1	1210.86	1416.25	1350.32	1195.36	1290.53	1195.77	0.8249	-0.11136	0.564735	0.925715	0.0835988	Methylated
Eif2b3	139.446	197.306	316.789	182.208	247.344	215.239	0.987442	-0.0214298	0.949833	0.985256	0.00548844	Methylated
Eif4g	1449.08	1214.1	1882.04	2240.55	4013.72	3139.62	0.00617218	1.04716	0.000197612	2.06646	2.20956	Unmethylated
Emc	148.743	141.625	85.9722	171.195	22.4858	36.3515	0.592261	-0.712807	0.252415	0.610132	0.227487	Unmethylated
Es2	2051.02	2518.98	2027.82	2029.31	2071.91	2299.71	0.944917	-0.043541	0.828632	0.970271	0.0246064	Methylated
Eve	3124.76	1795.12	1817.56	3034.46	1566.78	2117	0.996203	-0.00420476	0.98931	0.99709	0.00165202	Unmethylated
Exdl2	3840.58	6581.31	5365.79	5688.48	4818.39	5836.33	0.946755	0.049868	0.84015	1.03517	0.0237622	Methylated
Eyg	41.8339	20.5779	8.41032	38.0433	5.62146	13.3927	0.890256	-0.313752	0.706968	0.804546	0.0504853	Unmethylated
faa	46.4821	12.1047	27.0999	13.0148	36.1379	14.3493	0.810522	-0.424912	0.541585	0.744884	0.091235	Unmethylated
Farsb	581.026	863.063	865.329	566.645	652.089	587.363	0.469688	-0.354694	0.146249	0.782035	0.32819	Methylated
Fgfr1op	957.531	1031.32	904.577	1008.15	950.026	1029.32	0.938922	0.0463417	0.811647	1.03264	0.0273706	Methylated
Fibp	406.718	467.24	601.805	381.434	362.985	297.508	0.271691	-0.50324	0.0498031	0.705521	0.565925	Methylated
Fru	326.537	137.993	235.489	412.47	657.71	612.236	0.00779211	1.26494	0.000263853	2.40318	2.10834	Unmethylated
Ft	4679.58	4484.78	4901.35	4238.83	3885.23	4388.01	0.679746	-0.168971	0.35115	0.889477	0.167653	Methylated
fzy	7584.71	9159.6	7919.72	8069.19	6804.37	7611.81	0.779991	-0.133434	0.490817	0.911659	0.107911	Methylated
Gadd45gip1	321.888	573.761	627.971	541.617	717.94	416.129	0.877089	0.137169	0.6689	1.09974	0.0569564	Methylated
Gaj	331.185	434.558	513.964	456.52	574.995	476.396	0.686156	0.236191	0.358604	1.17788	0.163577	Methylated
Gemin7	137.122	232.41	191.568	147.168	122.869	117.664	0.367928	-0.533815	0.0875696	0.690726	0.434237	Unmethylated
Glct-1	1228.29	485.397	421.451	773.881	683.408	689.722	0.996043	0.00844928	0.98198	1.00587	0.00172202	Unmethylated
GluCl	3.48616	2.42093	1.86896	2.00228	4.01533	2.86985	1	0.207941	0.885398	1.15504	NA	Unmethylated
Gnao	27.8892	42.3663	53.2654	112.128	33.7287	47.8309	0.580651	0.641561	0.237656	1.56002	0.236085	Unmethylated
Gnbp1-2	1603.63	1638.97	1807.29	1473.68	983.755	1263.69	0.281298	-0.441072	0.0522152	0.736587	0.550833	Unmethylated
Gnf1	718.148	849.748	1096.15	1731.97	3084.57	2286.32	5.82e-05	1.41447	6.25e-07	2.66561	4.235	Methylated
Gns	89.478	26.6303	45.7895	12.0137	22.4858	21.0456	0.101769	-1.53819	0.00992946	0.344318	0.992386	Unmethylated
Gr2	34.8616	24.2093	69.1516	18.0205	36.941	6.69633	0.438364	-1.05321	0.127381	0.481894	0.358165	Unmethylated
Gr3	83.6677	183.991	217.734	118.135	125.278	106.185	0.560058	-0.475074	0.216107	0.71943	0.251767	Unmethylated
Gr41	1.16205	0	0	0	0.803065	1.91324	1	1.20779	0.725616	2.30984	NA	Unmethylated
Gr42	2.3241	0	0	0	1.60613	0	1	-0.494956	0.899457	0.709583	NA	Unmethylated
Gr5	17.4308	14.5256	35.5103	19.0217	12.046	27.7419	0.911054	-0.212785	0.747577	0.86287	0.0404558	Unmethylated
Gr53	2.3241	2.42093	1.86896	0	0	0	1	-3.70762	0.144805	0.0765411	NA	Unmethylated
GRD	4.64821	0	0	2.00228	0	0.956618	1	-0.658671	0.812836	0.633462	NA	Unmethylated
GST-mic1	2451.93	3194.42	3392.16	2589.95	2147.4	2660.35	0.531933	-0.289249	0.190058	0.818328	0.274143	Methylated
GstD1	4363.5	3493.41	4820.98	4143.72	3648.32	3884.83	0.827126	-0.118857	0.569313	0.920917	0.0824285	Unmethylated
GstO1	146.419	141.625	198.11	183.209	362.985	150.189	0.502306	0.518815	0.16874	1.43278	0.299031	Methylated
GstO2	108.071	102.89	158.862	129.147	157.401	94.7052	0.970551	0.0422035	0.902065	1.02969	0.0129816	Methylated
GstS2	8.13436	4.84187	17.7551	2.00228	0.803065	0	0.123016	-3.48229	0.013351	0.0894798	0.910038	Unmethylated
GstS3	201.035	128.31	233.62	222.253	380.653	230.545	0.385927	0.565288	0.0971571	1.47968	0.413495	Methylated
GstS5	911.049	589.497	1134.46	599.683	520.386	480.222	0.109315	-0.720407	0.0109505	0.606926	0.961321	Unmethylated
GstS6	53.4544	59.3129	86.9067	81.0924	93.1556	76.5294	0.705826	0.324545	0.380797	1.25227	0.151302	Unmethylated
GstS8	1200.4	739.595	755.06	1263.44	2035.77	1157.51	0.14336	0.726206	0.0168027	1.65428	0.843571	Unmethylated
GstT1	710.014	1595.4	1817.56	964.098	1361.2	1280.91	0.825101	-0.193342	0.565141	0.874577	0.0834931	Unmethylated
GstT2	2.3241	0	19.6241	8.00912	14.4552	6.69633	0.912464	0.388972	0.751342	1.30946	0.0397842	Unmethylated
GstT3	373.019	383.718	533.588	404.461	514.765	378.821	0.995079	0.00798001	0.974884	1.00555	0.00214235	Unmethylated
GstZ1	1279.42	1267.36	1099.88	1077.23	1516.19	1136.46	0.963155	0.0332235	0.8832	1.0233	0.016304	Unmethylated
Gt	6918.86	6586.15	7443.14	8244.39	7148.89	7720.86	0.746093	0.141867	0.439931	1.10333	0.127207	Methylated
hairy	931.965	509.607	506.488	871.993	316.408	771.991	0.996043	0.00873147	0.981864	1.00607	0.00172202	Unmethylated
Hb	27960.1	14674.5	11140.9	20952.9	17558.2	21409.1	0.854474	0.156115	0.626983	1.11428	0.0683012	Unmethylated
Herpud2	116.205	70.2071	127.089	39.0445	40.9563	25.8287	0.00608859	-1.56719	0.000194275	0.337465	2.21548	Methylated
Hex109	8.13436	4.84187	2.80344	11.0125	5.62146	11.4794	0.717619	0.840487	0.396685	1.79065	0.144106	Unmethylated
Hex70b	52.2923	62.9443	51.3964	43.049	35.3349	48.7875	0.669903	-0.390683	0.340604	0.762769	0.173988	Unmethylated
Hex83	13.9446	4.84187	0	2.00228	2.4092	2.86985	0.694058	-1.35534	0.36856	0.390843	0.158604	Unmethylated
HisCl1	1.16205	2.42093	0	4.00456	2.4092	7.65294	1	2.01931	0.229476	4.05391	NA	Unmethylated
Hmbs	52.2923	14.5256	38.3137	56.0638	43.3655	24.8721	0.882127	0.23852	0.681318	1.17978	0.054469	Methylated
hmm203054	15.1067	10.8942	3.73792	3.00342	0	3.82647	0.39012	-2.14359	0.0986944	0.226316	0.408801	Unmethylated
hmm536144	0	0	0	0	0	0	1	NA	1	NA	NA	Unmethylated
hmm867024	49.9682	20.5779	31.7723	47.0536	8.83372	15.3059	0.752161	-0.531432	0.449223	0.691868	0.123689	Unmethylated
Ho	227.762	180.36	295.296	234.267	289.103	241.068	0.880899	0.11836	0.67691	1.0855	0.0550738	Methylated
Hop2	464.821	735.964	742.912	619.706	655.301	485.005	0.83947	-0.143356	0.594111	0.905411	0.0759947	Methylated
HSC70	24220.6	15117.5	15657.2	21209.2	31761.2	21637.7	0.401115	0.440053	0.104304	1.35665	0.396731	Methylated
Iars2	27.8892	45.9977	43.9206	76.0867	141.339	65.05	0.0704415	1.26334	0.00569557	2.40051	1.15217	Methylated
Icmt	76.6954	99.2583	136.434	90.1026	97.9739	89.9221	0.852708	-0.171533	0.621477	0.887899	0.0691995	Unmethylated
Ift52	63.9128	104.1	69.1516	108.123	60.2299	97.575	0.880344	0.164571	0.675991	1.12083	0.0553476	Unmethylated
Ighmbp2	593.808	792.856	588.723	710.809	586.238	823.648	0.880899	0.102554	0.677039	1.07367	0.0550738	Methylated
Imd	60.4267	151.308	96.2515	139.158	142.946	161.668	0.493184	0.528528	0.161453	1.44246	0.306991	Methylated
Ints12	829.705	1103.95	668.153	909.035	816.717	870.522	0.996216	-0.00238735	0.99172	0.998347	0.00164646	Methylated
Ints3	2001.05	1979.11	1872.7	1760	1545.9	1550.68	0.47846	-0.269232	0.152342	0.829761	0.320154	Methylated
ITR	0	0	1.86896	0	1.60613	0	1	-0.224523	0.953775	0.855878	NA	Unmethylated
kinesin-2B	2467.04	1935.54	2377.32	2343.67	2238.95	2161	0.993919	-0.00789771	0.968388	0.994541	0.00264911	Methylated
kinesin-B	1829.07	2508.09	2754.85	2028.31	1964.3	2279.62	0.744483	-0.177452	0.436946	0.884263	0.128145	Methylated
Kr	4054.4	1625.66	1765.23	2473.82	711.516	1080.02	0.334169	-0.803854	0.0730428	0.572817	0.476034	Unmethylated
Ku80	25.5651	66.5757	49.5275	57.065	74.6851	57.3971	0.6884	0.419212	0.361608	1.3372	0.162159	Methylated
Lage3	9.29641	7.2628	3.73792	11.0125	33.7287	12.436	0.342625	1.51519	0.0764158	2.85836	0.465181	Methylated
Lin	1644.3	1440.46	1431.62	1403.6	2047.01	1685.56	0.723307	0.185904	0.405942	1.13753	0.140677	Methylated
Lobe	7827.58	10590.4	8506.58	6147	6931.25	8420.15	0.47175	-0.324658	0.147628	0.798488	0.326288	Methylated
LOC100107367	6062.42	2761.08	2820.26	3856.39	2646.9	2974.13	0.690848	-0.296981	0.364009	0.813954	0.160617	Unmethylated
LOC100110062	897.104	336.51	399.023	510.581	162.219	239.155	0.317482	-0.841001	0.0653984	0.558256	0.498281	Unmethylated
LOC100112394	310.268	95.6269	96.2515	137.156	22.4858	50.7008	0.252887	-1.25821	0.0439804	0.418062	0.597074	Unmethylated
LOC100113484	26.7272	10.8942	30.8379	56.0638	88.3372	48.7875	0.0655837	1.48907	0.00515096	2.80707	1.1832	Unmethylated
LOC100113485	244.031	498.712	516.768	331.377	293.922	306.118	0.502306	-0.436298	0.16878	0.739029	0.299031	Methylated
LOC100113486	127.826	117.415	139.238	581.662	632.012	308.031	5.06e-07	1.98398	1.92e-09	3.95583	6.296	Methylated
LOC100113487	42.9959	94.4164	109.334	111.127	226.464	141.579	0.18499	0.956391	0.0264519	1.94045	0.732852	Methylated
LOC100113489	2096.34	3052.8	2860.44	2341.67	1817.34	2138.04	0.450145	-0.347249	0.133719	0.786082	0.346647	Methylated
LOC100113490	1002.85	890.904	1248.47	1028.17	964.481	1146.03	0.996216	-0.0024142	0.991223	0.998328	0.00164646	Unmethylated
LOC100113492	386.963	237.252	623.298	454.518	773.352	575.884	0.459265	0.53076	0.140112	1.44469	0.337936	Unmethylated
LOC100113493	1766.32	2511.72	2423.11	2314.64	1843.03	2215.53	0.911684	-0.0726133	0.750304	0.950914	0.0401557	Methylated
LOC100113494	630.994	1037.37	1058.77	704.803	647.27	720.333	0.438519	-0.396562	0.127596	0.759666	0.358012	Methylated
LOC100113496	270.758	205.779	276.606	233.266	335.681	249.677	0.873524	0.120528	0.662824	1.08713	0.0587253	Methylated
LOC100113501	687.935	853.379	1024.19	988.125	945.208	1020.71	0.700209	0.202694	0.374955	1.15085	0.154772	Methylated
LOC100113502	2421.72	2533.51	1877.37	2099.39	1798.87	2101.69	0.707131	-0.187322	0.381974	0.878235	0.1505	Methylated
LOC100113507	7054.82	9419.85	8848.6	8196.33	6446.2	7293.26	0.661876	-0.207233	0.330661	0.866197	0.179223	Methylated
LOC100113511	546.164	646.389	658.809	623.71	598.283	562.491	0.933285	-0.0534282	0.800502	0.963644	0.0299858	Methylated
LOC100113512	10.4585	4.84187	1.86896	4.00456	9.63678	12.436	0.822422	0.620853	0.558844	1.53778	0.0849053	Unmethylated
LOC100113517	1743.08	1643.81	3394.97	3053.48	4660.19	2900.47	0.263912	0.645975	0.0471022	1.5648	0.57854	Unmethylated
LOC100113518	5451.18	9440.43	8099.14	6240.11	4946.88	5992.26	0.385698	-0.420435	0.0967384	0.747199	0.413753	Methylated
LOC100113519	1898.79	1801.17	1697.02	1990.27	1779.59	1828.1	0.924869	0.0527809	0.778324	1.03726	0.0339199	Methylated
LOC100113520	82.5057	90.785	98.1204	355.405	385.471	238.198	4.49e-07	1.85004	1.56e-09	3.60511	6.34753	Unmethylated
LOC100113522	515.951	1033.74	1121.38	658.75	649.68	571.101	0.385927	-0.507417	0.0973112	0.703481	0.413495	Methylated
LOC100113523	47.6441	82.3118	69.1516	67.0764	82.7157	90.8787	0.766793	0.274337	0.470302	1.20944	0.115322	Methylated
LOC100113525	216.142	296.564	418.647	171.195	384.668	176.018	0.694058	-0.347029	0.368609	0.786202	0.158604	Methylated
LOC100113526	1079.55	363.14	531.719	1069.22	2236.54	1403.36	0.0306406	1.2544	0.00173588	2.38568	1.5137	Methylated
LOC100113530	171.984	197.306	294.361	138.157	216.025	101.402	0.455148	-0.54228	0.13772	0.686685	0.341847	Methylated
LOC100113537	2628.56	2785.28	3081.92	2686.06	2319.25	2012.72	0.523473	-0.275842	0.184352	0.825968	0.281106	Methylated
LOC100113538	534.544	472.082	698.057	631.719	802.262	509.877	0.774004	0.188989	0.483269	1.13996	0.111257	Methylated
LOC100113539	61.5887	35.1035	13.0827	51.0581	73.882	26.7853	0.747357	0.476294	0.441285	1.39116	0.126472	Methylated
LOC100113540	1234.1	1355.72	1136.33	1203.37	1229.49	1156.55	0.925878	-0.05354	0.783073	0.963569	0.0334462	Methylated
LOC100113542	29.0513	6.05233	11.2138	40.0456	73.0789	21.0456	0.204788	1.54057	0.0311605	2.9091	0.688695	Methylated
LOC100113545	4812.06	4272.95	4314.5	3887.43	4256.25	4330.61	0.829265	-0.103166	0.574473	0.930988	0.0813067	Methylated
LOC100113547	1526.94	2095.32	2087.63	1711.95	1880.78	1703.74	0.850081	-0.108468	0.616529	0.927573	0.0705397	Methylated
LOC100113548	3103.84	3636.24	3739.79	2105.4	2348.16	1979.24	0.0104532	-0.704048	0.00038119	0.613847	1.98075	Unmethylated
LOC100113551	5343.11	4944.76	5837.7	6721.65	5564.44	5298.71	0.806377	0.124866	0.533349	1.09041	0.093462	Unmethylated
LOC100113555	0	1.21047	0	1.00114	0	3.82647	1	2.02847	0.51549	4.07971	NA	Unmethylated
LOC100113557	0	0	0	0	0	0	1	NA	1	NA	NA	Unmethylated
LOC100113558	5450.02	6333.16	5235.89	5345.09	4110.89	4829.96	0.56167	-0.25258	0.218555	0.839394	0.250519	Methylated
LOC100113560	28184.4	30935.9	34698.2	30076.3	23068.8	24456.9	0.523268	-0.273806	0.184115	0.827135	0.281276	Methylated
LOC100113561	139.446	209.411	180.355	150.171	220.04	183.671	0.943143	0.0674148	0.822563	1.04784	0.0254226	Methylated
LOC100113566	603.105	502.344	519.571	863.984	944.405	901.134	0.0102703	0.737906	0.000373404	1.66775	1.98842	Unmethylated
LOC100113567	7327.9	9676.47	8037.47	7338.36	5479.31	7148.81	0.456716	-0.326799	0.138476	0.797303	0.340354	Methylated
LOC100113569	247.517	274.776	566.295	267.304	560.539	339.599	0.930863	0.100121	0.795133	1.07186	0.0311144	Unmethylated
LOC100113570	2721.53	3251.31	3481.87	2680.05	2387.51	2191.61	0.317152	-0.381383	0.0646242	0.767701	0.498732	Methylated
LOC100113574	38.3477	20.5779	15.8862	58.0661	67.4575	50.7008	0.120675	1.24494	0.0130445	2.37009	0.918384	Methylated
LOC100113577	128.988	95.6269	207.455	120.137	232.889	106.185	0.945367	0.0870617	0.833146	1.0622	0.0243994	Unmethylated
LOC100113578	644.939	457.557	447.616	354.404	205.585	248.721	0.0280069	-0.939734	0.00152892	0.521329	1.55273	Methylated
LOC100113581	0	0	0	0	1.60613	0	1	1.43631	0.601797	2.70628	NA	Unmethylated
LOC100113582	1576.9	1534.87	1364.34	1775.02	1485.67	1521.02	0.857504	0.0953513	0.632379	1.06833	0.0667636	Methylated
LOC100113583	1084.19	1672.87	1327.9	1355.54	1191.75	1448.32	0.967263	-0.0319101	0.89259	0.978124	0.0144553	Methylated
LOC100113585	10205.1	12294.7	9305.56	10893.4	7796.16	9830.21	0.771686	-0.157313	0.480147	0.896694	0.112559	Unmethylated
LOC100113588	1023.77	1457.4	891.494	1430.63	924.328	1473.19	0.795934	0.182903	0.515707	1.13517	0.0991229	Methylated
LOC100113589	3538.45	3865.02	3011.83	3720.24	3474.86	3445.74	0.95918	0.0310596	0.874234	1.02176	0.0180999	Methylated
LOC100113590	374.181	579.814	406.499	464.529	412.775	478.309	0.996043	-0.00468627	0.984983	0.996757	0.00172202	Methylated
LOC100113592	7784.58	6323.48	5441.48	6018.85	5324.32	6620.75	0.832181	-0.121995	0.578842	0.918916	0.079782	Methylated
LOC100113593	2200.93	2344.67	2576.36	2055.34	1935.39	1636.77	0.376194	-0.339913	0.0920367	0.790089	0.424588	Methylated
LOC100113596	712.338	1123.31	949.432	754.86	902.645	948.008	0.888037	-0.0959445	0.697544	0.935659	0.0515688	Methylated
LOC100113599	1067.93	1366.62	974.663	1182.35	1052.02	1138.38	0.986527	-0.0151565	0.945246	0.989549	0.00589084	Methylated
LOC100113601	3096.87	2217.58	2074.55	2093.38	1798.87	1819.49	0.406193	-0.371374	0.109351	0.773046	0.391267	Methylated
LOC100113603	612.401	720.228	550.409	610.695	676.984	456.307	0.872093	-0.10964	0.659431	0.926819	0.0594374	Unmethylated
LOC100113606	4737.68	4109.54	2868.85	3247.7	2797.88	3710.72	0.625734	-0.263981	0.290313	0.832787	0.203611	Methylated
LOC100113609	1189.94	1250.41	984.008	1306.49	1569.19	2006.98	0.213585	0.51222	0.0335653	1.42624	0.67043	Unmethylated
LOC100113612	30.2133	14.5256	24.2965	23.0262	62.6391	29.6552	0.556966	0.743737	0.213461	1.67451	0.254171	Methylated
LOC100113616	751.847	1325.46	1210.15	856.976	735.608	847.564	0.400305	-0.430326	0.103642	0.742094	0.397609	Methylated
LOC100113617	7510.34	10130.4	10092.4	8022.14	6724.06	8119.77	0.536167	-0.278472	0.195468	0.824464	0.2707	Methylated
LOC100113619	42.9959	27.8407	60.7412	1.00114	6.42452	0.956618	0.000166096	-3.91516	2.24e-06	0.0662858	3.77964	Unmethylated
LOC100113620	1.16205	0	1.86896	0	0.803065	1.91324	1	-0.177416	0.946465	0.884285	NA	Unmethylated
LOC100113623	11563.6	10769.5	10001.7	11029.6	9008.78	9227.54	0.758224	-0.143875	0.45748	0.905085	0.120202	Unmethylated
LOC100113625	208.007	128.31	156.058	152.173	211.206	149.232	0.950764	0.0597728	0.849843	1.0423	0.0219275	Methylated
LOC100113627	2582.08	2604.92	2109.12	2642.01	2047.82	2313.1	0.925102	-0.0591237	0.779118	0.959847	0.0338101	Methylated
LOC100113628	3562.85	5593.57	4626.61	4340.94	3180.94	4280.87	0.690848	-0.223843	0.363883	0.856281	0.160617	Methylated
LOC100113629	5866.04	7650.15	9610.2	6178.04	5201.45	5457.51	0.287089	-0.458025	0.0543637	0.727982	0.541984	Methylated
LOC100113631	4932.91	5186.85	4574.28	5079.79	4429.71	4805.09	0.946332	-0.0377308	0.838037	0.974186	0.0239564	Methylated
LOC100113635	675.152	508.396	882.15	580.661	697.061	439.088	0.682721	-0.267332	0.353595	0.830854	0.165757	Methylated
LOC100113639	2.3241	1.21047	1.86896	4.00456	0.803065	0	1	-0.185899	0.926055	0.879101	NA	Unmethylated
LOC100113644	13.9446	22.9989	4.6724	7.00798	10.4398	27.7419	0.963021	0.129272	0.880526	1.09374	0.0163642	Unmethylated
LOC100113646	247.517	363.14	480.323	239.272	236.101	301.335	0.403497	-0.491925	0.106283	0.711076	0.39416	Methylated
LOC100113651	274.244	394.612	322.396	323.368	494.688	317.597	0.779183	0.197731	0.489125	1.14689	0.10836	Methylated
LOC100113652	16.2687	7.2628	10.2793	26.0296	16.0613	19.1324	0.564084	0.853739	0.220822	1.80718	0.248656	Methylated
LOC100113653	47.6441	35.1035	42.0516	27.0308	56.2146	30.6118	0.930997	-0.126676	0.796259	0.91594	0.0310515	Methylated
LOC100113655	1727.97	1307.3	1654.96	1418.62	1714.54	1355.53	0.923459	-0.063327	0.77395	0.957054	0.0345824	Methylated
LOC100113657	2.3241	0	6.54136	1.00114	0	0.956618	1	-2.22911	0.3274	0.21329	NA	Unmethylated
LOC100113661	217.304	518.08	484.061	367.418	460.156	507.008	0.888796	0.129904	0.701973	1.09422	0.051198	Methylated
LOC100113663	59772.5	60140.8	53663.5	61374.9	50181.9	51913.7	0.867101	-0.0865427	0.649286	0.941777	0.0619302	Methylated
LOC100113667	33.6995	7.2628	60.7412	7.00798	21.6828	5.73971	0.317152	-1.55681	0.0651627	0.339901	0.498732	Unmethylated
LOC100113668	429.959	777.12	858.788	503.573	575.798	443.871	0.458351	-0.43984	0.139734	0.737216	0.338802	Methylated
LOC100113669	6341.32	6393.69	5321.87	6069.91	4399.19	5103.56	0.650117	-0.213548	0.316944	0.862414	0.187008	Methylated
LOC100113671	912.211	985.32	800.85	1103.26	1227.08	1059.93	0.406193	0.330025	0.108871	1.25704	0.391267	Methylated
LOC100113672	1781.43	1375.09	1740	2797.19	5480.12	3439.04	0.000637097	1.25874	1.13e-05	2.39287	3.19579	Unmethylated
LOC100113673	6176.3	2687.24	2678.22	4114.69	5387.76	5587.61	0.58973	0.386842	0.247954	1.30753	0.229347	Unmethylated
LOC100113674	204.521	186.412	238.293	427.487	1084.14	578.754	0.000102285	1.73201	1.24e-06	3.3219	3.99019	Methylated
LOC100113675	56.9405	52.0501	71.955	33.0376	36.1379	54.5272	0.538571	-0.552713	0.197472	0.681737	0.268757	Unmethylated
LOC100113681	4.64821	6.05233	10.2793	12.0137	4.01533	4.78309	0.995194	-0.0313588	0.97532	0.978498	0.00209235	Unmethylated
LOC100113683	0	0	14.0172	0	0	0	1	-4.803	0.0979436	0.0358223	NA	Unmethylated
LOC100113685	1217.83	1273.41	1175.58	1145.3	1088.96	1070.46	0.736454	-0.149897	0.425204	0.901315	0.132854	Unmethylated
LOC100113687	178.956	562.867	379.399	292.333	305.968	357.775	0.810318	-0.229645	0.539852	0.852845	0.0913443	Methylated
LOC100113688	768.116	1159.63	946.629	876.999	799.05	972.881	0.851055	-0.117871	0.618804	0.921547	0.0700422	Methylated
LOC100113692	29.0513	58.1024	79.4308	29.0331	44.1686	35.3949	0.560641	-0.618872	0.217013	0.65118	0.251315	Methylated
LOC100113693	2517	2479.04	2164.26	2935.34	2736.04	2632.61	0.596383	0.213937	0.257803	1.15985	0.224475	Methylated
LOC100113694	950.558	1395.67	1725.05	999.138	1000.62	756.685	0.237032	-0.562978	0.0396169	0.676903	0.625192	Methylated
LOC100113695	6759.65	6201.22	6475.95	7536.58	7148.08	7041.67	0.6884	0.160634	0.361561	1.11778	0.162159	Methylated
LOC100113698	1952.25	2759.86	2176.4	2224.53	1600.51	2037.6	0.655825	-0.232739	0.323561	0.851018	0.183212	Methylated
LOC100113700	728.606	1153.58	916.725	777.886	619.163	752.858	0.438364	-0.380782	0.127111	0.768021	0.358165	Methylated
LOC100113702	45.32	42.3663	93.448	79.0901	77.0942	50.7008	0.882258	0.184927	0.68179	1.13676	0.0544044	Unmethylated
LOC100113703	8981.5	7789.36	6767.51	7571.62	7050.11	6644.67	0.765013	-0.146382	0.466792	0.903514	0.116331	Methylated
LOC100113704	239.383	317.142	428.927	261.298	254.572	235.328	0.503483	-0.39335	0.169722	0.76136	0.298015	Methylated
LOC100113706	31.3754	13.3151	30.8379	23.0262	28.1073	31.5684	0.943769	0.125805	0.825076	1.09112	0.0251344	Unmethylated
LOC100113711	3815.02	4437.57	4334.12	4213.8	3411.42	3633.24	0.728371	-0.161001	0.413118	0.894404	0.137647	Methylated
LOC100113714	0	0	0	0	0.803065	0	1	0.704024	1	1.62904	NA	Unmethylated
LOC100113718	309.106	792.856	811.129	536.611	594.268	476.396	0.767197	-0.251548	0.471517	0.839995	0.115093	Methylated
LOC100113719	524.085	722.649	755.995	456.52	725.971	501.268	0.688451	-0.249785	0.362008	0.841022	0.162127	Methylated
LOC100113720	2496.09	3996.96	3782.78	2959.37	2299.18	2857.42	0.50386	-0.340579	0.170123	0.789725	0.29769	Methylated
LOC100113722	2802.87	2297.47	1842.8	2222.53	3120.71	3241.02	0.566822	0.306407	0.223001	1.23662	0.246553	Unmethylated
LOC100113726	63291.1	53072.9	49279.8	60289.7	49598.9	55062.9	0.99531	-0.00604187	0.976073	0.995821	0.00204162	Unmethylated
LOC100113728	6688.77	7799.04	8360.8	6951.92	5472.89	5983.65	0.438859	-0.31184	0.127743	0.805614	0.357675	Methylated
LOC100113730	2212.55	1591.76	1556.84	2148.45	1599.71	2437.46	0.73022	0.20633	0.414932	1.15375	0.136546	Methylated
LOC100113736	332.347	417.611	668.153	530.604	361.379	581.624	0.957554	0.0534339	0.86781	1.03773	0.0188368	Unmethylated
LOC100113741	273.082	269.934	367.251	378.431	543.675	286.985	0.517738	0.409326	0.179465	1.32807	0.28589	Methylated
LOC100113743	498.52	600.392	632.643	581.662	615.951	451.524	0.92001	-0.0704206	0.767159	0.95236	0.0362075	Methylated
LOC100113748	317.24	415.19	623.298	278.317	329.257	158.799	0.157974	-0.823187	0.0198882	0.565192	0.801414	Methylated
LOC100113749	41822.2	38918.9	39364.1	36904	34635.4	32619.7	0.587383	-0.20551	0.245689	0.867232	0.231079	Methylated
LOC100113753	1834.88	1546.98	1629.73	2073.36	1473.62	1803.23	0.876441	0.0940785	0.667366	1.06738	0.0572772	Unmethylated
LOC100113756	46.4821	21.7884	45.7895	44.0502	135.718	45.9177	0.349799	0.985069	0.0796483	1.97941	0.456181	Methylated
LOC100113758	328.861	692.387	758.798	453.516	399.123	445.784	0.484272	-0.455971	0.156154	0.72902	0.314911	Unmethylated
LOC100113759	2.3241	0	1.86896	4.00456	2.4092	2.86985	1	1.12519	0.515622	2.1813	NA	Unmethylated
LOC100113760	90.64	125.889	108.4	190.217	458.55	266.896	0.00240276	1.49662	5.85e-05	2.82181	2.61929	Methylated
LOC100113764	1366.57	1117.26	1087.74	1073.22	1259.21	1150.81	0.956111	-0.0356991	0.864554	0.975559	0.0194916	Methylated
LOC100113767	574.054	531.395	488.733	666.759	542.872	587.363	0.737842	0.172793	0.426898	1.12724	0.132036	Unmethylated
LOC100113768	4805.08	3380.83	4182.73	5130.84	7822.66	6328.99	0.0924341	0.640645	0.00855722	1.55903	1.03417	Methylated
LOC100113772	230.086	82.3118	242.965	248.283	270.633	236.285	0.593024	0.441304	0.253455	1.35783	0.226927	Unmethylated
LOC100113776	701.879	798.908	938.218	734.837	659.316	667.719	0.603184	-0.243148	0.265465	0.8449	0.21955	Methylated
LOC100113778	90.64	84.7327	67.2826	79.0901	120.46	66.9633	0.89054	0.140873	0.708196	1.10257	0.0503464	Methylated
LOC100113783	6315.75	6141.91	5954.51	6720.65	5482.53	5895.64	0.96789	-0.0248031	0.894778	0.982955	0.0141741	Methylated
LOC100113785	3008.55	3971.54	3384.69	3466.95	2727.21	3313.72	0.823333	-0.124561	0.560445	0.917283	0.0844245	Methylated
LOC100113789	554.299	942.954	776.553	702.8	799.05	771.991	0.999576	0.000263581	0.999142	1.00018	0.000184057	Unmethylated
LOC100113790	2.3241	3.6314	0	3.00342	0	0	1	-0.997181	0.702763	0.500978	NA	Unmethylated
LOC100113791	20311.5	12778.9	9765.32	13794.7	12552.7	13904.4	0.910476	-0.0903988	0.74629	0.939263	0.0407317	Unmethylated
LOC100113792	116.205	226.357	157.927	154.176	203.979	178.888	0.912574	0.103741	0.751829	1.07456	0.039732	Methylated
LOC100113798	8765.36	8116.18	8237.44	9179.45	9764.47	9436.08	0.647614	0.176117	0.313464	1.12984	0.188684	Unmethylated
LOC100113804	998.202	1191.1	1106.42	1102.26	844.021	999.666	0.751999	-0.162237	0.448787	0.893639	0.123783	Methylated
LOC100113807	1120.22	1286.73	1193.33	1185.35	1117.06	1171.86	0.928437	-0.0514274	0.788125	0.964981	0.0322477	Methylated
LOC100113811	166.173	390.981	284.082	530.604	222.449	480.222	0.493184	0.551272	0.16174	1.46538	0.306991	Unmethylated
LOC100113816	293.999	453.925	400.892	446.509	368.607	433.348	0.863427	0.11945	0.64298	1.08632	0.0637744	Unmethylated
LOC100113818	305.62	131.941	172.879	200.228	143.749	49.7441	0.532144	-0.632614	0.190506	0.645007	0.273971	Methylated
LOC100113821	6.97231	2.42093	1.86896	28.0319	4.01533	15.3059	0.281336	2.0796	0.0523346	4.22691	0.550774	Unmethylated
LOC100113822	132.474	163.413	110.269	198.226	322.029	222.892	0.0696648	0.875709	0.00561764	1.83491	1.15699	Unmethylated
LOC100113823	171.984	265.092	196.241	228.26	295.528	223.849	0.719407	0.241546	0.400894	1.18226	0.143025	Methylated
LOC100113824	1043.52	760.173	917.66	1004.14	840.006	909.744	0.984326	0.0167374	0.939941	1.01167	0.00686112	Methylated
LOC100113825	70.8852	65.3652	86.9067	70.0798	85.1249	68.8765	0.996043	0.00457197	0.984668	1.00317	0.00172202	Methylated
LOC100113828	2295.05	1275.83	1848.4	2073.36	1944.22	1629.12	0.942577	0.0592041	0.821197	1.04189	0.0256832	Unmethylated
LOC100113831	352.102	593.129	782.16	508.579	594.268	543.359	0.94179	-0.0702355	0.817991	0.952482	0.0260459	Methylated
LOC100113833	8.13436	2.42093	0	7.00798	4.01533	0.956618	1	0.196891	0.900506	1.14623	NA	Unmethylated
LOC100113834	1.16205	0	0	3.00342	0.803065	0	1	1.68615	0.601044	3.21797	NA	Unmethylated
LOC100113835	1.16205	1.21047	14.0172	15.0171	17.6674	12.436	0.511652	1.42266	0.175726	2.68079	0.291025	Unmethylated
LOC100113839	821.571	1041	1040.08	1022.16	960.466	937.486	0.993919	0.00837793	0.968092	1.00582	0.00264911	Methylated
LOC100113840	1084.19	1178.99	1240.06	1057.2	808.687	874.349	0.382096	-0.354962	0.0949227	0.78189	0.417827	Methylated
LOC100113842	1315.44	1135.42	1524.14	1088.24	1152.4	1169.94	0.62638	-0.221355	0.290892	0.85776	0.203162	Methylated
LOC100113844	1064.44	882.43	1149.41	853.973	807.08	727.03	0.354423	-0.375164	0.081278	0.771018	0.450478	Methylated
LOC100113848	16.2687	10.8942	11.2138	25.0285	12.046	4.78309	0.963078	0.12281	0.880714	1.08885	0.0163384	Unmethylated
LOC100113849	1382.84	2034.8	1639.08	1631.86	1594.89	1521.98	0.882258	-0.0905297	0.681858	0.939178	0.0544044	Methylated
LOC100113850	4741.17	5287.32	5939.56	4744.4	3935.82	4323.91	0.454566	-0.296372	0.137228	0.814297	0.342403	Methylated
LOC100113852	5.81026	19.3675	24.2965	36.041	109.217	38.2647	0.0640743	1.88632	0.00487044	3.6969	1.19332	Methylated
LOC100113853	2721.53	1042.21	1532.55	3029.45	4158.27	3396.95	0.0423994	0.999018	0.00279319	1.99864	1.37264	Unmethylated
LOC100113854	10.4585	12.1047	0.93448	4.00456	12.046	19.1324	0.82634	0.60164	0.566839	1.51744	0.082841	Unmethylated
LOC100113855	19.7549	3.6314	19.6241	6.00684	28.1073	12.436	0.967263	0.115587	0.893451	1.08342	0.0144553	Methylated
LOC100113858	305.62	382.508	330.806	327.373	236.904	386.474	0.893232	-0.100749	0.712531	0.932549	0.0490356	Unmethylated
LOC100113863	55.7785	22.9989	33.6413	30.0342	32.1226	11.4794	0.647821	-0.60732	0.313927	0.656415	0.188545	Methylated
LOC100113866	224.276	192.464	197.175	247.282	248.95	383.604	0.324056	0.518944	0.0691467	1.43291	0.48938	Unmethylated
LOC100113870	1198.08	1187.47	995.222	1034.18	811.096	1005.41	0.594302	-0.246071	0.255181	0.84319	0.225993	Methylated
LOC100113875	1482.78	1036.16	1369.95	1113.27	1321.04	973.837	0.735873	-0.190306	0.424142	0.87642	0.133197	Methylated
LOC100113876	73.2093	141.625	211.193	121.138	228.874	78.4427	0.996043	0.00795487	0.984611	1.00553	0.00172202	Methylated
LOC100113883	95.2882	107.732	129.893	182.208	313.195	198.977	0.0245087	1.06017	0.00125549	2.08518	1.61068	Methylated
LOC100113884	1763.99	2460.88	2119.4	2098.39	1955.46	1985.94	0.904085	-0.0709507	0.736004	0.95201	0.0437907	Methylated
LOC100113885	3.48616	2.42093	0	4.00456	0.803065	1.91324	1	0.197923	0.914193	1.14705	NA	Unmethylated
LOC100113886	2934.18	2765.92	2491.32	3151.59	2165.87	2618.26	0.945857	-0.0458382	0.835254	0.968727	0.0241746	Methylated
LOC100113887	2523.98	1480.4	1765.23	1491.7	1618.98	1808.96	0.690848	-0.229866	0.363835	0.852714	0.160617	Unmethylated
LOC100113889	1200.4	738.385	759.733	650.741	664.135	537.619	0.243688	-0.542272	0.0415226	0.686689	0.613167	Unmethylated
LOC100113891	0	0	0	0	0	0	1	NA	1	NA	NA	Unmethylated
LOC100113898	524.085	584.656	493.406	512.584	521.189	568.231	0.998351	0.000425466	0.997051	1.00029	0.000716819	Methylated
LOC100113901	97.6123	119.836	178.486	151.172	250.556	204.716	0.340316	0.612933	0.0754205	1.52936	0.468118	Methylated
LOC100113902	829.705	512.028	869.067	628.716	972.512	418.042	0.888401	-0.130557	0.700931	0.913479	0.0513907	Methylated
LOC100113907	998.202	1149.94	1269.96	1224.39	1123.49	1048.45	0.991678	-0.00963001	0.963051	0.993347	0.00362913	Methylated
LOC100113908	350.94	445.452	370.989	449.512	367.804	343.426	0.99473	-0.00815222	0.97303	0.994365	0.00229477	Methylated
LOC100113909	411.366	444.241	825.146	457.521	557.327	365.428	0.702886	-0.285039	0.37793	0.82072	0.153115	Unmethylated
LOC100113911	290.513	297.775	266.327	361.412	362.985	308.988	0.578094	0.274994	0.235142	1.20999	0.238001	Methylated
LOC100113912	1195.75	1354.51	1224.17	1341.53	1631.03	1345	0.667609	0.194349	0.337943	1.14421	0.175478	Methylated
LOC100113915	3.48616	14.5256	5.60688	12.0137	8.03065	15.3059	0.795622	0.58873	0.514947	1.50392	0.0992934	Unmethylated
LOC100113917	248.679	159.782	306.51	362.413	518.78	340.556	0.134458	0.771545	0.0152933	1.7071	0.871412	Unmethylated
LOC100113919	3064.33	2465.72	1670.85	2189.49	1882.38	2111.26	0.717619	-0.219625	0.397187	0.858789	0.144106	Methylated
LOC100113920	55.7785	26.6303	29.9034	66.0752	127.687	66.9633	0.109994	1.22045	0.011087	2.33019	0.958631	Methylated
LOC100113921	94.1262	47.2082	24.2965	96.1095	191.933	110.011	0.116601	1.27236	0.0121865	2.41557	0.933299	Methylated
LOC100113923	914.535	1302.46	1232.58	1194.36	958.86	1087.67	0.887296	-0.090391	0.695423	0.939268	0.0519316	Methylated
LOC100113924	6459.85	6578.89	6161.96	5770.57	5936.26	6358.64	0.851324	-0.0878922	0.619459	0.940896	0.0699053	Methylated
LOC100113925	4269.38	5197.75	5561.09	4351.96	3269.28	3667.67	0.294387	-0.412936	0.056742	0.751093	0.531081	Methylated
LOC100113931	5926.46	7842.62	8952.32	6614.53	4704.36	5495.77	0.329464	-0.43446	0.0711563	0.739971	0.482192	Methylated
LOC100113933	1324.74	1555.45	1171.84	1524.74	1388.5	1511.46	0.810522	0.127251	0.540394	1.09221	0.091235	Methylated
LOC100113938	189.414	300.196	349.496	227.259	377.441	222.892	0.988505	-0.0196716	0.95278	0.986457	0.00502123	Methylated
LOC100113939	793.681	714.176	962.515	719.82	1034.35	712.68	0.996524	-0.00205174	0.992523	0.998579	0.00151208	Methylated
LOC100113941	192.901	169.465	192.503	196.223	218.434	209.499	0.787795	0.16954	0.502175	1.1247	0.103587	Methylated
LOC100113942	61.5887	29.0512	39.2482	34.0388	21.6828	7.65294	0.392032	-1.03683	0.0996592	0.487397	0.406679	Methylated
LOC100113951	1083.03	1240.73	1337.24	1275.45	1359.59	1170.9	0.925878	0.055875	0.783262	1.03949	0.0334462	Methylated
LOC100113954	169.66	82.3118	81.2998	66.0752	125.278	96.6184	0.852957	-0.206685	0.622166	0.866526	0.069073	Methylated
LOC100113955	5788.18	6248.43	5725.56	5820.63	4722.83	5220.26	0.690848	-0.17224	0.364019	0.887464	0.160617	Methylated
LOC100113956	67.399	122.257	170.075	64.073	185.508	89.9221	0.955161	-0.0827348	0.860723	0.944266	0.0199233	Unmethylated
LOC100113958	2.3241	0	3.73792	0	0	12.436	1	1.01634	0.638692	2.02279	NA	Unmethylated
LOC100113961	877.349	693.598	1034.47	804.917	898.63	709.811	0.863488	-0.110924	0.643293	0.925995	0.0637435	Methylated
LOC100113962	13672.7	19670.1	17922.4	14594.6	11064.6	13055.9	0.335661	-0.405111	0.0735361	0.755178	0.474099	Methylated
LOC100113967	2.3241	0	7.47584	2.00228	4.01533	0.956618	1	-0.503409	0.764969	0.705438	NA	Unmethylated
LOC100113968	9.29641	13.3151	12.1482	7.00798	0	0	0.385211	-2.34487	0.0964523	0.196844	0.414301	Unmethylated
LOC100113969	1.16205	0	1.86896	2.00228	0	0	1	-0.639002	0.839774	0.642157	NA	Unmethylated
LOC100113970	2.3241	0	0	1.00114	0.803065	2.86985	1	1.02721	0.687146	2.03807	NA	Unmethylated
LOC100113972	19.7549	10.8942	12.1482	0	4.01533	0	0.103899	-3.33164	0.0102162	0.0993291	0.983389	Unmethylated
LOC100113973	152.229	88.3641	103.727	188.214	152.582	190.367	0.2817	0.625113	0.052448	1.54233	0.550212	Unmethylated
LOC100113974	84.8298	77.4699	122.417	72.0821	108.414	28.6985	0.68743	-0.443533	0.360427	0.735332	0.162772	Methylated
LOC100113975	583.35	393.402	339.216	296.337	413.579	340.556	0.600004	-0.323431	0.262084	0.799167	0.221846	Unmethylated
LOC100113977	5649.9	4593.72	3381.88	3490.98	3377.69	4069.45	0.534551	-0.316828	0.193422	0.802833	0.272011	Unmethylated
LOC100113979	199.873	146.467	231.751	174.198	281.073	148.276	0.952033	0.0623886	0.853955	1.04419	0.0213478	Methylated
LOC100113985	173.146	234.831	423.32	191.218	235.298	191.324	0.569438	-0.429935	0.225826	0.742295	0.244554	Unmethylated
LOC100113992	69.7231	188.833	134.565	171.195	49.79	143.493	0.942577	-0.111313	0.821062	0.925745	0.0256832	Unmethylated
LOC100113993	440.418	325.616	344.823	582.664	791.822	401.78	0.175541	0.67804	0.0241383	1.59996	0.755621	Methylated
LOC100113994	282.379	415.19	497.144	308.351	502.719	269.766	0.872093	-0.144204	0.6592	0.904878	0.0594374	Methylated
LOC100113998	421.825	353.456	492.471	742.846	1036.76	617.975	0.0184273	0.918907	0.000843966	1.89068	1.73454	Methylated
LOC100113999	31.3754	16.9465	47.6585	93.106	163.825	70.7897	0.0123484	1.76331	0.000481125	3.39475	1.90839	Methylated
LOC100114001	0	0	12.1482	1.00114	0	0	1	-3.63832	0.209139	0.0803074	NA	Unmethylated
LOC100114003	287.027	279.618	347.627	258.294	253.769	166.452	0.433957	-0.430783	0.12475	0.741859	0.362553	Methylated
LOC100114005	44.158	186.412	99.0549	111.127	110.02	95.6618	0.971732	-0.0555532	0.905665	0.962225	0.0124536	Methylated
LOC100114006	11520.6	10142.5	12250.1	11106.6	9354.91	10097.1	0.742846	-0.150333	0.434341	0.901043	0.129101	Methylated
LOC100114008	764.63	886.062	1369.95	884.007	857.674	783.47	0.66275	-0.259293	0.33231	0.835498	0.17865	Methylated
LOC100114009	160.363	200.938	191.568	249.284	367.001	238.198	0.194481	0.629358	0.0290287	1.54688	0.711122	Methylated
LOC100114014	2.3241	0	0	0	0	0	1	-2.19059	0.474758	0.219062	NA	Unmethylated
LOC100114017	937.776	1369.04	1031.67	1237.41	934.768	1201.51	0.987442	0.0151106	0.950255	1.01053	0.00548844	Unmethylated
LOC100114022	0	0	9.3448	1.00114	0	0.956618	1	-2.30041	0.37359	0.203006	NA	Unmethylated
LOC100114023	10.4585	16.9465	14.0172	33.0376	24.092	25.8287	0.384608	1.00073	0.0960566	2.00102	0.414982	Unmethylated
LOC100114025	277.73	302.617	311.182	490.559	486.657	463.96	0.0272016	0.692463	0.00147001	1.61604	1.56541	Unmethylated
LOC100114027	5405.86	8160.97	10688.6	6907.87	4933.23	5295.84	0.341474	-0.501318	0.0759365	0.706461	0.466643	Methylated
LOC100114031	252.165	164.624	180.355	360.41	379.047	237.241	0.157937	0.710775	0.019822	1.63668	0.801515	Methylated
LOC100114033	112.719	82.3118	102.793	219.25	292.316	141.579	0.0249333	1.13346	0.00128536	2.19384	1.60322	Methylated
LOC100114034	0	0	3.73792	4.00456	1.60613	0	1	0.542354	0.829507	1.45635	NA	Unmethylated
LOC100114035	56.9405	152.519	107.465	84.0958	142.946	111.924	0.938922	0.0994075	0.811564	1.07133	0.0273706	Methylated
LOC100114036	2367.1	2324.1	2203.5	2547.9	2991.42	2865.07	0.438364	0.285836	0.126736	1.21912	0.358165	Unmethylated
LOC100114041	7275.61	8102.87	8700.01	6811.76	6598.79	6437.08	0.44072	-0.278829	0.129172	0.82426	0.355838	Methylated
LOC100114042	460.172	593.129	692.45	461.526	375.031	432.391	0.314711	-0.461552	0.0638708	0.726205	0.502088	Unmethylated
LOC100114043	3365.3	3770.6	4102.37	3707.22	3156.05	2865.07	0.647013	-0.208296	0.311825	0.865559	0.189087	Methylated
LOC100114044	284.703	407.927	291.558	327.373	332.469	466.83	0.771686	0.195758	0.48009	1.14533	0.112559	Methylated
LOC100114046	12.7826	2.42093	6.54136	5.0057	6.42452	0.956618	0.787795	-0.804043	0.502226	0.572742	0.103587	Unmethylated
LOC100114049	4.64821	0	0	0	2.4092	0	1	-0.912714	0.775306	0.531185	NA	Unmethylated
LOC100114050	234.734	467.24	450.42	552.629	544.478	517.53	0.397473	0.486019	0.102409	1.40057	0.400693	Unmethylated
LOC100114052	73.2093	81.1013	108.4	137.156	154.188	98.5317	0.393194	0.567108	0.100368	1.48155	0.405393	Unmethylated
LOC100114054	2.3241	3.6314	0	10.0114	13.6521	1.91324	0.443145	2.14888	0.130153	4.43483	0.353454	Methylated
LOC100114055	2363.61	2341.04	2781.95	1936.21	2165.06	1965.85	0.421927	-0.303395	0.11796	0.810343	0.374763	Methylated
LOC100114058	878.511	1280.67	1343.78	983.12	850.446	964.271	0.511652	-0.324761	0.175659	0.798431	0.291025	Methylated
LOC100114064	597.295	878.799	1243.79	743.847	1428.65	845.65	0.870901	0.150006	0.655765	1.10957	0.0600311	Methylated
LOC100114065	8.13436	0	5.60688	8.00912	2.4092	5.73971	0.958426	0.218128	0.869907	1.16322	0.0184413	Unmethylated
LOC100114066	21494.5	16041.1	16876.7	19886.6	19170	18401.5	0.888037	0.0785862	0.697592	1.05598	0.0515688	Unmethylated
LOC100114070	1038.87	953.848	1095.21	960.093	1221.46	898.264	0.996043	-0.0036054	0.986679	0.997504	0.00172202	Methylated
LOC100114072	5172.29	4194.27	4113.58	3757.28	2946.45	3647.58	0.332564	-0.381083	0.0722221	0.767861	0.478125	Methylated
LOC100114076	1516.48	2316.83	1386.77	2143.44	1802.08	2312.15	0.646287	0.261804	0.310729	1.19898	0.189574	Methylated
LOC100114077	15.1067	24.2093	42.0516	28.0319	26.5011	38.2647	0.91324	0.178769	0.753992	1.13192	0.0394152	Unmethylated
LOC100114080	31.3754	35.1035	42.0516	15.0171	8.03065	22.9588	0.226404	-1.24902	0.0368085	0.420735	0.645116	Unmethylated
LOC100114081	4806.25	4171.27	4288.33	3816.35	4180.76	3901.09	0.716488	-0.156906	0.394325	0.896947	0.144791	Methylated
LOC100114082	47.6441	12.1047	44.8551	8.00912	28.1073	9.56618	0.406193	-1.18699	0.108705	0.439217	0.391267	Unmethylated
LOC100114083	926.155	840.064	996.156	1466.67	1775.58	1347.87	0.015759	0.732519	0.000667028	1.66154	1.80247	Unmethylated
LOC100114084	618.212	1060.37	694.319	674.768	604.708	710.767	0.669164	-0.25338	0.339811	0.838929	0.174467	Methylated
LOC100114090	697.231	1060.37	1151.28	832.949	632.815	629.455	0.340452	-0.474044	0.0754876	0.719944	0.467945	Methylated
LOC100114091	419.501	618.549	413.975	582.664	514.765	518.487	0.809733	0.155086	0.53809	1.11349	0.091658	Methylated
LOC100114093	2532.11	1349.67	1502.64	1691.93	1823.76	1500.93	0.893769	-0.101885	0.713312	0.931815	0.0487745	Methylated
LOC100114094	1114.41	1309.73	1524.14	1279.46	1082.53	1020.71	0.650117	-0.223558	0.316737	0.85645	0.187008	Methylated
LOC100114095	70.8852	18.157	56.0688	56.0638	84.3218	30.6118	0.882127	0.236774	0.679149	1.17835	0.054469	Methylated
LOC100114099	0	0	2.80344	1.00114	0	0	1	-1.53285	0.705758	0.345594	NA	Unmethylated
LOC100114100	19455.1	17365.4	16737.5	18631.2	14933	16520.8	0.85102	-0.0967304	0.617899	0.93515	0.0700602	Methylated
LOC100114102	67.399	124.678	156.993	107.122	99.5801	101.402	0.854128	-0.183503	0.62531	0.880562	0.0684768	Unmethylated
LOC100114104	6513.3	7969.71	8250.53	6385.27	5786.89	5288.18	0.303065	-0.380793	0.0595999	0.768015	0.518465	Methylated
LOC100114105	934.29	503.554	269.13	499.569	498.703	835.128	0.932296	0.103762	0.798229	1.07457	0.0304463	Unmethylated
LOC100114107	3846.39	5404.74	9864.38	4136.71	3383.31	3517.48	0.132611	-0.792491	0.0148097	0.577346	0.877422	Methylated
LOC100114108	2698.28	3498.25	3504.3	2729.11	2903.88	2914.82	0.694058	-0.182603	0.368128	0.881112	0.158604	Methylated
LOC100114110	402.07	510.817	245.768	506.577	497.097	651.457	0.376376	0.516154	0.0921945	1.43014	0.424378	Methylated
LOC100114112	1562.96	1634.13	1157.82	1288.47	1592.48	1553.55	0.972314	0.0267385	0.906782	1.01871	0.0121935	Methylated
LOC100114113	1960.38	2113.48	2014.74	2269.58	2140.97	2220.31	0.783501	0.123069	0.495729	1.08905	0.105961	Unmethylated
LOC100114115	37.1857	49.6291	78.4964	98.1117	276.254	76.5294	0.071604	1.44564	0.00589532	2.72384	1.14506	Methylated
LOC100114116	3087.57	2305.94	3296.85	2899.3	3758.34	2809.59	0.841444	0.123482	0.598709	1.08936	0.0749749	Methylated
LOC100114118	448.552	712.965	549.474	423.482	415.185	517.53	0.536915	-0.335124	0.195967	0.792716	0.270095	Methylated
LOC100114119	154.553	131.941	199.979	165.188	221.646	153.059	0.854474	0.149202	0.627625	1.10896	0.0683012	Methylated
LOC100114121	5604.58	6416.69	7729.09	5538.31	5194.23	4707.52	0.374365	-0.3553	0.0908892	0.781707	0.426705	Methylated
LOC100114125	287.027	520.501	744.781	451.514	290.71	383.604	0.526116	-0.465101	0.186548	0.72442	0.278918	Methylated
LOC100114126	170.822	150.098	242.965	108.123	127.687	84.1824	0.122403	-0.818216	0.0132712	0.567143	0.912208	Unmethylated
LOC100114127	921.507	1220.15	735.436	896.02	807.08	870.522	0.797156	-0.160201	0.518489	0.8949	0.0984565	Methylated
LOC100114131	517.113	705.702	765.339	628.716	545.281	618.932	0.805953	-0.149985	0.531189	0.90126	0.09369	Methylated
LOC100114136	1.16205	0	0	2.00228	0	0.956618	1	1.31666	0.698454	2.49088	NA	Unmethylated
LOC100114137	880.835	1589.34	1454.05	1558.78	1043.98	1489.45	0.945367	0.060123	0.833107	1.04255	0.0243994	Unmethylated
LOC100114138	1567.61	1315.78	1608.24	1011.15	1210.22	1062.8	0.193949	-0.451666	0.0288797	0.731198	0.712313	Unmethylated
LOC100114139	9.29641	1.21047	5.60688	4.00456	1.60613	14.3493	0.938113	0.298358	0.80985	1.22974	0.0277448	Unmethylated
LOC100114140	0	0	5.60688	1.00114	0.803065	0.956618	1	-1.0563	0.663517	0.480865	NA	Unmethylated
LOC100114141	6373.85	7441.95	10874.5	5678.47	5062.52	5034.68	0.0965487	-0.646369	0.00910586	0.638886	1.01525	Methylated
LOC100114143	406.718	618.549	816.736	433.494	595.071	443.871	0.619573	-0.323401	0.283435	0.799184	0.207907	Methylated
LOC100114144	98.7744	208.2	285.951	206.235	269.83	198.977	0.854474	0.185546	0.627193	1.13725	0.0683012	Methylated
LOC100114146	378.829	358.298	375.661	366.417	519.583	429.522	0.646761	0.242276	0.311125	1.18286	0.189256	Methylated
LOC100114147	51.1303	83.5222	45.7895	147.168	260.996	140.623	0.00245763	1.61152	6.11e-05	3.05573	2.60948	Unmethylated
LOC100114149	214.98	315.932	131.762	256.292	201.569	266.896	0.889747	0.131363	0.705821	1.09533	0.0507335	Unmethylated
LOC100114150	1495.56	1514.29	1457.79	1695.93	1484.06	1533.46	0.882127	0.0771962	0.680744	1.05497	0.054469	Unmethylated
LOC100114151	14732.5	15452.8	14878.8	16435.7	20111.2	18500	0.423425	0.288708	0.11878	1.22155	0.373223	Methylated
LOC100114153	327.699	271.145	565.361	628.716	1198.98	695.461	0.029015	1.11473	0.00160915	2.16555	1.53738	Unmethylated
LOC100114154	0	0	0	1.00114	0.803065	0	1	1.57915	0.575058	2.98794	NA	Unmethylated
LOC100114157	1836.04	2397.94	2929.6	2012.29	1658.33	1589.9	0.319904	-0.445814	0.0667864	0.73417	0.494981	Unmethylated
LOC100114158	3987	3750.03	4197.69	4144.72	3280.52	3416.08	0.773513	-0.138786	0.482543	0.908283	0.111532	Methylated
LOC100114159	0	1.21047	0.93448	1.00114	0	2.86985	1	0.83558	0.756529	1.78457	NA	Unmethylated
LOC100114160	37.1857	50.8396	27.0999	72.0821	57.8207	63.1368	0.354371	0.751959	0.0811311	1.68408	0.450542	Unmethylated
LOC100114161	1465.35	1999.69	2457.68	1616.84	1787.62	1705.65	0.704125	-0.213156	0.37942	0.862648	0.15235	Unmethylated
LOC100114163	411.366	140.414	128.958	606.691	936.374	541.446	0.00644729	1.61614	0.000209218	3.06553	2.19062	Unmethylated
LOC100114164	16373.3	10011.8	14686.3	11314.9	12335.9	11790.3	0.691613	-0.212727	0.365172	0.862904	0.160137	Methylated
LOC100114168	9.29641	0	4.6724	9.01026	6.42452	9.56618	0.772711	0.83278	0.481372	1.78111	0.111983	Unmethylated
LOC100114169	21869.8	30442	34451.5	24714.1	17726.1	24594.7	0.452786	-0.372206	0.135728	0.7726	0.344107	Methylated
LOC100114171	6293.67	1929.48	2256.77	4271.86	4656.17	5911.9	0.543947	0.501927	0.202253	1.4161	0.264443	Unmethylated
LOC100114173	8.13436	2.42093	3.73792	8.00912	2.4092	4.78309	0.986527	0.0811252	0.944943	1.05784	0.00589084	Unmethylated
LOC100114177	5.81026	12.1047	1.86896	2.00228	1.60613	0	1	-2.43895	0.115238	0.184418	NA	Unmethylated
LOC100114179	165.011	142.835	175.682	252.287	409.563	221.935	0.0720354	0.870591	0.00598862	1.82841	1.14245	Methylated
LOC100114180	891.294	889.693	440.14	834.951	619.966	1012.1	0.859371	0.152066	0.635854	1.11116	0.0658194	Methylated
LOC100114181	1173.67	1612.34	1651.23	1584.8	1337.1	1475.11	0.988303	-0.0134922	0.952049	0.990691	0.00510997	Methylated
LOC100114182	288.189	387.349	361.644	395.45	520.386	361.602	0.589584	0.301322	0.247697	1.23227	0.229454	Methylated
LOC100114184	324.212	453.925	466.306	395.45	792.625	542.402	0.431511	0.476148	0.122871	1.39102	0.365008	Methylated
LOC100114185	614.725	438.189	868.132	450.513	901.842	542.402	0.988505	-0.0200276	0.952732	0.986214	0.00502123	Methylated
LOC100114187	108.071	278.407	226.144	226.258	145.355	212.369	0.951845	-0.0703526	0.852269	0.952405	0.0214336	Methylated
LOC100114190	23.241	6.05233	15.8862	17.0194	16.8644	16.2625	0.946332	0.147116	0.83771	1.10735	0.0239564	Methylated
LOC100114193	7300.01	8772.25	7755.25	9876.25	9945.16	9313.63	0.419589	0.290158	0.116813	1.22277	0.377176	Methylated
LOC100114194	787.871	1124.52	908.315	787.897	763.715	678.242	0.454953	-0.338846	0.137529	0.790673	0.342033	Methylated
LOC100114195	733.255	1169.31	891.494	774.882	757.29	705.028	0.52623	-0.320389	0.186699	0.800854	0.278824	Methylated
LOC100114198	2942.31	2919.65	1704.49	2449.79	1804.49	2470.94	0.806377	-0.169882	0.533391	0.888916	0.093462	Unmethylated
LOC100114199	1894.14	2468.14	3630.46	1804.05	2791.45	2214.57	0.735873	-0.23112	0.424161	0.851973	0.133197	Methylated
LOC100114201	4.64821	0	0.93448	11.0125	1.60613	0	1	1.17506	0.547864	2.25803	NA	Unmethylated
LOC100114203	348.616	613.707	596.199	406.463	404.745	419.955	0.560774	-0.340614	0.217395	0.789705	0.251212	Methylated
LOC100114205	1329.39	771.067	954.105	1524.74	2483.88	2456.6	0.0063643	1.08189	0.000205835	2.11681	2.19625	Methylated
LOC100114206	2.3241	0	5.60688	3.00342	0	8.60956	1	0.520062	0.774236	1.43402	NA	Unmethylated
LOC100114209	116.205	153.729	154.189	141.161	161.416	104.271	0.950993	-0.0594037	0.850478	0.959661	0.0218225	Methylated
LOC100114211	368.37	418.822	403.696	323.368	367.001	326.207	0.642999	-0.227773	0.307044	0.853952	0.19179	Unmethylated
LOC100114213	23.241	29.0512	17.7551	54.0616	61.0329	35.3949	0.184358	1.11225	0.0262172	2.16183	0.734339	Methylated
LOC100114217	0	0	0.93448	0	0.803065	0	1	-0.257749	1	0.836392	NA	Unmethylated
LOC100114220	8222.68	10335	11824.9	8406.57	6696.76	7593.63	0.294387	-0.420835	0.056718	0.746992	0.531081	Methylated
LOC100114222	3.48616	0	0.93448	4.00456	5.62146	5.73971	1	1.80568	0.244717	3.49593	NA	Unmethylated
LOC100114225	11512.4	13114.2	13636.9	12367.1	9825.5	10369.7	0.583079	-0.232817	0.241178	0.850972	0.234273	Methylated
LOC100114227	3389.7	2728.39	3588.4	2887.29	3347.18	2626.87	0.810158	-0.131467	0.539431	0.912903	0.0914305	Methylated
LOC100114230	2224.17	2038.43	2222.19	1781.03	1491.29	1742	0.288692	-0.371289	0.0549814	0.773092	0.539565	Methylated
LOC100114233	416.015	551.973	570.968	599.683	869.72	951.835	0.126973	0.653665	0.0139445	1.57316	0.89629	Methylated
LOC100114234	0	0	0	0	0	0	1	NA	1	NA	NA	Unmethylated
LOC100114237	92.9641	47.2082	29.9034	7.00798	11.2429	6.69633	0.00105881	-2.75496	2.13e-05	0.148141	2.97518	Methylated
LOC100114239	67.399	66.5757	96.2515	92.1049	44.1686	126.274	0.882127	0.183665	0.680502	1.13577	0.054469	Unmethylated
LOC100114241	113.881	204.569	172.879	197.225	228.874	183.671	0.647614	0.312259	0.313684	1.24165	0.188684	Methylated
LOC100114243	769.278	1178.99	978.401	1093.25	1219.05	1216.82	0.587383	0.270255	0.245651	1.20602	0.231079	Methylated
LOC100114244	2109.12	1504.61	1638.14	2053.34	2861.32	3087.01	0.128144	0.607604	0.01413	1.52373	0.892303	Methylated
LOC100114246	2.3241	0	0	2.00228	4.01533	0	1	1.40202	0.599635	2.64272	NA	Unmethylated
LOC100114247	276.568	118.626	136.434	251.286	537.251	364.471	0.0637643	1.11867	0.00483042	2.17147	1.19542	Methylated
LOC100114249	10422.4	6537.73	5350.83	7724.8	5458.43	6824.51	0.832797	-0.157176	0.579993	0.896779	0.0794609	Methylated
LOC100114251	2088.21	2627.92	2144.63	1966.24	1777.99	1965.85	0.528918	-0.264805	0.188227	0.832311	0.276612	Methylated
LOC100114252	1006.34	1228.62	1169.97	1124.28	890.599	1021.67	0.743202	-0.165576	0.435437	0.891573	0.128893	Methylated
LOC100114253	3154.97	2153.42	2432.45	2838.23	2323.27	2796.19	0.955607	0.0397773	0.861285	1.02796	0.0197208	Methylated
LOC100114254	2383.37	2716.29	2694.11	2779.17	2622.01	2677.57	0.92489	0.0517243	0.778739	1.0365	0.0339098	Methylated
LOC100114260	0	0	0	0	0	0	1	NA	1	NA	NA	Unmethylated
LOC100114261	1809.31	2278.1	2251.16	2018.3	1823.76	1932.37	0.787964	-0.134656	0.502513	0.910887	0.103493	Unmethylated
LOC100114262	16283.8	13681.9	11879.1	15874.1	12108.6	15652.2	0.926158	0.0604361	0.784631	1.04278	0.0333147	Methylated
LOC100114263	89.478	44.7873	41.1171	120.137	125.278	94.7052	0.155001	0.959838	0.0192615	1.94509	0.809667	Unmethylated
LOC100114264	2464.71	2140.11	2289.48	1890.15	1901.66	1802.27	0.401115	-0.301497	0.104251	0.81141	0.396731	Methylated
LOC100114265	1963.87	2728.39	2752.04	2327.65	2175.5	2504.43	0.885616	-0.0873936	0.690788	0.941222	0.0527546	Methylated
LOC100114266	167.335	110.152	114.007	99.1129	85.928	91.8353	0.436974	-0.499638	0.125961	0.707284	0.359544	Methylated
LOC100114267	2900.48	2445.14	1844.66	2735.11	2652.52	2452.77	0.836107	0.125161	0.586953	1.09063	0.0777383	Methylated
LOC100114268	196.387	181.57	172.879	118.135	61.0329	100.445	0.0511723	-0.981867	0.00353988	0.506324	1.29097	Methylated
LOC100114269	2453.09	4154.32	3159.48	3180.62	2296.77	2804.8	0.683465	-0.237943	0.354862	0.847953	0.165284	Methylated
LOC100114270	2.3241	0	0	0	0	0	1	-2.19059	0.474758	0.219062	NA	Unmethylated
LOC100114271	233.572	119.836	72.8895	335.382	538.857	651.457	0.000755689	1.84254	1.4e-05	3.58641	3.12166	Methylated
LOC100114274	783.223	1422.3	1355	1159.32	999.013	1122.11	0.87222	-0.118504	0.66038	0.921142	0.0593742	Methylated
LOC100114276	288.189	388.56	411.171	269.307	293.119	269.766	0.432483	-0.387	0.123307	0.764718	0.364031	Methylated
LOC100114279	247.517	137.993	157.927	172.196	36.941	57.3971	0.263912	-1.03125	0.04712	0.489286	0.57854	Unmethylated
LOC100114280	46.4821	56.8919	42.9861	37.0422	70.6697	46.8743	0.949056	0.0860687	0.844942	1.06147	0.0227082	Methylated
LOC100114281	3095.71	2410.04	2123.14	1962.23	1938.6	2134.21	0.433957	-0.337947	0.124743	0.791166	0.362553	Unmethylated
LOC100114282	113.881	76.2594	84.1032	128.146	289.907	132.97	0.117834	1.0095	0.0123707	2.01322	0.92873	Methylated
LOC100114283	1158.57	1469.51	1630.67	1616.84	3527.06	2314.06	0.0863777	0.808425	0.00783717	1.7513	1.0636	Methylated
LOC100114285	16740.5	19628.9	24099.3	18824.4	16470.1	16135.3	0.614047	-0.233627	0.277907	0.850494	0.211798	Methylated
LOC100114288	988.906	1309.73	1580.21	1110.26	1008.65	894.438	0.453464	-0.364731	0.136361	0.776613	0.343457	Methylated
LOC100114289	0	0	6.54136	0	0	3.82647	1	-0.800129	0.777811	0.574298	NA	Unmethylated
LOC100114294	6275.08	4960.49	4604.19	4436.05	5586.12	5034.68	0.904085	-0.072995	0.73594	0.950662	0.0437907	Methylated
LOC100114297	194.063	56.8919	82.2343	128.146	126.884	89.9221	0.973097	0.0513945	0.91047	1.03627	0.0118438	Methylated
LOC100114298	31.3754	22.9989	38.3137	46.0524	22.4858	63.1368	0.686351	0.497555	0.35892	1.41182	0.163454	Unmethylated
LOC100114300	547.326	175.518	246.703	374.426	668.15	352.992	0.553079	0.526475	0.208261	1.44041	0.257212	Methylated
LOC100114301	39.5098	27.8407	42.9861	86.0981	214.418	107.141	0.00176639	1.88403	3.93e-05	3.69105	2.75291	Methylated
LOC100114302	4.64821	0	0	1.00114	0	1.91324	1	-0.67683	0.80801	0.625538	NA	Unmethylated
LOC100114305	79.0195	147.677	149.517	94.1072	124.475	89.9221	0.741375	-0.285918	0.432401	0.82022	0.129962	Unmethylated
LOC100114306	67.399	72.628	61.6757	68.0775	44.1686	72.703	0.908435	-0.127141	0.742588	0.915644	0.0417064	Methylated
LOC100114310	21736.2	11724.6	9577.49	11215.8	10907.2	12365.2	0.627287	-0.319484	0.291632	0.801356	0.202534	Unmethylated
LOC100114311	603.105	261.461	320.527	661.754	1211.02	1080.02	0.00714341	1.31772	0.00023646	2.49271	2.14609	Methylated
LOC100114312	25.5651	7.2628	12.1482	7.00798	7.22759	19.1324	0.845674	-0.432721	0.605849	0.740863	0.0727972	Unmethylated
LOC100114313	12.7826	0	3.73792	7.00798	4.01533	1.91324	0.933715	-0.354126	0.801065	0.782344	0.0297858	Methylated
LOC100114314	25869.6	21994.2	16397.3	21098	19108.9	21913.2	0.945049	-0.0488579	0.830482	0.966701	0.0245458	Methylated
LOC100114316	73.2093	227.568	128.024	140.16	132.506	143.493	0.976749	-0.0419135	0.917636	0.971366	0.0102172	Unmethylated
LOC100114321	8.13436	0	0.93448	7.00798	3.21226	14.3493	0.63797	1.44594	0.302645	2.72441	0.1952	Unmethylated
LOC100114322	0	1.21047	1.86896	3.00342	0.803065	0	1	0.278185	0.912352	1.21267	NA	Unmethylated
LOC100114323	4262.41	6340.43	6085.34	5821.63	11303.1	9052.48	0.173767	0.649523	0.0235737	1.56865	0.760033	Methylated
LOC100114324	447.39	174.307	153.255	142.162	200.766	170.278	0.479614	-0.592617	0.153087	0.663139	0.319108	Methylated
LOC100114325	110.395	39.9454	57.9378	61.0695	47.3808	17.2191	0.53772	-0.728324	0.196553	0.603605	0.269443	Methylated
LOC100114326	3737.16	1580.87	1123.25	1542.76	1583.64	1763.05	0.628954	-0.397471	0.293794	0.759188	0.201381	Unmethylated
LOC100114327	627.508	614.917	607.412	580.661	1484.87	721.29	0.354765	0.591935	0.0814872	1.50727	0.45006	Methylated
LOC100114328	1402.6	1183.84	898.97	1728.97	2560.17	2750.28	0.00550704	1.01465	0.000169463	2.02042	2.25908	Methylated
LOC100114329	94.1262	116.205	93.448	111.127	80.3065	120.534	0.972977	0.0375715	0.909619	1.02638	0.0118973	Unmethylated
LOC100114330	441.58	395.823	318.658	413.471	367.001	418.999	0.942929	0.0539923	0.821967	1.03813	0.0255211	Methylated
LOC100114331	2785.44	3326.36	2503.47	2765.15	2660.55	2727.32	0.886799	-0.0793743	0.693154	0.946468	0.052175	Methylated
LOC100114333	316.078	254.198	305.575	464.529	806.277	573.971	0.00431613	1.07504	0.000123198	2.10679	2.36491	Unmethylated
LOC100114334	1628.03	1844.75	1659.64	1487.69	1448.73	1395.71	0.534337	-0.244457	0.192918	0.844133	0.272184	Methylated
LOC100114335	0	0	1.86896	4.00456	0.803065	0	1	1.29815	0.652823	2.45914	NA	Unmethylated
LOC100114338	14555.9	12955.6	11659.5	13708.6	10091.3	12195	0.824198	-0.122004	0.563932	0.91891	0.0839685	Methylated
LOC100114339	109.233	196.096	129.893	157.179	113.232	220.979	0.857504	0.175098	0.632111	1.12904	0.0667636	Unmethylated
LOC100114340	1142.3	794.066	484.995	656.748	1002.23	1020.71	0.870901	0.147139	0.656071	1.10737	0.0600311	Unmethylated
LOC100114341	683.286	545.921	459.764	687.783	917.903	749.032	0.286344	0.480614	0.054043	1.39534	0.543112	Methylated
LOC100114343	1099.3	1531.24	1195.2	1106.26	1023.91	977.664	0.509716	-0.299636	0.174137	0.812457	0.292672	Methylated
LOC100114345	1136.49	1120.89	821.408	940.071	1109.84	1080.98	0.973798	0.0250174	0.912077	1.01749	0.0115312	Methylated
LOC100114347	9.29641	7.2628	3.73792	14.016	1.60613	14.3493	0.83947	0.562105	0.59289	1.47642	0.0759947	Unmethylated
LOC100114348	399.746	520.501	726.091	430.49	512.356	328.12	0.555437	-0.37382	0.21045	0.771736	0.255365	Methylated
LOC100114351	20889	12519.9	11288.5	14599.6	11993.8	13984.8	0.845382	-0.139471	0.605273	0.907852	0.0729468	Methylated
LOC100114352	0	0	0	0	0	2.86985	1	2.24206	0.463163	4.73072	NA	Unmethylated
LOC100114354	130.15	53.2605	93.448	86.0981	171.856	96.6184	0.72351	0.358571	0.406199	1.28216	0.140556	Methylated
LOC100114357	140.608	121.047	96.2515	169.193	216.025	181.757	0.179918	0.667586	0.0251308	1.58841	0.744925	Methylated
LOC100114358	2355.48	1740.65	1730.66	2020.3	1541.88	2259.53	0.997714	-0.00133547	0.995491	0.999075	0.000993742	Unmethylated
LOC100114359	691.421	623.39	537.326	660.752	644.058	637.108	0.91064	0.0689635	0.746825	1.04896	0.0406534	Methylated
LOC100114360	0	4.84187	0.93448	1.00114	3.21226	7.65294	1	1.06027	0.537273	2.08532	NA	Unmethylated
LOC100114361	45.32	89.5746	77.5619	52.0593	33.7287	93.7486	0.8482	-0.246194	0.612169	0.843117	0.0715018	Unmethylated
LOC100114364	33.6995	4.84187	6.54136	4.00456	8.83372	14.3493	0.758224	-0.723338	0.457611	0.605695	0.120202	Methylated
LOC100114366	128.988	159.782	107.465	151.172	247.344	139.666	0.53273	0.446128	0.191372	1.36238	0.273493	Methylated
LOC100114369	155.715	131.941	137.369	78.0889	123.672	75.5728	0.320904	-0.611999	0.0675312	0.65429	0.493625	Methylated
LOC100114373	1500.21	757.752	852.246	1090.24	974.118	1035.06	0.996043	-0.00488636	0.986464	0.996619	0.00172202	Unmethylated
LOC100114374	388.125	653.652	812.063	489.558	468.187	528.053	0.614177	-0.320255	0.278493	0.800929	0.211706	Methylated
LOC100114375	2498.41	3106.06	2545.52	2503.85	2005.25	2166.74	0.500334	-0.287871	0.167219	0.81911	0.30074	Methylated
LOC100114376	9.29641	0	4.6724	2.00228	12.046	3.82647	0.928843	0.363561	0.790333	1.2866	0.0320578	Methylated
LOC100114382	141.77	78.6804	119.613	169.193	272.239	137.753	0.233305	0.768849	0.03869	1.70391	0.632076	Methylated
LOC100114386	542.678	570.13	569.099	585.667	596.677	419.955	0.920101	-0.0696991	0.767517	0.952837	0.0361644	Methylated
LOC100114387	6.97231	0	6.54136	5.0057	0	18.1757	0.8541	0.764503	0.62433	1.69878	0.0684915	Unmethylated
LOC100114388	20212.7	13740	14818.1	17074.4	16011.5	18161.4	0.910386	0.0714632	0.745967	1.05078	0.0407743	Unmethylated
LOC100114390	2156.77	2539.56	1871.76	1767.01	2063.88	2081.6	0.770361	-0.151346	0.477427	0.90041	0.113306	Methylated
LOC100114392	2.3241	4.84187	2.80344	1.00114	4.01533	1.91324	1	-0.501335	0.733846	0.706453	NA	Unmethylated
LOC100114393	127.826	131.941	121.482	162.185	83.5188	115.751	0.940849	-0.0793913	0.816026	0.946457	0.02648	Unmethylated
LOC100114394	227.762	165.834	129.893	201.229	234.495	228.632	0.589738	0.346599	0.249015	1.27156	0.229341	Methylated
LOC100114395	266.11	346.194	417.713	401.457	326.044	395.083	0.863488	0.122207	0.643726	1.0884	0.0637435	Methylated
LOC100114396	6144.93	4231.79	5328.41	3424.9	10898.4	6422.73	0.603184	0.40167	0.265589	1.32104	0.21955	Methylated
LOC100114397	5.81026	0	4.6724	6.00684	0.803065	11.4794	0.83702	0.784857	0.588839	1.72292	0.0772641	Unmethylated
LOC100114399	823.895	1039.79	670.022	827.943	462.565	653.37	0.523028	-0.382456	0.183696	0.76713	0.281475	Unmethylated
LOC100114401	377.667	167.044	229.882	338.385	582.222	405.606	0.187957	0.776711	0.0271511	1.71322	0.725942	Methylated
LOC100114402	60.4267	72.628	65.4136	108.123	151.779	144.449	0.0326752	1.02871	0.00188661	2.04019	1.48578	Unmethylated
LOC100114404	112.719	100.469	104.662	137.156	242.526	156.885	0.164605	0.757762	0.0215805	1.69087	0.783558	Methylated
LOC100114408	1956.9	964.742	1713.84	247.282	428.837	191.324	4e-08	-2.41656	7.82e-11	0.187302	7.39777	Unmethylated
LOC100114409	212.655	215.463	290.623	225.257	432.049	218.109	0.718619	0.284896	0.399011	1.21832	0.143501	Methylated
LOC100114411	615.887	895.746	882.15	821.936	686.621	686.852	0.84416	-0.1253	0.603024	0.916814	0.0735753	Methylated
LOC100114413	7889.17	5627.46	4382.71	4886.57	3770.39	4759.17	0.412985	-0.415905	0.113174	0.749549	0.384065	Methylated
LOC100114414	777.413	1136.63	1260.61	1014.15	1014.27	928.876	0.879397	-0.102704	0.674294	0.931286	0.0558149	Methylated
LOC100114417	1162.05	1275.83	1412.93	1188.35	1011.06	1040.8	0.56445	-0.249579	0.221387	0.841142	0.248374	Methylated
LOC100114419	9.29641	3.6314	7.47584	4.00456	33.7287	9.56618	0.560058	1.21861	0.216043	2.32722	0.251767	Unmethylated
LOC100114420	498.52	721.438	717.681	830.946	750.866	768.164	0.581219	0.277841	0.238821	1.21238	0.23566	Methylated
LOC100114421	951.72	1327.88	1112.97	1029.17	893.811	1024.54	0.686351	-0.202953	0.358967	0.86877	0.163454	Methylated
LOC100114424	175.47	157.361	159.796	324.369	525.205	287.942	0.00320469	1.20879	8.51e-05	2.31143	2.49421	Methylated
LOC100114425	0	0	2.80344	0	0	0.956618	1	-1.53264	0.698399	0.345644	NA	Unmethylated
LOC100114426	338.157	616.128	619.561	586.668	534.038	524.227	0.943488	0.0631085	0.823834	1.04471	0.0252636	Methylated
LOC100114427	5996.19	5571.78	5505.02	4612.25	4703.55	5207.83	0.539914	-0.2333	0.198527	0.850687	0.267675	Unmethylated
LOC100114428	5279.2	1878.64	1752.15	2413.75	3452.38	2612.52	0.952033	-0.0714127	0.853808	0.951706	0.0213478	Methylated
LOC100114430	1967.35	2055.37	1426.02	1861.12	1729.8	1824.27	0.994081	-0.00855346	0.969055	0.994089	0.00257811	Methylated
LOC100114431	2.3241	0	5.60688	5.0057	0	0.956618	1	-0.448357	0.825549	0.732877	NA	Methylated
LOC100114432	2073.1	1261.31	1204.55	1142.3	1694.47	1523.89	0.946332	-0.0573969	0.838696	0.960997	0.0239564	Unmethylated
LOC100114433	4157.82	2059	2274.53	2814.2	3128.74	3425.65	0.854445	0.141939	0.625764	1.10339	0.068316	Unmethylated
LOC100114434	1614.09	1559.08	1638.14	1631.86	1492.9	1497.11	0.912945	-0.0581266	0.752927	0.960511	0.0395554	Unmethylated
LOC100114435	23.241	36.314	38.3137	67.0764	47.3808	34.4383	0.560641	0.601146	0.217162	1.51692	0.251315	Unmethylated
LOC100114436	2.3241	0	3.73792	2.00228	4.81839	0.956618	1	0.347499	0.842796	1.27235	NA	Unmethylated
LOC100114438	3623.28	1744.28	1464.33	1760	2040.59	2427.9	0.885779	-0.133208	0.691012	0.911802	0.0526746	Unmethylated
LOC100114441	520.599	101.679	405.565	57.065	277.057	55.4838	0.48519	-1.3986	0.156921	0.379297	0.314088	Unmethylated
LOC100114442	1816.29	1988.8	1755.89	2356.68	2980.17	2910.03	0.0643241	0.568766	0.00493565	1.48325	1.19163	Unmethylated
LOC100114445	2048.7	2407.62	2296.02	2023.3	1394.12	1979.24	0.482965	-0.323612	0.154943	0.799067	0.316085	Methylated
LOC100114446	19.7549	1.21047	5.60688	6.00684	19.2736	3.82647	0.969112	0.14353	0.897155	1.1046	0.0136261	Methylated
LOC100114448	0	0	0	4.00456	0	0	1	2.71958	0.399445	6.58679	NA	Unmethylated
LOC100114451	8.13436	9.68374	3.73792	8.00912	4.01533	4.78309	0.901275	-0.354604	0.729119	0.782084	0.0451426	Unmethylated
LOC100114454	1.16205	0	0	1.00114	0.803065	0	1	0.617595	0.866804	1.53432	NA	Methylated
LOC100114458	4722.58	5393.84	4692.03	4533.16	3779.22	4077.11	0.519234	-0.257321	0.180442	0.83664	0.284637	Methylated
LOC100114462	938.938	1246.78	809.26	1119.27	997.407	1116.37	0.861443	0.110865	0.639232	1.07988	0.0647735	Methylated
LOC100114465	2745.93	2164.31	2125.01	2479.82	2559.37	2381.02	0.889557	0.0770152	0.70449	1.05483	0.050826	Methylated
LOC100114466	1.16205	0	0	0	0	1.91324	1	0.69304	0.860048	1.61669	NA	Unmethylated
LOC100114467	1423.51	760.173	961.58	1239.41	478.627	410.389	0.497175	-0.563848	0.165383	0.676495	0.303491	Methylated
LOC100114468	944.748	518.08	677.498	795.906	1002.23	812.169	0.629872	0.286644	0.294496	1.2198	0.200748	Unmethylated
LOC100114470	2176.52	2034.8	2082.96	1644.87	1484.87	1370.83	0.112999	-0.484	0.0115525	0.714992	0.946927	Methylated
LOC100114473	8.13436	0	0.93448	14.016	2.4092	8.60956	0.63441	1.47057	0.299097	2.77131	0.19763	Unmethylated
LOC100114474	189.414	315.932	270.999	240.274	334.878	293.682	0.828565	0.163246	0.573877	1.1198	0.0816732	Methylated
LOC100114477	2.3241	0	1.86896	7.00798	3.21226	3.82647	1	1.71882	0.27454	3.29167	NA	Unmethylated
LOC100114478	277.73	595.55	417.713	386.44	398.32	359.688	0.827126	-0.173289	0.569185	0.886819	0.0824285	Unmethylated
LOC100114482	500.844	732.333	739.174	631.719	512.356	505.094	0.638274	-0.258873	0.303274	0.835741	0.194993	Methylated
LOC100114484	603.105	697.229	573.771	624.711	630.406	609.366	0.994968	-0.0067825	0.973938	0.99531	0.0021908	Methylated
LOC100114486	2306.67	2269.63	2110.99	2107.4	1562.76	1847.23	0.517248	-0.277595	0.178965	0.824965	0.286301	Methylated
LOC100114488	2211.38	2376.15	1747.48	2359.69	2353.78	2493.9	0.694058	0.186445	0.368723	1.13796	0.158604	Unmethylated
LOC100114489	5.81026	0	14.9517	9.01026	0.803065	6.69633	0.930997	-0.356561	0.79641	0.781024	0.0310515	Unmethylated
LOC100114490	230.086	457.557	389.678	351.4	424.821	361.602	0.92938	0.0791272	0.791761	1.05638	0.0318066	Methylated
LOC100114491	37.1857	35.1035	48.593	42.0479	94.7617	20.089	0.794571	0.378821	0.513203	1.30028	0.0998676	Methylated
LOC100114494	2566.97	2240.57	3076.31	2260.57	3606.57	3173.1	0.738285	0.19742	0.427474	1.14665	0.131776	Unmethylated
LOC100114497	1302.66	1928.27	1287.71	1711.95	2333.71	2394.42	0.258124	0.51161	0.0453553	1.42564	0.588171	Methylated
LOC100114499	288.189	536.237	498.078	435.496	400.729	404.649	0.910307	-0.0924143	0.745713	0.937952	0.040812	Methylated
LOC100114501	26.7272	39.9454	14.9517	63.0718	155.795	61.2236	0.022974	1.79191	0.00115444	3.46274	1.63876	Methylated
LOC100114504	8771.17	5827.19	5320	4891.57	4632.08	5214.53	0.339942	-0.434493	0.0751724	0.739954	0.468595	Unmethylated
LOC100114505	79.0195	170.676	128.024	90.1026	86.731	70.7897	0.402223	-0.608445	0.105235	0.655903	0.395533	Methylated
LOC100114506	651.911	601.602	604.609	408.465	776.564	670.589	0.997926	-0.00112819	0.996189	0.999218	0.00090166	Methylated
LOC100114508	248.679	286.881	340.151	258.294	261.799	305.161	0.901566	-0.0871767	0.729941	0.941363	0.0450026	Methylated
LOC100114509	51.1303	123.468	97.186	118.135	89.1402	130.1	0.742981	0.310607	0.435015	1.24023	0.129022	Unmethylated
LOC100114510	539.192	371.613	589.657	1119.27	1463.18	1124.03	5.67e-05	1.30386	5.97e-07	2.46888	4.24662	Unmethylated
LOC100114513	1.16205	0	3.73792	2.00228	7.22759	2.86985	1	1.26931	0.443128	2.41046	NA	Unmethylated
LOC100114518	837.839	1011.95	718.615	646.737	548.493	606.496	0.182482	-0.511169	0.0258454	0.701654	0.738779	Methylated
LOC100114520	6706.2	11321.5	6081.6	9206.48	4264.28	10872	0.993919	0.0138999	0.968785	1.00968	0.00264911	Methylated
LOC100114521	2340.37	2809.49	2482.91	2697.07	2130.53	2413.55	0.89054	-0.0760785	0.708242	0.948633	0.0503464	Methylated
LOC100114525	18.5928	12.1047	30.8379	29.0331	19.2736	9.56618	0.964079	-0.0992079	0.885605	0.933545	0.0158875	Methylated
LOC100114526	16.2687	0	2.80344	3.00342	0.803065	0.956618	1	-2.01449	0.23106	0.247502	NA	Unmethylated
LOC100114529	0	0	5.60688	5.0057	4.01533	0	1	0.652138	0.765533	1.57149	NA	Unmethylated
LOC100114531	1438.62	2451.2	1740	1764.01	1194.16	1738.18	0.668481	-0.261641	0.339319	0.834138	0.174911	Unmethylated
LOC100114533	12.7826	4.84187	15.8862	16.0182	16.0613	6.69633	0.936353	0.202155	0.805734	1.15042	0.0285602	Unmethylated
LOC100114535	1432.81	2114.69	2232.47	1977.25	1830.99	1765.92	0.943488	-0.0525374	0.82336	0.964239	0.0252636	Methylated
LOC100114536	2.3241	3.6314	0.93448	10.0114	0.803065	10.5228	0.580876	1.6449	0.238023	3.12726	0.235917	Unmethylated
LOC100114538	3217.72	3883.18	4621.01	3353.82	3377.69	3102.31	0.577707	-0.253524	0.234427	0.838845	0.238292	Methylated
LOC100114539	113.881	148.887	101.858	259.295	515.568	240.111	0.00230919	1.48033	5.59e-05	2.79012	2.63654	Methylated
LOC100114541	281.217	459.977	508.357	324.369	342.909	264.027	0.469688	-0.424584	0.146229	0.745054	0.32819	Methylated
LOC100114542	16.2687	12.1047	11.2138	24.0274	44.9716	21.0456	0.30279	1.19452	0.0594143	2.28869	0.518859	Methylated
LOC100114544	959.855	1140.26	1745.61	905.031	1165.25	780.6	0.446597	-0.43209	0.132079	0.741187	0.350084	Methylated
LOC100114545	6463.33	5479.78	4857.43	5689.48	4696.32	5288.18	0.855369	-0.100113	0.629319	0.93296	0.0678464	Methylated
LOC100114546	72.0472	119.836	107.465	94.1072	118.051	117.664	0.882127	0.14034	0.679674	1.10216	0.054469	Methylated
LOC100114548	15.1067	6.05233	0	4.00456	17.6674	4.78309	0.92689	0.344061	0.785578	1.26932	0.0329716	Unmethylated
LOC100114549	7843.85	8265.07	7168.4	7417.45	6434.16	8344.58	0.901566	-0.0686142	0.729942	0.953553	0.0450026	Methylated
LOC100114551	299.809	254.198	404.63	274.312	555.721	242.981	0.867101	0.162863	0.649909	1.11951	0.0619302	Methylated
LOC100114552	2511.19	1982.74	2839.89	1903.17	3036.39	2087.34	0.938876	-0.0616354	0.811302	0.958177	0.0273916	Methylated
LOC100114554	567.081	521.711	507.423	567.646	860.083	714.594	0.342645	0.425395	0.0764946	1.34294	0.465155	Methylated
LOC100114556	125.502	211.832	297.165	171.195	150.976	165.495	0.609119	-0.382584	0.272211	0.767062	0.215298	Methylated
LOC100114558	8204.09	9841.1	10726.9	8985.23	7469.31	7960.02	0.587261	-0.237005	0.245166	0.848505	0.231169	Methylated
LOC100114560	998.202	850.958	1174.64	1166.33	1007.04	986.273	0.924542	0.0626431	0.777564	1.04438	0.0340733	Unmethylated
LOC100114561	424.149	371.613	583.116	385.439	396.714	350.122	0.605085	-0.28563	0.267523	0.820383	0.218184	Unmethylated
LOC100114563	412.528	577.393	614.888	766.873	1162.04	896.351	0.0358113	0.8159	0.00215676	1.7604	1.44598	Methylated
LOC100114564	1122.54	213.042	169.141	531.605	1015.88	1168.03	0.670933	0.851969	0.341695	1.80496	0.173321	Unmethylated
LOC100114566	2412.42	4334.68	4181.8	2769.15	2240.55	3277.37	0.47846	-0.399361	0.152381	0.758194	0.320154	Unmethylated
LOC100114567	55.7785	73.8385	23.362	55.0627	56.2146	78.4427	0.796341	0.317901	0.516835	1.24652	0.0989008	Methylated
LOC100114569	12065.6	6915.4	6895.53	10214.6	9547.64	10853.8	0.686351	0.242677	0.359007	1.18319	0.163454	Methylated
LOC100114572	3740.64	4676.03	5580.72	5562.33	6200.47	7055.06	0.306774	0.426828	0.0610951	1.34427	0.513182	Methylated
LOC100114574	1604.79	1566.34	1861.48	1612.84	1433.47	1485.63	0.745889	-0.1516	0.439055	0.900251	0.127326	Unmethylated
LOC100114575	177.794	376.455	377.53	255.291	241.723	278.376	0.731173	-0.26608	0.416022	0.831576	0.13598	Methylated
LOC100114576	1615.25	1899.22	1516.66	1774.02	1139.55	1570.77	0.77961	-0.166142	0.489562	0.891223	0.108122	Unmethylated
LOC100114577	165.011	204.569	277.541	345.393	798.247	386.474	0.0178149	1.24099	0.000808187	2.36361	1.74922	Methylated
LOC100114578	59.2646	41.1559	49.5275	80.0912	103.595	54.5272	0.402337	0.669734	0.105322	1.59078	0.39541	Methylated
LOC100114579	98.7744	282.039	303.706	154.176	190.326	204.716	0.738956	-0.31858	0.428184	0.801859	0.131382	Methylated
LOC100114581	2168.39	2495.98	2707.19	2214.52	2030.95	2159.09	0.632928	-0.203106	0.297927	0.868679	0.198646	Methylated
LOC100114582	111.557	317.142	280.344	222.253	382.259	232.458	0.815012	0.239838	0.548501	1.18086	0.088836	Methylated
LOC100114583	51.1303	19.3675	14.9517	37.0422	24.092	13.3927	0.92294	-0.193982	0.772916	0.874189	0.0348265	Unmethylated
LOC100114585	25454.7	24008.4	22749	26194.8	21446.7	23291.7	0.966469	-0.0257851	0.890701	0.982286	0.0148122	Methylated
LOC100114586	87.1539	75.049	39.2482	129.147	79.5034	167.408	0.225249	0.904104	0.0365229	1.87138	0.647337	Unmethylated
LOC100114588	4844.59	3317.89	2210.05	3910.45	2507.17	4144.07	0.983721	0.0261354	0.934095	1.01828	0.00712794	Unmethylated
LOC100114590	3.48616	0	3.73792	8.00912	2.4092	0.956618	1	0.630508	0.698897	1.54811	NA	Unmethylated
LOC100114592	10795.5	14938.4	17101	12548.3	10997.2	10777.3	0.501176	-0.319668	0.167693	0.801254	0.300009	Methylated
LOC100114593	103.423	175.518	170.075	144.164	79.5034	117.664	0.60693	-0.398998	0.2702	0.758385	0.216862	Unmethylated
LOC100114594	1404.92	1280.67	1297.99	1226.4	1333.09	1002.54	0.747973	-0.161111	0.442501	0.894336	0.126114	Methylated
LOC100114595	384.639	349.825	472.847	440.502	433.655	297.508	0.95774	-0.0440397	0.868595	0.969935	0.0187523	Unmethylated
LOC100114596	3791.77	3562.4	4375.24	4126.7	4204.05	3329.03	0.992929	-0.00867727	0.966419	0.994003	0.00308196	Methylated
LOC100114598	2774.98	1785.44	2103.52	1970.24	1896.84	1818.53	0.651901	-0.229054	0.318946	0.853194	0.185818	Methylated
LOC100114599	520.599	732.333	598.067	583.665	354.152	481.179	0.48519	-0.38414	0.156903	0.766235	0.314088	Unmethylated
LOC100114600	5927.63	6019.65	4910.69	5571.34	4381.52	5445.07	0.80348	-0.130684	0.528183	0.913398	0.0950252	Methylated
LOC100114603	1332.87	2282.94	1984.84	1877.14	1016.68	2080.64	0.835936	-0.171331	0.586517	0.888023	0.0778269	Unmethylated
LOC100114606	979.61	725.07	748.519	925.053	1017.48	728.943	0.847284	0.123429	0.609533	1.08932	0.0719712	Methylated
LOC100114607	2.3241	0	0	9.01026	1.60613	6.69633	1	2.9315	0.112333	7.62901	NA	Unmethylated
LOC100114609	1289.88	1060.37	1181.18	965.099	1087.35	931.746	0.577917	-0.242734	0.234661	0.845142	0.238134	Methylated
LOC100114610	8.13436	15.7361	20.5586	33.0376	18.4705	27.7419	0.543124	0.822255	0.201653	1.76817	0.265101	Unmethylated
LOC100114611	402.07	539.868	444.813	459.523	593.465	509.877	0.765017	0.173506	0.468091	1.1278	0.116329	Methylated
LOC100114612	1.16205	1.21047	0	1.00114	0.803065	3.82647	1	1.28136	0.571379	2.43068	NA	Unmethylated
LOC100114613	10355	7153.86	6317.09	8019.13	6281.58	7548.67	0.849316	-0.124924	0.613989	0.917052	0.0709306	Methylated
LOC100114614	127.826	137.993	118.679	126.144	159.81	129.143	0.887519	0.113355	0.696125	1.08174	0.0518223	Methylated
LOC100114615	126.664	174.307	194.372	170.194	229.677	154.972	0.841182	0.163625	0.597427	1.1201	0.0751102	Methylated
LOC100114618	442.742	439.4	332.675	379.432	305.968	389.344	0.770896	-0.176308	0.478622	0.884965	0.113004	Methylated
LOC100114621	1.16205	7.2628	8.41032	3.00342	6.42452	11.4794	0.928437	0.304486	0.787954	1.23498	0.0322477	Unmethylated
LOC100114622	90.64	9.68374	113.072	30.0342	73.0789	25.8287	0.643975	-0.726413	0.308429	0.604405	0.191131	Unmethylated
LOC100114630	132.474	221.515	229.882	150.171	164.628	114.794	0.511652	-0.442892	0.175752	0.735658	0.291025	Methylated
LOC100114633	104.585	85.9432	192.503	155.177	281.073	186.541	0.333585	0.698235	0.0726437	1.62252	0.476793	Unmethylated
LOC100114636	1378.19	1577.24	1577.4	1477.68	1769.96	1731.48	0.783609	0.135542	0.496197	1.09851	0.105901	Methylated
LOC100114637	4722.58	5569.36	4397.66	4719.37	3676.43	4499.93	0.696219	-0.187902	0.370551	0.877881	0.157254	Methylated
LOC100114638	1653.6	1908.91	2105.38	1935.2	1461.58	1539.2	0.688451	-0.199874	0.361986	0.870627	0.162127	Methylated
LOC100114640	285.865	559.236	448.551	502.572	454.535	476.396	0.845234	0.148024	0.604712	1.10805	0.0730231	Unmethylated
LOC100114641	4045.1	2960.8	2440.86	3447.93	3716.59	3882.91	0.675005	0.226009	0.346513	1.16959	0.170693	Methylated
LOC100114642	225.438	348.614	357.906	341.389	178.28	242.024	0.694058	-0.293159	0.368252	0.816113	0.158604	Unmethylated
LOC100114643	485.738	509.607	445.747	407.464	828.763	610.322	0.561238	0.358866	0.218026	1.28242	0.250853	Methylated
LOC100114644	3.48616	1.21047	0	0	0	0	1	-3.20784	0.30416	0.108229	NA	Unmethylated
LOC100114651	52.2923	22.9989	55.1343	74.0844	122.066	67.9199	0.196628	1.01446	0.0295987	2.02014	0.706356	Methylated
LOC100114652	125.502	54.471	66.3481	96.1095	101.186	48.7875	0.99911	0.000835688	0.998531	1.00058	0.000386882	Methylated
LOC100114654	221.952	204.569	173.813	193.22	138.127	154.972	0.618062	-0.304169	0.281797	0.809908	0.208968	Unmethylated
LOC100114656	271.92	359.509	443.878	358.408	499.506	293.682	0.90863	0.0987284	0.743156	1.07083	0.0416129	Methylated
LOC100114657	1493.24	1704.34	1634.41	1442.64	1401.35	1361.27	0.621748	-0.200444	0.286109	0.870282	0.206385	Methylated
LOC100114658	1236.42	1936.75	2288.54	1675.91	1535.46	1344.05	0.659188	-0.262072	0.326954	0.833889	0.180991	Methylated
LOC100114663	6184.44	6690.25	5857.32	4668.32	4138.19	5309.23	0.233957	-0.408219	0.0389505	0.753553	0.630864	Methylated
LOC100114664	62.7508	76.2594	71.0205	153.174	222.449	189.41	0.000397509	1.42923	6.18e-06	2.69303	3.40065	Methylated
LOC100114665	1186.45	794.066	1134.46	883.006	1398.94	824.605	0.996203	-0.00368343	0.989435	0.99745	0.00165202	Methylated
LOC100114667	1.16205	0	0	1.00114	3.21226	4.78309	1	2.93609	0.206758	7.65334	NA	Unmethylated
LOC100114668	2361.29	2692.08	2567.02	2525.88	2183.53	2396.33	0.83947	-0.100994	0.593441	0.932391	0.0759947	Methylated
LOC100114669	6422.66	8068.97	6788.07	6321.2	5060.11	5783.71	0.440618	-0.310031	0.128892	0.806624	0.355938	Methylated
LOC100114670	173.146	61.7338	120.548	46.0524	89.1402	43.0478	0.224365	-0.992102	0.0362725	0.502745	0.649045	Methylated
LOC100114672	1845.34	2025.11	1713.84	2044.33	1875.96	2041.42	0.851711	0.094482	0.619973	1.06768	0.0697075	Unmethylated
LOC100114674	74.3713	72.628	84.1032	78.0889	84.3218	70.7897	0.994395	0.0122405	0.97023	1.00852	0.00244092	Unmethylated
LOC100114675	668.18	249.356	329.872	253.288	503.522	340.556	0.861443	-0.183747	0.639304	0.880414	0.0647735	Methylated
LOC100114676	173.146	123.468	85.9722	109.124	112.429	105.228	0.798984	-0.224056	0.521326	0.856155	0.0974618	Unmethylated
LOC100114679	0	0	5.60688	3.00342	0	0	1	-0.938801	0.755092	0.521666	NA	Unmethylated
LOC100114680	783.223	1209.26	1007.37	1007.15	693.848	882.002	0.71922	-0.216199	0.400044	0.860831	0.143138	Methylated
LOC100114685	1989.43	1994.85	1776.45	1900.16	1418.21	2024.2	0.852635	-0.108844	0.621293	0.927331	0.0692367	Unmethylated
LOC100114687	1.16205	0	0	2.00228	3.21226	8.60956	1	3.5524	0.0868794	11.7322	NA	Unmethylated
LOC100114688	736.741	486.608	683.105	950.082	1598.1	971.924	0.0369241	0.884814	0.00228021	1.84653	1.43269	Unmethylated
LOC100114689	1403.76	1143.89	1029.8	1066.21	1710.53	1640.6	0.581069	0.304745	0.238633	1.2352	0.235772	Methylated
LOC100114690	46.4821	25.4198	33.6413	47.0536	19.2736	20.089	0.845897	-0.294265	0.607262	0.815487	0.0726827	Unmethylated
LOC100114692	489.224	476.924	357.906	353.402	396.714	395.083	0.710234	-0.207833	0.385539	0.865837	0.148598	Methylated
LOC100114694	849.46	480.555	496.209	617.703	457.747	581.624	0.856383	-0.140262	0.630158	0.907354	0.0673321	Unmethylated
LOC100114695	96.4503	35.1035	32.7068	62.0707	79.5034	52.614	0.854474	0.246529	0.626549	1.18635	0.0683012	Methylated
LOC100114697	68.5611	47.2082	29.9034	98.1117	237.707	179.844	0.00211867	1.83121	4.97e-05	3.55834	2.67394	Methylated
LOC100114701	231.248	210.621	177.551	203.231	148.567	154.016	0.636743	-0.292329	0.30075	0.816583	0.196036	Unmethylated
LOC100114702	259.138	162.203	129.893	207.236	380.653	99.4883	0.772533	0.321006	0.481171	1.2492	0.112083	Methylated
LOC100114703	6.97231	1.21047	5.60688	14.016	1.60613	21.0456	0.568688	1.39564	0.22433	2.63106	0.245126	Unmethylated
LOC100114704	2062.64	2463.3	2291.35	2142.44	1699.29	1909.41	0.570581	-0.245527	0.226788	0.843507	0.243683	Methylated
LOC100114706	36.0236	21.7884	45.7895	19.0217	20.0766	24.8721	0.541242	-0.70215	0.199427	0.614655	0.266608	Unmethylated
LOC100114707	2082.4	2364.04	2836.15	2067.35	1571.6	1701.82	0.259773	-0.447807	0.045885	0.733157	0.585406	Methylated
LOC100114709	784.385	538.658	619.561	628.716	469.793	292.725	0.433957	-0.481809	0.124442	0.716079	0.362553	Methylated
LOC100114710	335.833	311.09	481.257	246.28	305.165	230.545	0.295832	-0.529494	0.0571501	0.692798	0.528955	Methylated
LOC100114711	68.5611	68.9966	75.6929	131.149	106.808	94.7052	0.286344	0.639377	0.0539246	1.55766	0.543112	Unmethylated
LOC100114713	448.552	259.04	431.73	376.429	638.437	601.713	0.403046	0.504471	0.105724	1.4186	0.394645	Methylated
LOC100114714	660.045	729.912	852.246	544.62	670.559	636.151	0.559147	-0.276546	0.215248	0.825565	0.252474	Methylated
LOC100114717	2313.64	1078.53	927.005	1547.76	2509.58	2661.31	0.341871	0.637741	0.0760992	1.55589	0.466138	Methylated
LOC100114718	4.64821	16.9465	21.493	30.0342	69.8667	22.9588	0.213903	1.50669	0.0336386	2.84158	0.669783	Unmethylated
LOC100114723	59.2646	39.9454	82.2343	65.0741	154.992	73.6596	0.45379	0.693444	0.136521	1.61714	0.343146	Methylated
LOC100114726	498.52	259.04	397.154	657.749	1242.34	834.171	0.00504781	1.24372	0.0001523	2.36809	2.2969	Unmethylated
LOC100114727	181.28	171.886	120.548	184.21	168.644	155.929	0.896514	0.105666	0.718837	1.07599	0.047443	Methylated
LOC100114728	398.584	484.187	441.075	437.498	440.08	445.784	0.99911	-0.000374053	0.998507	0.999741	0.000386882	Methylated
LOC100114730	40.6718	12.1047	42.9861	44.0502	27.3042	48.7875	0.833911	0.317857	0.583154	1.24648	0.0788802	Unmethylated
LOC100114731	27.8892	13.3151	12.1482	24.0274	14.4552	11.4794	0.967263	-0.0933377	0.893297	0.937352	0.0144553	Unmethylated
LOC100114734	34.8616	29.0512	14.9517	43.049	7.22759	7.65294	0.827939	-0.449126	0.572926	0.732486	0.0820016	Unmethylated
LOC100114736	1851.15	1726.13	2335.27	2623.99	3413.03	2585.74	0.146317	0.544205	0.0173091	1.45822	0.834705	Methylated
LOC100114737	9484.67	6657.57	6296.53	7257.26	6259.09	7409.01	0.873524	-0.100721	0.662977	0.932567	0.0587253	Methylated
LOC100114742	235.896	81.1013	76.6274	172.196	240.92	208.543	0.445817	0.661874	0.131783	1.58214	0.350843	Unmethylated
LOC100114743	19.7549	31.4721	10.2793	78.0889	10.4398	46.8743	0.427429	1.14235	0.12089	2.20741	0.369136	Unmethylated
LOC100114744	45.32	21.7884	42.9861	38.0433	83.5188	43.0478	0.598097	0.580887	0.259777	1.49577	0.223228	Methylated
LOC100114749	746.037	549.552	527.981	530.604	694.651	571.101	0.98345	-0.0206935	0.933276	0.985759	0.00724774	Methylated
LOC100114751	371.857	438.189	433.599	520.593	715.531	447.697	0.37596	0.437794	0.0918944	1.35453	0.424858	Methylated
LOC100114752	440.418	1135.42	1232.58	744.848	759.7	755.728	0.693264	-0.313609	0.366818	0.804626	0.159101	Methylated
LOC100114754	1675.68	1918.59	1877.37	1425.62	1270.45	1306.74	0.153281	-0.451142	0.0188149	0.731464	0.814512	Methylated
LOC100114755	3792.94	2802.23	2228.74	2398.73	3066.1	2710.1	0.873524	-0.109926	0.662513	0.926636	0.0587253	Methylated
LOC100114756	363.722	617.338	553.212	495.564	371.819	442.914	0.724826	-0.228392	0.407017	0.853586	0.139766	Methylated
LOC100114757	0	0	0	0	0	0	1	NA	1	NA	NA	Unmethylated
LOC100114758	246.355	64.1548	98.1204	134.153	284.285	140.623	0.683872	0.454382	0.35567	1.3702	0.165025	Methylated
LOC100114759	1382.84	1680.13	2169.86	1450.65	1822.96	1631.99	0.887953	-0.0933822	0.697237	0.937323	0.05161	Methylated
LOC100114760	1443.27	1146.31	1208.28	901.026	774.958	901.134	0.0884727	-0.559661	0.00805606	0.678462	1.05319	Unmethylated
LOC100114761	2037.08	1952.48	2398.81	1367.56	1803.68	1615.73	0.278123	-0.416319	0.0513745	0.749334	0.555763	Methylated
LOC100114763	75.5334	82.3118	92.5136	141.161	232.086	168.365	0.0159662	1.11339	0.000684464	2.16354	1.7968	Unmethylated
LOC100114764	15.1067	19.3675	20.5586	26.0296	62.6391	26.7853	0.328919	1.0724	0.0709671	2.10294	0.482911	Methylated
LOC100114765	1410.73	866.694	880.281	1375.57	2188.35	1865.41	0.0708588	0.782325	0.00576231	1.7199	1.14961	Methylated
LOC100114766	318.402	145.256	132.696	205.234	389.487	243.938	0.559147	0.494338	0.215245	1.40867	0.252474	Methylated
[truncated: 9,914 more rows]

## Sheet: EarlyBlastoderm-DEGs
Gene_ID	E.ctrl.rep1	E.ctrl.rep2	E.ctrl.rep3	E.RNAi.rep1	E.RNAi.rep2	E.RNAi.rep3	padj	log2FoldChange	pvalue	foldChange	log10padj	Methylation_status
[truncated: 888 more rows]

[truncated: 5 more sheets: MiddleBlastoderm, MiddleBlastoderm-DEGs, LateBlastoderm, LateBlastoderm-DEGs, Primer-Index-Alignment-Info]
