# Supplementary material for: Dnmt1a is essential for gene body methylation and the regulation of the zygotic genome in a wasp
Source: PLoS Genet. 2022 May 6;18(5):e1010181. doi: 10.1371/journal.pgen.1010181 (PMC9075658; doi:10.1371/journal.pgen.1010181)
Supplement: S3 Data — (XLSX) [file pgen.1010181.s016.xlsx]

## Sheet: Contents
		Tab	Contents
		Mid-DEGs < 5	Differentially expressed genes at the middle blastoderm stage with control expression levels below 5. Includes mean expression level from preceding early blastoderm stage, and FC between early and mid control
		mid all <5	All genes at the middle blastoderm stage with expression below 5 for reference

## Sheet: MidDEGS <5
Gene_ID	M.ctrl.rep1	M.ctrl.rep2	M.ctrl.rep3	middle mean	M.RNAi.rep1	M.RNAi.rep2	M.RNAi.rep3	mRNAi.mean	padj	log2FoldChange	pvalue	foldChange	log10padj	Methylation_status	Early mean	Early2MidFC	log2 of Q
LOC103317274	0	0	0	0	5.85214	7.06761	1.75486	4.89154	0.0778659	4.7019	0.0186917	26.0263	1.10865	Unmethylated	0	#DIV/0!	#DIV/0!
LOC103317583	0	0	0	0	7.02257	3.5338	4.38716	4.98118	0.0633549	4.72461	0.0140149	26.4392	1.19822	Unmethylated	0	#DIV/0!	#DIV/0!
LOC100114234	0	0	0	0	10.5339	4.41725	0.877432	5.27618	0.0882714	4.80211	0.0222299	27.8983	1.05418	Unmethylated	0	#DIV/0!	#DIV/0!
LOC100679678	0	0	0	0	3.51129	7.95106	4.38716	5.28317	0.0555412	4.82102	0.0116212	28.2664	1.25538	Unmethylated	0	#DIV/0!	#DIV/0!
LOC100679793	0	0	0	0	11.7043	0.883451	3.50973	5.36582	0.0899321	4.82486	0.0228566	28.3418	1.04609	Unmethylated	0	#DIV/0!	#DIV/0!
LOC100677842	0	0	0	0	10.5339	4.41725	1.75486	5.56866	0.0642271	4.88004	0.0143382	29.4469	1.19228	Unmethylated	0	#DIV/0!	#DIV/0!
LOC100118899	0	0	0	0	7.02257	7.06761	2.6323	5.57416	0.0507594	4.88935	0.0102578	29.6374	1.29448	Unmethylated	0	#DIV/0!	#DIV/0!
LOC103317831	0	0	0	0	8.193	4.41725	4.38716	5.66581	0.0441718	4.90988	0.00850836	30.0623	1.35486	Unmethylated	0	#DIV/0!	#DIV/0!
LOC103317561	0	0	0	0	1.17043	8.83451	7.01946	5.6748	0.0645116	4.92895	0.0144204	30.4623	1.19036	Unmethylated	0	#DIV/0!	#DIV/0!
LOC103317531	0	0	0	0	1.17043	9.71796	6.14203	5.6768	0.0656773	4.92933	0.0147571	30.4702	1.18258	Unmethylated	0	#DIV/0!	#DIV/0!
LOC103317666	0	0	0	0	12.8747	0.883451	3.50973	5.75597	0.0807287	4.92607	0.0196675	30.4015	1.09297	Unmethylated	0	#DIV/0!	#DIV/0!
LOC100678727	0	0	0	0	7.02257	8.83451	1.75486	5.87065	0.0527405	4.96531	0.0108365	31.2398	1.27786	Unmethylated	0	#DIV/0!	#DIV/0!
LOC103315949	0	0	0	0	8.193	6.18415	3.50973	5.9623	0.0385029	4.98464	0.00711097	31.6611	1.41451	Unmethylated	0	#DIV/0!	#DIV/0!
LOC100677876	0	0	0	0	9.36343	6.18415	2.6323	6.05996	0.0422367	5.00596	0.00800507	32.1325	1.37431	Unmethylated	0	#DIV/0!	#DIV/0!
LOC103315489	0	0	0	0	4.68172	7.06761	7.89689	6.54874	0.0251658	5.13031	0.00409139	35.0249	1.59919	Unmethylated	0	#DIV/0!	#DIV/0!
LOC103315594	0	0	0	0	9.36343	7.06761	5.26459	7.23188	0.0177062	5.2643	0.00253483	38.4338	1.75188	Unmethylated	0	#DIV/0!	#DIV/0!
LOC100680009	0	0	0	0	15.2156	2.65035	4.38716	7.4177	0.030669	5.29286	0.00532383	39.2021	1.5133	Unmethylated	0	#DIV/0!	#DIV/0!
LOC100678861	0	0	0	0	15.2156	6.18415	0.877432	7.42572	0.0460256	5.29647	0.00896325	39.3004	1.337	Unmethylated	0	#DIV/0!	#DIV/0!
LOC100121036	0	0	0	0	15.2156	4.41725	3.50973	7.71419	0.0241203	5.34982	0.00385156	40.7809	1.61762	Unmethylated	0	#DIV/0!	#DIV/0!
LOC103315866	0	0	0	0	17.5564	2.65035	3.50973	7.90551	0.0302398	5.38397	0.0052201	41.7577	1.51942	Unmethylated	0	#DIV/0!	#DIV/0!
LOC100115200	1.70443	0	0	0.568143	10.5339	6.18415	7.01946	7.91249	0.0593881	3.63171	0.0128793	12.3952	1.2263	Unmethylated	0	0	#NUM!
LOC103315494	1.70443	0	0	0.568143	11.7043	7.95106	4.38716	8.01417	0.0650817	3.6518	0.0145981	12.569	1.18654	Unmethylated	0	0	#NUM!
LOC100680091	0.852215	0	0	0.284072	15.2156	5.3007	5.26459	8.59362	0.0270673	4.54368	0.00448158	23.323	1.56756	Unmethylated	0	0	#NUM!
LOC103316353	1.70443	0	0	0.568143	9.36343	7.95106	10.5292	9.28122	0.0296348	3.85959	0.0050899	14.5162	1.5282	Unmethylated	0	0	#NUM!
LOC100679197	1.70443	0	0	0.568143	18.7269	0.883451	8.77432	9.46155	0.0935188	3.91119	0.0241439	15.0448	1.0291	Unmethylated	0	0	#NUM!
LOC100679576	0.852215	0	0	0.284072	15.2156	9.71796	4.38716	9.77357	0.0155827	4.73283	0.00214353	26.5904	1.80736	Unmethylated	0	0	#NUM!
LOC100115285	2.55664	0	0	0.852215	14.0451	7.95106	7.89689	9.96436	0.0558195	3.39757	0.0117117	10.5383	1.25321	Unmethylated	0	0	#NUM!
LOC103315384	0.852215	0	0	0.284072	21.0677	7.95106	0.877432	9.9654	0.0460608	4.75851	0.008979	27.0678	1.33667	Unmethylated	0	0	#NUM!
LOC103316106	0	0	0	0	25.7494	4.41725	0	10.0556	0.06673	5.73624	0.0150968	53.3066	1.17568	Unmethylated	0	#DIV/0!	#DIV/0!
LOC103316725	0	0	0	0	15.2156	5.3007	9.65175	10.056	0.00520265	5.73749	0.000524103	53.3527	2.28378	Unmethylated	0	#DIV/0!	#DIV/0!
LOC103316612	0	0	0	0	23.4086	2.65035	4.38716	10.1487	0.0167907	5.74539	0.00235867	53.6458	1.77493	Unmethylated	0	#DIV/0!	#DIV/0!
LOC100121160	0	2.42084	0	0.806945	16.386	5.3007	8.77432	10.1537	0.048457	3.80587	0.00963335	13.9856	1.31464	Unmethylated	0	0	#NUM!
LOC100679989	1.70443	0	0	0.568143	16.386	5.3007	8.77432	10.1537	0.0306392	3.98523	0.00531417	15.837	1.51372	Unmethylated	0	0	#NUM!
LOC100118974	0.852215	0	0	0.284072	14.0451	8.83451	7.89689	10.2588	0.00806667	4.80504	0.000931968	27.955	2.09331	Unmethylated	0	0	#NUM!
LOC100678679	0	0	0	0	17.5564	9.71796	3.50973	10.2614	0.00752385	5.76507	0.000849598	54.3826	2.12356	Unmethylated	0	#DIV/0!	#DIV/0!
LOC100124280	2.55664	0	0	0.852215	10.5339	16.7856	4.38716	10.5689	0.0606776	3.49601	0.013241	11.2824	1.21697	Unmethylated	0	0	#NUM!
LOC100677912	2.55664	3.63125	0	2.06263	15.2156	7.95106	10.5292	11.2319	0.0964985	2.45663	0.0253365	5.48932	1.01548	Unmethylated	0	0	#NUM!
LOC100679601	0.852215	0	0	0.284072	23.4086	7.06761	3.50973	11.3286	0.0166189	4.94178	0.00232619	30.7344	1.7794	Unmethylated	0	0	#NUM!
LOC103317353	0	0	0	0	24.579	5.3007	5.26459	11.7148	0.0061283	5.95329	0.000652067	61.9611	2.21266	Unmethylated	0	#DIV/0!	#DIV/0!
LOC100121009	0.852215	0	0	0.284072	18.7269	13.2518	6.14203	12.7069	0.00390588	5.1131	0.000364856	34.6096	2.40828	Unmethylated	0	0	#NUM!
LOC103316836	0.852215	0	0	0.284072	16.386	13.2518	8.77432	12.804	0.00217064	5.12651	0.000182214	34.9329	2.66341	Unmethylated	0	0	#NUM!
LOC103316071	1.70443	0	0	0.568143	24.579	10.6014	4.38716	13.1892	0.0175302	4.36287	0.0024944	20.5757	1.75621	Unmethylated	0	0	#NUM!
LOC103315382	3.40886	0	0	1.13629	24.579	10.6014	7.01946	14.0666	0.0425923	3.49644	0.00808891	11.2858	1.37067	Unmethylated	0	0	#NUM!
LOC100679127	1.70443	1.21042	0	0.971616	26.9199	3.5338	12.2841	14.2459	0.0235428	3.83464	0.00372061	14.2673	1.62814	Unmethylated	0	0	#NUM!
LOC103316412	0	0	0	0	35.1129	3.5338	4.38716	14.3446	0.00688453	6.2462	0.00075948	75.9092	2.16213	Unmethylated	0	#DIV/0!	#DIV/0!
LOC103317814	0.852215	0	1.0277	0.626638	33.9424	7.06761	3.50973	14.8399	0.0163344	4.48318	0.00227059	22.3652	1.7869	Unmethylated	0	0	#NUM!
LOC103317386	0	0	0	0	28.0903	10.6014	7.01946	15.2371	0.000918162	6.33469	6.16e-05	80.7105	3.03708	Unmethylated	0	#DIV/0!	#DIV/0!
LOC103315553	0	0	0	0	30.4312	13.2518	7.01946	16.9008	0.00049873	6.48498	2.9e-05	89.572	3.30213	Unmethylated	0	#DIV/0!	#DIV/0!
LOC100679772	0.852215	0	0	0.284072	22.2382	16.7856	13.1615	17.3951	0.000187441	5.56881	9.01e-06	47.4657	3.72714	Unmethylated	0	0	#NUM!
LOC103316613	0	6.05209	0	2.01736	31.6016	5.3007	15.7938	17.5654	0.0959262	3.20362	0.025075	9.2127	1.01806	Unmethylated	0	0	#NUM!
LOC100115608	0	0	0	0	33.9424	12.3683	10.5292	18.9466	0.000165128	6.64977	7.67e-06	100.411	3.78218	Unmethylated	0	#DIV/0!	#DIV/0!
LOC100124132	0	0	3.0831	1.0277	25.7494	10.6014	24.5681	20.3063	0.002797	4.31163	0.000247493	19.8577	2.55331	Unmethylated	0	0	#NUM!
LOC103318171	0	0	0	0	45.6467	11.4849	7.01946	21.3837	0.000390666	6.82409	2.17e-05	113.307	3.40819	Unmethylated	0	#DIV/0!	#DIV/0!
LOC100679860	0	0	0	0	30.4312	17.669	16.6712	21.5905	9.5e-06	6.84133	2.5e-07	114.669	5.0224	Unmethylated	0	#DIV/0!	#DIV/0!
LOC103317333	0	1.21042	0	0.403473	30.4312	19.4359	15.7938	21.8869	3.46e-05	5.89894	1.15e-06	59.6702	4.46129	Unmethylated	0	0	#NUM!
LOC100679242	0	0	0	0	49.158	11.4849	13.1615	24.6015	6.94e-05	7.02682	2.72e-06	130.402	4.15884	Unmethylated	0	#DIV/0!	#DIV/0!
LOC103317500	0	0	0	0	45.6467	9.71796	19.3035	24.8894	4.08e-05	7.04459	1.42e-06	132.018	4.38972	Unmethylated	0	#DIV/0!	#DIV/0!
LOC103318145	7.66993	0	1.0277	2.89921	42.1354	16.7856	15.7938	24.9049	0.0303463	3.01972	0.00524435	8.1101	1.51789	Unmethylated	0	0	#NUM!
LOC100116068	1.70443	0	0	0.568143	35.1129	26.5035	14.9163	25.5109	4.53e-05	5.28649	1.63e-06	39.0294	4.34392	Unmethylated	0	0	#NUM!
LOC103316035	0	0	0	0	51.4989	13.2518	14.0389	26.2632	3.47e-05	7.1214	1.16e-06	139.237	4.45975	Unmethylated	0	#DIV/0!	#DIV/0!
LOC100121055	0	0	3.0831	1.0277	49.158	18.5525	14.9163	27.5423	0.000796634	4.74747	5.23e-05	26.8616	3.09874	Unmethylated	0	0	#NUM!
LOC100679724	0	0	0	0	53.8397	18.5525	10.5292	27.6405	3.06e-05	7.19568	9.86e-07	146.593	4.51376	Unmethylated	0	#DIV/0!	#DIV/0!
LOC100123386	7.66993	1.21042	0	2.96012	46.8172	11.4849	26.323	28.2083	0.0240981	3.18506	0.003834	9.09491	1.61802	Unmethylated	0	0	#NUM!
LOC103317599	0	0	0	0	69.0553	15.0187	7.01946	30.3645	0.000132913	7.33171	5.87e-06	161.089	3.87643	Unmethylated	0	#DIV/0!	#DIV/0!
LOC103316036	0.852215	0	0	0.284072	51.4989	16.7856	28.9553	32.4132	2.14e-06	6.46502	4.49e-08	88.3418	5.6687	Unmethylated	0	0	#NUM!
LOC103317050	1.70443	0	0	0.568143	62.0327	15.0187	25.4455	34.1656	3.16e-05	5.71232	1.03e-06	52.4298	4.49965	Unmethylated	0	0	#NUM!
LOC100680334	6.81772	0	2.0554	2.95771	62.0327	19.4359	22.8132	34.7606	0.00432026	3.47174	0.000412745	11.0942	2.36449	Unmethylated	0	0	#NUM!
LOC103316973	0.852215	0	0	0.284072	73.737	21.2028	16.6712	37.2037	8.74e-06	6.66281	2.26e-07	101.322	5.05851	Unmethylated	0	0	#NUM!
LOC100123781	0	0	0	0	91.2935	18.5525	9.65175	39.8326	2.81e-05	7.7243	8.94e-07	211.469	4.55078	Unmethylated	0	#DIV/0!	#DIV/0!
LOC103317385	0	3.63125	0	1.21042	80.7596	28.2704	23.6907	44.2402	4.53e-05	5.36123	1.62e-06	41.1046	4.34399	Unmethylated	0	0	#NUM!
LOC103317477	0	0	0	0	110.02	22.0863	3.50973	45.2054	0.00014348	7.90844	6.42e-06	240.259	3.84321	Unmethylated	0	#DIV/0!	#DIV/0!
LOC103316458	0.852215	0	0	0.284072	104.168	26.5035	10.5292	47.067	2.16e-05	7.00366	6.63e-07	128.325	4.66463	Unmethylated	0	0	#NUM!
LOC103316745	0.852215	2.42084	0	1.09102	113.532	30.0373	45.6265	63.0651	1.32e-07	5.93447	1.89e-09	61.1582	6.87897	Unmethylated	0	0	#NUM!
LOC103316699	0	0	0	0	152.156	25.6201	35.0973	70.9577	5.41e-08	8.55899	6.74e-10	377.15	7.267	Unmethylated	0	#DIV/0!	#DIV/0!
LOC103317241	3.40886	0	0	1.13629	141.622	39.7553	33.3424	71.5732	2.96e-06	5.81355	6.49e-08	56.2411	5.52883	Unmethylated	0	0	#NUM!
LOC100114950	0.852215	0	0	0.284072	128.747	34.4546	54.4008	72.5342	6.75e-10	7.6288	5.48e-12	197.923	9.17047	Unmethylated	0	0	#NUM!
LOC100678910	1.70443	10.8938	0	4.1994	125.236	53.007	67.5623	81.9351	5.27e-05	4.35661	1.96e-06	20.4867	4.27822	Unmethylated	0	0	#NUM!
LOC103317390	0	0	0	0	235.256	78.6271	77.214	130.366	2.18e-14	9.4379	5.06e-17	693.571	13.6609	Unmethylated	0	#DIV/0!	#DIV/0!
LOC103317529	2.55664	0	0	0.852215	331.231	78.6271	91.2529	167.037	6.09e-11	7.42579	3.12e-13	171.943	10.2153	Unmethylated	0	0	#NUM!
LOC100678681	0.852215	7.26251	0	2.70491	364.003	132.518	65.8074	187.443	1.04e-07	6.21125	1.43e-09	74.0923	6.98416	Unmethylated	0	0	#NUM!
LOC103317081	10.2266	0	0	3.40886	687.042	157.254	107.924	317.407	0.0406265	6.51537	0.00761746	91.4794	1.39119	Unmethylated	0	0	#NUM!
LOC100678202	0.852215	0	0	0.284072	9.36343	4.41725	8.77432	7.51834	0.0340104	4.35887	0.00610098	20.5187	1.46839	Unmethylated	0.311493	1.09653	0.132947
LOC103315832	0	0	0	0	35.1129	5.3007	3.50973	14.6411	0.00571358	6.27582	0.000594428	77.4838	2.24309	Unmethylated	0.311493	#DIV/0!	#DIV/0!
LOC103317739	7.66993	3.63125	2.0554	4.4522	30.4312	17.669	12.2841	20.1281	0.050902	2.1379	0.01032	4.40122	1.29327	Unmethylated	0.311493	0.069964	-3.83724
LOC103317597	2.55664	0	5.13849	2.56505	57.351	16.7856	16.6712	30.2693	0.00476022	3.5181	0.000467653	11.4565	2.32237	Unmethylated	0.311493	0.121438	-3.04171
LOC103316249	5.11329	2.42084	1.0277	2.85394	170.883	61.8415	38.607	90.4437	5.68e-07	4.93909	1.01e-08	30.677	6.24533	Unmethylated	0.311493	0.109145	-3.19568
LOC100119198	0	0	0	0	4.68172	5.3007	5.26459	5.08234	0.0558227	4.76138	0.0117178	27.1218	1.25319	Unmethylated	0.387351	#DIV/0!	#DIV/0!
LOC100422736	0.852215	0	0	0.284072	10.5339	3.5338	3.50973	5.85913	0.0895725	3.98939	0.0226873	15.8828	1.04783	Unmethylated	0.387351	1.36357	0.447385
Or99	0.852215	0	0	0.284072	9.36343	7.06761	2.6323	6.35444	0.069522	4.11217	0.0160508	17.2936	1.15788	Unmethylated	0.387351	1.36357	0.447385
LOC103318168	0	0	0	0	14.0451	5.3007	1.75486	7.03357	0.039331	5.217	0.00728717	37.194	1.40527	Unmethylated	0.387351	#DIV/0!	#DIV/0!
LOC100122977	0	0	1.0277	0.342566	7.02257	6.18415	9.65175	7.61949	0.0309419	4.38409	0.00538294	20.8806	1.50945	Unmethylated	0.387351	1.13073	0.177257
LOC103316969	0.852215	0	0	0.284072	11.7043	7.06761	4.38716	7.71969	0.0335641	4.39219	0.00600146	20.9981	1.47413	Unmethylated	0.387351	1.36357	0.447385
LOC100678096	0	0	0	0	12.8747	7.06761	3.50973	7.81735	0.0183209	5.37232	0.00265842	41.4218	1.73705	Unmethylated	0.387351	#DIV/0!	#DIV/0!
LOC100678243	0.852215	0	1.0277	0.626638	12.8747	5.3007	7.89689	8.69077	0.0351767	3.71018	0.00634757	13.0881	1.45375	Unmethylated	0.387351	0.618141	-0.693992
LOC100113834	0.852215	0	0	0.284072	12.8747	7.06761	6.14203	8.69478	0.0197371	4.56441	0.00291519	23.6604	1.70472	Unmethylated	0.387351	1.36357	0.447385
LOC103317373	0	0	0	0	24.579	1.7669	2.6323	9.6594	0.0294506	5.67384	0.00504477	51.0501	1.53091	Unmethylated	0.387351	#DIV/0!	#DIV/0!
LOC103316558	1.70443	0	0	0.568143	21.0677	3.5338	5.26459	9.95537	0.0569381	3.96706	0.0120894	15.6388	1.2446	Unmethylated	0.387351	0.681783	-0.552615
LOC100678674	3.40886	0	0	1.13629	12.8747	10.6014	9.65175	11.0426	0.0636525	3.14949	0.0141361	8.87342	1.19618	Unmethylated	0.387351	0.340892	-1.55261
LOC103317040	0.852215	0	0	0.284072	18.7269	8.83451	6.14203	11.2345	0.00789904	4.93238	0.000908023	30.5347	2.10243	Unmethylated	0.387351	1.36357	0.447385
LOC103316215	0	1.21042	0	0.403473	19.8973	7.06761	10.5292	12.498	0.00485179	5.08734	0.000479461	33.997	2.3141	Unmethylated	0.387351	0.960042	-0.0588312
LOC100678458	2.55664	2.42084	0	1.65916	29.2607	15.0187	4.38716	16.2222	0.0353556	3.27419	0.00639351	9.67452	1.45154	Unmethylated	0.387351	0.233462	-2.09874
LOC103317124	2.55664	0	4.11079	2.22248	30.4312	6.18415	12.2841	16.2998	0.056553	2.82583	0.0119423	7.09024	1.24754	Unmethylated	0.387351	0.174288	-2.52046
LOC100114768	3.40886	0	0	1.13629	35.1129	4.41725	9.65175	16.394	0.0475468	3.728	0.00940649	13.2507	1.32288	Unmethylated	0.387351	0.340892	-1.55261
LOC100121181	1.70443	0	0	0.568143	40.965	7.95106	4.38716	17.7677	0.0121473	4.79906	0.0015677	27.8395	1.91552	Unmethylated	0.387351	0.681783	-0.552615
LOC103317338	0.852215	4.84167	0	1.89796	29.2607	17.669	7.89689	18.2755	0.0251268	3.34465	0.00407776	10.1588	1.59986	Unmethylated	0.387351	0.204088	-2.29274
LOC103318184	7.66993	1.21042	0	2.96012	30.4312	15.0187	12.2841	19.2446	0.0760202	2.63435	0.0180651	6.20896	1.11907	Unmethylated	0.387351	0.130856	-2.93394
LOC100121748	0.852215	0	0	0.284072	38.6242	8.83451	11.4066	19.6218	0.000782811	5.737	5.09e-05	53.3344	3.10634	Unmethylated	0.387351	1.36357	0.447385
Or78	7.66993	2.42084	3.0831	4.39129	35.1129	12.3683	11.4066	19.6293	0.0747183	2.11329	0.0176691	4.32676	1.12657	Unmethylated	0.387351	0.0882089	-3.50293
LOC103316333	0	0	0	0	46.8172	9.71796	12.2841	22.9397	0.000145427	6.92565	6.55e-06	121.57	3.83735	Unmethylated	0.387351	#DIV/0!	#DIV/0!
LOC103316847	1.70443	0	0	0.568143	52.6693	10.6014	9.65175	24.3075	0.00163262	5.23799	0.000127114	37.7391	2.78712	Unmethylated	0.387351	0.681783	-0.552615
LOC103318170	4.26107	4.84167	3.0831	4.06195	43.3059	16.7856	14.9163	25.0026	0.0103053	2.61527	0.00128916	6.1274	1.98694	Unmethylated	0.387351	0.0953608	-3.39046
LOC103316466	0	9.68335	0	3.22778	26.9199	23.8532	36.8522	29.2084	0.0431885	3.25383	0.00826472	9.53892	1.36463	Unmethylated	0.387351	0.120005	-3.05883
LOC100118554	5.9655	0	0	1.9885	56.1806	27.387	19.3035	34.2904	0.00364458	3.99324	0.000335437	15.9252	2.43835	Unmethylated	0.387351	0.194795	-2.35997
LOC100678606	0.852215	0	0	0.284072	129.918	28.2704	21.0584	59.7488	1.16e-06	7.34828	2.25e-08	162.95	5.9356	Unmethylated	0.387351	1.36357	0.447385
LOC100680064	4.26107	0	6.16619	3.47576	104.168	37.9884	39.4844	60.547	3.45e-05	4.07218	1.14e-06	16.8209	4.46219	Unmethylated	0.387351	0.111444	-3.16561
LOC103317247	0	0	0	0	5.85214	4.41725	4.38716	4.88552	0.0631713	4.69988	0.0139621	25.9899	1.19948	Unmethylated	0.403489	#DIV/0!	#DIV/0!
LOC100118303	0.852215	0	0	0.284072	3.51129	4.41725	9.65175	5.8601	0.0814501	4.01112	0.019914	16.1238	1.08911	Unmethylated	0.403489	1.42038	0.506274
LOC103316574	0.852215	0	0	0.284072	15.2156	7.95106	5.26459	9.47708	0.0162829	4.68726	0.00225872	25.7636	1.78827	Unmethylated	0.403489	1.42038	0.506274
LOC100679749	0	0	0	0	8.193	5.3007	15.7938	9.7625	0.00630916	5.70419	0.000678613	52.1354	2.20003	Unmethylated	0.403489	#DIV/0!	#DIV/0!
LOC100680141	2.55664	0	0	0.852215	23.4086	7.95106	7.89689	13.0855	0.0285936	3.78653	0.00482268	13.7994	1.54373	Unmethylated	0.403489	0.473459	-1.07869
LOC103317737	3.40886	1.21042	0	1.53976	25.7494	7.95106	14.9163	16.2056	0.0205789	3.32273	0.00308969	10.0056	1.68658	Unmethylated	0.403489	0.262047	-1.9321
LOC103316044	4.26107	0	0	1.42036	17.5564	29.1539	17.5486	21.4197	0.00585985	3.78139	0.000615307	13.7503	2.23211	Unmethylated	0.403489	0.284076	-1.81565
LOC103318172	2.55664	0	2.0554	1.53735	165.03	41.5222	34.2199	80.2575	8.94e-07	5.61884	1.68e-08	49.1405	6.04866	Unmethylated	0.403489	0.262458	-1.92984
LOC103316805	0.852215	0	0	0.284072	11.7043	2.65035	3.50973	5.95479	0.0956325	4.01097	0.0249797	16.1221	1.01939	Unmethylated	0.622987	2.19306	1.13295
LOC103316939	1.70443	0	0	0.568143	19.8973	12.3683	7.01946	13.095	0.00889768	4.34361	0.0010615	20.3028	2.05072	Unmethylated	0.622987	1.09653	0.132947
LOC103316104	0.852215	0	0	0.284072	45.6467	27.387	18.4261	30.4866	1.62e-06	6.3768	3.25e-08	83.1014	5.79109	Unmethylated	0.622987	2.19306	1.13295
LOC100117667	0.852215	0	0	0.284072	12.8747	9.71796	3.50973	8.7008	0.0254608	4.56617	0.00415164	23.6895	1.59413	Unmethylated	0.698844	2.4601	1.29872
LOC100124052	0	0	1.0277	0.342566	9.36343	10.6014	7.01946	8.99477	0.015278	4.62105	0.00208723	24.608	1.81593	Unmethylated	0.698844	2.04003	1.02859
LOC100116511	1.70443	0	0	0.568143	21.0677	6.18415	6.14203	11.1313	0.0283276	4.11807	0.00476687	17.3645	1.54779	Unmethylated	0.698844	1.23005	0.298716
LOC100118030	0.852215	1.21042	0	0.687544	22.2382	8.83451	12.2841	14.4522	0.00336942	4.41078	0.000306794	21.2705	2.47244	Unmethylated	0.698844	1.01643	0.0235177
LOC100120057	0	1.21042	0	0.403473	58.5214	15.9021	15.7938	30.0724	4.26e-05	6.35485	1.5e-06	81.8466	4.3705	Unmethylated	0.698844	1.73207	0.792499
Or301	3.40886	0	11.3047	4.90451	53.8397	29.1539	14.9163	32.6367	0.036203	2.71455	0.00659237	6.56388	1.44126	Unmethylated	0.698844	0.14249	-2.81107
LOC103315309	0.852215	0	1.0277	0.626638	104.168	42.4056	22.8132	56.4624	1.78e-07	6.40275	2.64e-09	84.6098	6.75069	Unmethylated	0.698844	1.11523	0.157339
LOC100678593	0	0	0	0	4.68172	7.95106	1.75486	4.79588	0.0827081	4.67654	0.0204297	25.5728	1.08245	Unmethylated	0.774701	#DIV/0!	#DIV/0!
LOC100678531	0.852215	0	0	0.284072	5.85214	6.18415	4.38716	5.47449	0.0847938	3.90407	0.0211821	14.9707	1.07164	Unmethylated	0.774701	2.72713	1.44739
LOC100121049	0	0	0	0	4.68172	4.41725	7.89689	5.66529	0.0430542	4.91957	0.00822655	30.2648	1.36598	Unmethylated	0.774701	#DIV/0!	#DIV/0!
LOC100123903	0.852215	0	0	0.284072	4.68172	9.71796	3.50973	5.9698	0.0776675	4.03418	0.0186001	16.3836	1.10976	Unmethylated	0.774701	2.72713	1.44739
LOC103316791	0	0	0	0	14.0451	5.3007	0.877432	6.74109	0.056569	5.15609	0.0119564	35.6564	1.24742	Unmethylated	0.774701	#DIV/0!	#DIV/0!
LOC100680444	0.852215	0	0	0.284072	16.386	3.5338	2.6323	7.51737	0.0640026	4.34675	0.0142571	20.347	1.1938	Unmethylated	0.774701	2.72713	1.44739
LOC100678063	0.852215	0	1.0277	0.626638	12.8747	4.41725	5.26459	7.51886	0.0671688	3.50026	0.0152479	11.3158	1.17283	Unmethylated	0.774701	1.23628	0.306008
LOC103316157	2.55664	0	0	0.852215	9.36343	11.4849	5.26459	8.70429	0.0895007	3.21475	0.0226349	9.28405	1.04817	Unmethylated	0.774701	0.909044	-0.137577
LOC103315719	1.70443	0	0	0.568143	12.8747	7.95106	7.89689	9.57422	0.0287074	3.8991	0.0048523	14.9192	1.54201	Unmethylated	0.774701	1.36357	0.447385
LOC103317695	2.55664	0	0	0.852215	15.2156	8.83451	6.14203	10.064	0.0593152	3.41335	0.0128405	10.6542	1.22683	Unmethylated	0.774701	0.909044	-0.137577
LOC100116561	0.852215	0	0	0.284072	16.386	12.3683	5.26459	11.3396	0.00722806	4.94913	0.000804359	30.8913	2.14098	Unmethylated	0.774701	2.72713	1.44739
LOC100679993	2.55664	0	0	0.852215	23.4086	5.3007	8.77432	12.4945	0.0412452	3.72559	0.00777331	13.2287	1.38463	Unmethylated	0.774701	0.909044	-0.137577
LOC100679652	1.70443	0	2.0554	1.25328	16.386	15.0187	11.4066	14.2704	0.00805604	3.43706	0.000929184	10.8308	2.09388	Unmethylated	0.774701	0.618141	-0.693992
LOC103316445	0.852215	0	0	0.284072	33.9424	13.2518	8.77432	18.6562	0.000655162	5.66469	4.12e-05	50.7272	3.18365	Unmethylated	0.774701	2.72713	1.44739
LOC100121644	2.55664	4.84167	1.0277	2.80867	35.1129	20.3194	18.4261	24.6194	0.00190292	3.16076	0.000154594	8.94298	2.72058	Unmethylated	0.774701	0.275825	-1.85818
LOC103316625	0.852215	0	0	0.284072	56.1806	18.5525	10.5292	28.4207	8.85e-05	6.27342	3.59e-06	77.355	4.0529	Unmethylated	0.774701	2.72713	1.44739
LOC100680303	4.26107	0	0	1.42036	182.587	67.1423	92.1304	113.953	2.08e-10	6.15018	1.25e-12	71.0211	9.68128	Unmethylated	0.774701	0.545427	-0.874543
LOC100116354	2.55664	0	0	0.852215	22.2382	3.5338	5.26459	10.3455	0.0955578	3.46582	0.0249325	11.0488	1.01973	Unmethylated	0.79084	0.927981	-0.107832
LOC100118632	8.52215	0	0	2.84072	32.772	27.387	14.9163	25.0251	0.0543095	3.06202	0.0112533	8.35141	1.26512	Unmethylated	0.79084	0.278394	-1.8448
LOC103316777	0	1.21042	0	0.403473	562.976	204.077	94.7627	287.272	1.06e-14	9.6176	2.29e-17	785.573	13.9727	Unmethylated	0.79084	1.96008	0.970914
LOC100120036	0	0	0	0	18.7269	14.1352	1.75486	11.539	0.00889768	5.937	0.00106094	61.2653	2.05072	Unmethylated	0.93448	#DIV/0!	#DIV/0!
LOC103317471	2.55664	0	0	0.852215	26.9199	15.9021	15.7938	19.5386	0.00129192	4.34221	9.55e-05	20.2832	2.88876	Unmethylated	0.93448	1.09653	0.132947
LOC103317099	0	0	0	0	11.7043	1.7669	1.75486	5.07535	0.0960128	4.74233	0.0251116	26.7661	1.01767	Unmethylated	1.01034	#DIV/0!	#DIV/0!
LOC103317052	0.852215	0	0	0.284072	11.7043	4.41725	4.38716	6.83623	0.0557238	4.21357	0.0116755	18.5528	1.25396	Unmethylated	1.01034	3.55663	1.83051
LOC100678422	0	0	0	0	60.8623	6.18415	5.26459	24.1037	0.00122945	6.99771	8.93e-05	127.797	2.91029	Unmethylated	1.01034	#DIV/0!	#DIV/0!
LOC103317497	1.70443	0	4.11079	1.93841	88.9526	34.4546	26.323	49.91	1.85e-05	4.64188	5.41e-07	24.9657	4.73349	Unmethylated	1.01034	0.52122	-0.940035
LOC103316604	0	0	0	0	8.193	5.3007	7.01946	6.83772	0.0212406	5.185	0.00322343	36.3781	1.67283	Unmethylated	1.02648	#DIV/0!	#DIV/0!
LOC103317407	6.81772	0	1.0277	2.61514	111.191	33.5711	24.5681	56.4433	0.000575023	4.33849	3.48e-05	20.2309	3.24031	Unmethylated	1.08619	0.415349	-1.26761
LOC103317100	1.70443	3.63125	0	1.77856	273.88	101.597	79.8463	151.775	1.51e-11	6.47104	6.27e-14	88.7111	10.8213	Unmethylated	1.08619	0.610715	-0.711428
LOC100115092	1.70443	0	0	0.568143	16.386	7.06761	2.6323	8.6953	0.0745487	3.77436	0.0175858	13.6834	1.12756	Unmethylated	1.10233	1.94024	0.956233
LOC100118624	1.70443	0	3.0831	1.59584	31.6016	16.7856	7.01946	18.4689	0.0128499	3.4797	0.00167575	11.1556	1.8911	Unmethylated	1.10233	0.690753	-0.533757
LOC100120686	0	0	0	0	4.68172	4.41725	7.89689	5.66529	0.0430542	4.91957	0.00822655	30.2648	1.36598	Unmethylated	1.16205	#DIV/0!	#DIV/0!
LOC103317078	0.852215	0	0	0.284072	29.2607	10.6014	7.89689	15.9197	0.0017216	5.435	0.000136537	43.261	2.76407	Unmethylated	1.16205	4.0907	2.03235
Or98	3.40886	0	0	1.13629	24.579	15.9021	26.323	22.268	0.00138046	4.13409	0.000103615	17.5584	2.85997	Unmethylated	1.16205	1.02267	0.0323475
nAChRa4	1.70443	3.63125	3.0831	2.80626	47.9876	26.5035	10.5292	28.3401	0.00250497	3.35698	0.000215604	10.246	2.6012	Unmethylated	1.16205	0.414093	-1.27197
LOC103315299	0	0	0	0	8.193	10.6014	11.4066	10.067	0.0031508	5.7491	0.000284583	53.784	2.50158	Unmethylated	1.17819	#DIV/0!	#DIV/0!
LOC100679189	3.40886	0	0	1.13629	10.5339	11.4849	10.5292	10.8493	0.0661193	3.12705	0.0148897	8.73645	1.17967	Unmethylated	1.17819	1.03688	0.0522456
LOC103315487	2.55664	0	2.0554	1.53735	30.4312	12.3683	9.65175	17.4837	0.0114139	3.42254	0.0014532	10.7223	1.94257	Unmethylated	1.17819	0.766379	-0.383871
LOC103315592	5.11329	0	0	1.70443	86.6117	28.2704	19.3035	44.7286	0.000982071	4.5905	6.67e-05	24.0923	3.00786	Unmethylated	1.17819	0.691252	-0.532717
LOC100123717	2.55664	0	0	0.852215	43.3059	9.71796	9.65175	20.8919	0.00685121	4.45903	0.00075355	21.9939	2.16423	Unmethylated	1.19433	1.40144	0.486911
LOC100115102	1.70443	0	3.0831	1.59584	71.3962	10.6014	4.38716	28.7949	0.0146292	4.12925	0.00197562	17.4997	1.83478	Unmethylated	1.19433	0.7484	-0.418118
LOC100678913	2.55664	0	0	0.852215	53.8397	30.9208	13.1615	32.6407	0.000139694	5.08321	6.22e-06	33.9	3.85482	Unmethylated	1.21047	1.42038	0.506274
LOC103317077	0.852215	2.42084	0	1.09102	21.0677	7.95106	3.50973	10.8428	0.0647001	3.36318	0.0144875	10.29	1.18909	Unmethylated	1.24597	1.14203	0.1916
LOC100114034	3.40886	0	4.11079	2.50655	14.0451	10.6014	12.2841	12.3102	0.0960128	2.24456	0.0251162	4.73891	1.01767	Unmethylated	1.24597	0.497087	-1.00843
LOC100313520	3.40886	0	1.0277	1.47885	18.7269	16.7856	10.5292	15.3472	0.0145708	3.26396	0.00196633	9.60613	1.83652	Unmethylated	1.24597	0.842527	-0.247205
LOC100678822	2.55664	2.42084	0	1.65916	10.5339	11.4849	24.5681	15.5289	0.0178929	3.22434	0.00257193	9.34593	1.74732	Unmethylated	1.24597	0.750967	-0.41318
LOC100123614	2.55664	0	0	0.852215	43.3059	13.2518	4.38716	20.3149	0.0134872	4.42918	0.00178231	21.5435	1.87008	Unmethylated	1.24597	1.46204	0.547985
LOC100119140	1.70443	3.63125	1.0277	2.12113	56.1806	20.3194	15.7938	30.7646	0.000632444	3.89111	3.93e-05	14.8369	3.19898	Unmethylated	1.24597	0.587411	-0.767558
LOC100115987	0	0	0	0	15.2156	3.5338	7.01946	8.58961	0.0144642	5.50726	0.00194775	45.483	1.83971	Unmethylated	1.32183	#DIV/0!	#DIV/0!
LOC100679141	0	0	3.0831	1.0277	57.351	11.4849	11.4066	26.7475	0.00417594	4.70197	0.00039694	26.0275	2.37925	Unmethylated	1.32183	1.28621	0.363121
Or154	2.55664	1.21042	0	1.25569	147.474	39.7553	39.4844	75.5713	2.2e-07	5.84046	3.46e-09	57.2998	6.65754	Unmethylated	1.33797	1.06553	0.0915675
LOC100122376	0	0	0	0	4.68172	3.5338	6.14203	4.78585	0.0681386	4.67382	0.01558	25.5246	1.16661	Unmethylated	1.39769	#DIV/0!	#DIV/0!
LOC103315684	5.9655	6.05209	2.0554	4.691	52.6693	23.8532	40.3619	38.9615	0.000282977	3.04852	1.47e-05	8.27363	3.54825	Unmethylated	1.39769	0.297951	-1.74685
LOC100120322	0	0	0	0	11.7043	17.669	9.65175	13.0084	0.000730177	6.11735	4.69e-05	69.4235	3.13657	Unmethylated	1.47355	#DIV/0!	#DIV/0!
LOC103316667	0.852215	0	0	0.284072	16.386	6.18415	5.26459	9.27825	0.0205062	4.6546	0.00306094	25.1869	1.68811	Unmethylated	1.48968	5.24404	2.39068
LOC103315820	0	1.21042	0	0.403473	9.36343	5.3007	3.50973	6.05795	0.0827081	4.04133	0.0204373	16.4649	1.08245	Unmethylated	1.5494	3.84017	1.94117
LOC100123109	1.70443	0	0	0.568143	9.36343	7.06761	7.01946	7.81683	0.0589246	3.61552	0.0126934	12.2568	1.2297	Unmethylated	1.5494	2.72713	1.44739
LOC103315840	0	0	0	0	17.5564	5.3007	4.38716	9.08143	0.012864	5.58595	0.00167883	48.0327	1.89063	Unmethylated	1.5494	#DIV/0!	#DIV/0!
LOC100679922	0.852215	0	0	0.284072	14.0451	10.6014	2.6323	9.09295	0.0272593	4.62957	0.00453181	24.7537	1.56449	Unmethylated	1.5494	5.45427	2.44739
LOC100116913	2.55664	0	0	0.852215	12.8747	12.3683	9.65175	11.6316	0.0254296	3.61544	0.0041441	12.2562	1.59466	Unmethylated	1.5494	1.81809	0.862423
LOC100122508	3.40886	0	4.11079	2.50655	19.8973	13.2518	7.01946	13.3895	0.0954917	2.36376	0.0248998	5.1471	1.02003	Unmethylated	1.5494	0.618141	-0.693992
LOC103317815	0	0	3.0831	1.0277	25.7494	12.3683	7.01946	15.0457	0.0229751	3.87139	0.00359318	14.6354	1.63874	Unmethylated	1.5494	1.50764	0.592295
LOC100122716	0	0	0	0	51.4989	18.5525	10.5292	26.8602	3.16e-05	7.15432	1.03e-06	142.451	4.49965	Unmethylated	1.5494	#DIV/0!	#DIV/0!
LOC100678210	2.55664	0	0	0.852215	5.85214	10.6014	10.5292	8.99425	0.0768168	3.26623	0.0183137	9.6213	1.11454	Unmethylated	1.55747	1.82755	0.869913
LOC100122767	6.81772	0	0	2.27257	40.965	38.8718	14.9163	31.5844	0.0101859	3.69816	0.00126891	12.9795	1.992	Unmethylated	1.58168	0.695986	-0.52287
LOC100121306	8.52215	0	0	2.84072	58.5214	22.9697	35.0973	38.8628	0.00924348	3.68694	0.0011215	12.8789	2.03416	Unmethylated	1.58168	0.556789	-0.844798
LOC103315635	11.0788	0	3.0831	4.72063	70.2257	19.4359	23.6907	37.7841	0.0241203	2.94361	0.00385535	7.69334	1.61762	Unmethylated	1.59782	0.338476	-1.56288
LOC103317429	0.852215	0	0	0.284072	19.8973	9.71796	15.7938	15.1363	0.000759947	5.36776	4.93e-05	41.2912	3.11922	Unmethylated	1.61396	5.68151	2.50627
LOC103317002	0	0	0	0	56.1806	10.6014	4.38716	23.7231	0.000806143	6.97475	5.32e-05	125.779	3.09359	Unmethylated	1.61396	#DIV/0!	#DIV/0!
LOC100679460	0.852215	0	0	0.284072	15.2156	5.3007	3.50973	8.00867	0.0410177	4.44054	0.00771855	21.7138	1.38703	Unmethylated	1.63332	5.74969	2.52348
LOC100121668	2.55664	0	0	0.852215	23.4086	14.1352	6.14203	14.5619	0.0180978	3.93926	0.00261013	15.3403	1.74237	Unmethylated	1.64946	1.9355	0.952707
LOC100119764	0.852215	0	0	0.284072	16.386	7.06761	7.89689	10.4502	0.00921891	4.82887	0.00111318	28.4206	2.03532	Unmethylated	1.70918	6.01673	2.58898
LOC100119725	0.852215	0	0	0.284072	10.5339	9.71796	1.75486	7.33556	0.0585029	4.32107	0.0125743	19.9882	1.23282	Unmethylated	1.8609	6.5508	2.71167
LOC100114529	1.70443	0	2.0554	1.25328	10.5339	10.6014	8.77432	9.96986	0.0492185	2.92689	0.00982084	7.6047	1.30787	Unmethylated	1.86896	1.49126	0.576533
LOC100678705	0.852215	0	2.0554	0.969204	14.0451	12.3683	7.01946	11.1443	0.0233994	3.47676	0.00368667	11.1329	1.6308	Unmethylated	1.86896	1.92835	0.947364
Trnag-gcc	2.55664	0	1.0277	1.19478	10.5339	8.83451	11.4066	10.2583	0.0473535	2.99933	0.00934496	7.9963	1.32465	Unmethylated	1.89317	1.58454	0.66406
LOC100679020	1.70443	1.21042	0	0.971616	30.4312	7.06761	11.4066	16.3018	0.00833096	4.0256	0.000973181	16.2865	2.07931	Unmethylated	1.90931	1.96509	0.974594
LOC103315629	6.81772	0	4.11079	3.64284	25.7494	8.83451	19.3035	17.9625	0.0948223	2.24482	0.0246753	4.73977	1.02309	Unmethylated	1.93675	0.53166	-0.911423
LOC103317303	5.9655	0	0	1.9885	28.0903	19.4359	21.0584	22.8615	0.0163114	3.41264	0.00226425	10.649	1.78751	Unmethylated	1.93675	0.973976	-0.0380418
LOC103318075	11.0788	2.42084	0	4.49988	106.509	20.3194	22.8132	49.8805	0.0165805	3.42683	0.00231922	10.7542	1.7804	Unmethylated	1.93675	0.430401	-1.21625
LOC103317248	2.55664	4.84167	0	2.46611	85.4413	64.4919	70.1946	73.3759	3.22e-11	4.9446	1.46e-13	30.7946	10.492	Unmethylated	1.93675	0.785349	-0.348595
LOC103317273	0	0	0	0	213.018	27.387	36.8522	92.4191	5.8e-08	8.94118	7.51e-10	491.544	7.23637	Unmethylated	1.93675	#DIV/0!	#DIV/0!
LOC100122804	2.55664	0	0	0.852215	15.2156	14.1352	10.5292	13.2933	0.0134594	3.80223	0.00177734	13.9503	1.87097	Unmethylated	1.95289	2.29155	1.19632
LOC100119782	4.26107	0	8.22159	4.16089	53.8397	15.9021	16.6712	28.8044	0.0323416	2.7584	0.00569852	6.76647	1.49024	Unmethylated	1.95289	0.469345	-1.09128
LOC100678943	0.852215	4.84167	2.0554	2.58309	66.7145	30.9208	33.3424	43.6592	1.06e-05	4.15413	2.85e-07	17.8041	4.97463	Unmethylated	1.95289	0.756028	-0.403489
LOC103316343	3.40886	0	5.13849	2.84912	24.579	14.1352	9.65175	16.122	0.064617	2.45345	0.0144627	5.47723	1.18965	Unmethylated	1.96903	0.691102	-0.53303
LOC103317668	5.9655	3.63125	0	3.19892	29.2607	15.0187	20.1809	21.4868	0.0242295	2.71604	0.00387831	6.57067	1.61566	Unmethylated	1.96903	0.61553	-0.7001
LOC103317263	3.40886	0	0	1.13629	95.9752	22.9697	23.6907	47.5452	0.000112349	5.23207	4.84e-06	37.5845	3.94943	Unmethylated	1.96903	1.73286	0.793158
LOC103317859	0.852215	0	0	0.284072	19.8973	5.3007	9.65175	11.6166	0.00791698	4.98064	0.00091085	31.5734	2.10144	Unmethylated	2.00131	7.04508	2.81662
LOC103315336	0	0	0	0	10.5339	3.5338	2.6323	5.56665	0.059229	4.87899	0.0128104	29.4253	1.22747	Unmethylated	2.01744	#DIV/0!	#DIV/0!
LOC103317302	2.55664	0	0	0.852215	17.5564	11.4849	5.26459	11.4353	0.0434936	3.59703	0.00834246	12.1008	1.36157	Unmethylated	2.02068	2.37109	1.24555
LOC100678271	0.852215	0	4.11079	1.65434	22.2382	12.3683	11.4066	15.3377	0.0231967	3.18785	0.00364353	9.11253	1.63457	Unmethylated	2.02068	1.22144	0.288585
LOC100463238	2.55664	0	0	0.852215	23.4086	17.669	21.9358	21.0045	0.000456871	4.44319	2.6e-05	21.7537	3.34021	Unmethylated	2.02068	2.37109	1.24555
LOC100680517	1.70443	0	0	0.568143	9.36343	7.95106	11.4066	9.5737	0.0264594	3.90413	0.00436304	14.9713	1.57742	Unmethylated	2.09653	3.69015	1.88368
LOC100121210	4.26107	4.84167	3.0831	4.06195	36.2833	14.1352	12.2841	20.9009	0.028464	2.35538	0.00479808	5.11728	1.5457	Unmethylated	2.09653	0.51614	-0.954167
LOC103315383	5.11329	0	1.0277	2.047	1198.52	257.968	264.985	573.824	3.12e-13	8.01329	9.65e-16	258.37	12.5057	Unmethylated	2.12881	1.03997	0.0565382
LOC100121579	3.40886	2.42084	0	1.94323	10.5339	22.0863	9.65175	14.0906	0.0443511	2.8388	0.00855148	7.15427	1.3531	Unmethylated	2.24825	1.15696	0.210342
LOC100120296	5.9655	0	0	1.9885	57.351	15.0187	14.0389	28.8029	0.0193205	3.75702	0.00284059	13.5199	1.71398	Unmethylated	2.24825	1.13062	0.177118
LOC103317161	0	0	0	0	10.5339	5.3007	0.877432	5.57067	0.0779008	4.88183	0.0187076	29.4833	1.10846	Unmethylated	2.25631	#DIV/0!	#DIV/0!
LOC103315791	2.55664	0	0	0.852215	25.7494	7.95106	7.01946	13.5733	0.0292812	3.84146	0.00499728	14.3349	1.53341	Unmethylated	2.28052	2.676	1.42008
LOC103317665	1.70443	0	0	0.568143	12.8747	7.06761	3.50973	7.81735	0.0798374	3.61846	0.0193391	12.2819	1.09779	Unmethylated	2.3241	4.0907	2.03235
Or105	5.11329	1.21042	0	2.1079	147.474	49.4732	34.2199	77.0557	7.67e-06	5.1051	1.95e-07	34.4182	5.11524	Unmethylated	2.3241	1.10257	0.140866
LOC103317900	1.70443	0	4.11079	1.93841	15.2156	8.83451	10.5292	11.5264	0.0815634	2.53378	0.0199733	5.79087	1.0885	Unmethylated	2.35638	1.21563	0.2817
LOC100118904	0	0	0	0	10.5339	16.7856	8.77432	12.0312	0.00130004	6.00504	9.62e-05	64.224	2.88604	Unmethylated	2.38866	#DIV/0!	#DIV/0!
LOC103317425	0	0	0	0	152.156	26.5035	25.4455	68.0349	2.2e-07	8.49822	3.46e-09	361.593	6.65754	Unmethylated	2.38866	#DIV/0!	#DIV/0!
LOC103317965	0	0	0	0	2.34086	7.06761	15.7938	8.40075	0.0199905	5.49358	0.00297278	45.0537	1.69918	Unmethylated	2.42093	#DIV/0!	#DIV/0!
LOC100678098	3.40886	0	0	1.13629	24.579	7.95106	7.89689	13.4757	0.0518753	3.43646	0.0105835	10.8262	1.28504	Unmethylated	2.4403	2.14761	1.10273
LOC103316496	0	0	1.0277	0.342566	9.36343	3.5338	4.38716	5.76147	0.0918126	3.96757	0.0234498	15.6444	1.0371	Methylated	2.5323	7.39214	2.88599
LOC100677851	0.852215	0	0	0.284072	9.36343	8.83451	12.2841	10.1607	0.00740369	4.79924	0.000829126	27.8429	2.13055	Unmethylated	2.57588	9.06771	3.18074
LOC103317169	0	0	0	0	5.85214	6.18415	3.50973	5.18201	0.0557487	4.78597	0.0116875	27.5879	1.25377	Unmethylated	2.64366	#DIV/0!	#DIV/0!
LOC100114206	5.9655	0	3.0831	3.0162	17.5564	30.9208	14.9163	21.1312	0.0226245	2.74223	0.00351432	6.69103	1.64542	Unmethylated	2.64366	0.876488	-0.190194
nAChRa1	0.852215	0	0	0.284072	4.68172	6.18415	6.14203	5.6693	0.0764329	3.95947	0.0181927	15.5567	1.11672	Unmethylated	2.65174	9.33474	3.22261
LOC100120669	0	3.63125	0	1.21042	11.7043	7.06761	14.9163	11.2294	0.0670709	3.34873	0.0152128	10.1875	1.17347	Unmethylated	2.71145	2.2401	1.16356
LOC100678082	0	0	0	0	4.68172	1.7669	7.01946	4.48936	0.0935188	4.58066	0.0241296	23.9286	1.0291	Unmethylated	2.7518	#DIV/0!	#DIV/0!
LOC100116314	1.70443	0	0	0.568143	18.7269	21.2028	18.4261	19.4519	0.000187441	4.90056	9.02e-06	29.8686	3.72714	Unmethylated	2.75987	4.8577	2.28027
LOC100121429	5.11329	0	2.0554	2.38956	24.579	15.9021	14.9163	18.4658	0.0197931	2.86107	0.00293136	7.26552	1.70349	Unmethylated	2.79215	1.16848	0.224628
LOC103317777	1.70443	0	0	0.568143	12.8747	8.83451	7.01946	9.57623	0.0291774	3.89982	0.00496342	14.9267	1.53495	Unmethylated	2.79538	4.9202	2.29872
LOC103315547	3.40886	0	0	1.13629	22.2382	9.71796	17.5486	16.5016	0.0140044	3.71599	0.0018723	13.1409	1.85374	Unmethylated	2.82442	2.48566	1.31363
LOC100678523	2.55664	0	0	0.852215	86.6117	31.8042	26.323	48.2463	3.45e-06	5.63745	7.76e-08	49.7786	5.46221	Unmethylated	2.8793	3.37861	1.75643
LOC103315720	1.70443	0	0	0.568143	16.386	7.95106	13.1615	12.4995	0.00854359	4.2765	0.00100717	19.3801	2.06836	Unmethylated	2.95516	5.20143	2.37891
LOC100114473	1.70443	0	2.0554	1.25328	17.5564	7.06761	15.7938	13.4726	0.0176961	3.35626	0.00252997	10.2408	1.75212	Unmethylated	3.02295	2.41204	1.27025
LOC100122536	1.70443	0	0	0.568143	14.0451	10.6014	3.50973	9.38543	0.0473448	3.87993	0.00932993	14.7223	1.32473	Unmethylated	3.0988	5.45427	2.44739
LOC100121157	4.26107	8.47293	0	4.24467	121.725	46.8229	28.0778	65.5418	0.000470742	3.97352	2.7e-05	15.7091	3.32722	Unmethylated	3.10364	0.731186	-0.45169
LOC103316150	0	0	0	0	10.5339	7.95106	0.877432	6.45412	0.0564092	5.09759	0.0118736	34.2395	1.24865	Unmethylated	3.11494	#DIV/0!	#DIV/0!
LOC100122063	0.852215	0	0	0.284072	8.193	7.06761	5.26459	6.84173	0.043532	4.22329	0.00835568	18.6782	1.36119	Unmethylated	3.11494	10.9653	3.45488
LOC103315830	2.55664	0	1.0277	1.19478	21.0677	6.18415	9.65175	12.3012	0.0379031	3.25567	0.00697136	9.55111	1.42133	Unmethylated	3.11494	2.60712	1.38246
LOC100119435	7.66993	3.63125	0	3.76706	21.0677	16.7856	15.7938	17.8824	0.0899321	2.21273	0.0228541	4.63552	1.04609	Unmethylated	3.13108	0.831173	-0.266779
LOC100678732	0.852215	0	0	0.284072	9.36343	7.95106	9.65175	8.98875	0.0134117	4.62018	0.00176974	24.5931	1.87252	Unmethylated	3.1795	11.1926	3.48447
LOC100677982	2.55664	0	0	0.852215	42.1354	13.2518	20.1809	25.1894	0.000609042	4.71037	3.71e-05	26.1796	3.21535	Unmethylated	3.18273	3.73465	1.90097
LOC100118340	0.852215	0	0	0.284072	5.85214	17.669	7.01946	10.1802	0.0130507	4.80678	0.00171202	27.9889	1.88437	Unmethylated	3.307	11.6414	3.5412
LOC100118396	4.26107	6.05209	0	3.43772	35.1129	45.056	36.8522	39.007	0.000106937	3.52571	4.5e-06	11.5171	3.97087	Unmethylated	3.35058	0.974651	-0.0370422
LOC100121438	0	0	0	0	1.17043	4.41725	8.77432	4.78733	0.0937877	4.6837	0.0242714	25.7	1.02785	Unmethylated	3.38286	#DIV/0!	#DIV/0!
LOC100115831	0.852215	0	4.11079	1.65434	18.7269	9.71796	7.89689	12.1139	0.0688966	2.84679	0.0158265	7.19396	1.1618	Unmethylated	3.39092	2.04972	1.03542
LOC100679845	3.40886	0	1.0277	1.47885	10.5339	15.9021	7.01946	11.1518	0.0680004	2.81971	0.0155287	7.06019	1.16749	Unmethylated	3.41513	2.30931	1.20746
LOC100121837	0.852215	6.05209	1.0277	2.644	16.386	14.1352	9.65175	13.391	0.0814692	2.40998	0.0199266	5.31468	1.08901	Unmethylated	3.42644	1.29593	0.373986
LOC100114397	6.81772	2.42084	2.0554	3.76465	25.7494	21.2028	29.8327	25.595	0.00358188	2.71606	0.000328708	6.57077	2.44589	Unmethylated	3.49422	0.928166	-0.107546
LOC103317558	0.852215	3.63125	2.0554	2.17962	14.0451	11.4849	14.9163	13.4821	0.0288317	2.68874	0.00488511	6.44749	1.54013	Unmethylated	3.50229	1.60683	0.684219
LOC100113833	2.55664	0	2.0554	1.53735	11.7043	8.83451	8.77432	9.77104	0.0818825	2.59226	0.020091	6.03041	1.08681	Unmethylated	3.51843	2.28864	1.19449
LOC100123617	2.55664	0	1.0277	1.19478	14.0451	10.6014	4.38716	9.67791	0.0812604	2.91677	0.0198598	7.55154	1.09012	Unmethylated	3.55071	2.97185	1.57136
LOC100117172	1.70443	0	0	0.568143	17.5564	7.95106	4.38716	9.96488	0.0397248	3.96137	0.007387	15.5772	1.40094	Unmethylated	3.66691	6.4542	2.69024
Cyc1l	2.55664	0	0	0.852215	14.0451	12.3683	13.1615	13.1916	0.0129151	3.79131	0.00168924	13.8452	1.8889	Unmethylated	3.80571	4.46567	2.15888
LOC100119354	1.70443	0	0	0.568143	39.7946	27.387	14.9163	27.366	3.45e-05	5.3877	1.14e-06	41.8659	4.46219	Unmethylated	3.81379	6.71272	2.7469
LOC100119258	1.70443	7.26251	0	2.98898	44.4763	22.9697	23.6907	30.3789	0.00402192	3.41094	0.000379192	10.6364	2.39557	Unmethylated	3.92192	1.31213	0.391907
LOC100678276	2.55664	0	0	0.852215	16.386	8.83451	7.01946	10.7467	0.0468043	3.50494	0.00918272	11.3525	1.32971	Unmethylated	3.92999	4.6115	2.20523
LOC100120130	4.26107	7.26251	0	3.84119	44.4763	31.8042	19.3035	31.8613	0.00542626	3.07332	0.000556673	8.41709	2.2655	Unmethylated	3.95743	1.03026	0.043008
LOC100122454	0.852215	0	0	0.284072	4.68172	9.71796	7.01946	7.13971	0.0397427	4.29494	0.00740184	19.6293	1.40074	Unmethylated	4.11398	14.4822	3.85621
LOC100116232	4.26107	0	0	1.42036	52.6693	34.4546	27.2004	38.1081	4.77e-05	4.5854	1.75e-06	24.0073	4.32122	Unmethylated	4.19306	2.95212	1.56175
LOC100117229	3.40886	0	0	1.13629	24.579	7.06761	15.7938	15.8135	0.0244377	3.66172	0.00392782	12.6557	1.61194	Unmethylated	4.20113	3.69724	1.88645
LOC100122401	3.40886	0	0	1.13629	23.4086	13.2518	7.01946	14.5599	0.0335641	3.54406	0.00599517	11.6646	1.47413	Unmethylated	4.22211	3.71571	1.89364
LOC100116495	0	0	1.0277	0.342566	9.36343	5.3007	8.77432	7.81282	0.0294305	4.41503	0.00503491	21.3332	1.5312	Unmethylated	4.26892	12.4616	3.63942
LOC100120250	0.852215	4.84167	0	1.89796	9.36343	17.669	9.65175	12.2281	0.0815634	2.77204	0.0199714	6.83073	1.0885	Unmethylated	4.29797	2.26452	1.1792
LOC100124007	1.70443	0	0	0.568143	8.193	5.3007	8.77432	7.42268	0.0725137	3.54621	0.0169096	11.6819	1.13958	Unmethylated	4.33348	7.62743	2.9312
LOC100679351	1.70443	0	0	0.568143	9.36343	9.71796	7.89689	8.99276	0.0335641	3.81436	0.00599858	14.0682	1.47413	Unmethylated	4.42224	7.78367	2.96045
LOC100117027	1.70443	0	0	0.568143	7.02257	9.71796	7.01946	7.92	0.056553	3.64002	0.0119452	12.4668	1.24754	Unmethylated	4.43677	7.80924	2.96518
LOC100117523	1.70443	0	1.0277	0.910709	14.0451	17.669	7.89689	13.2037	0.00925053	3.75482	0.00112415	13.4993	2.03383	Unmethylated	4.45291	4.8895	2.28969
LOC103315863	0	0	0	0	4.68172	13.2518	5.26459	7.73269	0.0179674	5.37086	0.00258647	41.3799	1.74551	Unmethylated	4.48519	#DIV/0!	#DIV/0!
LOC103316654	0.852215	0	0	0.284072	14.0451	2.65035	2.6323	6.4426	0.0924025	4.12311	0.0237171	17.4253	1.03432	Unmethylated	4.53683	15.9707	3.99736
LOC100117466	0.852215	0	2.0554	0.969204	14.0451	9.71796	3.50973	9.09094	0.0731881	3.18217	0.0171517	9.07672	1.13556	Unmethylated	4.65627	4.80422	2.2643
LOC103317448	4.26107	0	0	1.42036	38.6242	21.2028	20.1809	26.6693	0.00153104	4.08475	0.000117726	16.968	2.81501	Unmethylated	4.76441	3.35437	1.74604
LOC100119716	0	0	0	0	1.17043	7.06761	7.89689	5.37831	0.0717737	4.85169	0.0166885	28.8738	1.14403	Unmethylated	4.76924	#DIV/0!	#DIV/0!
LOC100170120	2.55664	2.42084	0	1.65916	37.4537	6.18415	10.5292	18.0557	0.026937	3.42684	0.00445741	10.7543	1.56965	Unmethylated	4.81282	2.90076	1.53643
SPH125	1.70443	0	0	0.568143	12.8747	7.06761	3.50973	7.81735	0.0798374	3.61846	0.0193391	12.2819	1.09779	Unmethylated	4.86447	8.56204	3.09795
LOC100118897	5.9655	0	1.0277	2.33107	80.7596	15.0187	22.8132	39.5305	0.00352906	3.99172	0.000323179	15.9084	2.45234	Unmethylated	5.03556	2.16019	1.11116
Trnad-guc	0.852215	0	0	0.284072	11.7043	7.95106	0.877432	6.84426	0.0895725	4.21812	0.0226847	18.6115	1.04783	Unmethylated	5.17596	18.2206	4.1875
LOC100114807	0.852215	2.42084	0	1.09102	38.6242	20.3194	12.2841	23.7425	0.000538031	4.51641	3.2e-05	22.8862	3.26919	Unmethylated	5.19694	4.76339	2.25199
LOC100680008	0	0	0	0	3.51129	5.3007	4.38716	4.39972	0.0827932	4.55525	0.0204775	23.5108	1.08201	Unmethylated	5.21308	#DIV/0!	#DIV/0!
LOC100116998	1.70443	0	1.0277	0.910709	22.2382	16.7856	20.1809	19.7349	0.000274999	4.3216	1.41e-05	19.9955	3.56067	Unmethylated	5.22761	5.74016	2.52109
LOC100118397	4.26107	0	0	1.42036	23.4086	8.83451	9.65175	13.9649	0.0657174	3.18009	0.0147852	9.06363	1.18232	Unmethylated	5.44388	3.83275	1.93838
LOC100113835	0.852215	0	0	0.284072	8.193	8.83451	4.38716	7.13822	0.0405473	4.28551	0.00759461	19.5015	1.39204	Unmethylated	5.46324	19.2319	4.26543
LOC100679265	6.81772	6.05209	0	4.28994	38.6242	18.5525	17.5486	24.9084	0.0388133	2.52546	0.00717625	5.75757	1.41102	Unmethylated	5.47132	1.27539	0.350933
LOC100679634	5.9655	4.84167	3.0831	4.63009	58.5214	31.8042	16.6712	35.6656	0.00175194	2.92805	0.000139282	7.61079	2.75648	Unmethylated	5.52297	1.19284	0.254403
LOC100123933	10.2266	3.63125	1.0277	4.96184	49.158	42.4056	26.323	39.2955	0.00224041	2.93901	0.000189154	7.66886	2.64967	Unmethylated	5.71179	1.15114	0.203068
LOC100114793	4.26107	0	1.0277	1.76292	18.7269	15.0187	14.9163	16.2206	0.0172528	3.09335	0.00243825	8.53474	1.76314	Unmethylated	5.75053	3.26193	1.70572
LOC100123256	0	0	0	0	9.36343	6.18415	5.26459	6.93739	0.0210103	5.20348	0.00318583	36.8472	1.67757	Unmethylated	5.77474	#DIV/0!	#DIV/0!
LOC103318025	2.55664	6.05209	0	2.86958	32.772	14.1352	10.5292	19.1455	0.0468365	2.76871	0.00919921	6.815	1.32942	Unmethylated	5.9442	2.07145	1.05064
LOC100120158	1.70443	0	0	0.568143	8.193	7.95106	6.14203	7.42869	0.0692272	3.54585	0.0159626	11.679	1.15972	Unmethylated	6.00715	10.5733	3.40235
LOC100117690	3.40886	2.42084	0	1.94323	18.7269	11.4849	7.01946	12.4104	0.0744922	2.64421	0.0175365	6.25155	1.12789	Unmethylated	6.11044	3.14447	1.65282
LOC100678165	0	2.42084	0	0.806945	21.0677	13.2518	9.65175	14.6571	0.00666804	4.36034	0.000727867	20.5397	2.176	Unmethylated	6.17016	7.64632	2.93476
LOC103316425	0	0	0	0	2.34086	7.95106	7.01946	5.77046	0.0482385	4.9517	0.00957128	30.9464	1.31661	Unmethylated	6.27183	#DIV/0!	#DIV/0!
LOC103317662	0.852215	1.21042	3.0831	1.71524	64.3736	16.7856	22.8132	34.6575	0.000187441	4.34264	8.97e-06	20.2892	3.72714	Unmethylated	6.33478	3.69323	1.88488
LOC100120023	0.852215	0	0	0.284072	7.02257	5.3007	3.50973	5.27767	0.0986985	3.84608	0.0260761	14.3809	1.00569	Unmethylated	6.44615	22.692	4.50411
LOC100123598	4.26107	0	1.0277	1.76292	35.1129	30.9208	14.0389	26.6909	0.00134813	3.80509	0.000100537	13.978	2.87027	Unmethylated	6.46228	3.66566	1.87407
LOC100117829	5.11329	0	0	1.70443	29.2607	17.669	21.0584	22.6627	0.00892734	3.60831	0.00106676	12.1958	2.04928	Unmethylated	7.05299	4.13804	2.04895
nAChRa9	2.55664	0	3.0831	1.87991	18.7269	15.0187	20.1809	17.9755	0.0055587	3.19322	0.00057563	9.14648	2.25503	Unmethylated	7.32898	3.89857	1.96295
LOC100678675	1.70443	0	0	0.568143	14.0451	8.83451	7.89689	10.2588	0.0217923	3.99623	0.00335054	15.9582	1.6617	Unmethylated	7.37417	12.9794	3.69815
LOC100678999	1.70443	1.21042	0	0.971616	10.5339	7.95106	7.01946	8.50146	0.0629884	3.09347	0.0139156	8.53544	1.20074	Unmethylated	7.65661	7.88029	2.97825
LOC100113854	0.852215	0	0	0.284072	8.193	7.95106	1.75486	5.96631	0.0921112	4.02328	0.0235617	16.2602	1.03569	Unmethylated	7.83254	27.5724	4.78515
LOC100122004	2.55664	3.63125	0	2.06263	16.386	16.7856	10.5292	14.5669	0.0305762	2.83761	0.00529589	7.14837	1.51462	Unmethylated	7.83576	3.79891	1.92559
LOC100113915	0	0	4.11079	1.37026	22.2382	13.2518	10.5292	15.3397	0.0312488	3.48545	0.00545338	11.2002	1.50517	Unmethylated	7.87288	5.74552	2.52244
LOC100117717	1.70443	0	0	0.568143	10.5339	14.1352	10.5292	11.7328	0.00948211	4.19075	0.0011587	18.2617	2.0231	Unmethylated	7.99232	14.0674	3.81429
LOC103315462	5.9655	0	0	1.9885	14.0451	17.669	19.3035	17.0059	0.0585029	3.00062	0.0125721	8.00345	1.23282	Unmethylated	8.05204	4.0493	2.01767
LOC100678819	1.70443	0	2.0554	1.25328	45.6467	36.2215	27.2004	36.3562	6.38e-07	4.77365	1.16e-08	27.3534	6.1955	Unmethylated	8.24733	6.58062	2.71822
LOC100117837	2.55664	1.21042	0	1.25569	9.36343	7.95106	12.2841	9.86618	0.061755	2.92151	0.0135109	7.57638	1.20933	Unmethylated	8.37644	6.6708	2.73786
LOC100118006	3.40886	7.26251	0	3.55712	18.7269	19.4359	11.4066	16.5231	0.096349	2.24543	0.0252502	4.74178	1.01615	Unmethylated	8.40387	2.36255	1.24034
Or93	1.70443	0	0	0.568143	18.7269	12.3683	3.50973	11.535	0.026699	4.17415	0.00441028	18.0528	1.57351	Unmethylated	8.44745	14.8685	3.89419
LOC100118487	1.70443	4.84167	0	2.18203	11.7043	13.2518	11.4066	12.1209	0.0812604	2.52939	0.0198459	5.77329	1.09012	Unmethylated	8.50717	3.89873	1.96301
LOC103317992	0.852215	0	2.0554	0.969204	21.0677	14.1352	16.6712	17.2914	0.00117821	4.10739	8.43e-05	17.2365	2.92878	Unmethylated	8.52171	8.79249	3.13627
Or261	0.852215	1.21042	0	0.687544	7.02257	9.71796	4.38716	7.04256	0.0755999	3.38031	0.017927	10.413	1.12148	Unmethylated	8.60723	12.5188	3.64602
LOC100679286	5.9655	0	1.0277	2.33107	127.577	40.6387	31.5876	66.601	5.31e-05	4.73122	1.99e-06	26.5608	4.27522	Unmethylated	9.13339	3.91811	1.97016
LOC100120727	5.11329	0	6.16619	3.75983	55.0102	20.3194	25.4455	33.5917	0.00447014	3.10889	0.000432033	8.62719	2.34968	Unmethylated	9.43359	2.50905	1.32714
LOC100679073	5.11329	3.63125	2.0554	3.59998	15.2156	16.7856	11.4066	14.4693	0.0709916	1.98864	0.0164692	3.96863	1.14879	Unmethylated	9.90808	2.75226	1.46062
LOC100116405	4.26107	1.21042	8.22159	4.56436	173.223	64.4919	39.4844	92.3999	7.29e-06	4.31423	1.83e-07	19.8935	5.13737	Unmethylated	9.94037	2.17782	1.12289
LOC100123984	5.9655	0	4.11079	3.35877	23.4086	12.3683	12.2841	16.0203	0.0952968	2.19303	0.0248368	4.57264	1.02092	Unmethylated	10.6925	3.18345	1.67059
LOC100117876	8.52215	0	4.11079	4.21098	56.1806	22.9697	36.8522	38.6675	0.0031095	3.1318	0.000279951	8.76529	2.50731	Unmethylated	10.8313	2.57215	1.36297
LOC100680298	0.852215	0	0	0.284072	3.51129	10.6014	4.38716	6.16662	0.0737986	4.08459	0.0173375	16.9661	1.13195	Unmethylated	10.8555	38.2139	5.25603
LOC100117267	4.26107	1.21042	8.22159	4.56436	33.9424	21.2028	10.5292	21.8915	0.0535727	2.23552	0.0110333	4.70932	1.27106	Unmethylated	11.2025	2.45434	1.29533
LOC100116201	3.40886	6.05209	0	3.15365	57.351	40.6387	19.3035	39.0978	0.000710799	3.65873	4.53e-05	12.6296	3.14825	Unmethylated	11.2945	3.5814	1.84052
LOC100119059	2.55664	0	1.0277	1.19478	11.7043	15.0187	4.38716	10.37	0.0668941	3.02157	0.0151468	8.12052	1.17461	Unmethylated	11.3025	9.45993	3.24183
LOC100121081	2.55664	0	2.0554	1.53735	17.5564	13.2518	14.0389	14.949	0.0104225	3.19721	0.00130684	9.17181	1.98203	Unmethylated	12.2015	7.93674	2.98855
LOC100115698	5.11329	0	8.22159	4.44496	15.2156	18.5525	22.8132	18.8604	0.0948223	2.05713	0.0246765	4.16158	1.02309	Unmethylated	12.2047	2.74575	1.4572
LOC100123177	4.26107	0	0	1.42036	16.386	21.2028	20.1809	19.2566	0.00882346	3.6283	0.0010499	12.3659	2.05436	Unmethylated	12.421	8.74499	3.12846
LOC100119112	5.11329	1.21042	5.13849	3.82073	26.9199	30.0373	31.5876	29.5149	0.00060713	2.90657	3.69e-05	7.49834	3.21672	Unmethylated	12.7244	3.33037	1.73568
LOC103316310	3.40886	4.84167	5.13849	4.46301	299.63	105.131	104.414	169.725	7.82e-12	5.26105	3.01e-14	38.3473	11.107	Unmethylated	13.0133	2.91582	1.5439
LOC103318117	1.70443	0	0	0.568143	12.8747	5.3007	6.14203	8.10582	0.0635491	3.66594	0.0140935	12.6928	1.19689	Unmethylated	13.2877	23.388	4.54769
LOC100678838	7.66993	6.05209	1.0277	4.91657	29.2607	46.8229	41.2393	39.1076	0.000509902	2.98063	2.98e-05	7.8933	3.29251	Unmethylated	13.604	2.76698	1.46831
LOC100122141	5.11329	2.42084	0	2.51138	24.579	15.0187	6.14203	15.2466	0.0897118	2.55897	0.0227746	5.89287	1.04715	Unmethylated	14.9582	5.95616	2.57438
LOC103316572	5.11329	1.21042	7.19389	4.50587	33.9424	13.2518	11.4066	19.5336	0.0818449	2.08097	0.0200692	4.23091	1.08701	Unmethylated	15.2035	3.37415	1.75453
LOC100117459	0	0	0	0	5.85214	13.2518	26.323	15.1423	0.000916241	6.34195	6.13e-05	81.118	3.03799	Unmethylated	15.9072	#DIV/0!	#DIV/0!
LOC100116022	4.26107	0	0	1.42036	7.02257	14.1352	19.3035	13.4871	0.0675998	3.14223	0.015385	8.82885	1.17005	Unmethylated	15.933	11.2176	3.48769
LOC100120188	1.70443	0	3.0831	1.59584	12.8747	9.71796	7.89689	10.1632	0.0798374	2.62201	0.0193586	6.15606	1.09779	Unmethylated	16.4963	10.337	3.36975
LOC100122265	7.66993	4.84167	0	4.17054	25.7494	22.0863	11.4066	19.7474	0.0924933	2.22087	0.0238008	4.66174	1.03389	Unmethylated	16.8094	4.03051	2.01096
LOC103317976	3.40886	2.42084	0	1.94323	9.36343	10.6014	12.2841	10.7496	0.0947002	2.44733	0.024599	5.45406	1.02365	Unmethylated	18.7122	9.62943	3.26745
LOC100114954	3.40886	9.68335	0	4.36407	29.2607	24.7366	20.1809	24.7261	0.037431	2.54093	0.0068556	5.81964	1.42677	Unmethylated	20.6151	4.72383	2.23996
LOC100119863	5.9655	2.42084	4.11079	4.16571	11.7043	25.6201	13.1615	16.8286	0.0684303	1.99099	0.0156829	3.97511	1.16475	Unmethylated	21.9385	5.26645	2.39683
LOC100678586	1.70443	0	0	0.568143	12.8747	9.71796	10.5292	11.0406	0.0132643	4.10027	0.00174388	17.1515	1.87732	Unmethylated	22.6067	39.7905	5.31435
LOC100121755	2.55664	4.84167	0	2.46611	43.3059	70.6761	65.8074	59.9298	1.7e-08	4.65419	1.95e-10	25.1796	7.77051	Unmethylated	22.7907	9.24157	3.20814
Eyg	5.9655	0	0	1.9885	15.2156	15.0187	26.323	18.8524	0.0445764	3.14866	0.00860351	8.86833	1.3509	Unmethylated	23.6074	11.8719	3.56948
LOC100678991	4.26107	0	7.19389	3.81832	91.2935	34.4546	32.465	52.7377	0.000280698	3.74555	1.45e-05	13.4129	3.55176	Unmethylated	24.9082	6.52334	2.70561
LOC100679002	9.37436	0	2.0554	3.80992	26.9199	21.2028	26.323	24.8152	0.0324741	2.63237	0.00573442	6.20043	1.48846	Unmethylated	26.1687	6.86858	2.78001
LOC103316311	10.2266	0	4.11079	4.77912	498.603	151.954	148.286	266.281	3.96e-09	5.7312	3.9e-11	53.1206	8.40211	Unmethylated	26.4398	5.53236	2.4679
LOC100119247	7.66993	0	6.16619	4.61204	16.386	32.6877	18.4261	22.4999	0.0617195	2.24563	0.0134922	4.74244	1.20958	Unmethylated	28.8108	6.24686	2.64313
LOC100120941	2.55664	8.47293	1.0277	4.01909	15.2156	21.2028	14.0389	16.8191	0.0818449	2.11392	0.0200738	4.32867	1.08701	Unmethylated	34.3402	8.54426	3.09496
LOC100115804	1.70443	0	6.16619	2.62354	19.8973	35.338	21.0584	25.4312	0.00490128	3.25684	0.00048608	9.55888	2.30969	Unmethylated	34.8179	13.2713	3.73024
LOC100118478	8.52215	0	6.16619	4.89611	33.9424	45.9394	13.1615	31.0145	0.0298657	2.61989	0.00513245	6.14702	1.52483	Unmethylated	39.6372	8.09564	3.01715
LOC100119861	5.9655	6.05209	0	4.00587	17.5564	37.1049	27.2004	27.2873	0.0142999	2.77123	0.00191734	6.82691	1.84467	Unmethylated	43.6269	10.8908	3.44503

## Sheet: mid all < 5
Gene_ID	M.ctrl.rep1	M.ctrl.rep2	M.ctrl.rep3	middle mean	M.RNAi.rep1	M.RNAi.rep2	M.RNAi.rep3	padj	log2FoldChange	pvalue	foldChange	log10padj	Methylation_status	Early mean	Early2MidFC	log2 of P
LOC100116477	0	12.1042	0	4.03473	0	0	0.877432	0.425204	-3.52702	0.23194	0.0867483	0.371402	Unmethylated	0	0	#NUM!
LOC100677918	0	13.3146	0	4.4382	0	1.7669	0	0.516477	-2.86653	0.31736	0.137116	0.286949	Unmethylated	0	0	#NUM!
LOC100113557	0.852215	0	9.24929	3.36717	0	0.883451	0.877432	0.455085	-2.4692	0.25915	0.180591	0.341908	Unmethylated	0	0	#NUM!
Or92	0	2.42084	10.277	4.23261	2.34086	0.883451	0	0.512746	-2.02299	0.31378	0.246048	0.290097	Unmethylated	0	0	#NUM!
LOC100119870	2.55664	0	4.11079	2.22248	0	0	1.75486	1	-1.89148	0.445194	0.269531	NA	Unmethylated	0	0	#NUM!
LOC103317036	3.40886	0	0	1.13629	1.17043	0	0	1	-1.73741	0.65933	0.299907	NA	Unmethylated	0	0	#NUM!
LOC103315760	3.40886	0	0	1.13629	0	0.883451	0	1	-1.73632	0.614221	0.300133	NA	Unmethylated	0	0	#NUM!
LOC100678702	0	0	11.3047	3.76823	0	2.65035	0.877432	0.673661	-1.65389	0.486244	0.317783	0.171558	Unmethylated	0	0	#NUM!
LOC100116436	2.55664	0	3.0831	1.87991	0	1.7669	0	1	-1.6484	0.518302	0.318995	NA	Unmethylated	0	0	#NUM!
LOC103316621	5.11329	1.21042	2.0554	2.79303	0	0.883451	1.75486	1	-1.63339	0.349144	0.32233	NA	Unmethylated	0	0	#NUM!
LOC103315657	1.70443	0	4.11079	1.93841	1.17043	0.883451	0	1	-1.55014	0.489775	0.341476	NA	Unmethylated	0	0	#NUM!
LOC100679570	2.55664	0	0	0.852215	0	0	0.877432	1	-1.32465	0.708096	0.399245	NA	Unmethylated	0	0	#NUM!
LOC100113891	0.852215	0	0	0.284072	0	0	0	1	-1.03666	0.82837	0.487456	NA	Unmethylated	0	0	#NUM!
LOC103316014	1.70443	0	0	0.568143	0	0.883451	0	1	-0.760616	0.82519	0.590244	NA	Unmethylated	0	0	#NUM!
Y-h	2.55664	8.47293	0	3.67652	3.51129	1.7669	1.75486	0.816122	-0.642248	0.67658	0.640714	0.0882448	Unmethylated	0	0	#NUM!
LOC100123303	0	12.1042	0	4.03473	2.34086	3.5338	1.75486	0.855451	-0.637597	0.734504	0.642783	0.067805	Unmethylated	0	0	#NUM!
LOC100679691	1.70443	0	7.19389	2.96611	4.68172	0	1.75486	0.888887	-0.503318	0.790169	0.705482	0.0511533	Unmethylated	0	0	#NUM!
LOC100679058	1.70443	9.68335	0	3.79593	2.34086	1.7669	4.38716	0.895137	-0.388462	0.800625	0.763943	0.0481106	Unmethylated	0	0	#NUM!
LOC100678160	4.26107	0	4.11079	2.79062	2.34086	2.65035	1.75486	0.904288	-0.341869	0.818232	0.789018	0.0436933	Unmethylated	0	0	#NUM!
LOC103317579	2.55664	2.42084	0	1.65916	2.34086	1.7669	0	1	-0.302328	0.883753	0.810943	NA	Unmethylated	0	0	#NUM!
LOC100680121	1.70443	8.47293	0	3.39245	4.68172	3.5338	0	0.932335	-0.302309	0.86776	0.810953	0.030428	Unmethylated	0	0	#NUM!
LOC103317114	2.55664	0	5.13849	2.56505	1.17043	2.65035	2.6323	0.932796	-0.256625	0.868369	0.837044	0.0302133	Unmethylated	0	0	#NUM!
LOC103315308	5.9655	0	0	1.9885	3.51129	0.883451	0.877432	0.953495	-0.243012	0.907158	0.844979	0.0206815	Unmethylated	0	0	#NUM!
LOC100678778	4.26107	0	0	1.42036	1.17043	0.883451	1.75486	1	-0.208942	0.921496	0.865171	NA	Unmethylated	0	0	#NUM!
LOC103315481	0	0	1.0277	0.342566	0	0	0.877432	1	-0.0748753	1	0.949424	NA	Unmethylated	0	0	#NUM!
Or252	0.852215	6.05209	0	2.30144	1.17043	3.5338	1.75486	0.987153	-0.0424148	0.976144	0.971028	0.0056154	Unmethylated	0	0	#NUM!
LOC103316999	1.70443	0	0	0.568143	0	0.883451	0.877432	1	0.0138756	0.977978	1.00966	NA	Unmethylated	0	0	#NUM!
LOC100121427	1.70443	0	0	0.568143	0	1.7669	0	1	0.0218482	0.986347	1.01526	NA	Unmethylated	0	0	#NUM!
LOC103315874	4.26107	0	3.0831	2.44806	4.68172	2.65035	0.877432	0.972521	0.105627	0.94537	1.07596	0.0121012	Unmethylated	0	0	#NUM!
LOC100123856	0	6.05209	0	2.01736	4.68172	0.883451	1.75486	0.93798	0.301076	0.879652	1.23206	0.0278066	Unmethylated	0	0	#NUM!
Or247	1.70443	4.84167	0	2.18203	5.85214	0	2.6323	0.917081	0.375023	0.841071	1.29686	0.0375925	Unmethylated	0	0	#NUM!
LOC100120065	0.852215	0	12.3324	4.39487	9.36343	3.5338	4.38716	0.890987	0.377999	0.793471	1.29954	0.0501286	Unmethylated	0	0	#NUM!
LOC103317745	5.9655	2.42084	0	2.79545	2.34086	5.3007	3.50973	0.883017	0.394996	0.780067	1.31494	0.0540308	Unmethylated	0	0	#NUM!
LOC100119161	2.55664	0	0	0.852215	0	2.65035	0.877432	1	0.434188	0.871217	1.35115	NA	Unmethylated	0	0	#NUM!
LOC100115273	5.11329	0	0	1.70443	1.17043	1.7669	4.38716	0.896995	0.479065	0.804367	1.39384	0.0472098	Unmethylated	0	0	#NUM!
Or250	5.9655	0	4.11079	3.35877	5.85214	6.18415	2.6323	0.828176	0.50123	0.694654	1.41542	0.0818772	Unmethylated	0	0	#NUM!
LOC100114154	0	1.21042	2.0554	1.0886	1.17043	2.65035	0.877432	1	0.564887	0.772548	1.47927	NA	Unmethylated	0	0	#NUM!
LOC103315430	1.70443	0	0	0.568143	0	2.65035	0	1	0.599377	0.865984	1.51506	NA	Unmethylated	0	0	#NUM!
LOC103316041	2.55664	1.21042	0	1.25569	0	0.883451	5.26459	1	0.707019	0.736751	1.63243	NA	Unmethylated	0	0	#NUM!
LOC100121926	0.852215	0	0	0.284072	0	1.7669	0	1	0.708099	0.823342	1.63365	NA	Unmethylated	0	0	#NUM!
LOC100122230	0.852215	0	0	0.284072	0	1.7669	0	1	0.708099	0.823342	1.63365	NA	Unmethylated	0	0	#NUM!
LOC103315400	6.81772	0	2.0554	2.95771	8.193	4.41725	2.6323	0.756981	0.72128	0.594207	1.64864	0.120915	Unmethylated	0	0	#NUM!
Or22	1.70443	0	4.11079	1.93841	4.68172	2.65035	2.6323	0.771802	0.743404	0.613594	1.67412	0.112494	Unmethylated	0	0	#NUM!
LOC103315729	2.55664	0	0	0.852215	0	4.41725	0	1	0.763277	0.8105	1.69734	NA	Unmethylated	0	0	#NUM!
LOC100115547	8.52215	1.21042	3.0831	4.27189	18.7269	2.65035	1.75486	0.711017	0.801406	0.531821	1.7428	0.14812	Unmethylated	0	0	#NUM!
hmm536144	5.9655	0	0	1.9885	4.68172	0.883451	5.26459	0.804724	0.807145	0.66029	1.74975	0.0943532	Unmethylated	0	0	#NUM!
LOC103316293	3.40886	0	0	1.13629	0	4.41725	1.75486	1	0.823265	0.730246	1.76941	NA	Unmethylated	0	0	#NUM!
LOC100116503	0	0	0	0	1.17043	0	0	1	0.886897	0.725928	1.8492	NA	Unmethylated	0	#DIV/0!	#DIV/0!
LOC100117249	0	0	0	0	1.17043	0	0	1	0.886897	0.725928	1.8492	NA	Unmethylated	0	#DIV/0!	#DIV/0!
LOC100121244	0	0	0	0	0	0.883451	0	1	0.886897	0.845292	1.8492	NA	Unmethylated	0	#DIV/0!	#DIV/0!
LOC100124122	0	0	0	0	1.17043	0	0	1	0.886897	0.725928	1.8492	NA	Unmethylated	0	#DIV/0!	#DIV/0!
LOC100302002	0	0	0	0	0	0.883451	0	1	0.886897	0.845292	1.8492	NA	Unmethylated	0	#DIV/0!	#DIV/0!
LOC100678318	0	0	0	0	1.17043	0	0	1	0.886897	0.725928	1.8492	NA	Unmethylated	0	#DIV/0!	#DIV/0!
LOC103316173	0	0	0	0	0	0	0.877432	1	0.886897	0.849607	1.8492	NA	Unmethylated	0	#DIV/0!	#DIV/0!
LOC103317032	0	0	0	0	0	0.883451	0	1	0.886897	0.845292	1.8492	NA	Unmethylated	0	#DIV/0!	#DIV/0!
Or82	0	0	0	0	0	0.883451	0	1	0.886897	0.845292	1.8492	NA	Unmethylated	0	#DIV/0!	#DIV/0!
LOC103316976	0.852215	0	0	0.284072	1.17043	0.883451	0	1	0.888137	0.755252	1.85078	NA	Unmethylated	0	0	#NUM!
white	0	10.8938	0	3.63125	17.5564	0.883451	1.75486	0.78611	0.904887	0.634356	1.8724	0.104517	Unmethylated	0	0	#NUM!
LOC103316390	5.11329	0	3.0831	2.73213	11.7043	1.7669	2.6323	0.701944	0.91506	0.520565	1.88565	0.153698	Unmethylated	0	0	#NUM!
LOC100119544	3.40886	0	0	1.13629	2.34086	3.5338	0.877432	1	0.917664	0.648975	1.88905	NA	Unmethylated	0	0	#NUM!
LOC103315633	0.852215	9.68335	0	3.51185	3.51129	12.3683	3.50973	0.709626	0.926016	0.529957	1.90002	0.148971	Unmethylated	0	0	#NUM!
LOC103316457	0.852215	0	4.11079	1.65434	4.68172	3.5338	1.75486	0.71104	0.983509	0.532043	1.97727	0.148106	Unmethylated	0	0	#NUM!
LOC100120910	8.52215	0	0	2.84072	5.85214	7.95106	4.38716	0.69012	1.04792	0.504857	2.06754	0.161076	Unmethylated	0	0	#NUM!
LOC103317184	0.852215	0	0	0.284072	2.34086	0	0	1	1.06247	0.754676	2.0885	NA	Unmethylated	0	0	#NUM!
Or130	0.852215	0	0	0.284072	2.34086	0	0	1	1.06247	0.754676	2.0885	NA	Unmethylated	0	0	#NUM!
LOC100680057	2.55664	0	0	0.852215	2.34086	0.883451	2.6323	1	1.11168	0.596926	2.16097	NA	Unmethylated	0	0	#NUM!
LOC100678059	2.55664	0	0	0.852215	2.34086	2.65035	0.877432	1	1.11422	0.596089	2.16479	NA	Unmethylated	0	0	#NUM!
LOC100121540	2.55664	4.84167	0	2.46611	8.193	2.65035	5.26459	0.595467	1.13372	0.397994	2.19424	0.225142	Unmethylated	0	0	#NUM!
LOC100117965	0.852215	12.1042	0	4.3188	12.8747	5.3007	9.65175	0.598092	1.13778	0.401251	2.20043	0.223232	Unmethylated	0	0	#NUM!
LOC103317387	2.55664	0	1.0277	1.19478	1.17043	3.5338	3.50973	0.675838	1.14802	0.488864	2.2161	0.170158	Unmethylated	0	0	#NUM!
Or12	4.26107	0	0	1.42036	4.68172	4.41725	0.877432	0.714296	1.15707	0.536757	2.23004	0.146122	Unmethylated	0	0	#NUM!
LOC100117944	5.11329	0	0	1.70443	2.34086	5.3007	4.38716	0.676887	1.17889	0.490338	2.26402	0.169484	Unmethylated	0	0	#NUM!
Or14	1.70443	7.26251	0	2.98898	10.5339	7.95106	1.75486	0.588629	1.20232	0.390808	2.3011	0.230158	Unmethylated	0	0	#NUM!
LOC100118913	2.55664	0	0	0.852215	0	4.41725	1.75486	1	1.22657	0.615406	2.34011	NA	Unmethylated	0	0	#NUM!
LOC100122641	1.70443	0	0	0.568143	1.17043	3.5338	0	1	1.39364	0.608069	2.62742	NA	Unmethylated	0	0	#NUM!
LOC100118451	3.40886	0	0	1.13629	5.85214	3.5338	0	0.715132	1.39467	0.53773	2.62928	0.145614	Unmethylated	0	0	#NUM!
LOC103316322	1.70443	0	8.22159	3.30867	18.7269	1.7669	7.01946	0.49454	1.44956	0.296237	2.73124	0.305799	Unmethylated	0	0	#NUM!
Mir277	5.11329	1.21042	3.0831	3.1356	15.2156	7.06761	5.26459	0.320116	1.49736	0.146885	2.82326	0.494693	Unmethylated	0	0	#NUM!
LOC100115841	0.852215	0	7.19389	2.68203	12.8747	9.71796	0.877432	0.510535	1.53128	0.311687	2.89042	0.291975	Unmethylated	0	0	#NUM!
Or248	2.55664	0	0	0.852215	4.68172	1.7669	1.75486	1	1.57715	0.417357	2.98379	NA	Unmethylated	0	0	#NUM!
LOC103316480	0	7.26251	0	2.42084	10.5339	4.41725	6.14203	0.518685	1.59089	0.319418	3.01235	0.285097	Unmethylated	0	0	#NUM!
LOC103318133	3.40886	0	0	1.13629	5.85214	3.5338	1.75486	0.564609	1.61614	0.365074	3.06555	0.248252	Unmethylated	0	0	#NUM!
LOC103318060	2.55664	0	0	0.852215	1.17043	6.18415	0.877432	1	1.61674	0.435274	3.06681	NA	Unmethylated	0	0	#NUM!
LOC103317194	4.26107	0	0	1.42036	7.02257	3.5338	3.50973	0.520699	1.63734	0.321614	3.11092	0.283413	Unmethylated	0	0	#NUM!
LOC100679448	5.11329	0	1.0277	2.047	2.34086	15.0187	2.6323	0.463628	1.65532	0.266434	3.14993	0.333831	Unmethylated	0	0	#NUM!
LOC100115474	0	0	0	0	0	0	1.75486	1	1.66138	0.559881	3.16319	NA	Unmethylated	0	#DIV/0!	#DIV/0!
LOC103315549	0	0	0	0	0	0	1.75486	1	1.66138	0.559881	3.16319	NA	Unmethylated	0	#DIV/0!	#DIV/0!
LOC103316692	0	0	0	0	0	0	1.75486	1	1.66138	0.559881	3.16319	NA	Unmethylated	0	#DIV/0!	#DIV/0!
LOC100118091	0	0	0	0	0	1.7669	0	1	1.66987	0.558386	3.18186	NA	Unmethylated	0	#DIV/0!	#DIV/0!
LOC103315990	0	0	0	0	0	1.7669	0	1	1.66987	0.558386	3.18186	NA	Unmethylated	0	#DIV/0!	#DIV/0!
LOC103317463	1.70443	0	0	0.568143	2.34086	1.7669	1.75486	1	1.67175	0.432943	3.186	NA	Unmethylated	0	0	#NUM!
Or253	0.852215	0	0	0.284072	0	3.5338	0	1	1.70148	0.60787	3.25234	NA	Unmethylated	0	0	#NUM!
LOC103315941	2.55664	0	0	0.852215	5.85214	1.7669	1.75486	0.555429	1.76541	0.355996	3.39971	0.255371	Methylated	0	0	#NUM!
LOC103316300	0	0	0	0	1.17043	0	0.877432	1	1.85121	0.527656	3.60803	NA	Unmethylated	0	#DIV/0!	#DIV/0!
LOC103316858	0	0	0	0	1.17043	0	0.877432	1	1.85121	0.527656	3.60803	NA	Unmethylated	0	#DIV/0!	#DIV/0!
LOC103317698	0	0	0	0	1.17043	0	0.877432	1	1.85121	0.527656	3.60803	NA	Unmethylated	0	#DIV/0!	#DIV/0!
LOC103317928	0	0	0	0	1.17043	0	0.877432	1	1.85121	0.527656	3.60803	NA	Unmethylated	0	#DIV/0!	#DIV/0!
LOC100680424	0	0	0	0	1.17043	0.883451	0	1	1.85507	0.527007	3.61769	NA	Unmethylated	0	#DIV/0!	#DIV/0!
LOC103316529	0	0	0	0	1.17043	0.883451	0	1	1.85507	0.527007	3.61769	NA	Unmethylated	0	#DIV/0!	#DIV/0!
LOC103316462	2.55664	0	2.0554	1.53735	11.7043	2.65035	3.50973	0.361767	1.88103	0.178472	3.68338	0.441571	Unmethylated	0	0	#NUM!
LOC103317168	0.852215	0	0	0.284072	2.34086	0.883451	0.877432	1	1.88542	0.426219	3.6946	NA	Unmethylated	0	0	#NUM!
LOC103316331	0	3.63125	1.0277	1.55298	7.02257	6.18415	3.50973	0.361736	1.92015	0.178422	3.78462	0.441608	Unmethylated	0	0	#NUM!
LOC103316054	1.70443	0	0	0.568143	4.68172	2.65035	0	1	2.00541	0.416907	4.01502	NA	Unmethylated	0	0	#NUM!
LOC103315771	1.70443	0	0	0.568143	1.17043	1.7669	4.38716	1	2.00717	0.335436	4.01994	NA	Unmethylated	0	0	#NUM!
LOC103315350	0.852215	0	0	0.284072	1.17043	0	3.50973	1	2.09909	0.435586	4.28438	NA	Unmethylated	0	0	#NUM!
LOC103317678	11.0788	0	0	3.69293	38.6242	6.18415	6.14203	0.334897	2.15441	0.157208	4.45186	0.475089	Unmethylated	0	0	#NUM!
LOC100120086	1.70443	0	0	0.568143	1.17043	2.65035	4.38716	1	2.16716	0.281815	4.49137	NA	Unmethylated	0	0	#NUM!
CPR34	1.70443	0	0	0.568143	1.17043	1.7669	5.26459	1	2.16867	0.290626	4.49608	NA	Unmethylated	0	0	#NUM!
Or20	0.852215	0	0	0.284072	2.34086	2.65035	0	1	2.17981	0.40694	4.53092	NA	Unmethylated	0	0	#NUM!
LOC100116006	2.55664	0	0	0.852215	4.68172	5.3007	2.6323	0.388053	2.19315	0.199087	4.57303	0.411109	Unmethylated	0	0	#NUM!
LOC103317760	1.70443	0	0	0.568143	2.34086	3.5338	2.6323	1	2.20382	0.254349	4.60696	NA	Unmethylated	0	0	#NUM!
LOC100114260	0	0	0	0	0	0	2.6323	1	2.24034	0.463403	4.72509	NA	Unmethylated	0	#DIV/0!	#DIV/0!
LOC100678995	0	0	0	0	0	0	2.6323	1	2.24034	0.463403	4.72509	NA	Unmethylated	0	#DIV/0!	#DIV/0!
LOC100679902	0	0	0	0	0	0.883451	1.75486	1	2.24331	0.462989	4.73483	NA	Unmethylated	0	#DIV/0!	#DIV/0!
LOC103316648	0	0	0	0	0	0.883451	1.75486	1	2.24331	0.462989	4.73483	NA	Unmethylated	0	#DIV/0!	#DIV/0!
LOC103317475	0	0	0	0	0	0.883451	1.75486	1	2.24331	0.462989	4.73483	NA	Unmethylated	0	#DIV/0!	#DIV/0!
LOC100679798	0.852215	0	4.11079	1.65434	7.02257	8.83451	7.89689	0.198689	2.24507	0.0727041	4.74059	0.701827	Unmethylated	0	0	#NUM!
LOC100679985	0	0	0	0	0	1.7669	0.877432	1	2.24628	0.462575	4.74457	NA	Unmethylated	0	#DIV/0!	#DIV/0!
LOC103316623	0	0	0	0	0	1.7669	0.877432	1	2.24628	0.462575	4.74457	NA	Unmethylated	0	#DIV/0!	#DIV/0!
LOC103316946	2.55664	0	0	0.852215	7.02257	3.5338	2.6323	0.376974	2.24893	0.189689	4.75332	0.423689	Unmethylated	0	0	#NUM!
LOC100121225	0.852215	4.84167	0	1.89796	4.68172	10.6014	10.5292	0.215645	2.25879	0.0828044	4.78589	0.66626	Unmethylated	0	0	#NUM!
LOC100122071	0.852215	0	0	0.284072	0	2.65035	2.6323	1	2.28634	0.37322	4.87818	NA	Unmethylated	0	0	#NUM!
LOC103318024	0.852215	0	0	0.284072	4.68172	0	0.877432	1	2.31855	0.385174	4.9883	NA	Unmethylated	0	0	#NUM!
LOC103316839	1.70443	0	0	0.568143	5.85214	2.65035	0.877432	1	2.33003	0.247722	5.02816	NA	Unmethylated	0	0	#NUM!
LOC100115762	0	4.84167	0	1.61389	14.0451	5.3007	4.38716	0.301773	2.37089	0.1339	5.17262	0.52032	Unmethylated	0	0	#NUM!
LOC103315802	4.26107	0	4.11079	2.79062	36.2833	6.18415	2.6323	0.196596	2.38348	0.0716295	5.21795	0.706426	Unmethylated	0	0	#NUM!
LOC100123663	4.26107	0	0	1.42036	15.2156	4.41725	4.38716	0.277101	2.39707	0.118689	5.26733	0.557363	Unmethylated	0	0	#NUM!
LOC100117075	5.11329	0	0	1.70443	19.8973	7.06761	1.75486	0.303403	2.40981	0.135142	5.31404	0.51798	Unmethylated	0	0	#NUM!
LOC100124128	0.852215	0	0	0.284072	2.34086	2.65035	0.877432	1	2.41601	0.274315	5.33691	NA	Unmethylated	0	0	#NUM!
LOC100677912	2.55664	3.63125	0	2.06263	15.2156	7.95106	10.5292	0.0964985	2.45663	0.0253365	5.48932	1.01548	Unmethylated	0	0	#NUM!
LOC100123697	0	0	0	0	2.34086	0.883451	0	1	2.50404	0.423226	5.67272	NA	Unmethylated	0	#DIV/0!	#DIV/0!
LOC100114448	5.9655	0	0	1.9885	16.386	17.669	1.75486	0.253037	2.51663	0.104446	5.72246	0.596816	Unmethylated	0	0	#NUM!
LOC103315528	0.852215	0	4.11079	1.65434	24.579	2.65035	3.50973	0.208637	2.60225	0.0787231	6.07232	0.680608	Unmethylated	0	0	#NUM!
LOC100121718	0	0	0	0	0	2.65035	0.877432	1	2.66003	0.386544	6.32047	NA	Unmethylated	0	#DIV/0!	#DIV/0!
LOC100114757	0	0	0	0	0	3.5338	0	1	2.66122	0.406468	6.32567	NA	Unmethylated	0	#DIV/0!	#DIV/0!
LOC103316863	0.852215	0	0	0.284072	3.51129	2.65035	0.877432	1	2.67205	0.213438	6.37333	NA	Unmethylated	0	0	#NUM!
LOC100678942	0	0	0	0	1.17043	2.65035	0	1	2.76416	0.364736	6.79353	NA	Unmethylated	0	#DIV/0!	#DIV/0!
LOC100122885	1.70443	0	0	0.568143	1.17043	7.06761	4.38716	0.303567	2.77673	0.135362	6.85295	0.517745	Unmethylated	0	0	#NUM!
LOC100117498	0.852215	0	0	0.284072	3.51129	3.5338	0.877432	1	2.84661	0.176154	7.19307	NA	Unmethylated	0	0	#NUM!
LOC103317190	0	0	0	0	2.34086	0.883451	0.877432	1	2.85324	0.261265	7.22621	NA	Unmethylated	0	#DIV/0!	#DIV/0!
LOC103316029	0.852215	0	0	0.284072	4.68172	2.65035	0.877432	1	2.89025	0.16957	7.41401	NA	Unmethylated	0	0	#NUM!
LOC103316685	0.852215	0	0	0.284072	4.68172	3.5338	0	1	2.89582	0.234786	7.44266	NA	Unmethylated	0	0	#NUM!
LOC103317752	0	0	3.0831	1.0277	16.386	5.3007	1.75486	0.217341	2.91738	0.0837318	7.55472	0.662858	Unmethylated	0	0	#NUM!
LOC100679515	0	0	0	0	3.51129	0.883451	0	1	2.94957	0.327406	7.72518	NA	Unmethylated	0	#DIV/0!	#DIV/0!
LOC103316079	0	0	0	0	3.51129	0.883451	0	1	2.94957	0.327406	7.72518	NA	Unmethylated	0	#DIV/0!	#DIV/0!
LOC103315323	6.81772	0	0	2.27257	37.4537	15.9021	3.50973	0.132789	2.98758	0.0400213	7.93144	0.876839	Unmethylated	0	0	#NUM!
LOC103317359	0.852215	0	0	0.284072	3.51129	3.5338	1.75486	1	3.00085	0.133272	8.00469	NA	Unmethylated	0	0	#NUM!
LOC103316187	1.70443	0	0	0.568143	8.193	5.3007	1.75486	0.218925	3.01581	0.0847194	8.08818	0.659704	Unmethylated	0	0	#NUM!
LOC103318145	7.66993	0	1.0277	2.89921	42.1354	16.7856	15.7938	0.0303463	3.01972	0.00524435	8.1101	1.51789	Unmethylated	0	0	#NUM!
LOC100678637	0	0	0	0	4.68172	0	0	1	3.03963	0.363505	8.22278	NA	Unmethylated	0	#DIV/0!	#DIV/0!
LOC103316345	0	0	0	0	4.68172	0	0	1	3.03963	0.363505	8.22278	NA	Unmethylated	0	#DIV/0!	#DIV/0!
LOC103316941	0.852215	0	0	0.284072	4.68172	2.65035	1.75486	1	3.03974	0.128516	8.22344	NA	Unmethylated	0	0	#NUM!
LOC103318191	1.70443	0	0	0.568143	5.85214	3.5338	6.14203	0.183887	3.04106	0.0648544	8.23095	0.735448	Unmethylated	0	0	#NUM!
LOC100119127	2.55664	0	0	0.852215	17.5564	4.41725	2.6323	0.160127	3.13692	0.0527777	8.79645	0.795534	Unmethylated	0	0	#NUM!
LOC103318049	0	0	0	0	2.34086	1.7669	0.877432	1	3.14007	0.198827	8.81566	NA	Unmethylated	0	#DIV/0!	#DIV/0!
LOC100123386	7.66993	1.21042	0	2.96012	46.8172	11.4849	26.323	0.0240981	3.18506	0.003834	9.09491	1.61802	Unmethylated	0	0	#NUM!
LOC100116855	0.852215	0	0	0.284072	1.17043	3.5338	5.26459	1	3.198	0.11004	9.17688	NA	Unmethylated	0	0	#NUM!
LOC103316613	0	6.05209	0	2.01736	31.6016	5.3007	15.7938	0.0959262	3.20362	0.025075	9.2127	1.01806	Unmethylated	0	0	#NUM!
LOC103315946	0	0	0	0	3.51129	0.883451	0.877432	1	3.21161	0.194261	9.26387	NA	Unmethylated	0	#DIV/0!	#DIV/0!
LOC103316614	0	0	0	0	3.51129	0.883451	0.877432	1	3.21161	0.194261	9.26387	NA	Unmethylated	0	#DIV/0!	#DIV/0!
LOC103316945	0	0	0	0	3.51129	0.883451	0.877432	1	3.21161	0.194261	9.26387	NA	Unmethylated	0	#DIV/0!	#DIV/0!
LOC100115303	0.852215	0	0	0.284072	2.34086	3.5338	4.38716	1	3.23386	0.0920148	9.40784	NA	Unmethylated	0	0	#NUM!
LOC100122637	0.852215	0	0	0.284072	2.34086	5.3007	2.6323	0.236579	3.23516	0.095139	9.41631	0.626024	Unmethylated	0	0	#NUM!
LOC100678470	1.70443	0	0	0.568143	11.7043	3.5338	2.6323	0.171743	3.23637	0.0584127	9.42419	0.765121	Unmethylated	0	0	#NUM!
LOC100121967	0	0	0	0	0	2.65035	2.6323	1	3.24203	0.256362	9.46125	NA	Unmethylated	0	#DIV/0!	#DIV/0!
LOC100678556	0	0	0	0	0	4.41725	0.877432	1	3.24447	0.267265	9.47726	NA	Unmethylated	0	#DIV/0!	#DIV/0!
LOC103317663	0	0	0	0	0	4.41725	0.877432	1	3.24447	0.267265	9.47726	NA	Unmethylated	0	#DIV/0!	#DIV/0!
LOC100115347	0.852215	0	0	0.284072	4.68172	4.41725	1.75486	0.221506	3.30176	0.086039	9.8612	0.654614	Unmethylated	0	0	#NUM!
Osi19	0	0	0	0	1.17043	0.883451	3.50973	1	3.31183	0.174971	9.93026	NA	Unmethylated	0	#DIV/0!	#DIV/0!
Or19	0	0	0	0	1.17043	3.5338	0.877432	1	3.31604	0.17437	9.95927	NA	Unmethylated	0	#DIV/0!	#DIV/0!
LOC103315879	1.70443	0	0	0.568143	15.2156	2.65035	0.877432	0.213685	3.31982	0.0815654	9.9854	0.670227	Unmethylated	0	0	#NUM!
LOC100122118	1.70443	0	0	0.568143	9.36343	4.41725	5.26459	0.120565	3.32234	0.0347651	10.0029	0.918777	Unmethylated	0	0	#NUM!
LOC100119982	0.852215	0	0	0.284072	5.85214	0.883451	4.38716	0.237434	3.33287	0.0955288	10.0761	0.624456	Unmethylated	0	0	#NUM!
LOC103316714	1.70443	0	0	0.568143	7.02257	6.18415	6.14203	0.104972	3.34774	0.0284535	10.1805	0.978928	Unmethylated	0	0	#NUM!
LOC103318090	0.852215	0	0	0.284072	10.5339	0.883451	0	0.360234	3.36235	0.177298	10.2842	0.443416	Unmethylated	0	0	#NUM!
LOC103316653	1.70443	0	0	0.568143	11.7043	6.18415	1.75486	0.146258	3.37518	0.0464828	10.376	0.834879	Unmethylated	0	0	#NUM!
LOC100123850	0	0	0	0	2.34086	2.65035	0.877432	1	3.3792	0.156299	10.405	NA	Unmethylated	0	#DIV/0!	#DIV/0!
LOC100115285	2.55664	0	0	0.852215	14.0451	7.95106	7.89689	0.0558195	3.39757	0.0117117	10.5383	1.25321	Unmethylated	0	0	#NUM!
LOC103317983	0.852215	0	0	0.284072	4.68172	3.5338	3.50973	0.182514	3.41514	0.0641646	10.6675	0.738703	Unmethylated	0	0	#NUM!
LOC100122635	0.852215	0	0	0.284072	4.68172	6.18415	0.877432	0.219704	3.41788	0.0851071	10.6877	0.658163	Unmethylated	0	0	#NUM!
LOC103316369	1.70443	0	0	0.568143	14.0451	0.883451	5.26459	0.173029	3.42355	0.0590242	10.7298	0.76188	Unmethylated	0	0	#NUM!
LOC100680334	6.81772	0	2.0554	2.95771	62.0327	19.4359	22.8132	0.00432026	3.47174	0.000412745	11.0942	2.36449	Unmethylated	0	0	#NUM!
LOC100124280	2.55664	0	0	0.852215	10.5339	16.7856	4.38716	0.0606776	3.49601	0.013241	11.2824	1.21697	Unmethylated	0	0	#NUM!
LOC103315382	3.40886	0	0	1.13629	24.579	10.6014	7.01946	0.0425923	3.49644	0.00808891	11.2858	1.37067	Unmethylated	0	0	#NUM!
LOC103318089	0.852215	0	0	0.284072	8.193	2.65035	1.75486	0.191575	3.50554	0.0689908	11.3573	0.71766	Unmethylated	0	0	#NUM!
LOC100679775	0	0	0	0	1.17043	0.883451	4.38716	1	3.52412	0.143085	11.5044	NA	Unmethylated	0	#DIV/0!	#DIV/0!
LOC100678725	0.852215	0	0	0.284072	9.36343	1.7669	1.75486	0.199725	3.53549	0.0733148	11.5955	0.699568	Unmethylated	0	0	#NUM!
LOC103317031	0.852215	0	0	0.284072	5.85214	3.5338	3.50973	0.154903	3.54914	0.0503675	11.7057	0.809939	Unmethylated	0	0	#NUM!
LOC100679306	0	0	0	0	5.85214	0	0.877432	1	3.56449	0.213973	11.8309	NA	Unmethylated	0	#DIV/0!	#DIV/0!
LOC103316327	0.852215	0	0	0.284072	8.193	1.7669	3.50973	0.16634	3.60447	0.0557895	12.1633	0.779003	Unmethylated	0	0	#NUM!
LOC100115200	1.70443	0	0	0.568143	10.5339	6.18415	7.01946	0.0593881	3.63171	0.0128793	12.3952	1.2263	Unmethylated	0	0	#NUM!
LOC100123094	0	0	0	0	3.51129	0.883451	2.6323	1	3.63464	0.117313	12.4204	NA	Unmethylated	0	#DIV/0!	#DIV/0!
LOC100678053	0	0	0	0	3.51129	0.883451	2.6323	1	3.63464	0.117313	12.4204	NA	Unmethylated	0	#DIV/0!	#DIV/0!
LOC103315494	1.70443	0	0	0.568143	11.7043	7.95106	4.38716	0.0650817	3.6518	0.0145981	12.569	1.18654	Unmethylated	0	0	#NUM!
LOC100680534	0	0	0	0	0	6.18415	0.877432	1	3.6589	0.195994	12.6311	NA	Unmethylated	0	#DIV/0!	#DIV/0!
SP70	0.852215	0	0	0.284072	3.51129	8.83451	1.75486	0.153439	3.68964	0.049669	12.9031	0.814065	Unmethylated	0	0	#NUM!
LOC103316012	0.852215	0	0	0.284072	8.193	0.883451	5.26459	0.166396	3.69854	0.0558244	12.9829	0.778857	Unmethylated	0	0	#NUM!
LOC100677967	0.852215	0	0	0.284072	3.51129	8.83451	2.6323	0.126978	3.77774	0.0373991	13.7155	0.896273	Methylated	0	0	#NUM!
LOC100680271	0	0	1.0277	0.342566	4.68172	1.7669	8.77432	0.137701	3.79763	0.0422774	13.9059	0.861063	Unmethylated	0	0	#NUM!
LOC100121160	0	2.42084	0	0.806945	16.386	5.3007	8.77432	0.048457	3.80587	0.00963335	13.9856	1.31464	Unmethylated	0	0	#NUM!
LOC100679127	1.70443	1.21042	0	0.971616	26.9199	3.5338	12.2841	0.0235428	3.83464	0.00372061	14.2673	1.62814	Unmethylated	0	0	#NUM!
LOC100123402	0	0	0	0	4.68172	1.7669	1.75486	1	3.85435	0.0844269	14.4636	NA	Unmethylated	0	#DIV/0!	#DIV/0!
LOC100117200	0	0	0	0	4.68172	2.65035	0.877432	1	3.85591	0.0902788	14.4792	NA	Unmethylated	0	#DIV/0!	#DIV/0!
LOC103316353	1.70443	0	0	0.568143	9.36343	7.95106	10.5292	0.0296348	3.85959	0.0050899	14.5162	1.5282	Unmethylated	0	0	#NUM!
LOC100680528	0.852215	0	0	0.284072	8.193	7.06761	0.877432	0.136045	3.87206	0.0414023	14.6422	0.866316	Unmethylated	0	0	#NUM!
LOC103315950	0	0	0	0	5.85214	1.7669	0.877432	1	3.90081	0.0899006	14.937	NA	Unmethylated	0	#DIV/0!	#DIV/0!
LOC100679197	1.70443	0	0	0.568143	18.7269	0.883451	8.77432	0.0935188	3.91119	0.0241439	15.0448	1.0291	Unmethylated	0	0	#NUM!
LOC100119350	0	0	0	0	2.34086	3.5338	2.6323	1	3.92114	0.0713936	15.1489	NA	Unmethylated	0	#DIV/0!	#DIV/0!
LOC103316429	0	0	0	0	2.34086	3.5338	2.6323	1	3.92114	0.0713936	15.1489	NA	Unmethylated	0	#DIV/0!	#DIV/0!
LOC103315995	0	0	0	0	3.51129	3.5338	1.75486	1	3.96378	0.0682206	15.6033	NA	Unmethylated	0	#DIV/0!	#DIV/0!
LOC103316576	0	1.21042	0	0.403473	9.36343	7.06761	0.877432	0.13664	3.97183	0.0416309	15.6906	0.864421	Unmethylated	0	0	#NUM!
LOC100678221	0	0	0	0	0	6.18415	2.6323	1	3.97932	0.133728	15.7723	NA	Unmethylated	0	#DIV/0!	#DIV/0!
LOC100679989	1.70443	0	0	0.568143	16.386	5.3007	8.77432	0.0306392	3.98523	0.00531417	15.837	1.51372	Unmethylated	0	0	#NUM!
LOC100679100	0	0	0	0	4.68172	1.7669	2.6323	1	4.00365	0.0653789	16.0405	NA	Unmethylated	0	#DIV/0!	#DIV/0!
LOC100678116	0	0	0	0	1.17043	5.3007	2.6323	1	4.02509	0.0700241	16.2807	NA	Unmethylated	0	#DIV/0!	#DIV/0!
LOC100120861	0	0	0	0	9.36343	0.883451	0	1	4.17251	0.12892	18.0323	NA	Unmethylated	0	#DIV/0!	#DIV/0!
LOC103318137	0	0	0	0	5.85214	0.883451	3.50973	1	4.17638	0.0579718	18.0807	NA	Unmethylated	0	#DIV/0!	#DIV/0!
LOC100294694	0	0	0	0	5.85214	2.65035	1.75486	1	4.17709	0.0509149	18.0896	NA	Unmethylated	0	#DIV/0!	#DIV/0!
LOC103315951	0	0	0	0	5.85214	3.5338	0.877432	1	4.17874	0.0578295	18.1103	NA	Unmethylated	0	#DIV/0!	#DIV/0!
LOC103315630	0	0	0	0	7.02257	3.5338	0	1	4.22053	0.105221	18.6426	NA	Unmethylated	0	#DIV/0!	#DIV/0!
LOC103315563	0	0	0	0	8.193	2.65035	0	1	4.25713	0.104012	19.1216	NA	Unmethylated	0	#DIV/0!	#DIV/0!
LOC103316804	0	0	0	0	8.193	2.65035	0	1	4.25713	0.104012	19.1216	NA	Unmethylated	0	#DIV/0!	#DIV/0!
LOC103316582	0	0	0	0	5.85214	1.7669	3.50973	0.133582	4.29697	0.0403971	19.657	0.874252	Unmethylated	0	#DIV/0!	#DIV/0!
LOC100124132	0	0	3.0831	1.0277	25.7494	10.6014	24.5681	0.002797	4.31163	0.000247493	19.8577	2.55331	Unmethylated	0	0	#NUM!
LOC100121227	0	0	0	0	7.02257	3.5338	0.877432	0.146664	4.33318	0.0466542	20.1566	0.833677	Unmethylated	0	#DIV/0!	#DIV/0!
LOC103316586	0	0	0	0	3.51129	3.5338	4.38716	0.114147	4.34601	0.0321756	20.3367	0.942535	Unmethylated	0	#DIV/0!	#DIV/0!
LOC100678910	1.70443	10.8938	0	4.1994	125.236	53.007	67.5623	5.27e-05	4.35661	1.96e-06	20.4867	4.27822	Unmethylated	0	0	#NUM!
LOC103316071	1.70443	0	0	0.568143	24.579	10.6014	4.38716	0.0175302	4.36287	0.0024944	20.5757	1.75621	Unmethylated	0	0	#NUM!
LOC103317598	0	0	0	0	1.17043	0.883451	9.65175	0.166639	4.38708	0.0559381	20.924	0.778223	Unmethylated	0	#DIV/0!	#DIV/0!
LOC100118932	0	0	0	0	7.02257	2.65035	2.6323	0.110037	4.43989	0.0304324	21.704	0.958461	Unmethylated	0	#DIV/0!	#DIV/0!
LOC103317814	0.852215	0	1.0277	0.626638	33.9424	7.06761	3.50973	0.0163344	4.48318	0.00227059	22.3652	1.7869	Unmethylated	0	0	#NUM!
LOC100679844	0	0	0	0	1.17043	9.71796	1.75486	0.134694	4.49848	0.0408817	22.6035	0.870653	Unmethylated	0	#DIV/0!	#DIV/0!
LOC100118619	0	0	0	0	5.85214	5.3007	1.75486	0.100591	4.51425	0.02672	22.852	0.997439	Unmethylated	0	#DIV/0!	#DIV/0!
LOC100115346	0	0	0	0	2.34086	8.83451	1.75486	0.113477	4.52823	0.0318222	23.0745	0.945092	Unmethylated	0	#DIV/0!	#DIV/0!
LOC103317458	0	0	0	0	2.34086	8.83451	1.75486	0.113477	4.52823	0.0318222	23.0745	0.945092	Unmethylated	0	#DIV/0!	#DIV/0!
LOC100118566	0	0	0	0	10.5339	1.7669	0.877432	0.13659	4.53324	0.0416024	23.1549	0.864581	Unmethylated	0	#DIV/0!	#DIV/0!
LOC100680091	0.852215	0	0	0.284072	15.2156	5.3007	5.26459	0.0270673	4.54368	0.00448158	23.323	1.56756	Unmethylated	0	0	#NUM!
LOC103317571	0	0	0	0	12.8747	0	0.877432	0.221728	4.59851	0.0861467	24.2265	0.654179	Unmethylated	0	#DIV/0!	#DIV/0!
LOC103318138	0	0	0	0	9.36343	0.883451	3.50973	0.113534	4.59866	0.0318711	24.229	0.944874	Unmethylated	0	#DIV/0!	#DIV/0!
LOC100678004	0	0	0	0	9.36343	4.41725	0	0.186927	4.60556	0.0663958	24.345	0.728328	Methylated	0	#DIV/0!	#DIV/0!
LOC100113714	0	0	0	0	11.7043	2.65035	0	0.18807	4.66183	0.0669472	25.3134	0.725681	Unmethylated	0	#DIV/0!	#DIV/0!
LOC103316475	0	0	0	0	12.8747	0.883451	0.877432	0.135692	4.68461	0.041224	25.7163	0.867446	Unmethylated	0	#DIV/0!	#DIV/0!
LOC103317274	0	0	0	0	5.85214	7.06761	1.75486	0.0778659	4.7019	0.0186917	26.0263	1.10865	Unmethylated	0	#DIV/0!	#DIV/0!
LOC103316414	0	0	0	0	10.5339	3.5338	0.877432	0.100722	4.71778	0.0267893	26.3143	0.996877	Unmethylated	0	#DIV/0!	#DIV/0!
LOC103317583	0	0	0	0	7.02257	3.5338	4.38716	0.0633549	4.72461	0.0140149	26.4392	1.19822	Unmethylated	0	#DIV/0!	#DIV/0!
LOC100679576	0.852215	0	0	0.284072	15.2156	9.71796	4.38716	0.0155827	4.73283	0.00214353	26.5904	1.80736	Unmethylated	0	0	#NUM!
LOC100121055	0	0	3.0831	1.0277	49.158	18.5525	14.9163	0.000796634	4.74747	5.23e-05	26.8616	3.09874	Unmethylated	0	0	#NUM!
LOC103315384	0.852215	0	0	0.284072	21.0677	7.95106	0.877432	0.0460608	4.75851	0.008979	27.0678	1.33667	Unmethylated	0	0	#NUM!
LOC100114234	0	0	0	0	10.5339	4.41725	0.877432	0.0882714	4.80211	0.0222299	27.8983	1.05418	Unmethylated	0	#DIV/0!	#DIV/0!
LOC100118974	0.852215	0	0	0.284072	14.0451	8.83451	7.89689	0.00806667	4.80504	0.000931968	27.955	2.09331	Unmethylated	0	0	#NUM!
LOC100679678	0	0	0	0	3.51129	7.95106	4.38716	0.0555412	4.82102	0.0116212	28.2664	1.25538	Unmethylated	0	#DIV/0!	#DIV/0!
LOC100679793	0	0	0	0	11.7043	0.883451	3.50973	0.0899321	4.82486	0.0228566	28.3418	1.04609	Unmethylated	0	#DIV/0!	#DIV/0!
LOC100677842	0	0	0	0	10.5339	4.41725	1.75486	0.0642271	4.88004	0.0143382	29.4469	1.19228	Unmethylated	0	#DIV/0!	#DIV/0!
LOC100118899	0	0	0	0	7.02257	7.06761	2.6323	0.0507594	4.88935	0.0102578	29.6374	1.29448	Unmethylated	0	#DIV/0!	#DIV/0!
LOC103317831	0	0	0	0	8.193	4.41725	4.38716	0.0441718	4.90988	0.00850836	30.0623	1.35486	Unmethylated	0	#DIV/0!	#DIV/0!
LOC103317666	0	0	0	0	12.8747	0.883451	3.50973	0.0807287	4.92607	0.0196675	30.4015	1.09297	Unmethylated	0	#DIV/0!	#DIV/0!
LOC103317561	0	0	0	0	1.17043	8.83451	7.01946	0.0645116	4.92895	0.0144204	30.4623	1.19036	Unmethylated	0	#DIV/0!	#DIV/0!
LOC103317531	0	0	0	0	1.17043	9.71796	6.14203	0.0656773	4.92933	0.0147571	30.4702	1.18258	Unmethylated	0	#DIV/0!	#DIV/0!
LOC100679601	0.852215	0	0	0.284072	23.4086	7.06761	3.50973	0.0166189	4.94178	0.00232619	30.7344	1.7794	Unmethylated	0	0	#NUM!
LOC100678727	0	0	0	0	7.02257	8.83451	1.75486	0.0527405	4.96531	0.0108365	31.2398	1.27786	Unmethylated	0	#DIV/0!	#DIV/0!
LOC100678433	0	0	0	0	15.2156	2.65035	0	0.145953	4.97802	0.0463085	31.5162	0.835786	Unmethylated	0	#DIV/0!	#DIV/0!
LOC103315949	0	0	0	0	8.193	6.18415	3.50973	0.0385029	4.98464	0.00711097	31.6611	1.41451	Unmethylated	0	#DIV/0!	#DIV/0!
LOC100677876	0	0	0	0	9.36343	6.18415	2.6323	0.0422367	5.00596	0.00800507	32.1325	1.37431	Unmethylated	0	#DIV/0!	#DIV/0!
LOC103316032	0	0	0	0	15.2156	0	3.50973	0.132789	5.04663	0.0399972	33.0511	0.876839	Unmethylated	0	#DIV/0!	#DIV/0!
LOC100121009	0.852215	0	0	0.284072	18.7269	13.2518	6.14203	0.00390588	5.1131	0.000364856	34.6096	2.40828	Unmethylated	0	0	#NUM!
LOC103316836	0.852215	0	0	0.284072	16.386	13.2518	8.77432	0.00217064	5.12651	0.000182214	34.9329	2.66341	Unmethylated	0	0	#NUM!
LOC103315489	0	0	0	0	4.68172	7.06761	7.89689	0.0251658	5.13031	0.00409139	35.0249	1.59919	Unmethylated	0	#DIV/0!	#DIV/0!
LOC103315594	0	0	0	0	9.36343	7.06761	5.26459	0.0177062	5.2643	0.00253483	38.4338	1.75188	Unmethylated	0	#DIV/0!	#DIV/0!
LOC100116068	1.70443	0	0	0.568143	35.1129	26.5035	14.9163	4.53e-05	5.28649	1.63e-06	39.0294	4.34392	Unmethylated	0	0	#NUM!
LOC100680009	0	0	0	0	15.2156	2.65035	4.38716	0.030669	5.29286	0.00532383	39.2021	1.5133	Unmethylated	0	#DIV/0!	#DIV/0!
LOC100678861	0	0	0	0	15.2156	6.18415	0.877432	0.0460256	5.29647	0.00896325	39.3004	1.337	Unmethylated	0	#DIV/0!	#DIV/0!
LOC100121036	0	0	0	0	15.2156	4.41725	3.50973	0.0241203	5.34982	0.00385156	40.7809	1.61762	Unmethylated	0	#DIV/0!	#DIV/0!
LOC103317385	0	3.63125	0	1.21042	80.7596	28.2704	23.6907	4.53e-05	5.36123	1.62e-06	41.1046	4.34399	Unmethylated	0	0	#NUM!
LOC103315866	0	0	0	0	17.5564	2.65035	3.50973	0.0302398	5.38397	0.0052201	41.7577	1.51942	Unmethylated	0	#DIV/0!	#DIV/0!
LOC100679772	0.852215	0	0	0.284072	22.2382	16.7856	13.1615	0.000187441	5.56881	9.01e-06	47.4657	3.72714	Unmethylated	0	0	#NUM!
LOC103317050	1.70443	0	0	0.568143	62.0327	15.0187	25.4455	3.16e-05	5.71232	1.03e-06	52.4298	4.49965	Unmethylated	0	0	#NUM!
LOC103316106	0	0	0	0	25.7494	4.41725	0	0.06673	5.73624	0.0150968	53.3066	1.17568	Unmethylated	0	#DIV/0!	#DIV/0!
LOC103316725	0	0	0	0	15.2156	5.3007	9.65175	0.00520265	5.73749	0.000524103	53.3527	2.28378	Unmethylated	0	#DIV/0!	#DIV/0!
LOC103316612	0	0	0	0	23.4086	2.65035	4.38716	0.0167907	5.74539	0.00235867	53.6458	1.77493	Unmethylated	0	#DIV/0!	#DIV/0!
LOC100678679	0	0	0	0	17.5564	9.71796	3.50973	0.00752385	5.76507	0.000849598	54.3826	2.12356	Unmethylated	0	#DIV/0!	#DIV/0!
LOC103317241	3.40886	0	0	1.13629	141.622	39.7553	33.3424	2.96e-06	5.81355	6.49e-08	56.2411	5.52883	Unmethylated	0	0	#NUM!
LOC103317333	0	1.21042	0	0.403473	30.4312	19.4359	15.7938	3.46e-05	5.89894	1.15e-06	59.6702	4.46129	Unmethylated	0	0	#NUM!
LOC103316745	0.852215	2.42084	0	1.09102	113.532	30.0373	45.6265	1.32e-07	5.93447	1.89e-09	61.1582	6.87897	Unmethylated	0	0	#NUM!
LOC103317353	0	0	0	0	24.579	5.3007	5.26459	0.0061283	5.95329	0.000652067	61.9611	2.21266	Unmethylated	0	#DIV/0!	#DIV/0!
LOC100678681	0.852215	7.26251	0	2.70491	364.003	132.518	65.8074	1.04e-07	6.21125	1.43e-09	74.0923	6.98416	Unmethylated	0	0	#NUM!
LOC103316412	0	0	0	0	35.1129	3.5338	4.38716	0.00688453	6.2462	0.00075948	75.9092	2.16213	Unmethylated	0	#DIV/0!	#DIV/0!
LOC103317386	0	0	0	0	28.0903	10.6014	7.01946	0.000918162	6.33469	6.16e-05	80.7105	3.03708	Unmethylated	0	#DIV/0!	#DIV/0!
LOC103316036	0.852215	0	0	0.284072	51.4989	16.7856	28.9553	2.14e-06	6.46502	4.49e-08	88.3418	5.6687	Unmethylated	0	0	#NUM!
LOC103315553	0	0	0	0	30.4312	13.2518	7.01946	0.00049873	6.48498	2.9e-05	89.572	3.30213	Unmethylated	0	#DIV/0!	#DIV/0!
LOC103317081	10.2266	0	0	3.40886	687.042	157.254	107.924	0.0406265	6.51537	0.00761746	91.4794	1.39119	Unmethylated	0	0	#NUM!
LOC100115608	0	0	0	0	33.9424	12.3683	10.5292	0.000165128	6.64977	7.67e-06	100.411	3.78218	Unmethylated	0	#DIV/0!	#DIV/0!
LOC103316973	0.852215	0	0	0.284072	73.737	21.2028	16.6712	8.74e-06	6.66281	2.26e-07	101.322	5.05851	Unmethylated	0	0	#NUM!
LOC103318171	0	0	0	0	45.6467	11.4849	7.01946	0.000390666	6.82409	2.17e-05	113.307	3.40819	Unmethylated	0	#DIV/0!	#DIV/0!
LOC100679860	0	0	0	0	30.4312	17.669	16.6712	9.5e-06	6.84133	2.5e-07	114.669	5.0224	Unmethylated	0	#DIV/0!	#DIV/0!
LOC103316458	0.852215	0	0	0.284072	104.168	26.5035	10.5292	2.16e-05	7.00366	6.63e-07	128.325	4.66463	Unmethylated	0	0	#NUM!
LOC100679242	0	0	0	0	49.158	11.4849	13.1615	6.94e-05	7.02682	2.72e-06	130.402	4.15884	Unmethylated	0	#DIV/0!	#DIV/0!
LOC103317500	0	0	0	0	45.6467	9.71796	19.3035	4.08e-05	7.04459	1.42e-06	132.018	4.38972	Unmethylated	0	#DIV/0!	#DIV/0!
LOC103316035	0	0	0	0	51.4989	13.2518	14.0389	3.47e-05	7.1214	1.16e-06	139.237	4.45975	Unmethylated	0	#DIV/0!	#DIV/0!
LOC100679724	0	0	0	0	53.8397	18.5525	10.5292	3.06e-05	7.19568	9.86e-07	146.593	4.51376	Unmethylated	0	#DIV/0!	#DIV/0!
LOC103317599	0	0	0	0	69.0553	15.0187	7.01946	0.000132913	7.33171	5.87e-06	161.089	3.87643	Unmethylated	0	#DIV/0!	#DIV/0!
LOC103317529	2.55664	0	0	0.852215	331.231	78.6271	91.2529	6.09e-11	7.42579	3.12e-13	171.943	10.2153	Unmethylated	0	0	#NUM!
LOC100114950	0.852215	0	0	0.284072	128.747	34.4546	54.4008	6.75e-10	7.6288	5.48e-12	197.923	9.17047	Unmethylated	0	0	#NUM!
LOC100123781	0	0	0	0	91.2935	18.5525	9.65175	2.81e-05	7.7243	8.94e-07	211.469	4.55078	Unmethylated	0	#DIV/0!	#DIV/0!
LOC103317477	0	0	0	0	110.02	22.0863	3.50973	0.00014348	7.90844	6.42e-06	240.259	3.84321	Unmethylated	0	#DIV/0!	#DIV/0!
LOC103316699	0	0	0	0	152.156	25.6201	35.0973	5.41e-08	8.55899	6.74e-10	377.15	7.267	Unmethylated	0	#DIV/0!	#DIV/0!
LOC103317390	0	0	0	0	235.256	78.6271	77.214	2.18e-14	9.4379	5.06e-17	693.571	13.6609	Unmethylated	0	#DIV/0!	#DIV/0!
LOC100114965	0	0	0	0	0	0	0	1	NA	1	NA	NA	Unmethylated	0	#DIV/0!	#DIV/0!
LOC100117781	0	0	0	0	0	0	0	1	NA	1	NA	NA	Unmethylated	0	#DIV/0!	#DIV/0!
LOC100678261	0	0	0	0	0	0	0	1	NA	1	NA	NA	Unmethylated	0	#DIV/0!	#DIV/0!
LOC103317623	0	0	0	0	0	0	0	1	NA	1	NA	NA	Unmethylated	0	#DIV/0!	#DIV/0!
LOC103317659	0	0	0	0	0	0	0	1	NA	1	NA	NA	Unmethylated	0	#DIV/0!	#DIV/0!
Or246	2.55664	12.1042	0	4.88694	5.85214	0.883451	3.50973	0.856071	-0.512292	0.736373	0.701108	0.0674903	Unmethylated	0.311493	0.06374	-3.97166
LOC100678395	0	0	4.11079	1.37026	1.17043	0.883451	0.877432	1	-0.494193	0.833473	0.709959	NA	Methylated	0.311493	0.227324	-2.13718
LOC100680086	11.931	0	0	3.977	10.5339	1.7669	1.75486	0.955878	0.193578	0.914339	1.1436	0.0195975	Unmethylated	0.311493	0.0783237	-3.67441
LOC100123155	4.26107	6.05209	0	3.43772	5.85214	4.41725	2.6323	0.897996	0.323254	0.807693	1.25115	0.0467258	Methylated	0.311493	0.0906104	-3.46418
LOC100121918	1.70443	0	2.0554	1.25328	2.34086	1.7669	1.75486	1	0.595328	0.728169	1.51082	NA	Methylated	0.311493	0.248543	-2.00843
LOC103317918	0	0	0	0	0	0.883451	0	1	0.886897	0.845292	1.8492	NA	Unmethylated	0.311493	#DIV/0!	#DIV/0!
LOC103315964	6.81772	2.42084	1.0277	3.42208	8.193	6.18415	5.26459	0.60693	0.895213	0.411753	1.85989	0.216862	Unmethylated	0.311493	0.0910245	-3.4576
LOC100119696	2.55664	1.21042	8.22159	3.99622	11.7043	9.71796	12.2841	0.278348	1.48194	0.119599	2.79325	0.555412	Unmethylated	0.311493	0.0779471	-3.68136
LOC100120960	3.40886	1.21042	6.16619	3.59516	23.4086	7.95106	4.38716	0.263797	1.69723	0.11113	3.24278	0.578731	Unmethylated	0.311493	0.0866425	-3.52878
LOC103315344	0	7.26251	0	2.42084	15.2156	7.06761	3.50973	0.433852	1.87959	0.238719	3.67971	0.362659	Unmethylated	0.311493	0.128672	-2.95823
LOC100119903	11.931	0	0	3.977	29.2607	14.1352	6.14203	0.340882	2.00783	0.162341	4.02177	0.467395	Unmethylated	0.311493	0.0783237	-3.67441
LOC103317739	7.66993	3.63125	2.0554	4.4522	30.4312	17.669	12.2841	0.050902	2.1379	0.01032	4.40122	1.29327	Unmethylated	0.311493	0.069964	-3.83724
LOC103316141	0	0	0	0	1.17043	0.883451	0.877432	1	2.37741	0.368866	5.19604	NA	Unmethylated	0.311493	#DIV/0!	#DIV/0!
LOC103315373	0.852215	0	0	0.284072	5.85214	0	0	1	2.39623	0.449113	5.26424	NA	Unmethylated	0.311493	1.09653	0.132947
LOC100123897	0.852215	0	0	0.284072	0	2.65035	5.26459	1	2.86709	0.237183	7.29593	NA	Unmethylated	0.311493	1.09653	0.132947
LOC103317597	2.55664	0	5.13849	2.56505	57.351	16.7856	16.6712	0.00476022	3.5181	0.000467653	11.4565	2.32237	Unmethylated	0.311493	0.121438	-3.04171
LOC100678202	0.852215	0	0	0.284072	9.36343	4.41725	8.77432	0.0340104	4.35887	0.00610098	20.5187	1.46839	Unmethylated	0.311493	1.09653	0.132947
LOC103316444	0	0	0	0	4.68172	5.3007	1.75486	0.119729	4.37949	0.0343527	20.8141	0.9218	Unmethylated	0.311493	#DIV/0!	#DIV/0!
LOC103316249	5.11329	2.42084	1.0277	2.85394	170.883	61.8415	38.607	5.68e-07	4.93909	1.01e-08	30.677	6.24533	Unmethylated	0.311493	0.109145	-3.19568
LOC103315832	0	0	0	0	35.1129	5.3007	3.50973	0.00571358	6.27582	0.000594428	77.4838	2.24309	Unmethylated	0.311493	#DIV/0!	#DIV/0!
LOC100678161	0	13.3146	0	4.4382	0	0	0	0.322983	-4.63064	0.148678	0.0403681	0.49082	Unmethylated	0.387351	0.0872765	-3.51826
LOC100677841	0.852215	0	1.0277	0.626638	0	0	0	1	-1.83095	0.530865	0.281079	NA	Unmethylated	0.387351	0.618141	-0.693992
LOC100678580	0.852215	0	0	0.284072	0	0	0	1	-1.03666	0.82837	0.487456	NA	Unmethylated	0.387351	1.36357	0.447385
LOC103317149	3.40886	1.21042	8.22159	4.28029	1.17043	2.65035	2.6323	0.645887	-0.980679	0.455138	0.506741	0.189844	Methylated	0.387351	0.0904964	-3.466
LOC103315975	5.9655	2.42084	3.0831	3.82315	3.51129	0	2.6323	0.699909	-0.944444	0.517291	0.51963	0.154959	Unmethylated	0.387351	0.101317	-3.30305
LOC100679453	0.852215	4.84167	0	1.89796	1.17043	0.883451	0.877432	1	-0.929495	0.641987	0.525042	NA	Methylated	0.387351	0.204088	-2.29274
LOC100119192	0	12.1042	0	4.03473	4.68172	1.7669	0	0.824894	-0.910712	0.689365	0.531923	0.0836021	Unmethylated	0.387351	0.0960042	-3.38076
LOC100123793	1.70443	0	3.0831	1.59584	0	0.883451	1.75486	1	-0.836247	0.699925	0.560099	NA	Unmethylated	0.387351	0.242725	-2.04261
LOC100120873	5.11329	0	9.24929	4.78753	2.34086	3.5338	2.6323	0.74448	-0.764414	0.576555	0.588693	0.128147	Unmethylated	0.387351	0.0809083	-3.62757
LOC103317518	0.852215	4.84167	2.0554	2.58309	0	2.65035	1.75486	0.802541	-0.746439	0.656466	0.596073	0.0955327	Methylated	0.387351	0.149956	-2.73739
LOC100120287	1.70443	3.63125	0	1.77856	1.17043	2.65035	0	1	-0.462962	0.826334	0.725495	NA	Unmethylated	0.387351	0.217789	-2.199
LOC103317177	7.66993	2.42084	0	3.36359	3.51129	5.3007	0	0.950605	-0.21711	0.902762	0.860287	0.022	Unmethylated	0.387351	0.11516	-3.11829
LOC100122393	4.26107	0	0	1.42036	1.17043	2.65035	0	1	-0.192763	0.938803	0.874929	NA	Unmethylated	0.387351	0.272713	-1.87454
LOC103315883	0.852215	0	0	0.284072	1.17043	0	0	1	-0.0748753	1	0.949424	NA	Unmethylated	0.387351	1.36357	0.447385
LOC103317009	7.66993	6.05209	0	4.57401	3.51129	2.65035	7.89689	0.987694	0.0356908	0.977199	1.02505	0.00537769	Methylated	0.387351	0.0846851	-3.56175
LOC103316495	4.26107	2.42084	0	2.2273	4.68172	0.883451	1.75486	0.97953	0.0877661	0.956925	1.06272	0.00898213	Methylated	0.387351	0.17391	-2.52359
LOC100119196	4.26107	0	0	1.42036	1.17043	0.883451	2.6323	1	0.0927807	0.959496	1.06642	NA	Unmethylated	0.387351	0.272713	-1.87454
LOC100115555	2.55664	0	0	0.852215	1.17043	1.7669	0	1	0.145436	0.957232	1.10606	NA	Unmethylated	0.387351	0.454522	-1.13758
LOC100117120	1.70443	0	5.13849	2.28097	3.51129	4.41725	0	0.95707	0.193918	0.916206	1.14387	0.0190561	Unmethylated	0.387351	0.169818	-2.55794
LOC100678233	0.852215	0	3.0831	1.31177	1.17043	2.65035	0.877432	1	0.249121	0.89461	1.18848	NA	Unmethylated	0.387351	0.295288	-1.7598
LOC100120748	2.55664	0	1.0277	1.19478	2.34086	2.65035	0	1	0.422384	0.841181	1.34014	NA	Unmethylated	0.387351	0.324202	-1.62503
LOC100678770	2.55664	0	0	0.852215	0	2.65035	0.877432	1	0.434188	0.871217	1.35115	NA	Unmethylated	0.387351	0.454522	-1.13758
LOC100119255	1.70443	0	6.16619	2.62354	4.68172	0.883451	5.26459	0.878401	0.442212	0.772707	1.35869	0.0563074	Unmethylated	0.387351	0.147644	-2.7598
Or241	10.2266	3.63125	0	4.61928	10.5339	3.5338	6.14203	0.82285	0.512154	0.686353	1.42618	0.0846796	Unmethylated	0.387351	0.0838552	-3.57596
LOC103316299	0.852215	0	1.0277	0.626638	1.17043	0	1.75486	1	0.596505	0.814033	1.51205	NA	Unmethylated	0.387351	0.618141	-0.693992
LOC100115012	1.70443	0	2.0554	1.25328	2.34086	2.65035	0.877432	1	0.598404	0.73298	1.51404	NA	Unmethylated	0.387351	0.309071	-1.69399
LOC103316386	0.852215	0	4.11079	1.65434	1.17043	7.06761	0	0.845055	0.732398	0.719668	1.6614	0.0731151	Unmethylated	0.387351	0.234143	-2.09454
LOC103315644	0.852215	10.8938	0	3.91533	8.193	2.65035	8.77432	0.75634	0.774139	0.593119	1.71017	0.121283	Unmethylated	0.387351	0.0989319	-3.33742
LOC103315671	0	0	0	0	0	0.883451	0	1	0.886897	0.845292	1.8492	NA	Unmethylated	0.387351	#DIV/0!	#DIV/0!
LOC100116762	0	2.42084	0	0.806945	3.51129	0	0.877432	1	0.890921	0.74712	1.85436	NA	Unmethylated	0.387351	0.480021	-1.05883
LOC100677896	13.6354	0	0	4.54515	11.7043	7.06761	7.89689	0.713049	0.93193	0.535476	1.90783	0.146881	Unmethylated	0.387351	0.0852229	-3.55261
LOC100678393	2.55664	0	2.0554	1.53735	5.85214	1.7669	1.75486	0.719679	0.953888	0.54407	1.93709	0.142861	Unmethylated	0.387351	0.25196	-1.98873
LOC100123033	5.11329	0	4.11079	3.07469	2.34086	7.95106	7.89689	0.639305	0.956282	0.447177	1.9403	0.194292	Unmethylated	0.387351	0.12598	-2.98873
LOC100119597	0.852215	8.47293	0	3.10838	12.8747	2.65035	6.14203	0.584976	1.25041	0.386914	2.37908	0.232862	Unmethylated	0.387351	0.124615	-3.00445
LOC100120182	2.55664	0	0	0.852215	1.17043	3.5338	1.75486	1	1.26533	0.537572	2.40382	NA	Unmethylated	0.387351	0.454522	-1.13758
LOC103317581	0	3.63125	2.0554	1.89555	4.68172	4.41725	4.38716	0.551136	1.30405	0.351695	2.46921	0.258741	Unmethylated	0.387351	0.204347	-2.29091
LOC103315993	4.26107	0	0	1.42036	4.68172	3.5338	4.38716	0.572671	1.48652	0.37269	2.80212	0.242095	Unmethylated	0.387351	0.272713	-1.87454
LOC100115507	12.7832	0	2.0554	4.94621	25.7494	7.95106	9.65175	0.401063	1.49871	0.210298	2.8259	0.396787	Unmethylated	0.387351	0.0783126	-3.67461
LOC100114454	1.70443	0	0	0.568143	4.68172	0.883451	0	1	1.60499	0.549957	3.04193	NA	Methylated	0.387351	0.681783	-0.552615
LOC100119466	1.70443	0	0	0.568143	1.17043	2.65035	1.75486	1	1.61717	0.458197	3.06774	NA	Unmethylated	0.387351	0.681783	-0.552615
LOC103315742	2.55664	0	0	0.852215	2.34086	2.65035	3.50973	1	1.64318	0.380812	3.12353	NA	Unmethylated	0.387351	0.454522	-1.13758
LOC103315835	1.70443	0	0	0.568143	5.85214	0	0	1	1.69636	0.596727	3.24083	NA	Unmethylated	0.387351	0.681783	-0.552615
LOC100122771	0	1.21042	0	0.403473	0	3.5338	0	1	1.70215	0.660461	3.25386	NA	Unmethylated	0.387351	0.960042	-0.0588312
LOC103317259	7.66993	0	4.11079	3.92691	22.2382	10.6014	7.89689	0.252222	1.73534	0.103915	3.32958	0.598217	Unmethylated	0.387351	0.0986401	-3.34168
LOC100114687	2.55664	0	0	0.852215	1.17043	5.3007	2.6323	0.562227	1.75394	0.362308	3.37277	0.250088	Unmethylated	0.387351	0.454522	-1.13758
LOC100116769	0.852215	0	0	0.284072	1.17043	0.883451	1.75486	1	1.79947	0.447853	3.48092	NA	Unmethylated	0.387351	1.36357	0.447385
LOC100463205	0.852215	0	1.0277	0.626638	3.51129	2.65035	0.877432	1	1.83708	0.333019	3.57286	NA	Unmethylated	0.387351	0.618141	-0.693992
LOC103315329	0	0	0	0	1.17043	0.883451	0	1	1.85507	0.527007	3.61769	NA	Unmethylated	0.387351	#DIV/0!	#DIV/0!
LOC100122926	0.852215	0	3.0831	1.31177	5.85214	2.65035	6.14203	0.386481	1.87096	0.197608	3.65775	0.412872	Unmethylated	0.387351	0.295288	-1.7598
Or13	8.52215	0	0	2.84072	19.8973	10.6014	2.6323	0.407173	1.90367	0.216999	3.74163	0.390221	Unmethylated	0.387351	0.136357	-2.87454
LOC103316435	0.852215	0	3.0831	1.31177	11.7043	1.7669	1.75486	0.433772	1.91117	0.238508	3.76114	0.362738	Unmethylated	0.387351	0.295288	-1.7598
LOC100678275	7.66993	0	0	2.55664	12.8747	11.4849	9.65175	0.290025	2.08186	0.126775	4.23352	0.537564	Unmethylated	0.387351	0.151507	-2.72254
LOC103316657	3.40886	0	0	1.13629	9.36343	3.5338	2.6323	0.40323	2.08474	0.212755	4.24199	0.394447	Unmethylated	0.387351	0.340892	-1.55261
LOC100678536	1.70443	0	0	0.568143	3.51129	1.7669	2.6323	1	2.09111	0.29202	4.26075	NA	Unmethylated	0.387351	0.681783	-0.552615
LOC100114466	5.11329	0	0	1.70443	15.2156	4.41725	3.50973	0.369386	2.0946	0.183551	4.27107	0.43252	Unmethylated	0.387351	0.227261	-2.13758
LOC100121850	0.852215	4.84167	0	1.89796	12.8747	6.18415	4.38716	0.281679	2.09747	0.121657	4.27958	0.550245	Unmethylated	0.387351	0.204088	-2.29274
Or78	7.66993	2.42084	3.0831	4.39129	35.1129	12.3683	11.4066	0.0747183	2.11329	0.0176691	4.32676	1.12657	Unmethylated	0.387351	0.0882089	-3.50293
LOC103317868	0	2.42084	0	0.806945	4.68172	2.65035	2.6323	0.455085	2.14725	0.259021	4.42981	0.341908	Unmethylated	0.387351	0.480021	-1.05883
LOC100117668	1.70443	0	0	0.568143	4.68172	2.65035	1.75486	1	2.28311	0.238334	4.86726	NA	Unmethylated	0.387351	0.681783	-0.552615
LOC100678354	1.70443	0	1.0277	0.910709	10.5339	3.5338	0.877432	0.328722	2.36267	0.152548	5.14321	0.483171	Unmethylated	0.387351	0.425328	-1.23335
Gr41	1.70443	0	0	0.568143	3.51129	5.3007	0.877432	0.421794	2.39009	0.228743	5.2419	0.3749	Unmethylated	0.387351	0.681783	-0.552615
LOC100680304	1.70443	0	0	0.568143	1.17043	5.3007	3.50973	0.397344	2.44378	0.206809	5.44064	0.400834	Unmethylated	0.387351	0.681783	-0.552615
LOC100680453	1.70443	2.42084	2.0554	2.06022	22.2382	10.6014	0.877432	0.168058	2.44537	0.0565929	5.44667	0.774541	Unmethylated	0.387351	0.188014	-2.41109
LOC103316663	0	0	5.13849	1.71283	15.2156	7.06761	6.14203	0.230371	2.46285	0.0917077	5.51304	0.637573	Unmethylated	0.387351	0.226146	-2.14467
LOC100680067	1.70443	0	0	0.568143	2.34086	4.41725	4.38716	0.329389	2.58759	0.153044	6.01093	0.482291	Unmethylated	0.387351	0.681783	-0.552615
LOC103318170	4.26107	4.84167	3.0831	4.06195	43.3059	16.7856	14.9163	0.0103053	2.61527	0.00128916	6.1274	1.98694	Unmethylated	0.387351	0.0953608	-3.39046
LOC103318184	7.66993	1.21042	0	2.96012	30.4312	15.0187	12.2841	0.0760202	2.63435	0.0180651	6.20896	1.11907	Unmethylated	0.387351	0.130856	-2.93394
Or243	1.70443	0	0	0.568143	4.68172	2.65035	4.38716	0.306759	2.64538	0.137408	6.25661	0.513202	Unmethylated	0.387351	0.681783	-0.552615
LOC100115163	0	0	6.16619	2.0554	22.2382	7.95106	8.77432	0.171743	2.65484	0.0584312	6.29777	0.765121	Unmethylated	0.387351	0.188455	-2.40771
LOC100115191	0	0	0	0	0	3.5338	0	1	2.66122	0.406468	6.32567	NA	Unmethylated	0.387351	#DIV/0!	#DIV/0!
LOC103317620	0	0	0	0	1.17043	1.7669	0.877432	1	2.76252	0.278429	6.78579	NA	Unmethylated	0.387351	#DIV/0!	#DIV/0!
LOC103317124	2.55664	0	4.11079	2.22248	30.4312	6.18415	12.2841	0.056553	2.82583	0.0119423	7.09024	1.24754	Unmethylated	0.387351	0.174288	-2.52046
LOC100115853	0.852215	0	0	0.284072	8.193	0	0	1	2.88493	0.342783	7.38667	NA	Unmethylated	0.387351	1.36357	0.447385
LOC100677895	1.70443	0	0	0.568143	9.36343	4.41725	0.877432	0.268052	2.96597	0.11355	7.81353	0.571781	Unmethylated	0.387351	0.681783	-0.552615
LOC100116106	1.70443	0	0	0.568143	5.85214	7.06761	1.75486	0.228934	2.96813	0.0905827	7.82519	0.64029	Unmethylated	0.387351	0.681783	-0.552615
LOC103315304	1.70443	0	0	0.568143	2.34086	8.83451	3.50973	0.226905	2.9822	0.0892277	7.9019	0.644156	Unmethylated	0.387351	0.681783	-0.552615
LOC100120293	0.852215	0	0	0.284072	5.85214	3.5338	0	1	3.08644	0.197302	8.49399	NA	Unmethylated	0.387351	1.36357	0.447385
LOC100678674	3.40886	0	0	1.13629	12.8747	10.6014	9.65175	0.0636525	3.14949	0.0141361	8.87342	1.19618	Unmethylated	0.387351	0.340892	-1.55261
LOC103318129	3.40886	0	0	1.13629	23.4086	3.5338	7.01946	0.11558	3.19934	0.0327359	9.18535	0.937115	Unmethylated	0.387351	0.340892	-1.55261
LOC103315904	0	0	0	0	0	3.5338	1.75486	1	3.24343	0.25835	9.47044	NA	Unmethylated	0.387351	#DIV/0!	#DIV/0!
LOC103316466	0	9.68335	0	3.22778	26.9199	23.8532	36.8522	0.0431885	3.25383	0.00826472	9.53892	1.36463	Unmethylated	0.387351	0.120005	-3.05883
LOC100678458	2.55664	2.42084	0	1.65916	29.2607	15.0187	4.38716	0.0353556	3.27419	0.00639351	9.67452	1.45154	Unmethylated	0.387351	0.233462	-2.09874
LOC103316967	0	2.42084	0	0.806945	14.0451	7.06761	0.877432	0.192404	3.2953	0.0694487	9.81715	0.715787	Unmethylated	0.387351	0.480021	-1.05883
LOC103317338	0.852215	4.84167	0	1.89796	29.2607	17.669	7.89689	0.0251268	3.34465	0.00407776	10.1588	1.59986	Unmethylated	0.387351	0.204088	-2.29274
LOC100678374	0.852215	0	0	0.284072	7.02257	2.65035	1.75486	0.217176	3.36592	0.08356	10.3096	0.663188	Unmethylated	0.387351	1.36357	0.447385
LOC100677975	0	0	0	0	2.34086	1.7669	1.75486	1	3.37771	0.149598	10.3942	NA	Unmethylated	0.387351	#DIV/0!	#DIV/0!
LOC103317790	1.70443	0	0	0.568143	9.36343	7.06761	3.50973	0.111528	3.3899	0.0310065	10.4824	0.952614	Unmethylated	0.387351	0.681783	-0.552615
LOC100122729	0	0	0	0	1.17043	4.41725	0.877432	1	3.52899	0.142482	11.5433	NA	Unmethylated	0.387351	#DIV/0!	#DIV/0!
LOC100120277	0.852215	0	0	0.284072	7.02257	4.41725	1.75486	0.166147	3.57832	0.0556766	11.9448	0.779508	Unmethylated	0.387351	1.36357	0.447385
LOC100678243	0.852215	0	1.0277	0.626638	12.8747	5.3007	7.89689	0.0351767	3.71018	0.00634757	13.0881	1.45375	Unmethylated	0.387351	0.618141	-0.693992
LOC100114768	3.40886	0	0	1.13629	35.1129	4.41725	9.65175	0.0475468	3.728	0.00940649	13.2507	1.32288	Unmethylated	0.387351	0.340892	-1.55261
LOC100122971	0	0	0	0	2.34086	5.3007	0	1	3.76406	0.170338	13.5861	NA	Unmethylated	0.387351	#DIV/0!	#DIV/0!
LOC103315396	0.852215	0	0	0.284072	11.7043	1.7669	1.75486	0.161411	3.77659	0.0532944	13.7046	0.792066	Unmethylated	0.387351	1.36357	0.447385
LOC103316978	0.852215	0	0	0.284072	11.7043	1.7669	1.75486	0.161411	3.77659	0.0532944	13.7046	0.792066	Unmethylated	0.387351	1.36357	0.447385
LOC100117428	0	0	0	0	3.51129	2.65035	1.75486	1	3.80889	0.0858858	14.0149	NA	Unmethylated	0.387351	#DIV/0!	#DIV/0!
LOC103316558	1.70443	0	0	0.568143	21.0677	3.5338	5.26459	0.0569381	3.96706	0.0120894	15.6388	1.2446	Unmethylated	0.387351	0.681783	-0.552615
LOC100422736	0.852215	0	0	0.284072	10.5339	3.5338	3.50973	0.0895725	3.98939	0.0226873	15.8828	1.04783	Unmethylated	0.387351	1.36357	0.447385
LOC100118554	5.9655	0	0	1.9885	56.1806	27.387	19.3035	0.00364458	3.99324	0.000335437	15.9252	2.43835	Unmethylated	0.387351	0.194795	-2.35997
LOC100680064	4.26107	0	6.16619	3.47576	104.168	37.9884	39.4844	3.45e-05	4.07218	1.14e-06	16.8209	4.46219	Unmethylated	0.387351	0.111444	-3.16561
Or99	0.852215	0	0	0.284072	9.36343	7.06761	2.6323	0.069522	4.11217	0.0160508	17.2936	1.15788	Unmethylated	0.387351	1.36357	0.447385
LOC100678518	0	0	0	0	2.34086	5.3007	2.6323	1	4.19542	0.0471294	18.3209	NA	Unmethylated	0.387351	#DIV/0!	#DIV/0!
LOC103317559	0	0	0	0	5.85214	0	5.26459	1	4.2992	0.0944037	19.6873	NA	Unmethylated	0.387351	#DIV/0!	#DIV/0!
LOC100122977	0	0	1.0277	0.342566	7.02257	6.18415	9.65175	0.0309419	4.38409	0.00538294	20.8806	1.50945	Unmethylated	0.387351	1.13073	0.177257
LOC103316969	0.852215	0	0	0.284072	11.7043	7.06761	4.38716	0.0335641	4.39219	0.00600146	20.9981	1.47413	Unmethylated	0.387351	1.36357	0.447385
LOC100678671	0	0	0	0	5.85214	3.5338	2.6323	0.108774	4.40937	0.029936	21.2497	0.963474	Unmethylated	0.387351	#DIV/0!	#DIV/0!
LOC100679651	0	0	0	0	2.34086	2.65035	7.01946	0.116188	4.42224	0.0329642	21.4401	0.934838	Unmethylated	0.387351	#DIV/0!	#DIV/0!
LOC100113834	0.852215	0	0	0.284072	12.8747	7.06761	6.14203	0.0197371	4.56441	0.00291519	23.6604	1.70472	Unmethylated	0.387351	1.36357	0.447385
LOC100119198	0	0	0	0	4.68172	5.3007	5.26459	0.0558227	4.76138	0.0117178	27.1218	1.25319	Unmethylated	0.387351	#DIV/0!	#DIV/0!
LOC100121181	1.70443	0	0	0.568143	40.965	7.95106	4.38716	0.0121473	4.79906	0.0015677	27.8395	1.91552	Unmethylated	0.387351	0.681783	-0.552615
LOC103317040	0.852215	0	0	0.284072	18.7269	8.83451	6.14203	0.00789904	4.93238	0.000908023	30.5347	2.10243	Unmethylated	0.387351	1.36357	0.447385
LOC103316215	0	1.21042	0	0.403473	19.8973	7.06761	10.5292	0.00485179	5.08734	0.000479461	33.997	2.3141	Unmethylated	0.387351	0.960042	-0.0588312
LOC103318168	0	0	0	0	14.0451	5.3007	1.75486	0.039331	5.217	0.00728717	37.194	1.40527	Unmethylated	0.387351	#DIV/0!	#DIV/0!
LOC103316847	1.70443	0	0	0.568143	52.6693	10.6014	9.65175	0.00163262	5.23799	0.000127114	37.7391	2.78712	Unmethylated	0.387351	0.681783	-0.552615
LOC100678096	0	0	0	0	12.8747	7.06761	3.50973	0.0183209	5.37232	0.00265842	41.4218	1.73705	Unmethylated	0.387351	#DIV/0!	#DIV/0!
LOC103317373	0	0	0	0	24.579	1.7669	2.6323	0.0294506	5.67384	0.00504477	51.0501	1.53091	Unmethylated	0.387351	#DIV/0!	#DIV/0!
LOC100121748	0.852215	0	0	0.284072	38.6242	8.83451	11.4066	0.000782811	5.737	5.09e-05	53.3344	3.10634	Unmethylated	0.387351	1.36357	0.447385
LOC103316333	0	0	0	0	46.8172	9.71796	12.2841	0.000145427	6.92565	6.55e-06	121.57	3.83735	Unmethylated	0.387351	#DIV/0!	#DIV/0!
LOC100678606	0.852215	0	0	0.284072	129.918	28.2704	21.0584	1.16e-06	7.34828	2.25e-08	162.95	5.9356	Unmethylated	0.387351	1.36357	0.447385
LOC100117126	0	0	0	0	0	0	0	1	NA	1	NA	NA	Unmethylated	0.387351	#DIV/0!	#DIV/0!
LOC103315744	0	0	0	0	0	0	0	1	NA	1	NA	NA	Methylated	0.387351	#DIV/0!	#DIV/0!
LOC100679021	0.852215	0	6.16619	2.33947	2.34086	0.883451	0	1	-1.17029	0.589745	0.444333	NA	Unmethylated	0.403489	0.17247	-2.53558
LOC100679087	1.70443	0	0	0.568143	2.34086	1.7669	0.877432	1	1.43998	0.523397	2.71317	NA	Unmethylated	0.403489	0.710189	-0.493726
LOC100113555	1.70443	0	4.11079	1.93841	5.85214	7.95106	9.65175	0.237801	1.98854	0.0957451	3.96835	0.623787	Unmethylated	0.403489	0.208155	-2.26427
LOC100119434	0.852215	0	0	0.284072	1.17043	4.41725	2.6323	1	2.91881	0.158737	7.56222	NA	Unmethylated	0.403489	1.42038	0.506274
LOC103316395	1.70443	0	0	0.568143	8.193	2.65035	3.50973	0.232909	2.92524	0.0930555	7.596	0.632814	Unmethylated	0.403489	0.710189	-0.493726
LOC103317737	3.40886	1.21042	0	1.53976	25.7494	7.95106	14.9163	0.0205789	3.32273	0.00308969	10.0056	1.68658	Unmethylated	0.403489	0.262047	-1.9321
LOC100679968	0.852215	0	0	0.284072	2.34086	5.3007	3.50973	0.20516	3.35452	0.0764637	10.2285	0.687907	Unmethylated	0.403489	1.42038	0.506274
LOC100678314	0	0	0	0	2.34086	0	3.50973	1	3.37625	0.235144	10.3837	NA	Unmethylated	0.403489	#DIV/0!	#DIV/0!
LOC100121105	0.852215	0	0	0.284072	8.193	3.5338	0	0.316196	3.4063	0.143956	10.6022	0.500044	Unmethylated	0.403489	1.42038	0.506274
LOC100115460	0.852215	0	0	0.284072	4.68172	3.5338	6.14203	0.121908	3.71215	0.0352581	13.1059	0.913969	Unmethylated	0.403489	1.42038	0.506274
LOC103316044	4.26107	0	0	1.42036	17.5564	29.1539	17.5486	0.00585985	3.78139	0.000615307	13.7503	2.23211	Unmethylated	0.403489	0.284076	-1.81565
LOC100680141	2.55664	0	0	0.852215	23.4086	7.95106	7.89689	0.0285936	3.78653	0.00482268	13.7994	1.54373	Unmethylated	0.403489	0.473459	-1.07869
LOC100118303	0.852215	0	0	0.284072	3.51129	4.41725	9.65175	0.0814501	4.01112	0.019914	16.1238	1.08911	Unmethylated	0.403489	1.42038	0.506274
LOC103316574	0.852215	0	0	0.284072	15.2156	7.95106	5.26459	0.0162829	4.68726	0.00225872	25.7636	1.78827	Unmethylated	0.403489	1.42038	0.506274
LOC103317247	0	0	0	0	5.85214	4.41725	4.38716	0.0631713	4.69988	0.0139621	25.9899	1.19948	Unmethylated	0.403489	#DIV/0!	#DIV/0!
LOC103318172	2.55664	0	2.0554	1.53735	165.03	41.5222	34.2199	8.94e-07	5.61884	1.68e-08	49.1405	6.04866	Unmethylated	0.403489	0.262458	-1.92984
LOC100679749	0	0	0	0	8.193	5.3007	15.7938	0.00630916	5.70419	0.000678613	52.1354	2.20003	Unmethylated	0.403489	#DIV/0!	#DIV/0!
LOC103316501	0.852215	1.21042	9.24929	3.77064	1.17043	0.883451	0	0.376765	-2.50658	0.189539	0.175973	0.42393	Unmethylated	0.622987	0.16522	-2.59754
LOC103316904	10.2266	0	2.0554	4.09399	2.34086	2.65035	0	0.660316	-1.3351	0.471636	0.396363	0.180248	Methylated	0.622987	0.152171	-2.71623
Or168	4.26107	2.42084	0	2.2273	1.17043	2.65035	0.877432	0.874157	-0.5143	0.767028	0.700132	0.0584105	Unmethylated	0.622987	0.279705	-1.83802
LOC100124066	0	0	5.13849	1.71283	1.17043	1.7669	0.877432	1	-0.427271	0.845775	0.743667	NA	Unmethylated	0.622987	0.363718	-1.45911
LOC100680332	1.70443	0	6.16619	2.62354	1.17043	1.7669	3.50973	0.928011	-0.283711	0.860328	0.821475	0.0324471	Unmethylated	0.622987	0.23746	-2.07424
LOC103315533	1.70443	0	8.22159	3.30867	3.51129	6.18415	0	0.989693	-0.0416043	0.981361	0.971574	0.00449929	Unmethylated	0.622987	0.188289	-2.40898
LOC100120242	3.40886	0	0	1.13629	3.51129	0.883451	0.877432	1	0.544307	0.801792	1.45832	NA	Unmethylated	0.622987	0.548266	-0.867053
LOC100121319	2.55664	3.63125	0	2.06263	1.17043	5.3007	3.50973	0.787672	0.718048	0.636862	1.64496	0.103655	Unmethylated	0.622987	0.302035	-1.72721
Or242	11.931	0	0	3.977	11.7043	6.18415	6.14203	0.706709	0.969252	0.526141	1.95783	0.150759	Unmethylated	0.622987	0.156647	-2.67441
LOC103317123	0	6.05209	1.0277	2.35993	5.85214	5.3007	2.6323	0.681551	1.01416	0.495889	2.01973	0.166502	Unmethylated	0.622987	0.263985	-1.92147
LOC100119613	0.852215	0	0	0.284072	0	1.7669	0.877432	1	1.29253	0.645602	2.44957	NA	Unmethylated	0.622987	2.19306	1.13295
LOC100114335	6.81772	2.42084	5.13849	4.79235	16.386	9.71796	11.4066	0.250908	1.34704	0.103131	2.5439	0.600485	Unmethylated	0.622987	0.129996	-2.94346
ITR	0	0	0	0	0	0.883451	0.877432	1	1.66563	0.559132	3.17252	NA	Unmethylated	0.622987	#DIV/0!	#DIV/0!
LOC103316846	1.70443	0	3.0831	1.59584	8.193	7.06761	0.877432	0.448628	1.71341	0.251703	3.27935	0.348114	Unmethylated	0.622987	0.390381	-1.35704
LOC100119790	0	6.05209	0	2.01736	4.68172	8.83451	7.01946	0.440447	1.83789	0.244417	3.57488	0.356107	Unmethylated	0.622987	0.308812	-1.6952
Or192	0	0	0	0	0	1.7669	1.75486	1	2.65805	0.382138	6.31178	NA	Unmethylated	0.622987	#DIV/0!	#DIV/0!
LOC103315571	0	0	0	0	0	1.7669	2.6323	1	2.97849	0.31168	7.88162	NA	Unmethylated	0.622987	#DIV/0!	#DIV/0!
LOC103316805	0.852215	0	0	0.284072	11.7043	2.65035	3.50973	0.0956325	4.01097	0.0249797	16.1221	1.01939	Unmethylated	0.622987	2.19306	1.13295
LOC103316939	1.70443	0	0	0.568143	19.8973	12.3683	7.01946	0.00889768	4.34361	0.0010615	20.3028	2.05072	Unmethylated	0.622987	1.09653	0.132947
LOC103316104	0.852215	0	0	0.284072	45.6467	27.387	18.4261	1.62e-06	6.3768	3.25e-08	83.1014	5.79109	Unmethylated	0.622987	2.19306	1.13295
LOC100679354	4.26107	9.68335	0	4.64814	14.0451	4.41725	0.877432	0.861484	0.468472	0.746059	1.38364	0.0647528	Methylated	0.698844	0.150349	-2.73361
LOC103316719	5.11329	3.63125	6.16619	4.97024	24.579	6.18415	7.01946	0.33541	1.31488	0.157661	2.48782	0.474424	Unmethylated	0.698844	0.140606	-2.83027
LOC100680475	5.11329	0	1.0277	2.047	15.2156	9.71796	4.38716	0.217201	2.17212	0.0835905	4.50684	0.663138	Unmethylated	0.698844	0.3414	-1.55047
Or301	3.40886	0	11.3047	4.90451	53.8397	29.1539	14.9163	0.036203	2.71455	0.00659237	6.56388	1.44126	Unmethylated	0.698844	0.14249	-2.81107
LOC100121754	0	0	0	0	0	4.41725	0.877432	1	3.24447	0.267265	9.47726	NA	Unmethylated	0.698844	#DIV/0!	#DIV/0!
LOC103318050	0	0	0	0	2.34086	1.7669	1.75486	1	3.37771	0.149598	10.3942	NA	Unmethylated	0.698844	#DIV/0!	#DIV/0!
LOC100680380	0.852215	0	0	0.284072	5.85214	4.41725	2.6323	0.158108	3.54987	0.0519254	11.7117	0.801045	Unmethylated	0.698844	2.4601	1.29872
LOC100116511	1.70443	0	0	0.568143	21.0677	6.18415	6.14203	0.0283276	4.11807	0.00476687	17.3645	1.54779	Unmethylated	0.698844	1.23005	0.298716
LOC100118030	0.852215	1.21042	0	0.687544	22.2382	8.83451	12.2841	0.00336942	4.41078	0.000306794	21.2705	2.47244	Unmethylated	0.698844	1.01643	0.0235177
LOC100117667	0.852215	0	0	0.284072	12.8747	9.71796	3.50973	0.0254608	4.56617	0.00415164	23.6895	1.59413	Unmethylated	0.698844	2.4601	1.29872
LOC100124052	0	0	1.0277	0.342566	9.36343	10.6014	7.01946	0.015278	4.62105	0.00208723	24.608	1.81593	Unmethylated	0.698844	2.04003	1.02859
LOC100120057	0	1.21042	0	0.403473	58.5214	15.9021	15.7938	4.26e-05	6.35485	1.5e-06	81.8466	4.3705	Unmethylated	0.698844	1.73207	0.792499
LOC103315309	0.852215	0	1.0277	0.626638	104.168	42.4056	22.8132	1.78e-07	6.40275	2.64e-09	84.6098	6.75069	Unmethylated	0.698844	1.11523	0.157339
LOC100117958	4.26107	8.47293	2.0554	4.9298	5.85214	5.3007	6.14203	0.897309	0.245641	0.804983	1.18562	0.0470581	Unmethylated	0.714982	0.145033	-2.78555
LOC100120766	0	0	0	0	0	1.7669	0	1	1.66987	0.558386	3.18186	NA	Unmethylated	0.714982	#DIV/0!	#DIV/0!
LOC100679849	0	0	0	0	0	2.65035	0	1	2.24924	0.462163	4.75432	NA	Unmethylated	0.714982	#DIV/0!	#DIV/0!
LOC100118650	1.70443	4.84167	0	2.18203	0	0.883451	0.877432	1	-1.8227	0.412898	0.282691	NA	Unmethylated	0.774701	0.355036	-1.49396
LOC100121193	3.40886	6.05209	0	3.15365	0	2.65035	0.877432	0.664166	-1.37619	0.475691	0.385235	0.177723	Unmethylated	0.774701	0.245652	-2.02531
LOC100113970	12.7832	0	2.0554	4.94621	4.68172	2.65035	1.75486	0.771679	-0.751271	0.613124	0.59408	0.112563	Unmethylated	0.774701	0.156625	-2.67461
LOC100115257	0.852215	4.84167	0	1.89796	0	1.7669	1.75486	1	-0.628512	0.767298	0.646843	NA	Unmethylated	0.774701	0.408175	-1.29274
CCE-B6	0	4.84167	0	1.61389	3.51129	0	0.877432	1	-0.135009	0.953904	0.910664	NA	Unmethylated	0.774701	0.480021	-1.05883
LOC103315361	4.26107	0	0	1.42036	0	2.65035	1.75486	1	0.0292785	0.978254	1.0205	NA	Unmethylated	0.774701	0.545427	-0.874543
Or35	3.40886	10.8938	0	4.76754	4.68172	7.06761	2.6323	0.988085	0.0304346	0.9779	1.02132	0.00520564	Unmethylated	0.774701	0.162495	-2.62153
LOC100678024	5.9655	0	5.13849	3.70133	8.193	5.3007	2.6323	0.827982	0.495566	0.694022	1.40987	0.0819788	Unmethylated	0.774701	0.209303	-2.25633
LOC100114607	2.55664	0	3.0831	1.87991	1.17043	4.41725	3.50973	0.802541	0.673917	0.656621	1.5954	0.0955327	Unmethylated	0.774701	0.412094	-1.27895
Or157	0	0	6.16619	2.0554	1.17043	6.18415	2.6323	0.835872	0.706771	0.70668	1.63215	0.0778604	Unmethylated	0.774701	0.376911	-1.40771
LOC100679486	0	0	4.11079	1.37026	0	5.3007	2.6323	0.815151	0.963037	0.674873	1.94941	0.0887619	Unmethylated	0.774701	0.565366	-0.822743
LOC100117331	2.55664	3.63125	0	2.06263	8.193	0	4.38716	0.734713	1.01758	0.565371	2.02452	0.133882	Unmethylated	0.774701	0.375588	-1.41278
LOC100121166	0.852215	0	2.0554	0.969204	0	6.18415	0	1	1.08813	0.670279	2.12598	NA	Unmethylated	0.774701	0.799317	-0.32316
LOC103315488	10.2266	0	0	3.40886	14.0451	7.06761	4.38716	0.603782	1.27021	0.407751	2.41196	0.21912	Unmethylated	0.774701	0.227261	-2.13758
LOC100679990	0.852215	0	0	0.284072	0	0.883451	1.75486	1	1.28974	0.646296	2.44483	NA	Unmethylated	0.774701	2.72713	1.44739
LOC100124174	8.52215	0	0	2.84072	9.36343	9.71796	3.50973	0.578166	1.35561	0.379841	2.55906	0.237947	Unmethylated	0.774701	0.272713	-1.87454
LOC100678980	1.70443	0	1.0277	0.910709	0	5.3007	2.6323	1	1.50634	0.449972	2.84088	NA	Unmethylated	0.774701	0.850657	-0.233351
LOC103315298	7.66993	0	6.16619	4.61204	19.8973	19.4359	1.75486	0.403679	1.53944	0.21346	2.90681	0.393964	Unmethylated	0.774701	0.167974	-2.57369
LOC100116367	0.852215	7.26251	0	2.70491	8.193	5.3007	11.4066	0.397118	1.67573	0.206615	3.19482	0.40108	Unmethylated	0.774701	0.286406	-1.80387
LOC100114246	3.40886	0	3.0831	2.16398	10.5339	2.65035	9.65175	0.337162	1.76167	0.159266	3.3909	0.472162	Unmethylated	0.774701	0.357997	-1.48198
LOC100117162	0.852215	0	0	0.284072	1.17043	1.7669	0.877432	1	1.80137	0.447369	3.48552	NA	Unmethylated	0.774701	2.72713	1.44739
LOC103317654	1.70443	0	0	0.568143	2.34086	3.5338	0.877432	1	1.87941	0.376214	3.67926	NA	Unmethylated	0.774701	1.36357	0.447385
Or249	3.40886	1.21042	0	1.53976	8.193	5.3007	4.38716	0.336993	1.89382	0.159121	3.71618	0.472379	Unmethylated	0.774701	0.503131	-0.990993
LOC103317102	3.40886	0	2.0554	1.82142	17.5564	3.5338	0	0.47937	1.89699	0.28025	3.72436	0.31933	Unmethylated	0.774701	0.425328	-1.23335
LOC103317360	1.70443	0	0	0.568143	0	5.3007	1.75486	1	1.98	0.423846	3.94492	NA	Unmethylated	0.774701	1.36357	0.447385
Gr42	2.55664	0	1.0277	1.19478	7.02257	5.3007	3.50973	0.311748	2.05349	0.140696	4.15108	0.506196	Unmethylated	0.774701	0.648404	-0.625035
LOC103316772	10.2266	0	3.0831	4.43656	36.2833	16.7856	10.5292	0.128116	2.20068	0.0379521	4.59696	0.892397	Unmethylated	0.774701	0.174618	-2.51773
LOC100116875	0.852215	0	3.0831	1.31177	12.8747	6.18415	3.50973	0.189922	2.48466	0.0680083	5.59701	0.721425	Unmethylated	0.774701	0.590577	-0.759803
LOC100120998	1.70443	0	0	0.568143	1.17043	4.41725	5.26459	0.360411	2.56204	0.17751	5.90543	0.443202	Unmethylated	0.774701	1.36357	0.447385
LOC100116988	0	0	0	0	0	0.883451	2.6323	1	2.65549	0.387501	6.3006	NA	Unmethylated	0.774701	#DIV/0!	#DIV/0!
LOC103316206	0	0	2.0554	0.685132	1.17043	5.3007	7.01946	0.31053	2.73204	0.139637	6.64393	0.507896	Unmethylated	0.774701	1.13073	0.177257
LOC103316780	0	0	0	0	1.17043	0	2.6323	1	2.75779	0.366044	6.76361	NA	Unmethylated	0.774701	#DIV/0!	#DIV/0!
LOC100116086	2.55664	0	0	0.852215	8.193	5.3007	7.01946	0.158625	2.87167	0.0521447	7.31914	0.799628	Unmethylated	0.774701	0.909044	-0.137577
LOC100187721	1.70443	0	0	0.568143	2.34086	3.5338	10.5292	0.194842	3.14101	0.070679	8.82142	0.710317	Unmethylated	0.774701	1.36357	0.447385
LOC100121644	2.55664	4.84167	1.0277	2.80867	35.1129	20.3194	18.4261	0.00190292	3.16076	0.000154594	8.94298	2.72058	Unmethylated	0.774701	0.275825	-1.85818
LOC103316157	2.55664	0	0	0.852215	9.36343	11.4849	5.26459	0.0895007	3.21475	0.0226349	9.28405	1.04817	Unmethylated	0.774701	0.909044	-0.137577
LOC103316673	0	0	0	0	3.51129	1.7669	0	1	3.21853	0.266291	9.30839	NA	Unmethylated	0.774701	#DIV/0!	#DIV/0!
Trnay-gua	0	0	2.0554	0.685132	11.7043	7.06761	1.75486	0.155005	3.3164	0.0504604	9.96178	0.809655	Unmethylated	0.774701	1.13073	0.177257
LOC103317695	2.55664	0	0	0.852215	15.2156	8.83451	6.14203	0.0593152	3.41335	0.0128405	10.6542	1.22683	Unmethylated	0.774701	0.909044	-0.137577
LOC100679652	1.70443	0	2.0554	1.25328	16.386	15.0187	11.4066	0.00805604	3.43706	0.000929184	10.8308	2.09388	Unmethylated	0.774701	0.618141	-0.693992
LOC100678063	0.852215	0	1.0277	0.626638	12.8747	4.41725	5.26459	0.0671688	3.50026	0.0152479	11.3158	1.17283	Unmethylated	0.774701	1.23628	0.306008
LOC100678032	0.852215	0	0	0.284072	7.02257	4.41725	2.6323	0.136697	3.67275	0.0416836	12.7529	0.864241	Unmethylated	0.774701	2.72713	1.44739
LOC100679993	2.55664	0	0	0.852215	23.4086	5.3007	8.77432	0.0412452	3.72559	0.00777331	13.2287	1.38463	Unmethylated	0.774701	0.909044	-0.137577
LOC103317304	0	0	0	0	2.34086	1.7669	3.50973	1	3.76037	0.0928652	13.5514	NA	Methylated	0.774701	#DIV/0!	#DIV/0!
LOC103315719	1.70443	0	0	0.568143	12.8747	7.95106	7.89689	0.0287074	3.8991	0.0048523	14.9192	1.54201	Unmethylated	0.774701	1.36357	0.447385
LOC100678531	0.852215	0	0	0.284072	5.85214	6.18415	4.38716	0.0847938	3.90407	0.0211821	14.9707	1.07164	Unmethylated	0.774701	2.72713	1.44739
LOC100123903	0.852215	0	0	0.284072	4.68172	9.71796	3.50973	0.0776675	4.03418	0.0186001	16.3836	1.10976	Unmethylated	0.774701	2.72713	1.44739
LOC100121146	0	0	0	0	5.85214	1.7669	2.6323	1	4.17631	0.0509576	18.0798	NA	Unmethylated	0.774701	#DIV/0!	#DIV/0!
LOC100680444	0.852215	0	0	0.284072	16.386	3.5338	2.6323	0.0640026	4.34675	0.0142571	20.347	1.1938	Unmethylated	0.774701	2.72713	1.44739
LOC103316573	0	0	0	0	11.7043	0.883451	0	0.241232	4.47038	0.0976679	22.1676	0.617565	Unmethylated	0.774701	#DIV/0!	#DIV/0!
LOC100678593	0	0	0	0	4.68172	7.95106	1.75486	0.0827081	4.67654	0.0204297	25.5728	1.08245	Unmethylated	0.774701	#DIV/0!	#DIV/0!
LOC100121049	0	0	0	0	4.68172	4.41725	7.89689	0.0430542	4.91957	0.00822655	30.2648	1.36598	Unmethylated	0.774701	#DIV/0!	#DIV/0!
LOC100116561	0.852215	0	0	0.284072	16.386	12.3683	5.26459	0.00722806	4.94913	0.000804359	30.8913	2.14098	Unmethylated	0.774701	2.72713	1.44739
LOC103316791	0	0	0	0	14.0451	5.3007	0.877432	0.056569	5.15609	0.0119564	35.6564	1.24742	Unmethylated	0.774701	#DIV/0!	#DIV/0!
LOC103316445	0.852215	0	0	0.284072	33.9424	13.2518	8.77432	0.000655162	5.66469	4.12e-05	50.7272	3.18365	Unmethylated	0.774701	2.72713	1.44739
LOC100680303	4.26107	0	0	1.42036	182.587	67.1423	92.1304	2.08e-10	6.15018	1.25e-12	71.0211	9.68128	Unmethylated	0.774701	0.545427	-0.874543
LOC103316625	0.852215	0	0	0.284072	56.1806	18.5525	10.5292	8.85e-05	6.27342	3.59e-06	77.355	4.0529	Unmethylated	0.774701	2.72713	1.44739
LOC103318022	0	13.3146	0	4.4382	1.17043	4.41725	1.75486	0.811217	-0.825119	0.669066	0.564436	0.0908631	Unmethylated	0.79084	0.178189	-2.48852
LOC103316463	5.9655	0	0	1.9885	0	4.41725	2.6323	0.958456	0.222951	0.919028	1.16712	0.0184277	Unmethylated	0.79084	0.397706	-1.33022
LOC100123689	0.852215	0	0	0.284072	1.17043	0.883451	0	1	0.888137	0.755252	1.85078	NA	Methylated	0.79084	2.78394	1.47713
LOC100118933	0.852215	8.47293	0	3.10838	21.0677	7.06761	2.6323	0.412315	1.75687	0.221333	3.37965	0.38477	Unmethylated	0.79084	0.254422	-1.97471
LOC103318161	8.52215	0	1.0277	3.18328	33.9424	1.7669	5.26459	0.348187	2.04801	0.168006	4.13536	0.458187	Unmethylated	0.79084	0.248435	-2.00906
Or122	0.852215	0	0	0.284072	0	2.65035	3.50973	1	2.5071	0.317806	5.68475	NA	Unmethylated	0.79084	2.78394	1.47713
LOC103317422	4.26107	0	3.0831	2.44806	28.0903	9.71796	6.14203	0.10008	2.5157	0.0265475	5.71873	0.999652	Unmethylated	0.79084	0.323048	-1.63018
LOC100114612	0	0	0	0	2.34086	1.7669	0	1	2.85945	0.340122	7.25739	NA	Unmethylated	0.79084	#DIV/0!	#DIV/0!
LOC100680181	3.40886	0	0	1.13629	9.36343	7.95106	10.5292	0.111553	2.90889	0.031047	7.51038	0.952518	Unmethylated	0.79084	0.695986	-0.52287
LOC100118632	8.52215	0	0	2.84072	32.772	27.387	14.9163	0.0543095	3.06202	0.0112533	8.35141	1.26512	Unmethylated	0.79084	0.278394	-1.8448
LOC100679866	0.852215	0	0	0.284072	5.85214	4.41725	1.75486	0.190904	3.44648	0.0686199	10.9017	0.719185	Unmethylated	0.79084	2.78394	1.47713
LOC100116354	2.55664	0	0	0.852215	22.2382	3.5338	5.26459	0.0955578	3.46582	0.0249325	11.0488	1.01973	Unmethylated	0.79084	0.927981	-0.107832
LOC103317574	0	0	0	0	0	3.5338	3.50973	1	3.65635	0.180076	12.6087	NA	Unmethylated	0.79084	#DIV/0!	#DIV/0!
LOC100679509	0	0	0	0	1.17043	2.65035	3.50973	1	3.71199	0.104018	13.1045	NA	Unmethylated	0.79084	#DIV/0!	#DIV/0!
LOC103316777	0	1.21042	0	0.403473	562.976	204.077	94.7627	1.06e-14	9.6176	2.29e-17	785.573	13.9727	Unmethylated	0.79084	1.96008	0.970914
LOC100680537	0.852215	7.26251	0	2.70491	4.68172	0.883451	2.6323	0.984111	0.0348283	0.969281	1.02443	0.00695586	Unmethylated	0.806978	0.298338	-1.74498
LOC100123770	5.9655	7.26251	0	4.40934	14.0451	18.5525	14.0389	0.178148	1.82603	0.0615394	3.54561	0.74922	Unmethylated	0.806978	0.183016	-2.44996
Or23	0.852215	0	0	0.284072	2.34086	1.7669	0	1	1.89245	0.483899	3.71265	NA	Unmethylated	0.806978	2.84076	1.50627
LOC103315659	1.70443	0	0	0.568143	8.193	0	5.26459	0.38382	2.87251	0.195358	7.32338	0.415873	Unmethylated	0.806978	1.42038	0.506274
LOC103315960	0	0	0	0	1.17043	3.5338	1.75486	1	3.52826	0.132209	11.5375	NA	Unmethylated	0.806978	#DIV/0!	#DIV/0!
LOC103316248	0	6.05209	0	2.01736	0	0	0	1	-3.48951	0.317946	0.0890332	NA	Unmethylated	0.93448	0.463219	-1.11023
LOC100680060	0	8.47293	1.0277	3.16688	0	2.65035	0	0.654234	-1.79082	0.464385	0.289008	0.184267	Methylated	0.93448	0.29508	-1.76082
LOC100115410	0.852215	13.3146	0	4.72227	1.17043	2.65035	3.50973	0.749133	-0.910242	0.584159	0.532096	0.125441	Unmethylated	0.93448	0.197888	-2.33724
LOC103315939	0	3.63125	0	1.21042	0	3.5338	0.877432	1	0.344124	0.89525	1.26938	NA	Methylated	0.93448	0.772031	-0.373269
LOC100114425	11.931	0	1.0277	4.31957	25.7494	7.95106	2.6323	0.503854	1.44129	0.304945	2.71564	0.297695	Unmethylated	0.93448	0.216336	-2.20865
LOC100114099	0.852215	0	0	0.284072	0	3.5338	2.6323	1	2.50835	0.317543	5.68968	NA	Unmethylated	0.93448	3.28959	1.71791
Mrjpl7	3.40886	0	0	1.13629	19.8973	3.5338	0	0.383677	2.70583	0.195249	6.52434	0.416034	Unmethylated	0.93448	0.822399	-0.28209
LOC100679540	5.9655	0	0	1.9885	37.4537	10.6014	3.50973	0.13587	3.03235	0.0413043	8.18139	0.866877	Unmethylated	0.93448	0.469942	-1.08945
LOC100120817	0	0	0	0	7.02257	1.7669	0	1	3.95234	0.145877	15.4801	NA	Unmethylated	0.93448	#DIV/0!	#DIV/0!
LOC103315695	0	0	0	0	0	10.6014	0	1	4.24077	0.194012	18.906	NA	Unmethylated	0.93448	#DIV/0!	#DIV/0!
LOC103317471	2.55664	0	0	0.852215	26.9199	15.9021	15.7938	0.00129192	4.34221	9.55e-05	20.2832	2.88876	Unmethylated	0.93448	1.09653	0.132947
LOC100678267	0	0	0	0	3.51129	4.41725	3.50973	0.114099	4.3467	0.0321509	20.3463	0.942719	Unmethylated	0.93448	#DIV/0!	#DIV/0!
LOC100120036	0	0	0	0	18.7269	14.1352	1.75486	0.00889768	5.937	0.00106094	61.2653	2.05072	Unmethylated	0.93448	#DIV/0!	#DIV/0!
LOC100113969	0	2.42084	2.0554	1.49208	0	0.883451	0	1	-2.08638	0.44949	0.235472	NA	Unmethylated	1.01034	0.677135	-0.562485
LOC103315391	0.852215	3.63125	6.16619	3.54989	2.34086	0	0.877432	0.500975	-1.77991	0.30285	0.291202	0.300184	Unmethylated	1.01034	0.284611	-1.81294
LOC103317711	0	0	6.16619	2.0554	1.17043	1.7669	0.877432	1	-0.690412	0.749917	0.619677	NA	Unmethylated	1.01034	0.491554	-1.02458
LOC103317374	0	7.26251	0	2.42084	2.34086	0.883451	1.75486	0.896309	-0.518303	0.802095	0.698192	0.0475423	Unmethylated	1.01034	0.417351	-1.26067
LOC100118864	3.40886	0	2.0554	1.82142	7.02257	1.7669	0	0.858583	0.626724	0.741141	1.54405	0.0662178	Unmethylated	1.01034	0.554698	-0.850225
LOC100122101	3.40886	6.05209	0	3.15365	4.68172	6.18415	5.26459	0.709524	0.791422	0.529813	1.73078	0.149033	Unmethylated	1.01034	0.320371	-1.64219
LOC100113620	0.852215	0	0	0.284072	0	1.7669	0.877432	1	1.29253	0.645602	2.44957	NA	Unmethylated	1.01034	3.55663	1.83051
LOC100122072	0.852215	0	3.0831	1.31177	8.193	7.95106	0	0.464197	2.01446	0.267075	4.0403	0.333298	Unmethylated	1.01034	0.770209	-0.376677
LOC100115352	0	0	0	0	1.17043	0.883451	0.877432	1	2.37741	0.368866	5.19604	NA	Unmethylated	1.01034	#DIV/0!	#DIV/0!
LOC103316730	0.852215	0	0	0.284072	3.51129	0	3.50973	1	2.67211	0.284002	6.3736	NA	Unmethylated	1.01034	3.55663	1.83051
LOC103315716	0.852215	0	0	0.284072	1.17043	4.41725	5.26459	0.230294	3.32064	0.0916161	9.9911	0.637718	Unmethylated	1.01034	3.55663	1.83051
LOC100122757	0	0	1.0277	0.342566	8.193	3.5338	0.877432	0.21868	3.50744	0.0845187	11.3722	0.660191	Unmethylated	1.01034	2.94932	1.56038
LOC100118638	0	0	0	0	2.34086	5.3007	2.6323	1	4.19542	0.0471294	18.3209	NA	Unmethylated	1.01034	#DIV/0!	#DIV/0!
LOC103317052	0.852215	0	0	0.284072	11.7043	4.41725	4.38716	0.0557238	4.21357	0.0116755	18.5528	1.25396	Unmethylated	1.01034	3.55663	1.83051
LOC103317497	1.70443	0	4.11079	1.93841	88.9526	34.4546	26.323	1.85e-05	4.64188	5.41e-07	24.9657	4.73349	Unmethylated	1.01034	0.52122	-0.940035
LOC103317099	0	0	0	0	11.7043	1.7669	1.75486	0.0960128	4.74233	0.0251116	26.7661	1.01767	Unmethylated	1.01034	#DIV/0!	#DIV/0!
LOC100678422	0	0	0	0	60.8623	6.18415	5.26459	0.00122945	6.99771	8.93e-05	127.797	2.91029	Unmethylated	1.01034	#DIV/0!	#DIV/0!
LOC103315679	0	0	0	0	0	0	0	1	NA	1	NA	NA	Unmethylated	1.01034	#DIV/0!	#DIV/0!
LOC100117768	6.81772	0	2.0554	2.95771	10.5339	6.18415	0.877432	0.702139	0.934345	0.521178	1.91102	0.153577	Unmethylated	1.02648	0.347051	-1.52678
Or181	0.852215	0	0	0.284072	0	3.5338	0	1	1.70148	0.60787	3.25234	NA	Unmethylated	1.02648	3.61344	1.85337
LOC100114322	0	0	0	0	1.17043	2.65035	0	1	2.76416	0.364736	6.79353	NA	Unmethylated	1.02648	#DIV/0!	#DIV/0!
LOC100123633	0	0	0	0	0	8.83451	0.877432	1	4.11751	0.132506	17.3578	NA	Unmethylated	1.02648	#DIV/0!	#DIV/0!
LOC103316604	0	0	0	0	8.193	5.3007	7.01946	0.0212406	5.185	0.00322343	36.3781	1.67283	Unmethylated	1.02648	#DIV/0!	#DIV/0!
LOC103317917	1.70443	0	0	0.568143	0	0.883451	0	1	-0.760616	0.82519	0.590244	NA	Unmethylated	1.08619	1.91183	0.934956
LOC100117033	1.70443	0	1.0277	0.910709	1.17043	1.7669	0.877432	1	0.430712	0.829308	1.3479	NA	Unmethylated	1.08619	1.19269	0.25422
LOC100678573	1.70443	0	0	0.568143	2.34086	0.883451	0.877432	1	1.15683	0.628103	2.22968	NA	Unmethylated	1.08619	1.91183	0.934956
LOC103315710	0	0	4.11079	1.37026	4.68172	2.65035	3.50973	0.625701	1.39516	0.432466	2.63018	0.203633	Unmethylated	1.08619	0.79269	-0.335172
LOC103317921	3.40886	0	0	1.13629	7.02257	0.883451	2.6323	0.613525	1.538	0.420308	2.90392	0.212168	Unmethylated	1.08619	0.955916	-0.0650441
LOC103317409	2.55664	0	0	0.852215	2.34086	5.3007	1.75486	0.540477	1.7893	0.341525	3.45647	0.267223	Unmethylated	1.08619	1.27455	0.349993
LOC100677856	3.40886	0	0	1.13629	1.17043	8.83451	3.50973	0.484963	1.91833	0.286846	3.77985	0.314292	Unmethylated	1.08619	0.955916	-0.0650441
LOC100122665	1.70443	0	1.0277	0.910709	5.85214	3.5338	3.50973	0.326632	2.1515	0.1512	4.44291	0.485941	Unmethylated	1.08619	1.19269	0.25422
LOC103316758	0.852215	0	0	0.284072	2.34086	3.5338	0.877432	1	2.62201	0.226043	6.15608	NA	Unmethylated	1.08619	3.82366	1.93496
LOC100117179	0	0	0	0	0	3.5338	0	1	2.66122	0.406468	6.32567	NA	Unmethylated	1.08619	#DIV/0!	#DIV/0!
LOC103317407	6.81772	0	1.0277	2.61514	111.191	33.5711	24.5681	0.000575023	4.33849	3.48e-05	20.2309	3.24031	Unmethylated	1.08619	0.415349	-1.26761
LOC100117472	0	0	0	0	5.85214	0.883451	7.01946	0.106177	4.60812	0.0289408	24.3883	0.973971	Unmethylated	1.08619	#DIV/0!	#DIV/0!
LOC103317100	1.70443	3.63125	0	1.77856	273.88	101.597	79.8463	1.51e-11	6.47104	6.27e-14	88.7111	10.8213	Unmethylated	1.08619	0.610715	-0.711428
Cht5	6.81772	4.84167	0	3.88646	11.7043	7.95106	0.877432	0.736329	0.797506	0.567252	1.73809	0.132928	Unmethylated	1.10233	0.283634	-1.8179
LOC100118624	1.70443	0	3.0831	1.59584	31.6016	16.7856	7.01946	0.0128499	3.4797	0.00167575	11.1556	1.8911	Unmethylated	1.10233	0.690753	-0.533757
LOC100115092	1.70443	0	0	0.568143	16.386	7.06761	2.6323	0.0745487	3.77436	0.0175858	13.6834	1.12756	Unmethylated	1.10233	1.94024	0.956233
LOC103315763	6.81772	0	6.16619	4.32797	0	1.7669	0	0.383104	-2.83742	0.194439	0.139911	0.416684	Unmethylated	1.16205	0.268498	-1.89702
LOC103317307	1.70443	4.84167	0	2.18203	1.17043	0	0	1	-2.63904	0.341621	0.160535	NA	Methylated	1.16205	0.532554	-0.908999
LOC100123934	3.40886	0	3.0831	2.16398	1.17043	1.7669	0	1	-1.17516	0.56842	0.442836	NA	Unmethylated	1.16205	0.536996	-0.897016
LOC103316147	1.70443	12.1042	0	4.60287	4.68172	3.5338	1.75486	0.872072	-0.452944	0.762979	0.73055	0.0594476	Unmethylated	1.16205	0.252462	-1.98586
LOC103316016	1.70443	0	2.0554	1.25328	1.17043	0.883451	0.877432	1	-0.39972	0.842008	0.758006	NA	Unmethylated	1.16205	0.927212	-0.109029
LOC100117252	1.70443	0	0	0.568143	2.34086	0	0	1	0.368608	0.919638	1.29111	NA	Unmethylated	1.16205	2.04535	1.03235
LOC103315274	4.26107	0	0	1.42036	3.51129	0.883451	2.6323	0.85853	0.653135	0.741013	1.57258	0.0662446	Unmethylated	1.16205	0.81814	-0.289581
LOC103316892	0.852215	0	2.0554	0.969204	1.17043	0.883451	2.6323	1	0.673185	0.729345	1.59459	NA	Methylated	1.16205	1.19898	0.261802
LOC100117163	3.40886	0	0	1.13629	2.34086	3.5338	0	1	0.733034	0.76293	1.66213	NA	Unmethylated	1.16205	1.02267	0.0323475
Or299	0	0	0	0	0	0.883451	0	1	0.886897	0.845292	1.8492	NA	Unmethylated	1.16205	#DIV/0!	#DIV/0!
LOC100115420	2.55664	2.42084	7.19389	4.05712	15.2156	7.06761	0.877432	0.642526	0.909642	0.451606	1.87858	0.192109	Unmethylated	1.16205	0.286423	-1.80378
LOC100119224	1.70443	0	0	0.568143	1.17043	1.7669	0.877432	1	1.07449	0.653398	2.10598	NA	Unmethylated	1.16205	2.04535	1.03235
LOC100680165	3.40886	0	0	1.13629	4.68172	1.7669	1.75486	0.715477	1.1787	0.538267	2.26372	0.145404	Unmethylated	1.16205	1.02267	0.0323475
LOC103316867	6.81772	0	0	2.27257	9.36343	4.41725	2.6323	0.654234	1.20533	0.464363	2.3059	0.184267	Unmethylated	1.16205	0.511337	-0.967652
LOC103315727	5.11329	2.42084	2.0554	3.19651	5.85214	7.95106	8.77432	0.410922	1.21396	0.21999	2.31973	0.38624	Unmethylated	1.16205	0.363538	-1.45982
LOC100679372	5.9655	3.63125	0	3.19892	10.5339	7.95106	4.38716	0.5048	1.22762	0.305991	2.3418	0.296881	Unmethylated	1.16205	0.363264	-1.46091
LOC100463222	6.81772	0	0	2.27257	9.36343	6.18415	1.75486	0.633737	1.28434	0.440884	2.4357	0.198091	Unmethylated	1.16205	0.511337	-0.967652
LOC100116480	5.9655	7.26251	0	4.40934	19.8973	10.6014	7.01946	0.349521	1.50108	0.168818	2.83055	0.456527	Unmethylated	1.16205	0.263543	-1.92389
LOC100119464	7.66993	0	6.16619	4.61204	23.4086	10.6014	13.1615	0.212519	1.72392	0.0808444	3.30332	0.672602	Unmethylated	1.16205	0.25196	-1.98873
LOC100120988	2.55664	0	0	0.852215	0	7.06761	1.75486	0.64855	1.73389	0.45798	3.32624	0.188056	Unmethylated	1.16205	1.36357	0.447385
LOC100123407	5.11329	1.21042	2.0554	2.79303	14.0451	9.71796	5.26459	0.233173	1.73639	0.0932739	3.332	0.632321	Unmethylated	1.16205	0.416053	-1.26516
Or236	3.40886	0	3.0831	2.16398	9.36343	8.83451	4.38716	0.312004	1.74337	0.141011	3.34816	0.505839	Unmethylated	1.16205	0.536996	-0.897016
LOC100680161	3.40886	0	0	1.13629	7.02257	2.65035	2.6323	0.513204	1.75459	0.314202	3.3743	0.28971	Unmethylated	1.16205	1.02267	0.0323475
Mirlet7	1.70443	2.42084	0	1.37509	9.36343	3.5338	2.6323	0.375223	1.9112	0.188119	3.76121	0.42571	Unmethylated	1.16205	0.845074	-0.24285
LOC100123756	2.55664	0	0	0.852215	3.51129	6.18415	3.50973	0.362233	2.26329	0.178947	4.80084	0.441012	Unmethylated	1.16205	1.36357	0.447385
LOC100119414	0	0	0	0	1.17043	0	2.6323	1	2.75779	0.366044	6.76361	NA	Unmethylated	1.16205	#DIV/0!	#DIV/0!
LOC103316205	0	4.84167	0	1.61389	12.8747	12.3683	6.14203	0.155167	2.79704	0.0505284	6.95014	0.809199	Unmethylated	1.16205	0.720031	-0.473869
nAChRa4	1.70443	3.63125	3.0831	2.80626	47.9876	26.5035	10.5292	0.00250497	3.35698	0.000215604	10.246	2.6012	Unmethylated	1.16205	0.414093	-1.27197
Or98	3.40886	0	0	1.13629	24.579	15.9021	26.323	0.00138046	4.13409	0.000103615	17.5584	2.85997	Unmethylated	1.16205	1.02267	0.0323475
LOC100120686	0	0	0	0	4.68172	4.41725	7.89689	0.0430542	4.91957	0.00822655	30.2648	1.36598	Unmethylated	1.16205	#DIV/0!	#DIV/0!
LOC103317078	0.852215	0	0	0.284072	29.2607	10.6014	7.89689	0.0017216	5.435	0.000136537	43.261	2.76407	Unmethylated	1.16205	4.0907	2.03235
LOC103316387	9.37436	0	0	3.12479	3.51129	0.883451	1.75486	0.857201	-0.654923	0.73821	0.635109	0.0669174	Unmethylated	1.17819	0.377046	-1.40719
LOC100678158	3.40886	0	0	1.13629	0	2.65035	0.877432	1	0.0290189	0.978513	1.02032	NA	Methylated	1.17819	1.03688	0.0522456
LOC100123493	0	0	6.16619	2.0554	2.34086	4.41725	0	0.978915	0.13133	0.954964	1.0953	0.00925488	Unmethylated	1.17819	0.573218	-0.802845
LOC103315460	2.55664	4.84167	0	2.46611	5.85214	1.7669	1.75486	0.908758	0.335945	0.825275	1.2622	0.0415517	Unmethylated	1.17819	0.477753	-1.06566
LOC103315461	5.11329	0	3.0831	2.73213	5.85214	8.83451	1.75486	0.66188	0.962152	0.4732	1.94821	0.179221	Unmethylated	1.17819	0.431235	-1.21345
Trnal-uag	5.9655	0	0	1.9885	9.36343	1.7669	2.6323	0.700532	1.1388	0.518566	2.20198	0.154572	Unmethylated	1.17819	0.592501	-0.755109
LOC100679189	3.40886	0	0	1.13629	10.5339	11.4849	10.5292	0.0661193	3.12705	0.0148897	8.73645	1.17967	Unmethylated	1.17819	1.03688	0.0522456
LOC103315487	2.55664	0	2.0554	1.53735	30.4312	12.3683	9.65175	0.0114139	3.42254	0.0014532	10.7223	1.94257	Unmethylated	1.17819	0.766379	-0.383871
LOC103315592	5.11329	0	0	1.70443	86.6117	28.2704	19.3035	0.000982071	4.5905	6.67e-05	24.0923	3.00786	Unmethylated	1.17819	0.691252	-0.532717
LOC103315299	0	0	0	0	8.193	10.6014	11.4066	0.0031508	5.7491	0.000284583	53.784	2.50158	Unmethylated	1.17819	#DIV/0!	#DIV/0!
Or268	0.852215	0	3.0831	1.31177	0	0	0.877432	1	-1.92668	0.49417	0.263033	NA	Unmethylated	1.19433	0.910471	-0.135315
LOC103317428	0	13.3146	0	4.4382	2.34086	0	1.75486	0.656347	-1.70179	0.466772	0.307404	0.182867	Methylated	1.19433	0.269102	-1.89377
LOC103315360	5.11329	6.05209	0	3.72179	3.51129	1.7669	0	0.718	-1.11073	0.541552	0.463059	0.143876	Unmethylated	1.19433	0.320901	-1.6398
LOC100118874	4.26107	0	0	1.42036	1.17043	3.5338	2.6323	0.834034	0.73532	0.702951	1.66477	0.0788164	Unmethylated	1.19433	0.840864	-0.250055
LOC100115863	1.70443	0	0	0.568143	2.34086	0.883451	1.75486	1	1.4385	0.523841	2.71038	NA	Unmethylated	1.19433	2.10216	1.07187
Or146	3.40886	0	7.19389	3.53425	31.6016	3.5338	2.6323	0.378956	1.80293	0.191308	3.48928	0.421411	Unmethylated	1.19433	0.33793	-1.5652
LOC100679218	4.26107	3.63125	0	2.63078	9.36343	7.95106	10.5292	0.24836	1.80961	0.101796	3.50546	0.604918	Unmethylated	1.19433	0.453983	-1.13929
LOC100119624	0.852215	0	0	0.284072	3.51129	3.5338	2.6323	1	3.14043	0.104444	8.8179	NA	Unmethylated	1.19433	4.20432	2.07187
HisCl1	2.55664	0	0	0.852215	11.7043	11.4849	2.6323	0.120501	3.20605	0.0347051	9.22818	0.919008	Unmethylated	1.19433	1.40144	0.486911
LOC100115102	1.70443	0	3.0831	1.59584	71.3962	10.6014	4.38716	0.0146292	4.12925	0.00197562	17.4997	1.83478	Unmethylated	1.19433	0.7484	-0.418118
LOC100123717	2.55664	0	0	0.852215	43.3059	9.71796	9.65175	0.00685121	4.45903	0.00075355	21.9939	2.16423	Unmethylated	1.19433	1.40144	0.486911
LOC100120647	1.70443	0	0	0.568143	1.17043	0.883451	0	1	0.184306	0.951553	1.13627	NA	Unmethylated	1.21047	2.13057	1.09124
LOC103316871	0	4.84167	0	1.61389	7.02257	0.883451	5.26459	0.614586	1.49947	0.42193	2.82739	0.211417	Methylated	1.21047	0.75003	-0.414979
LOC100124018	1.70443	4.84167	0	2.18203	7.02257	9.71796	5.26459	0.326927	1.79463	0.151506	3.46927	0.485549	Unmethylated	1.21047	0.554742	-0.85011
LOC100124146	2.55664	0	0	0.852215	12.8747	2.65035	0	0.450522	2.51425	0.253767	5.71299	0.346284	Unmethylated	1.21047	1.42038	0.506274
LOC100116395	0	0	0	0	1.17043	3.5338	0	1	3.06609	0.302261	8.375	NA	Unmethylated	1.21047	#DIV/0!	#DIV/0!
LOC103317369	1.70443	0	0	0.568143	5.85214	7.95106	4.38716	0.128965	3.26578	0.0383082	9.61831	0.889529	Unmethylated	1.21047	2.13057	1.09124
LOC100678913	2.55664	0	0	0.852215	53.8397	30.9208	13.1615	0.000139694	5.08321	6.22e-06	33.9	3.85482	Unmethylated	1.21047	1.42038	0.506274
LOC100680056	1.70443	3.63125	2.0554	2.46369	0	1.7669	0	1	-1.99633	0.328825	0.250636	NA	Unmethylated	1.24597	0.505734	-0.983549
LOC100122378	4.26107	0	0	1.42036	2.34086	3.5338	0.877432	1	0.606016	0.760655	1.52205	NA	Unmethylated	1.24597	0.877225	-0.188981
LOC100119822	1.70443	0	2.0554	1.25328	0	5.3007	3.50973	0.696757	1.21619	0.513549	2.32332	0.156919	Unmethylated	1.24597	0.994174	-0.00842982
LOC100114034	3.40886	0	4.11079	2.50655	14.0451	10.6014	12.2841	0.0960128	2.24456	0.0251162	4.73891	1.01767	Unmethylated	1.24597	0.497087	-1.00843
LOC100678822	2.55664	2.42084	0	1.65916	10.5339	11.4849	24.5681	0.0178929	3.22434	0.00257193	9.34593	1.74732	Unmethylated	1.24597	0.750967	-0.41318
LOC100313520	3.40886	0	1.0277	1.47885	18.7269	16.7856	10.5292	0.0145708	3.26396	0.00196633	9.60613	1.83652	Unmethylated	1.24597	0.842527	-0.247205
LOC103317077	0.852215	2.42084	0	1.09102	21.0677	7.95106	3.50973	0.0647001	3.36318	0.0144875	10.29	1.18909	Unmethylated	1.24597	1.14203	0.1916
LOC100119140	1.70443	3.63125	1.0277	2.12113	56.1806	20.3194	15.7938	0.000632444	3.89111	3.93e-05	14.8369	3.19898	Unmethylated	1.24597	0.587411	-0.767558
LOC100122519	0	0	0	0	1.17043	8.83451	0	1	4.15738	0.12802	17.8442	NA	Unmethylated	1.24597	#DIV/0!	#DIV/0!
LOC100123614	2.55664	0	0	0.852215	43.3059	13.2518	4.38716	0.0134872	4.42918	0.00178231	21.5435	1.87008	Unmethylated	1.24597	1.46204	0.547985
LOC103315945	1.70443	0	1.0277	0.910709	1.17043	0.883451	0.877432	1	0.042745	0.977995	1.03007	NA	Unmethylated	1.32183	1.45143	0.537475
LOC100121110	1.70443	8.47293	1.0277	3.73502	8.193	4.41725	7.89689	0.617675	0.910735	0.425407	1.88	0.20924	Unmethylated	1.32183	0.353902	-1.49858
LOC103316718	5.11329	0	0	1.70443	3.51129	5.3007	4.38716	0.622376	1.30545	0.429747	2.4716	0.205947	Unmethylated	1.32183	0.775527	-0.366752
LOC100116859	2.55664	0	0	0.852215	1.17043	1.7669	8.77432	0.468673	2.11686	0.270963	4.33748	0.32913	Unmethylated	1.32183	1.55105	0.633248
LOC100678031	0	1.21042	0	0.403473	2.34086	0.883451	4.38716	1	2.798	0.215975	6.95475	NA	Unmethylated	1.32183	3.27613	1.71199
LOC103316943	0	0	0	0	1.17043	2.65035	1.75486	1	3.31498	0.165236	9.95195	NA	Unmethylated	1.32183	#DIV/0!	#DIV/0!
LOC100679863	0	0	0	0	2.34086	0.883451	2.6323	1	3.37652	0.15666	10.3856	NA	Unmethylated	1.32183	#DIV/0!	#DIV/0!
LOC100679141	0	0	3.0831	1.0277	57.351	11.4849	11.4066	0.00417594	4.70197	0.00039694	26.0275	2.37925	Unmethylated	1.32183	1.28621	0.363121
LOC100115987	0	0	0	0	15.2156	3.5338	7.01946	0.0144642	5.50726	0.00194775	45.483	1.83971	Unmethylated	1.32183	#DIV/0!	#DIV/0!
Or154	2.55664	1.21042	0	1.25569	147.474	39.7553	39.4844	2.2e-07	5.84046	3.46e-09	57.2998	6.65754	Unmethylated	1.33797	1.06553	0.0915675
LOC100119926	1.70443	0	12.3324	4.67894	0	1.7669	0.877432	0.421522	-2.36527	0.228474	0.194081	0.37518	Unmethylated	1.39769	0.298719	-1.74314
LOC103315683	1.70443	2.42084	0	1.37509	0	0.883451	0	1	-1.98106	0.475146	0.253304	NA	Unmethylated	1.39769	1.01643	0.0235177
Or72	1.70443	10.8938	0	4.1994	2.34086	5.3007	3.50973	0.961215	-0.137412	0.924153	0.909148	0.0171794	Unmethylated	1.39769	0.332831	-1.58714
LOC100122744	1.70443	3.63125	0	1.77856	1.17043	3.5338	0.877432	1	0.0994899	0.95504	1.07139	NA	Unmethylated	1.39769	0.785853	-0.347668
CPR3	0.852215	7.26251	0	2.70491	4.68172	3.5338	3.50973	0.834856	0.572989	0.703725	1.4876	0.0783882	Unmethylated	1.39769	0.516723	-0.952537
LOC100113759	0	0	0	0	0	0	0.877432	1	0.886897	0.849607	1.8492	NA	Unmethylated	1.39769	#DIV/0!	#DIV/0!
Mrjpl8	5.11329	1.21042	4.11079	3.47817	22.2382	4.41725	1.75486	0.450343	1.40118	0.253622	2.64117	0.346457	Unmethylated	1.39769	0.401846	-1.31528
LOC100118939	0.852215	0	0	0.284072	1.17043	1.7669	0	1	1.41776	0.614327	2.67171	NA	Unmethylated	1.39769	4.9202	2.29872
LOC100122659	3.40886	0	3.0831	2.16398	7.02257	6.18415	8.77432	0.311963	1.70919	0.140883	3.26977	0.505898	Unmethylated	1.39769	0.645886	-0.630648
LOC103315638	0	2.42084	1.0277	1.14951	2.34086	7.06761	1.75486	0.4846	1.77626	0.286303	3.42536	0.314617	Unmethylated	1.39769	1.2159	0.282021
LOC103317309	2.55664	0	0	0.852215	9.36343	8.83451	3.50973	0.154804	2.95514	0.0502836	7.75505	0.810218	Unmethylated	1.39769	1.64007	0.713753
LOC103315684	5.9655	6.05209	2.0554	4.691	52.6693	23.8532	40.3619	0.000282977	3.04852	1.47e-05	8.27363	3.54825	Unmethylated	1.39769	0.297951	-1.74685
LOC100114477	0	0	0	0	2.34086	1.7669	2.6323	1	3.58174	0.116564	11.9733	NA	Unmethylated	1.39769	#DIV/0!	#DIV/0!
LOC100122376	0	0	0	0	4.68172	3.5338	6.14203	0.0681386	4.67382	0.01558	25.5246	1.16661	Unmethylated	1.39769	#DIV/0!	#DIV/0!
LOC100116391	6.81772	0	3.0831	3.30027	5.85214	6.18415	5.26459	0.711442	0.759952	0.532825	1.69343	0.147861	Unmethylated	1.41383	0.428397	-1.22298
LOC100120354	0	0	0	0	2.34086	2.65035	0	1	3.14425	0.279891	8.84122	NA	Unmethylated	1.41383	#DIV/0!	#DIV/0!
LOC100114222	3.40886	10.8938	0	4.76754	0	1.7669	4.38716	0.689541	-1.17467	0.5043	0.442984	0.16144	Unmethylated	1.47355	0.309079	-1.69395
nAChRa2	1.70443	0	0	0.568143	1.17043	1.7669	0	1	0.711296	0.807904	1.63727	NA	Unmethylated	1.47355	2.59362	1.37496
LOC100117561	2.55664	0	5.13849	2.56505	4.68172	7.06761	7.89689	0.467742	1.33204	0.270379	2.51758	0.329994	Unmethylated	1.47355	0.574471	-0.799693
LOC100119646	3.40886	0	0	1.13629	5.85214	5.3007	2.6323	0.444962	1.92024	0.248529	3.78487	0.351677	Unmethylated	1.47355	1.29681	0.374965
LOC100122669	1.70443	0	0	0.568143	2.34086	3.5338	3.50973	1	2.34324	0.213517	5.0744	NA	Unmethylated	1.47355	2.59362	1.37496
LOC100120322	0	0	0	0	11.7043	17.669	9.65175	0.000730177	6.11735	4.69e-05	69.4235	3.13657	Unmethylated	1.47355	#DIV/0!	#DIV/0!
LOC100680128	1.70443	9.68335	3.0831	4.82362	5.85214	5.3007	1.75486	0.947683	-0.14592	0.896661	0.903803	0.023337	Unmethylated	1.48968	0.308831	-1.69511
LOC100115642	3.40886	3.63125	0	2.3467	0	3.5338	4.38716	0.954658	0.194155	0.91196	1.14405	0.0201521	Unmethylated	1.48968	0.634798	-0.65563
LOC103316303	0.852215	0	1.0277	0.626638	2.34086	3.5338	5.26459	0.294691	2.51482	0.129582	5.71527	0.530633	Unmethylated	1.48968	2.37726	1.2493
LOC100679474	0	0	0	0	3.51129	0	4.38716	1	3.80804	0.160053	14.0066	NA	Unmethylated	1.48968	#DIV/0!	#DIV/0!
LOC103316667	0.852215	0	0	0.284072	16.386	6.18415	5.26459	0.0205062	4.6546	0.00306094	25.1869	1.68811	Unmethylated	1.48968	5.24404	2.39068
LOC100118878	0.852215	0	7.19389	2.68203	9.36343	3.5338	9.65175	0.471703	1.47681	0.273809	2.78333	0.326331	Unmethylated	1.50582	0.561448	-0.832777
LOC103317757	0	0	0	0	1.17043	0	0.877432	1	1.85121	0.527656	3.60803	NA	Unmethylated	1.50582	#DIV/0!	#DIV/0!
LOC103315905	0	0	0	0	3.51129	1.7669	3.50973	1	3.96199	0.068349	15.5839	NA	Unmethylated	1.50582	#DIV/0!	#DIV/0!
LOC103316508	4.26107	0	0	1.42036	0	0.883451	0	1	-2.05589	0.539161	0.2405	NA	Unmethylated	1.52196	1.07153	0.099676
LOC103317027	1.70443	7.26251	4.11079	4.35924	19.8973	6.18415	2.6323	0.503973	1.14234	0.3051	2.20739	0.297593	Unmethylated	1.52196	0.349134	-1.51815
LOC100118140	3.40886	4.84167	0	2.75018	3.51129	4.41725	0	0.986121	-0.0583047	0.973185	0.960392	0.00606976	Unmethylated	1.5494	0.563383	-0.827813
LOC100117647	2.55664	0	11.3047	4.62044	5.85214	4.41725	3.50973	0.992029	-0.0228626	0.986279	0.984278	0.00347568	Unmethylated	1.5494	0.335336	-1.57632
LOC100116152	1.70443	0	7.19389	2.96611	1.17043	6.18415	1.75486	0.987153	0.0398646	0.976493	1.02802	0.0056154	Unmethylated	1.5494	0.522369	-0.936858
LOC100679851	10.2266	3.63125	1.0277	4.96184	8.193	5.3007	3.50973	0.943151	0.155278	0.889982	1.11364	0.0254187	Methylated	1.5494	0.312263	-1.67916
LOC100116683	1.70443	2.42084	1.0277	1.71765	0	2.65035	3.50973	0.925836	0.300114	0.856881	1.23124	0.0334658	Unmethylated	1.5494	0.902045	-0.148728
LOC100123973	5.11329	4.84167	3.0831	4.34602	3.51129	8.83451	10.5292	0.584658	0.824845	0.386534	1.77134	0.233098	Unmethylated	1.5494	0.356511	-1.48798
LOC100119087	4.26107	0	1.0277	1.76292	7.02257	7.06761	4.38716	0.377456	1.72622	0.190114	3.3086	0.423133	Unmethylated	1.5494	0.878882	-0.186259
LOC103317721	5.9655	6.05209	0	4.00587	18.7269	14.1352	13.1615	0.149812	1.93331	0.0479161	3.81931	0.824454	Unmethylated	1.5494	0.386783	-1.3704
LOC100302047	0.852215	0	0	0.284072	3.51129	0.883451	0.877432	1	2.24285	0.331215	4.73333	NA	Unmethylated	1.5494	5.45427	2.44739
LOC103316908	1.70443	0	1.0277	0.910709	4.68172	8.83451	0.877432	0.329137	2.3281	0.152804	5.02143	0.482623	Unmethylated	1.5494	1.70131	0.766649
LOC100115544	1.70443	0	0	0.568143	2.34086	3.5338	3.50973	1	2.34324	0.213517	5.0744	NA	Unmethylated	1.5494	2.72713	1.44739
LOC100122508	3.40886	0	4.11079	2.50655	19.8973	13.2518	7.01946	0.0954917	2.36376	0.0248998	5.1471	1.02003	Unmethylated	1.5494	0.618141	-0.693992
LOC103317981	1.70443	0	0	0.568143	8.193	4.41725	0.877432	0.298537	2.84792	0.131764	7.19964	0.525002	Unmethylated	1.5494	2.72713	1.44739
LOC100118906	1.70443	0	0	0.568143	10.5339	5.3007	1.75486	0.179008	3.21768	0.0621305	9.30287	0.747128	Unmethylated	1.5494	2.72713	1.44739
LOC100116913	2.55664	0	0	0.852215	12.8747	12.3683	9.65175	0.0254296	3.61544	0.0041441	12.2562	1.59466	Unmethylated	1.5494	1.81809	0.862423
LOC100123109	1.70443	0	0	0.568143	9.36343	7.06761	7.01946	0.0589246	3.61552	0.0126934	12.2568	1.2297	Unmethylated	1.5494	2.72713	1.44739
LOC103317815	0	0	3.0831	1.0277	25.7494	12.3683	7.01946	0.0229751	3.87139	0.00359318	14.6354	1.63874	Unmethylated	1.5494	1.50764	0.592295
LOC103315820	0	1.21042	0	0.403473	9.36343	5.3007	3.50973	0.0827081	4.04133	0.0204373	16.4649	1.08245	Unmethylated	1.5494	3.84017	1.94117
LOC100679922	0.852215	0	0	0.284072	14.0451	10.6014	2.6323	0.0272593	4.62957	0.00453181	24.7537	1.56449	Unmethylated	1.5494	5.45427	2.44739
LOC103315840	0	0	0	0	17.5564	5.3007	4.38716	0.012864	5.58595	0.00167883	48.0327	1.89063	Unmethylated	1.5494	#DIV/0!	#DIV/0!
LOC100122716	0	0	0	0	51.4989	18.5525	10.5292	3.16e-05	7.15432	1.03e-06	142.451	4.49965	Unmethylated	1.5494	#DIV/0!	#DIV/0!
LOC100124127	0	0	0	0	0	0	0	1	NA	1	NA	NA	Unmethylated	1.5494	#DIV/0!	#DIV/0!
LOC100121485	4.26107	0	1.0277	1.76292	3.51129	1.7669	6.14203	0.676044	1.0521	0.489276	2.07355	0.170025	Unmethylated	1.55747	0.883457	-0.178769
LOC100678210	2.55664	0	0	0.852215	5.85214	10.6014	10.5292	0.0768168	3.26623	0.0183137	9.6213	1.11454	Unmethylated	1.55747	1.82755	0.869913
LOC100120927	0.852215	0	6.16619	2.33947	5.85214	6.18415	1.75486	0.701944	0.961897	0.520324	1.94787	0.153698	Unmethylated	1.56554	0.669187	-0.57952
LOC100122839	0	0	0	0	0	1.7669	0	1	1.66987	0.558386	3.18186	NA	Unmethylated	1.56554	#DIV/0!	#DIV/0!
LOC100680398	1.70443	0	0	0.568143	3.51129	7.06761	4.38716	0.199613	2.99868	0.0732426	7.99271	0.699811	Unmethylated	1.56554	2.75554	1.46233
LOC100118344	3.40886	1.21042	6.16619	3.59516	0	0	2.6323	0.488179	-1.99023	0.290288	0.2517	0.311421	Unmethylated	1.58168	0.439947	-1.1846
LOC100121843	0.852215	0	0	0.284072	0	0.883451	0	1	-0.0748753	1	0.949424	NA	Unmethylated	1.58168	5.56789	2.47713
LOC103316427	1.70443	8.47293	0	3.39245	1.17043	7.06761	1.75486	0.994037	0.0159121	0.989428	1.01109	0.00259747	Unmethylated	1.58168	0.466235	-1.10087
LOC100120441	0.852215	0	2.0554	0.969204	4.68172	7.95106	7.01946	0.140676	2.72587	0.0438285	6.61559	0.851781	Unmethylated	1.58168	1.63194	0.706585
LOC100121306	8.52215	0	0	2.84072	58.5214	22.9697	35.0973	0.00924348	3.68694	0.0011215	12.8789	2.03416	Unmethylated	1.58168	0.556789	-0.844798
LOC100122767	6.81772	0	0	2.27257	40.965	38.8718	14.9163	0.0101859	3.69816	0.00126891	12.9795	1.992	Unmethylated	1.58168	0.695986	-0.52287
LOC103318003	0	0	0	0	8.193	0	6.14203	0.174538	4.66532	0.05977	25.3747	0.758109	Unmethylated	1.58168	#DIV/0!	#DIV/0!
LOC103315635	11.0788	0	3.0831	4.72063	70.2257	19.4359	23.6907	0.0241203	2.94361	0.00385535	7.69334	1.61762	Unmethylated	1.59782	0.338476	-1.56288
LOC100123071	0	0	0	0	2.34086	2.65035	1.75486	1	3.5829	0.116436	11.9829	NA	Unmethylated	1.59782	#DIV/0!	#DIV/0!
LOC100122636	0	0	8.22159	2.74053	5.85214	2.65035	3.50973	0.868358	0.539693	0.756307	1.45366	0.0613011	Unmethylated	1.61396	0.588921	-0.763853
LOC100116601	3.40886	0	0	1.13629	1.17043	3.5338	1.75486	1	0.865053	0.667285	1.82141	NA	Unmethylated	1.61396	1.42038	0.506274
LOC103316521	4.26107	0	0	1.42036	1.17043	2.65035	4.38716	0.787939	0.896415	0.637308	1.86143	0.103507	Unmethylated	1.61396	1.1363	0.184346
LOC100122459	0	0	0	0	1.17043	2.65035	0	1	2.76416	0.364736	6.79353	NA	Unmethylated	1.61396	#DIV/0!	#DIV/0!
LOC100122858	0	0	3.0831	1.0277	9.36343	6.18415	7.89689	0.141251	2.92949	0.0441683	7.6184	0.850007	Unmethylated	1.61396	1.57046	0.651184
LOC103317429	0.852215	0	0	0.284072	19.8973	9.71796	15.7938	0.000759947	5.36776	4.93e-05	41.2912	3.11922	Unmethylated	1.61396	5.68151	2.50627
LOC103317002	0	0	0	0	56.1806	10.6014	4.38716	0.000806143	6.97475	5.32e-05	125.779	3.09359	Unmethylated	1.61396	#DIV/0!	#DIV/0!
LOC100120974	0.852215	0	5.13849	1.9969	2.34086	0.883451	0	1	-0.942282	0.668487	0.520409	NA	Unmethylated	1.63332	0.817929	-0.289952
LOC100118141	3.40886	0	5.13849	2.84912	12.8747	7.06761	14.9163	0.173709	1.98991	0.0593684	3.97211	0.760179	Unmethylated	1.63332	0.573274	-0.802704
LOC100117599	1.70443	0	0	0.568143	4.68172	1.7669	1.75486	1	2.13698	0.286585	4.39839	NA	Unmethylated	1.63332	2.87485	1.52348
CYP6CK11	0.852215	1.21042	0	0.687544	2.34086	2.65035	4.38716	0.390144	2.21213	0.201177	4.6336	0.408775	Unmethylated	1.63332	2.37559	1.24829
LOC100328556	1.70443	0	0	0.568143	5.85214	1.7669	3.50973	0.345481	2.56953	0.165832	5.93616	0.461575	Unmethylated	1.63332	2.87485	1.52348
LOC100679460	0.852215	0	0	0.284072	15.2156	5.3007	3.50973	0.0410177	4.44054	0.00771855	21.7138	1.38703	Unmethylated	1.63332	5.74969	2.52348
CYP4AB15	5.11329	0	0	1.70443	7.02257	5.3007	3.50973	0.531052	1.55541	0.33116	2.93917	0.274863	Unmethylated	1.64946	0.96775	-0.047293
LOC100121618	1.70443	0	0	0.568143	4.68172	0.883451	5.26459	0.377148	2.54378	0.189827	5.83115	0.423488	Unmethylated	1.64946	2.90325	1.53767
LOC100121668	2.55664	0	0	0.852215	23.4086	14.1352	6.14203	0.0180978	3.93926	0.00261013	15.3403	1.74237	Unmethylated	1.64946	1.9355	0.952707
LOC100118223	2.55664	0	10.277	4.27788	1.17043	1.7669	0	0.466209	-2.14267	0.268863	0.226461	0.33142	Unmethylated	1.70918	0.39954	-1.32359
LOC103317972	1.70443	0	10.277	3.9938	3.51129	3.5338	0.877432	0.830367	-0.611631	0.698015	0.654456	0.0807299	Unmethylated	1.70918	0.427958	-1.22446
LOC103317926	0	0	1.0277	0.342566	1.17043	0	0	1	-0.0748753	1	0.949424	NA	Unmethylated	1.70918	4.98935	2.31885
LOC100123212	1.70443	9.68335	0	3.79593	3.51129	5.3007	2.6323	0.986013	0.04108	0.972221	1.02888	0.00611752	Unmethylated	1.70918	0.450267	-1.15115
Cpap3-a1	0	1.21042	2.0554	1.0886	4.68172	5.3007	1.75486	0.433201	1.88462	0.23811	3.69255	0.36331	Unmethylated	1.70918	1.57007	0.650825
LOC100119764	0.852215	0	0	0.284072	16.386	7.06761	7.89689	0.00921891	4.82887	0.00111318	28.4206	2.03532	Unmethylated	1.70918	6.01673	2.58898
LOC100124227	2.55664	0	0	0.852215	0	7.95106	2.6323	0.574674	1.99091	0.37527	3.97487	0.240579	Unmethylated	1.72532	2.02451	1.01757
LOC100117866	0	0	0	0	1.17043	0	0	1	0.886897	0.725928	1.8492	NA	Unmethylated	1.78504	#DIV/0!	#DIV/0!
LOC100117575	0.852215	0	0	0.284072	3.51129	0	0	1	1.65346	0.62122	3.14586	NA	Unmethylated	1.78504	6.28376	2.65163
LOC100117875	1.70443	0	0	0.568143	0	4.41725	1.75486	1	1.79032	0.478272	3.45893	NA	Unmethylated	1.78504	3.14188	1.65163
LOC103317876	0	0	0	0	1.17043	0.883451	0	1	1.85507	0.527007	3.61769	NA	Unmethylated	1.78504	#DIV/0!	#DIV/0!
LOC100680088	0	0	0	0	4.68172	7.95106	0	0.20516	4.4876	0.0764946	22.4338	0.687907	Unmethylated	1.78504	#DIV/0!	#DIV/0!
Or145	3.40886	0	0	1.13629	14.0451	1.7669	7.89689	0.233516	2.69294	0.0934787	6.46629	0.631683	Unmethylated	1.80118	1.58514	0.664613
LOC103316566	0	0	0	0	5.85214	1.7669	2.6323	1	4.17631	0.0509576	18.0798	NA	Unmethylated	1.80118	#DIV/0!	#DIV/0!
LOC100118460	0	0	1.0277	0.342566	1.17043	0	0	1	-0.0748753	1	0.949424	NA	Unmethylated	1.8609	5.43222	2.44154
LOC100117477	2.55664	0	4.11079	2.22248	1.17043	4.41725	0.877432	0.984373	-0.0521268	0.969951	0.964513	0.00684033	Unmethylated	1.8609	0.837306	-0.256173
LOC103315464	6.81772	0	0	2.27257	3.51129	5.3007	0	0.937703	0.336495	0.878397	1.26269	0.0279346	Methylated	1.8609	0.81885	-0.28833
LOC100117547	2.55664	0	0	0.852215	2.34086	6.18415	2.6323	0.454061	2.03273	0.25758	4.09178	0.342886	Unmethylated	1.8609	2.1836	1.12671
LOC100119725	0.852215	0	0	0.284072	10.5339	9.71796	1.75486	0.0585029	4.32107	0.0125743	19.9882	1.23282	Unmethylated	1.8609	6.5508	2.71167
LOC100114679	4.26107	0	0	1.42036	9.36343	7.95106	3.50973	0.322983	2.19622	0.1487	4.58276	0.49082	Unmethylated	1.86896	1.31584	0.395981
LOC100114529	1.70443	0	2.0554	1.25328	10.5339	10.6014	8.77432	0.0492185	2.92689	0.00982084	7.6047	1.30787	Unmethylated	1.86896	1.49126	0.576533
LOC100679483	0	0	0	0	0	3.5338	0.877432	1	2.98173	0.318519	7.8993	NA	Unmethylated	1.86896	#DIV/0!	#DIV/0!
LOC100678705	0.852215	0	2.0554	0.969204	14.0451	12.3683	7.01946	0.0233994	3.47676	0.00368667	11.1329	1.6308	Unmethylated	1.86896	1.92835	0.947364
LOC100114140	0	0	0	0	2.34086	4.41725	3.50973	1	4.19478	0.0452948	18.3128	NA	Unmethylated	1.86896	#DIV/0!	#DIV/0!
LOC103318015	0.852215	0	0	0.284072	8.193	0.883451	4.38716	0.185402	3.60532	0.0656216	12.1705	0.731885	Unmethylated	1.87703	6.60761	2.72413
LOC100679856	3.40886	6.05209	1.0277	3.49622	4.68172	2.65035	0	0.850972	-0.535688	0.727584	0.68983	0.0700847	Unmethylated	1.89317	0.541492	-0.884988
LOC100678535	0	0	0	0	0	1.7669	0.877432	1	2.24628	0.462575	4.74457	NA	Unmethylated	1.89317	#DIV/0!	#DIV/0!
Trnag-gcc	2.55664	0	1.0277	1.19478	10.5339	8.83451	11.4066	0.0473535	2.99933	0.00934496	7.9963	1.32465	Unmethylated	1.89317	1.58454	0.66406
LOC103317827	1.70443	0	0	0.568143	14.0451	7.95106	0.877432	0.134694	3.60227	0.0408793	12.1448	0.870653	Unmethylated	1.89317	3.33221	1.73648
LOC100118381	2.55664	4.84167	0	2.46611	4.68172	8.83451	0.877432	0.696335	0.979153	0.512901	1.97131	0.157182	Unmethylated	1.90931	0.774221	-0.369183
LOC100119952	0	1.21042	0	0.403473	1.17043	2.65035	0	1	1.80287	0.563318	3.48913	NA	Unmethylated	1.90931	4.73219	2.24251
LOC103315474	0.852215	2.42084	6.16619	3.14641	32.772	5.3007	1.75486	0.268052	2.07325	0.1136	4.20834	0.571781	Unmethylated	1.90931	0.606821	-0.720656
LOC100119261	1.70443	0	1.0277	0.910709	5.85214	4.41725	7.01946	0.180123	2.57628	0.0628399	5.964	0.74443	Unmethylated	1.90931	2.09651	1.06799
LOC100679020	1.70443	1.21042	0	0.971616	30.4312	7.06761	11.4066	0.00833096	4.0256	0.000973181	16.2865	2.07931	Unmethylated	1.90931	1.96509	0.974594
LOC100121833	0	0	2.0554	0.685132	1.17043	0.883451	0	1	-0.0216222	0.992187	0.985124	NA	Unmethylated	1.93675	2.82683	1.49919
LOC100123771	2.55664	4.84167	5.13849	4.17894	4.68172	7.06761	5.26459	0.789368	0.462407	0.639455	1.37784	0.10272	Unmethylated	1.93675	0.463456	-1.1095
LOC100118202	7.66993	0	6.16619	4.61204	7.02257	7.95106	7.89689	0.708921	0.694481	0.528593	1.6183	0.149402	Unmethylated	1.93675	0.419934	-1.25177
LOC103315524	1.70443	0	12.3324	4.67894	17.5564	8.83451	3.50973	0.60585	1.07667	0.410669	2.10916	0.217635	Unmethylated	1.93675	0.41393	-1.27254
LOC100116154	1.70443	4.84167	5.13849	3.89486	8.193	12.3683	8.77432	0.309891	1.3593	0.13914	2.56561	0.508791	Unmethylated	1.93675	0.497258	-1.00793
LOC100679140	2.55664	0	7.19389	3.25018	9.36343	7.95106	9.65175	0.386587	1.44759	0.1977	2.72753	0.412753	Unmethylated	1.93675	0.595891	-0.746879
LOC103315967	4.26107	6.05209	2.0554	4.12285	22.2382	7.95106	11.4066	0.154846	1.75036	0.0503338	3.36442	0.810101	Unmethylated	1.93675	0.46976	-1.09
LOC103315629	6.81772	0	4.11079	3.64284	25.7494	8.83451	19.3035	0.0948223	2.24482	0.0246753	4.73977	1.02309	Unmethylated	1.93675	0.53166	-0.911423
nAChRb3	5.11329	0	0	1.70443	9.36343	8.83451	7.89689	0.254553	2.26369	0.105318	4.80219	0.594222	Unmethylated	1.93675	1.13631	0.184351
LOC100117914	2.55664	0	2.0554	1.53735	12.8747	7.95106	3.50973	0.182999	2.32672	0.0644192	5.01664	0.737552	Unmethylated	1.93675	1.2598	0.333197
LOC103315470	0	0	3.0831	1.0277	5.85214	7.06761	3.50973	0.304995	2.41666	0.136234	5.33934	0.515707	Unmethylated	1.93675	1.88455	0.914223
LOC100678558	1.70443	0	0	0.568143	4.68172	2.65035	4.38716	0.306759	2.64538	0.137408	6.25661	0.513202	Unmethylated	1.93675	3.40892	1.76931
LOC103316691	0.852215	0	0	0.284072	4.68172	2.65035	2.6323	1	3.1757	0.100912	9.03608	NA	Unmethylated	1.93675	6.81783	2.76931
LOC103317303	5.9655	0	0	1.9885	28.0903	19.4359	21.0584	0.0163114	3.41264	0.00226425	10.649	1.78751	Unmethylated	1.93675	0.973976	-0.0380418
LOC103318075	11.0788	2.42084	0	4.49988	106.509	20.3194	22.8132	0.0165805	3.42683	0.00231922	10.7542	1.7804	Unmethylated	1.93675	0.430401	-1.21625
LOC103317248	2.55664	4.84167	0	2.46611	85.4413	64.4919	70.1946	3.22e-11	4.9446	1.46e-13	30.7946	10.492	Unmethylated	1.93675	0.785349	-0.348595
LOC103317273	0	0	0	0	213.018	27.387	36.8522	5.8e-08	8.94118	7.51e-10	491.544	7.23637	Unmethylated	1.93675	#DIV/0!	#DIV/0!
LOC103316958	0	0	1.0277	0.342566	0	1.7669	0.877432	1	1.29319	0.671436	2.4507	NA	Methylated	1.94482	5.6772	2.50518
LOC103315426	0	8.47293	0	2.82431	37.4537	9.71796	10.5292	0.149817	2.82632	0.0479537	7.09265	0.824438	Unmethylated	1.94482	0.6886	-0.538263
Or100	0.852215	0	0	0.284072	2.34086	5.3007	3.50973	0.20516	3.35452	0.0764637	10.2285	0.687907	Unmethylated	1.94482	6.84622	2.77531
LOC103317491	0.852215	0	0	0.284072	4.68172	0.883451	7.01946	0.200324	3.51973	0.073767	11.4695	0.698267	Unmethylated	1.94482	6.84622	2.77531
LOC100115218	1.70443	0	0	0.568143	0	1.7669	0.877432	1	0.589843	0.840062	1.50508	NA	Unmethylated	1.95289	3.43732	1.78128
LOC103316066	6.81772	2.42084	1.0277	3.42208	8.193	7.06761	12.2841	0.357798	1.38913	0.175049	2.61921	0.446362	Methylated	1.95289	0.570673	-0.809264
LOC100679328	4.26107	0	0	1.42036	11.7043	4.41725	2.6323	0.397919	2.04654	0.207729	4.13114	0.400205	Unmethylated	1.95289	1.37493	0.459357
LOC103316189	3.40886	0	0	1.13629	5.85214	5.3007	4.38716	0.374132	2.08891	0.18703	4.25427	0.426976	Unmethylated	1.95289	1.71866	0.781285
LOC100119782	4.26107	0	8.22159	4.16089	53.8397	15.9021	16.6712	0.0323416	2.7584	0.00569852	6.76647	1.49024	Unmethylated	1.95289	0.469345	-1.09128
LOC100122804	2.55664	0	0	0.852215	15.2156	14.1352	10.5292	0.0134594	3.80223	0.00177734	13.9503	1.87097	Unmethylated	1.95289	2.29155	1.19632
LOC100678943	0.852215	4.84167	2.0554	2.58309	66.7145	30.9208	33.3424	1.06e-05	4.15413	2.85e-07	17.8041	4.97463	Unmethylated	1.95289	0.756028	-0.403489
LOC100679599	1.70443	6.05209	0	2.58551	1.17043	2.65035	6.14203	0.891355	0.408481	0.793971	1.32729	0.0499494	Unmethylated	1.96096	0.758442	-0.39889
LOC100122499	0.852215	0	10.277	3.70973	0	7.95106	5.26459	0.940036	0.259271	0.883463	1.19687	0.0268556	Unmethylated	1.96903	0.530774	-0.91383
LOC100679738	2.55664	8.47293	1.0277	4.01909	4.68172	5.3007	4.38716	0.89677	0.2863	0.804078	1.21951	0.0473188	Unmethylated	1.96903	0.489919	-1.02938
LOC103316341	3.40886	1.21042	10.277	4.96542	5.85214	7.95106	7.89689	0.762915	0.538751	0.600925	1.45271	0.117524	Unmethylated	1.96903	0.396548	-1.33443
LOC103315514	5.11329	0	5.13849	3.41726	9.36343	11.4849	5.26459	0.433852	1.31063	0.238614	2.4805	0.362659	Unmethylated	1.96903	0.576201	-0.795355
LOC100233150	3.40886	0	0	1.13629	4.68172	5.3007	2.6323	0.486799	1.79733	0.288355	3.47576	0.312651	Unmethylated	1.96903	1.73286	0.793158
LOC100113885	2.55664	0	0	0.852215	4.68172	7.06761	0	0.536361	2.12505	0.336987	4.36218	0.270543	Unmethylated	1.96903	2.31048	1.2082
LOC103316343	3.40886	0	5.13849	2.84912	24.579	14.1352	9.65175	0.064617	2.45345	0.0144627	5.47723	1.18965	Unmethylated	1.96903	0.691102	-0.53303
LOC100122171	0.852215	0	1.0277	0.626638	4.68172	3.5338	4.38716	0.229767	2.67725	0.0912453	6.39636	0.638713	Unmethylated	1.96903	3.14221	1.65178
LOC103317668	5.9655	3.63125	0	3.19892	29.2607	15.0187	20.1809	0.0242295	2.71604	0.00387831	6.57067	1.61566	Unmethylated	1.96903	0.61553	-0.7001
LOC103317263	3.40886	0	0	1.13629	95.9752	22.9697	23.6907	0.000112349	5.23207	4.84e-06	37.5845	3.94943	Unmethylated	1.96903	1.73286	0.793158
LOC103315294	0	2.42084	0	0.806945	1.17043	0	0.877432	1	-0.212281	0.941904	0.863171	NA	Methylated	1.98517	2.4601	1.29872
LOC100114054	2.55664	0	0	0.852215	2.34086	0.883451	0.877432	1	0.591656	0.796348	1.50698	NA	Methylated	1.98517	2.32942	1.21997
Trnah-gug	0.852215	6.05209	0	2.30144	7.02257	0.883451	3.50973	0.795897	0.751977	0.647225	1.6841	0.0991432	Unmethylated	1.98517	0.862578	-0.213273
LOC100113790	0	0	7.19389	2.39796	7.02257	0.883451	7.01946	0.730691	1.04815	0.559947	2.06788	0.136266	Unmethylated	1.98517	0.827856	-0.272548
LOC100119795	1.70443	0	1.0277	0.910709	1.17043	2.65035	2.6323	1	1.19183	0.50399	2.28442	NA	Methylated	1.98517	2.1798	1.1242
LOC100115973	4.26107	0	0	1.42036	10.5339	0.883451	3.50973	0.541251	1.72788	0.342308	3.31241	0.266601	Unmethylated	1.98517	1.39765	0.483006
LOC103317028	0.852215	0	3.0831	1.31177	15.2156	3.5338	0.877432	0.336275	2.2817	0.158411	4.8625	0.473305	Unmethylated	1.98517	1.51335	0.597746
LOC100117423	1.70443	0	0	0.568143	3.51129	3.5338	2.6323	0.390907	2.37814	0.201939	5.19868	0.407927	Unmethylated	1.98517	3.49413	1.80493
Trnag-ccc	0	0	0	0	0	0	0.877432	1	0.886897	0.849607	1.8492	NA	Unmethylated	2.00131	#DIV/0!	#DIV/0!
LOC103317709	2.55664	2.42084	0	1.65916	8.193	3.5338	1.75486	0.537364	1.41493	0.338033	2.66648	0.269731	Unmethylated	2.00131	1.20622	0.270489
LOC100119983	4.26107	0	0	1.42036	5.85214	5.3007	1.75486	0.576405	1.52076	0.377425	2.86942	0.239272	Unmethylated	2.00131	1.40902	0.494687
LOC100123819	0	0	0	0	0	3.5338	0.877432	1	2.98173	0.318519	7.8993	NA	Unmethylated	2.00131	#DIV/0!	#DIV/0!
LOC100118844	0.852215	0	0	0.284072	3.51129	3.5338	5.26459	0.166995	3.49269	0.0561137	11.2565	0.777297	Unmethylated	2.00131	7.04508	2.81662
LOC103317859	0.852215	0	0	0.284072	19.8973	5.3007	9.65175	0.00791698	4.98064	0.00091085	31.5734	2.10144	Unmethylated	2.00131	7.04508	2.81662
LOC103315968	0.852215	0	0	0.284072	2.34086	0.883451	4.38716	1	2.79795	0.18951	6.95452	NA	Unmethylated	2.01744	7.10189	2.8282
LOC103316504	1.70443	0	0	0.568143	4.68172	2.65035	6.14203	0.245728	2.84595	0.100266	7.1898	0.609545	Unmethylated	2.01744	3.55094	1.8282
LOC103315336	0	0	0	0	10.5339	3.5338	2.6323	0.059229	4.87899	0.0128104	29.4253	1.22747	Unmethylated	2.01744	#DIV/0!	#DIV/0!
LOC100113958	1.70443	0	0	0.568143	2.34086	0	1.75486	1	1.17599	0.66872	2.25948	NA	Unmethylated	2.02068	3.55663	1.83051
LOC103317984	4.26107	1.21042	7.19389	4.22179	30.4312	10.6014	6.14203	0.180123	1.86605	0.0628331	3.64532	0.74443	Unmethylated	2.02068	0.478629	-1.06302
LOC103316263	1.70443	2.42084	1.0277	1.71765	10.5339	5.3007	5.26459	0.208637	2.03697	0.0787074	4.10383	0.680608	Unmethylated	2.02068	1.17642	0.234397
LOC100114436	1.70443	0	0	0.568143	2.34086	6.18415	2.6323	0.338119	2.59168	0.160335	6.02801	0.470931	Unmethylated	2.02068	3.55663	1.83051
LOC100678271	0.852215	0	4.11079	1.65434	22.2382	12.3683	11.4066	0.0231967	3.18785	0.00364353	9.11253	1.63457	Unmethylated	2.02068	1.22144	0.288585
LOC103317302	2.55664	0	0	0.852215	17.5564	11.4849	5.26459	0.0434936	3.59703	0.00834246	12.1008	1.36157	Unmethylated	2.02068	2.37109	1.24555
LOC100463238	2.55664	0	0	0.852215	23.4086	17.669	21.9358	0.000456871	4.44319	2.6e-05	21.7537	3.34021	Unmethylated	2.02068	2.37109	1.24555
LOC100122238	1.70443	0	0	0.568143	1.17043	4.41725	0	1	1.64108	0.535818	3.119	NA	Unmethylated	2.03681	3.58503	1.84199
LOC100678483	0.852215	0	0	0.284072	2.34086	0	5.26459	1	2.79629	0.260931	6.94653	NA	Unmethylated	2.03681	7.17007	2.84199
LOC100120172	1.70443	0	10.277	3.9938	0	2.65035	0.877432	0.572781	-1.73085	0.372872	0.301274	0.242012	Unmethylated	2.09653	0.524946	-0.929759
Or140	3.40886	0	9.24929	4.21938	5.85214	7.95106	4.38716	0.816684	0.509666	0.677555	1.42372	0.087946	Unmethylated	2.09653	0.496881	-1.00903
LOC103317657	6.81772	7.26251	0	4.69341	2.34086	6.18415	11.4066	0.822073	0.514595	0.685034	1.42859	0.0850899	Unmethylated	2.09653	0.446697	-1.16263
LOC100678528	3.40886	0	0	1.13629	3.51129	1.7669	0.877432	1	0.770564	0.708618	1.70594	NA	Unmethylated	2.09653	1.84507	0.883678
LOC100116766	2.55664	1.21042	6.16619	3.31108	8.193	2.65035	8.77432	0.588913	0.965896	0.391395	1.95328	0.229949	Unmethylated	2.09653	0.633186	-0.659299
LOC103317771	0	0	3.0831	1.0277	2.34086	7.06761	0	0.677462	1.61328	0.491526	3.05946	0.169115	Unmethylated	2.09653	2.04003	1.02859
LOC103317967	0	0	3.0831	1.0277	0	5.3007	5.26459	0.612668	1.7905	0.419552	3.45934	0.212775	Unmethylated	2.09653	2.04003	1.02859
LOC100121210	4.26107	4.84167	3.0831	4.06195	36.2833	14.1352	12.2841	0.028464	2.35538	0.00479808	5.11728	1.5457	Unmethylated	2.09653	0.51614	-0.954167
LOC100680517	1.70443	0	0	0.568143	9.36343	7.95106	11.4066	0.0264594	3.90413	0.00436304	14.9713	1.57742	Unmethylated	2.09653	3.69015	1.88368
LOC100678933	5.9655	0	0	1.9885	0	3.5338	2.6323	0.988674	0.0320853	0.979107	1.02249	0.00494688	Unmethylated	2.11267	1.06244	0.0873861
LOC100679938	0	0	0	0	1.17043	1.7669	2.6323	1	3.31359	0.165433	9.94234	NA	Unmethylated	2.12881	#DIV/0!	#DIV/0!
LOC103317300	0	0	0	0	4.68172	3.5338	1.75486	1	4.14064	0.0518112	17.6383	NA	Unmethylated	2.12881	#DIV/0!	#DIV/0!
LOC103315383	5.11329	0	1.0277	2.047	1198.52	257.968	264.985	3.12e-13	8.01329	9.65e-16	258.37	12.5057	Unmethylated	2.12881	1.03997	0.0565382
LOC100116271	7.66993	2.42084	0	3.36359	3.51129	2.65035	2.6323	0.935869	-0.229875	0.874676	0.852709	0.0287852	Unmethylated	2.17239	0.645854	-0.630719
LOC103316883	0	0	0	0	0	1.7669	0	1	1.66987	0.558386	3.18186	NA	Unmethylated	2.17239	#DIV/0!	#DIV/0!
LOC103318164	0.852215	0	0	0.284072	1.17043	1.7669	1.75486	1	2.10456	0.354575	4.30066	NA	Unmethylated	2.17239	7.64733	2.93496
LOC100122299	0	0	0	0	0	2.65035	1.75486	1	2.98031	0.311323	7.89157	NA	Unmethylated	2.17239	#DIV/0!	#DIV/0!
LOC100120870	0.852215	10.8938	2.0554	4.60046	1.17043	0	0.877432	0.294132	-2.77635	0.129194	0.14596	0.531458	Unmethylated	2.18853	0.475719	-1.07182
LOC103317488	0.852215	0	0	0.284072	1.17043	4.41725	0	1	2.35551	0.372783	5.11776	NA	Unmethylated	2.18853	7.70414	2.94563
LOC100121983	1.70443	0	8.22159	3.30867	4.68172	7.06761	8.77432	0.605351	1.04394	0.409981	2.06185	0.217993	Unmethylated	2.20467	0.66633	-0.585692
LOC100122488	5.9655	0	0	1.9885	5.85214	8.83451	1.75486	0.598048	1.40465	0.401163	2.64754	0.223264	Unmethylated	2.20467	1.10871	0.148878
LOC100119124	0.852215	2.42084	0	1.09102	2.34086	3.5338	4.38716	0.486448	1.70911	0.287912	3.2696	0.312964	Unmethylated	2.2208	2.03554	1.02541
LOC100121579	3.40886	2.42084	0	1.94323	10.5339	22.0863	9.65175	0.0443511	2.8388	0.00855148	7.15427	1.3531	Unmethylated	2.24825	1.15696	0.210342
LOC100120296	5.9655	0	0	1.9885	57.351	15.0187	14.0389	0.0193205	3.75702	0.00284059	13.5199	1.71398	Unmethylated	2.24825	1.13062	0.177118
LOC100119710	2.55664	0	0	0.852215	2.34086	1.7669	0.877432	1	0.876526	0.686629	1.83595	NA	Unmethylated	2.25631	2.64758	1.40468
LOC103317161	0	0	0	0	10.5339	5.3007	0.877432	0.0779008	4.88183	0.0187076	29.4833	1.10846	Unmethylated	2.25631	#DIV/0!	#DIV/0!
C1q-VP	5.11329	0	1.0277	2.047	2.34086	1.7669	4.38716	0.88862	0.420824	0.78956	1.33869	0.0512839	Unmethylated	2.26438	1.1062	0.145611
LOC103317487	0	3.63125	8.22159	3.95095	10.5339	11.4849	2.6323	0.605351	1.06842	0.409862	2.09713	0.217993	Methylated	2.28052	0.577209	-0.792834
LOC100678023	0.852215	3.63125	0	1.49449	4.68172	3.5338	6.14203	0.425529	1.74266	0.232331	3.34651	0.371071	Unmethylated	2.28052	1.52595	0.609712
LOC103315791	2.55664	0	0	0.852215	25.7494	7.95106	7.01946	0.0292812	3.84146	0.00499728	14.3349	1.53341	Unmethylated	2.28052	2.676	1.42008
LOC103315992	0.852215	6.05209	0	2.30144	1.17043	6.18415	5.26459	0.727575	0.930693	0.55529	1.90619	0.138122	Unmethylated	2.3128	1.00494	0.00710669
LOC100678016	0	0	0	0	1.17043	2.65035	4.38716	1	3.87565	0.0848458	14.6786	NA	Unmethylated	2.3128	#DIV/0!	#DIV/0!
LOC100122782	0.852215	8.47293	0	3.10838	2.34086	1.7669	1.75486	0.835872	-0.640833	0.706558	0.641343	0.0778604	Unmethylated	2.3241	0.747689	-0.419489
LOC100122802	4.26107	0	3.0831	2.44806	2.34086	6.18415	4.38716	0.730615	0.784271	0.559484	1.72222	0.136311	Unmethylated	2.3241	0.949367	-0.0749627
LOC100122965	3.40886	0	0	1.13629	2.34086	7.06761	4.38716	0.447575	1.9367	0.250723	3.8283	0.349134	Unmethylated	2.3241	2.04535	1.03235
LOC100679431	0.852215	0	2.0554	0.969204	7.02257	4.41725	4.38716	0.232843	2.40118	0.0929617	5.28234	0.632937	Unmethylated	2.3241	2.39795	1.2618
LOC103317665	1.70443	0	0	0.568143	12.8747	7.06761	3.50973	0.0798374	3.61846	0.0193391	12.2819	1.09779	Unmethylated	2.3241	4.0907	2.03235
Or105	5.11329	1.21042	0	2.1079	147.474	49.4732	34.2199	7.67e-06	5.1051	1.95e-07	34.4182	5.11524	Unmethylated	2.3241	1.10257	0.140866
LOC103317826	1.70443	3.63125	5.13849	3.49139	7.02257	4.41725	6.14203	0.656849	0.757821	0.467447	1.69093	0.182534	Unmethylated	2.32894	0.667052	-0.58413
LOC100678350	4.26107	8.47293	0	4.24467	2.34086	2.65035	3.50973	0.825305	-0.562734	0.690812	0.677018	0.0833857	Unmethylated	2.33217	0.549435	-0.863979
LOC100122259	1.70443	8.47293	0	3.39245	5.85214	2.65035	12.2841	0.630209	1.0696	0.436982	2.09885	0.200516	Unmethylated	2.33217	0.687458	-0.540657
LOC100118239	0	0	0	0	1.17043	2.65035	4.38716	1	3.87565	0.0848458	14.6786	NA	Unmethylated	2.33217	#DIV/0!	#DIV/0!
LOC100122344	1.70443	0	5.13849	2.28097	16.386	11.4849	0.877432	0.326528	2.04571	0.151089	4.12877	0.48608	Unmethylated	2.34831	1.02952	0.041971
LOC103317900	1.70443	0	4.11079	1.93841	15.2156	8.83451	10.5292	0.0815634	2.53378	0.0199733	5.79087	1.0885	Unmethylated	2.35638	1.21563	0.2817
LOC100118139	1.70443	0	0	0.568143	3.51129	1.7669	8.77432	0.255224	2.91856	0.105817	7.56091	0.593079	Unmethylated	2.35638	4.14751	2.05225
LOC100679594	1.70443	0	0	0.568143	8.193	3.5338	6.14203	0.140596	3.23511	0.0436856	9.41596	0.852027	Unmethylated	2.35638	4.14751	2.05225
LOC103316109	11.0788	0	1.0277	4.0355	3.51129	8.83451	4.38716	0.869067	0.435359	0.757244	1.35225	0.0609465	Methylated	2.36445	0.585912	-0.771245
LOC100679723	0.852215	0	0	0.284072	2.34086	3.5338	6.14203	0.182999	3.46324	0.0644177	11.0291	0.737552	Unmethylated	2.38866	8.40864	3.07187
LOC100118904	0	0	0	0	10.5339	16.7856	8.77432	0.00130004	6.00504	9.62e-05	64.224	2.88604	Unmethylated	2.38866	#DIV/0!	#DIV/0!
LOC103317425	0	0	0	0	152.156	26.5035	25.4455	2.2e-07	8.49822	3.46e-09	361.593	6.65754	Unmethylated	2.38866	#DIV/0!	#DIV/0!
LOC103315673	1.70443	0	0	0.568143	5.85214	2.65035	3.50973	0.301412	2.67581	0.133586	6.38997	0.52084	Unmethylated	2.4048	4.23273	2.08159
LOC103316188	1.70443	0	0	0.568143	5.85214	11.4849	3.50973	0.105428	3.46519	0.0286188	11.044	0.977043	Unmethylated	2.40803	4.23841	2.08352
LOC100123313	0	0	0	0	1.17043	0	0	1	0.886897	0.725928	1.8492	NA	Unmethylated	2.42093	#DIV/0!	#DIV/0!
LOC100122622	0	6.05209	0	2.01736	15.2156	12.3683	8.77432	0.162176	2.6745	0.0536722	6.3842	0.790014	Unmethylated	2.42093	1.20005	0.263093
LOC103317965	0	0	0	0	2.34086	7.06761	15.7938	0.0199905	5.49358	0.00297278	45.0537	1.69918	Unmethylated	2.42093	#DIV/0!	#DIV/0!
LOC100678935	3.40886	0	9.24929	4.21938	4.68172	3.5338	6.14203	0.946147	0.169243	0.894599	1.12447	0.0240412	Unmethylated	2.42416	0.574531	-0.799544
LOC100678390	14.4877	0	0	4.82922	33.9424	14.1352	6.14203	0.390763	1.86582	0.201706	3.64476	0.408086	Unmethylated	2.42416	0.501979	-0.994302
LOC100116599	1.70443	1.21042	0	0.971616	10.5339	6.18415	2.6323	0.177071	2.69241	0.0609142	6.46391	0.751854	Unmethylated	2.42416	2.49498	1.31903
LOC103316269	1.70443	0	0	0.568143	7.02257	5.3007	0	0.412126	2.74801	0.221191	6.71788	0.38497	Unmethylated	2.42416	4.26682	2.09316
Nvit_12344	7.66993	0	0	2.55664	19.8973	12.3683	7.01946	0.239403	2.28717	0.0966676	4.88096	0.620871	Unmethylated	2.4403	0.954494	-0.0671918
LOC100678098	3.40886	0	0	1.13629	24.579	7.95106	7.89689	0.0518753	3.43646	0.0105835	10.8262	1.28504	Unmethylated	2.4403	2.14761	1.10273
LOC100678739	0	0	0	0	2.34086	2.65035	0.877432	1	3.3792	0.156299	10.405	NA	Unmethylated	2.45644	#DIV/0!	#DIV/0!
LOC103316451	0	0	0	0	2.34086	2.65035	4.38716	1	4.06317	0.0576669	16.7161	NA	Unmethylated	2.45644	#DIV/0!	#DIV/0!
LOC100117301	0.852215	0	4.11079	1.65434	0	0.883451	1.75486	1	-0.88029	0.693273	0.543258	NA	Unmethylated	2.48388	1.50144	0.586345
LOC100679484	2.55664	0	0	0.852215	2.34086	0.883451	0.877432	1	0.591656	0.796348	1.50698	NA	Unmethylated	2.48388	2.91462	1.54331
CYP6AS28P	0.852215	6.05209	0	2.30144	3.51129	6.18415	3.50973	0.689881	0.991998	0.504615	1.98894	0.161226	Unmethylated	2.49195	1.08278	0.11474
LOC100678045	2.55664	7.26251	0	3.27305	7.02257	4.41725	3.50973	0.788706	0.625871	0.63816	1.54314	0.103085	Unmethylated	2.50002	0.76382	-0.388696
LOC100679161	0.852215	6.05209	0	2.30144	4.68172	4.41725	0.877432	0.854019	0.564978	0.731922	1.47937	0.0685327	Unmethylated	2.51616	1.0933	0.12869
LOC100123692	2.55664	0	0	0.852215	7.02257	7.06761	2.6323	0.261006	2.58951	0.109425	6.01895	0.58335	Methylated	2.5323	2.97143	1.57116
LOC103316496	0	0	1.0277	0.342566	9.36343	3.5338	4.38716	0.0918126	3.96757	0.0234498	15.6444	1.0371	Methylated	2.5323	7.39214	2.88599
LOC103316554	0.852215	3.63125	0	1.49449	1.17043	6.18415	5.26459	0.526026	1.56209	0.326812	2.9528	0.278993	Unmethylated	2.54844	1.70522	0.769959
LOC100123356	0.852215	0	10.277	3.70973	8.193	4.41725	0.877432	0.933157	0.260096	0.869986	1.19756	0.0300454	Unmethylated	2.55974	0.690006	-0.535318
LOC100678065	3.40886	0	0	1.13629	1.17043	1.7669	6.14203	0.671955	1.3538	0.484818	2.55584	0.17266	Unmethylated	2.55974	2.25272	1.17167
LOC100116537	1.70443	0	0	0.568143	2.34086	3.5338	0	1	1.70069	0.507995	3.25055	NA	Unmethylated	2.55974	4.50545	2.17167
LOC100679656	0	7.26251	0	2.42084	19.8973	15.0187	12.2841	0.125345	2.78118	0.0366518	6.87414	0.901893	Unmethylated	2.55974	1.05738	0.0804916
LOC100115155	0.852215	0	6.16619	2.33947	0	2.65035	0	1	-1.37803	0.582021	0.384743	NA	Unmethylated	2.5678	1.0976	0.134355
Or96	0	0	0	0	2.34086	0.883451	2.6323	1	3.37652	0.15666	10.3856	NA	Unmethylated	2.5678	#DIV/0!	#DIV/0!
LOC100116010	0.852215	0	0	0.284072	8.193	0.883451	6.14203	0.149817	3.78609	0.0479546	13.7951	0.824438	Unmethylated	2.5678	9.03929	3.17621
LOC100119505	1.70443	9.68335	1.0277	4.13849	4.68172	5.3007	1.75486	0.97981	-0.0527969	0.958696	0.964066	0.00885804	Unmethylated	2.57588	0.62242	-0.68404
LOC100117253	0.852215	4.84167	1.0277	2.24053	2.34086	4.41725	0.877432	0.93798	0.227926	0.879556	1.17115	0.0278066	Unmethylated	2.57588	1.14967	0.201225
LOC100677851	0.852215	0	0	0.284072	9.36343	8.83451	12.2841	0.00740369	4.79924	0.000829126	27.8429	2.13055	Unmethylated	2.57588	9.06771	3.18074
LOC100117283	0	2.42084	2.0554	1.49208	1.17043	1.7669	0.877432	1	-0.189908	0.919057	0.876662	NA	Unmethylated	2.59202	1.73719	0.796752
LOC103316479	4.26107	0	0	1.42036	5.85214	4.41725	0.877432	0.665274	1.31339	0.477105	2.48525	0.177	Unmethylated	2.59202	1.8249	0.86782
LOC100120070	5.9655	0	5.13849	3.70133	4.68172	5.3007	6.14203	0.813179	0.508569	0.671627	1.42264	0.0898137	Unmethylated	2.60816	0.704653	-0.505015
LOC100120624	5.11329	0	0	1.70443	7.02257	3.5338	0	0.798812	0.993235	0.650656	1.99064	0.0975552	Unmethylated	2.60816	1.53022	0.61374
LOC100119712	0.852215	0	0	0.284072	0	1.7669	5.26459	1	2.69678	0.279916	6.48353	NA	Unmethylated	2.60816	9.18133	3.1987
LOC103316773	6.81772	0	5.13849	3.9854	46.8172	11.4849	0	0.326487	2.25885	0.151001	4.78611	0.486134	Unmethylated	2.6356	0.661312	-0.596596
LOC100678736	5.11329	0	0	1.70443	3.51129	9.71796	4.38716	0.480516	1.72032	0.281477	3.2951	0.318293	Methylated	2.64366	1.55105	0.633248
LOC100114206	5.9655	0	3.0831	3.0162	17.5564	30.9208	14.9163	0.0226245	2.74223	0.00351432	6.69103	1.64542	Unmethylated	2.64366	0.876488	-0.190194
LOC103317169	0	0	0	0	5.85214	6.18415	3.50973	0.0557487	4.78597	0.0116875	27.5879	1.25377	Unmethylated	2.64366	#DIV/0!	#DIV/0!
nAChRa1	0.852215	0	0	0.284072	4.68172	6.18415	6.14203	0.0764329	3.95947	0.0181927	15.5567	1.11672	Unmethylated	2.65174	9.33474	3.22261
LOC103315620	0	2.42084	0	0.806945	1.17043	1.7669	2.6323	1	1.30189	0.553713	2.46551	NA	Methylated	2.68401	3.32614	1.73385
LOC100122543	9.37436	4.84167	0	4.73868	31.6016	15.0187	7.01946	0.224407	1.88933	0.0877079	3.70462	0.648963	Unmethylated	2.70015	0.569811	-0.811445
LOC100122887	9.37436	0	2.0554	3.80992	7.02257	14.1352	3.50973	0.600324	1.06933	0.403908	2.09845	0.221615	Unmethylated	2.71145	0.711683	-0.490694
LOC100120669	0	3.63125	0	1.21042	11.7043	7.06761	14.9163	0.0670709	3.34873	0.0152128	10.1875	1.17347	Unmethylated	2.71145	2.2401	1.16356
LOC103316483	0.852215	9.68335	4.11079	4.88212	5.85214	7.06761	14.0389	0.582012	0.926083	0.383716	1.90011	0.235068	Unmethylated	2.71629	0.556375	-0.84587
LOC103317435	0	0	3.0831	1.0277	3.51129	3.5338	11.4066	0.274725	2.59165	0.117294	6.02788	0.561102	Unmethylated	2.71629	2.64308	1.40222
LOC103318018	7.66993	3.63125	3.0831	4.79476	2.34086	1.7669	6.14203	0.809941	-0.492191	0.667335	0.710944	0.0915466	Unmethylated	2.71952	0.567185	-0.818107
LOC100678983	0.852215	0	10.277	3.70973	1.17043	0.883451	6.14203	0.896309	-0.4304	0.802659	0.742056	0.0475423	Unmethylated	2.71952	0.733077	-0.447964
LOC100123314	0.852215	0	1.0277	0.626638	0	2.65035	0.877432	1	0.898923	0.712136	1.86467	NA	Unmethylated	2.71952	4.33986	2.11765
LOC103315969	11.0788	0	0	3.69293	14.0451	4.41725	4.38716	0.709309	0.999576	0.529309	1.99941	0.149165	Unmethylated	2.71952	0.736412	-0.441415
LOC100678605	8.52215	3.63125	0	4.05113	30.4312	7.95106	4.38716	0.327475	1.78217	0.151812	3.43944	0.484821	Unmethylated	2.72759	0.673291	-0.570698
LOC100121648	5.11329	6.05209	0	3.72179	8.193	3.5338	4.38716	0.819737	0.521554	0.681161	1.4355	0.0863257	Unmethylated	2.73243	0.73417	-0.445815
LOC100678082	0	0	0	0	4.68172	1.7669	7.01946	0.0935188	4.58066	0.0241296	23.9286	1.0291	Unmethylated	2.7518	#DIV/0!	#DIV/0!
LOC100116314	1.70443	0	0	0.568143	18.7269	21.2028	18.4261	0.000187441	4.90056	9.02e-06	29.8686	3.72714	Unmethylated	2.75987	4.8577	2.28027
LOC103316986	0	6.05209	2.0554	2.7025	1.17043	0.883451	1.75486	0.729698	-1.05137	0.55834	0.482511	0.136857	Unmethylated	2.77601	1.0272	0.0387192
LOC100119296	0.852215	0	0	0.284072	0	3.5338	0	1	1.70148	0.60787	3.25234	NA	Unmethylated	2.77601	9.77221	3.28868
LOC103316940	0.852215	0	4.11079	1.65434	5.85214	3.5338	9.65175	0.337686	1.92684	0.160003	3.80221	0.471487	Methylated	2.77601	1.67802	0.746759
LOC103317732	0	0	0	0	1.17043	2.65035	0	1	2.76416	0.364736	6.79353	NA	Unmethylated	2.77601	#DIV/0!	#DIV/0!
LOC100679876	0	0	0	0	4.68172	4.41725	0.877432	1	4.14204	0.0601151	17.6554	NA	Unmethylated	2.77601	#DIV/0!	#DIV/0!
LOC100121429	5.11329	0	2.0554	2.38956	24.579	15.9021	14.9163	0.0197931	2.86107	0.00293136	7.26552	1.70349	Unmethylated	2.79215	1.16848	0.224628
LOC100120914	1.70443	0	2.0554	1.25328	1.17043	1.7669	0	1	-0.389362	0.862587	0.763467	NA	Unmethylated	2.79538	2.23046	1.15734
LOC100120136	1.70443	0	5.13849	2.28097	2.34086	6.18415	9.65175	0.495185	1.40331	0.297006	2.64508	0.305232	Unmethylated	2.79538	1.22552	0.293392
LOC103317777	1.70443	0	0	0.568143	12.8747	8.83451	7.01946	0.0291774	3.89982	0.00496342	14.9267	1.53495	Unmethylated	2.79538	4.9202	2.29872
LOC100677837	0	0	0	0	2.34086	3.5338	0.877432	1	3.58412	0.125587	11.993	NA	Unmethylated	2.80344	#DIV/0!	#DIV/0!
LOC100115829	7.66993	0	2.0554	3.24178	26.9199	8.83451	8.77432	0.180158	2.12806	0.0629025	4.3713	0.744347	Unmethylated	2.80828	0.866279	-0.207096
LOC103315547	3.40886	0	0	1.13629	22.2382	9.71796	17.5486	0.0140044	3.71599	0.0018723	13.1409	1.85374	Unmethylated	2.82442	2.48566	1.31363
LOC100678491	5.11329	0	0	1.70443	7.02257	10.6014	6.14203	0.311424	2.13612	0.140414	4.39578	0.506648	Unmethylated	2.82765	1.659	0.730316
LOC100123889	0	12.1042	0	4.03473	2.34086	7.95106	5.26459	0.903191	0.399639	0.816292	1.31918	0.0442205	Unmethylated	2.84379	0.704829	-0.504655
LOC100122694	1.70443	0	12.3324	4.67894	38.6242	4.41725	3.50973	0.417276	1.71484	0.225245	3.28259	0.379576	Unmethylated	2.85993	0.611235	-0.710201
CYP4BW5	0	0	4.11079	1.37026	11.7043	2.65035	1.75486	0.47236	1.95617	0.274418	3.8803	0.325727	Unmethylated	2.85993	2.08714	1.06153
LOC100677900	0	0	0	0	4.68172	3.5338	1.75486	1	4.14064	0.0518112	17.6383	NA	Unmethylated	2.85993	#DIV/0!	#DIV/0!
LOC100678218	10.2266	0	1.0277	3.75143	2.34086	3.5338	1.75486	0.837567	-0.592779	0.708531	0.663064	0.0769805	Unmethylated	2.87123	0.765371	-0.385769
LOC103317743	7.66993	0	2.0554	3.24178	2.34086	5.3007	2.6323	0.981437	0.0477273	0.96295	1.03364	0.00813747	Unmethylated	2.87123	0.885697	-0.175114
LOC100117122	0	0	0	0	0	3.5338	0	1	2.66122	0.406468	6.32567	NA	Unmethylated	2.87123	#DIV/0!	#DIV/0!
CYP4AB12	0.852215	0	0	0.284072	1.17043	3.5338	0.877432	1	2.35658	0.298881	5.12153	NA	Unmethylated	2.8793	10.1358	3.34139
LOC100678523	2.55664	0	0	0.852215	86.6117	31.8042	26.323	3.45e-06	5.63745	7.76e-08	49.7786	5.46221	Unmethylated	2.8793	3.37861	1.75643
LOC103317736	5.11329	0	0	1.70443	3.51129	8.83451	1.75486	0.610849	1.40591	0.417185	2.64984	0.214066	Unmethylated	2.94709	1.72908	0.790002
LOC100678894	1.70443	7.26251	0	2.98898	1.17043	2.65035	2.6323	0.888887	-0.429962	0.790201	0.742281	0.0511533	Unmethylated	2.95193	0.987603	-0.0179968
LOC100121062	3.40886	4.84167	0	2.75018	2.34086	4.41725	0	0.937107	-0.282597	0.877542	0.82211	0.0282107	Unmethylated	2.95516	1.07453	0.103709
LOC100113657	1.70443	0	0	0.568143	0	3.5338	1.75486	1	1.57138	0.54332	2.97189	NA	Unmethylated	2.95516	5.20143	2.37891
LOC103315720	1.70443	0	0	0.568143	16.386	7.95106	13.1615	0.00854359	4.2765	0.00100717	19.3801	2.06836	Unmethylated	2.95516	5.20143	2.37891
LOC100119736	2.55664	0	0	0.852215	8.193	7.95106	7.89689	0.101497	3.09531	0.0270848	8.54638	0.993547	Unmethylated	2.96323	3.47709	1.79788
LOC100118912	0	0	0	0	0	0	0.877432	1	0.886897	0.849607	1.8492	NA	Unmethylated	2.97129	#DIV/0!	#DIV/0!
LOC100120028	0	0	8.22159	2.74053	1.17043	1.7669	6.14203	0.966605	0.154112	0.935521	1.11274	0.0147511	Unmethylated	2.97937	1.08715	0.120552
LOC100120246	0.852215	3.63125	0	1.49449	4.68172	2.65035	2.6323	0.642993	1.1967	0.452058	2.29215	0.191794	Unmethylated	2.99551	2.00437	1.00315
LOC100680069	5.9655	3.63125	3.0831	4.22662	35.1129	11.4849	4.38716	0.150025	1.97889	0.0481251	3.9419	0.823835	Unmethylated	3.01164	0.712542	-0.488952
LOC100679178	2.55664	0	9.24929	3.93531	8.193	6.18415	2.6323	0.83165	0.506976	0.699415	1.42107	0.0800595	Unmethylated	3.02295	0.76816	-0.380521
LOC100117585	4.26107	9.68335	0	4.64814	15.2156	5.3007	11.4066	0.49145	1.21024	0.293294	2.31375	0.308521	Unmethylated	3.02295	0.650356	-0.620698
LOC100118905	5.11329	0	2.0554	2.38956	7.02257	7.06761	5.26459	0.459054	1.37125	0.262829	2.58694	0.338137	Unmethylated	3.02295	1.26506	0.33921
LOC100114473	1.70443	0	2.0554	1.25328	17.5564	7.06761	15.7938	0.0176961	3.35626	0.00252997	10.2408	1.75212	Unmethylated	3.02295	2.41204	1.27025
CYP9P4	2.55664	0	0	0.852215	1.17043	3.5338	0	1	0.829328	0.751513	1.77686	NA	Unmethylated	3.02778	3.55284	1.82897
LOC100122580	0.852215	0	11.3047	4.0523	4.68172	4.41725	7.89689	0.854512	0.483763	0.732757	1.39839	0.0682817	Unmethylated	3.03101	0.747974	-0.418941
LOC103315768	0.852215	0	0	0.284072	1.17043	0.883451	2.6323	1	2.10272	0.363249	4.29519	NA	Unmethylated	3.03101	10.6699	3.41547
LOC100115369	3.40886	6.05209	4.11079	4.52391	9.36343	10.6014	6.14203	0.477111	0.959379	0.278422	1.94447	0.32138	Unmethylated	3.04715	0.673565	-0.570111
LOC103316922	0	0	0	0	1.17043	0	0.877432	1	1.85121	0.527656	3.60803	NA	Unmethylated	3.05522	#DIV/0!	#DIV/0!
LOC103316733	0.852215	0	0	0.284072	4.68172	4.41725	0	1	3.04587	0.203773	8.25846	NA	Methylated	3.07943	10.8403	3.43834
LOC100120120	2.55664	6.05209	0	2.86958	1.17043	7.06761	0.877432	0.971862	0.115098	0.944073	1.08305	0.0123955	Unmethylated	3.0875	1.07594	0.105601
LOC100680360	2.55664	0	0	0.852215	2.34086	0	1.75486	1	0.610744	0.817289	1.52705	NA	Unmethylated	3.0875	3.62291	1.85715
LOC100679567	1.70443	0	1.0277	0.910709	1.17043	8.83451	3.50973	0.342881	2.25129	0.164049	4.76107	0.464857	Unmethylated	3.0875	3.39022	1.76138
LOC100679894	0.852215	1.21042	0	0.687544	4.68172	3.5338	3.50973	0.279342	2.52348	0.120215	5.74966	0.553864	Unmethylated	3.0875	4.49062	2.16691
LOC100122528	1.70443	12.1042	0	4.60287	4.68172	0	6.14203	0.92097	-0.336702	0.848997	0.791849	0.0357546	Unmethylated	3.0988	0.673233	-0.570822
LOC100121011	3.40886	2.42084	1.0277	2.2858	7.02257	9.71796	6.14203	0.254328	1.723	0.105127	3.30122	0.594605	Unmethylated	3.0988	1.35568	0.439014
LOC100122536	1.70443	0	0	0.568143	14.0451	10.6014	3.50973	0.0473448	3.87993	0.00932993	14.7223	1.32473	Unmethylated	3.0988	5.45427	2.44739
LOC100121157	4.26107	8.47293	0	4.24467	121.725	46.8229	28.0778	0.000470742	3.97352	2.7e-05	15.7091	3.32722	Unmethylated	3.10364	0.731186	-0.45169
LOC100680043	3.40886	1.21042	0	1.53976	0	2.65035	1.75486	1	-0.0648818	0.967486	0.956024	NA	Methylated	3.10687	2.01776	1.01276
LOC100679212	0	2.42084	0	0.806945	0	0	0	1	-2.1508	0.480505	0.225188	NA	Unmethylated	3.11493	3.86016	1.94866
Or291	0	8.47293	0	2.82431	1.17043	0.883451	1.75486	0.762902	-1.11988	0.600657	0.460132	0.117531	Unmethylated	3.11493	1.1029	0.141304
LOC100117540	0	0	0	0	0	0	0.877432	1	0.886897	0.849607	1.8492	NA	Unmethylated	3.11493	#DIV/0!	#DIV/0!
LOC100114022	0.852215	0	0	0.284072	0	0.883451	1.75486	1	1.28974	0.646296	2.44483	NA	Unmethylated	3.11493	10.9653	3.45488
LOC100118649	0	0	0	0	0	0	0	1	NA	1	NA	NA	Unmethylated	3.11493	#DIV/0!	#DIV/0!
LOC100118938	2.55664	6.05209	0	2.86958	5.85214	3.5338	2.6323	0.847193	0.494664	0.722798	1.40899	0.0720178	Unmethylated	3.11494	1.08551	0.118367
LOC103315830	2.55664	0	1.0277	1.19478	21.0677	6.18415	9.65175	0.0379031	3.25567	0.00697136	9.55111	1.42133	Unmethylated	3.11494	2.60712	1.38246
LOC100122063	0.852215	0	0	0.284072	8.193	7.06761	5.26459	0.043532	4.22329	0.00835568	18.6782	1.36119	Unmethylated	3.11494	10.9653	3.45488
LOC103316150	0	0	0	0	10.5339	7.95106	0.877432	0.0564092	5.09759	0.0118736	34.2395	1.24865	Unmethylated	3.11494	#DIV/0!	#DIV/0!
LOC100170395	4.26107	3.63125	0	2.63078	2.34086	5.3007	2.6323	0.887476	0.383411	0.788078	1.30442	0.0518436	Unmethylated	3.12301	1.18711	0.247448
LOC100678334	5.9655	8.47293	0	4.81281	21.0677	13.2518	8.77432	0.297333	1.58169	0.130859	2.9932	0.526756	Unmethylated	3.12301	0.648895	-0.623943
LOC100119797	3.40886	0	7.19389	3.53425	18.7269	5.3007	4.38716	0.455085	1.38816	0.259015	2.61745	0.341908	Unmethylated	3.13108	0.885925	-0.174743
LOC100119435	7.66993	3.63125	0	3.76706	21.0677	16.7856	15.7938	0.0899321	2.21273	0.0228541	4.63552	1.04609	Unmethylated	3.13108	0.831173	-0.266779
nAChRb1	11.931	0	1.0277	4.31957	7.02257	3.5338	8.77432	0.829494	0.538429	0.69633	1.45239	0.0811868	Unmethylated	3.14722	0.728596	-0.456809
LOC100679677	0	6.05209	0	2.01736	8.193	4.41725	9.65175	0.402568	1.95044	0.212191	3.86492	0.39516	Unmethylated	3.14722	1.56007	0.641607
LOC103315589	4.26107	0	4.11079	2.79062	4.68172	11.4849	7.01946	0.407111	1.4368	0.216927	2.70719	0.390287	Methylated	3.16336	1.13357	0.18087
LOC100123222	0	0	0	0	2.34086	2.65035	0	1	3.14425	0.279891	8.84122	NA	Unmethylated	3.16336	#DIV/0!	#DIV/0!
LOC100678732	0.852215	0	0	0.284072	9.36343	7.95106	9.65175	0.0134117	4.62018	0.00176974	24.5931	1.87252	Unmethylated	3.1795	11.1926	3.48447
LOC100678174	8.52215	0	5.13849	4.55355	26.9199	13.2518	14.9163	0.136992	1.95991	0.0418307	3.89038	0.863305	Unmethylated	3.18273	0.698955	-0.516728
LOC100121562	4.26107	0	0	1.42036	7.02257	8.83451	7.89689	0.232909	2.38357	0.0930534	5.21828	0.632814	Unmethylated	3.18273	2.24079	1.16401
LOC100677982	2.55664	0	0	0.852215	42.1354	13.2518	20.1809	0.000609042	4.71037	3.71e-05	26.1796	3.21535	Unmethylated	3.18273	3.73465	1.90097
LOC100116889	0.852215	0	0	0.284072	10.5339	0.883451	0.877432	0.257657	3.4655	0.107334	11.0464	0.588958	Unmethylated	3.19079	11.2323	3.48959
LOC100119054	3.40886	0	0	1.13629	2.34086	2.65035	4.38716	0.637748	1.38625	0.445475	2.61398	0.195351	Unmethylated	3.21177	2.82655	1.49904
LOC100117798	0.852215	9.68335	1.0277	3.85442	1.17043	4.41725	3.50973	0.915441	-0.291441	0.838001	0.817086	0.0383696	Unmethylated	3.22791	0.837457	-0.255912
LOC100123035	3.40886	0	0	1.13629	12.8747	7.06761	4.38716	0.182514	2.71846	0.0641986	6.58168	0.738703	Unmethylated	3.24728	2.8578	1.51491
LOC100122099	1.70443	0	4.11079	1.93841	5.85214	6.18415	6.14203	0.386677	1.61814	0.197933	3.06979	0.412651	Unmethylated	3.25858	1.68106	0.749373
LOC100113967	0.852215	0	4.11079	1.65434	2.34086	2.65035	0	1	-0.0114881	0.995403	0.992069	NA	Unmethylated	3.26665	1.9746	0.981559
LOC103315498	2.55664	3.63125	6.16619	4.11803	8.193	2.65035	4.38716	0.88741	0.287867	0.787799	1.22083	0.0518759	Unmethylated	3.29086	0.799135	-0.323489
LOC100678872	2.55664	0	9.24929	3.93531	5.85214	8.83451	9.65175	0.579203	1.0363	0.380901	2.05097	0.237169	Unmethylated	3.29086	0.836239	-0.258012
Or300	1.70443	0	0	0.568143	9.36343	0	3.50973	0.405098	2.80711	0.214797	6.99882	0.39244	Unmethylated	3.307	5.82071	2.5412
LOC100118340	0.852215	0	0	0.284072	5.85214	17.669	7.01946	0.0130507	4.80678	0.00171202	27.9889	1.88437	Unmethylated	3.307	11.6414	3.5412
LOC100114392	0	2.42084	0	0.806945	2.34086	3.5338	1.75486	1	1.76065	0.386733	3.3885	NA	Unmethylated	3.32314	4.11817	2.042
LOC100678841	0	0	14.3878	4.79593	3.51129	2.65035	3.50973	0.861657	-0.574698	0.74652	0.671427	0.0646655	Unmethylated	3.33444	0.695265	-0.524364
LOC100121968	1.70443	10.8938	0	4.1994	4.68172	0	3.50973	0.855432	-0.615912	0.73429	0.652517	0.0678144	Unmethylated	3.34251	0.795949	-0.329252
LOC100116955	3.40886	0	7.19389	3.53425	7.02257	3.5338	3.50973	0.87736	0.377258	0.771335	1.29887	0.0568221	Unmethylated	3.34251	0.945747	-0.0804737
LOC100122611	1.70443	0	0	0.568143	5.85214	5.3007	7.01946	0.124844	3.26287	0.0364673	9.59888	0.903633	Unmethylated	3.35058	5.89742	2.56008
LOC100118396	4.26107	6.05209	0	3.43772	35.1129	45.056	36.8522	0.000106937	3.52571	4.5e-06	11.5171	3.97087	Unmethylated	3.35058	0.974651	-0.0370422
LOC100121527	0	6.05209	0	2.01736	10.5339	4.41725	0.877432	0.631959	1.42799	0.438866	2.69072	0.199311	Unmethylated	3.35864	1.66487	0.735408
Cpap3-d1	2.55664	0	4.11079	2.22248	1.17043	1.7669	1.75486	0.868002	-0.518708	0.755561	0.697997	0.0614793	Unmethylated	3.36672	1.51485	0.599173
LOC100679719	2.55664	6.05209	2.0554	3.55471	2.34086	1.7669	3.50973	0.841221	-0.459377	0.714046	0.7273	0.0750901	Unmethylated	3.38286	0.951654	-0.0714903
LOC100121702	1.70443	3.63125	1.0277	2.12113	2.34086	7.06761	5.26459	0.514342	1.24929	0.315501	2.37725	0.288748	Unmethylated	3.38286	1.59484	0.67341
LOC100121438	0	0	0	0	1.17043	4.41725	8.77432	0.0937877	4.6837	0.0242714	25.7	1.02785	Unmethylated	3.38286	#DIV/0!	#DIV/0!
LOC103315339	0.852215	0	0	0.284072	3.51129	1.7669	1.75486	1	2.67039	0.204744	6.36599	NA	Unmethylated	3.39092	11.9369	3.57735
LOC100115831	0.852215	0	4.11079	1.65434	18.7269	9.71796	7.89689	0.0688966	2.84679	0.0158265	7.19396	1.1618	Unmethylated	3.39092	2.04972	1.03542
LOC103315812	3.40886	0	0	1.13629	2.34086	2.65035	0.877432	1	0.713512	0.728949	1.63979	NA	Unmethylated	3.4103	3.00127	1.58557
LOC100123861	1.70443	2.42084	2.0554	2.06022	0	5.3007	7.89689	0.635656	1.12494	0.443093	2.18092	0.196778	Unmethylated	3.4103	1.65531	0.727099
LOC100120425	2.55664	0	9.24929	3.93531	2.34086	2.65035	3.50973	0.858257	-0.477734	0.740523	0.718105	0.0663824	Unmethylated	3.41513	0.867818	-0.204536
LOC100679845	3.40886	0	1.0277	1.47885	10.5339	15.9021	7.01946	0.0680004	2.81971	0.0155287	7.06019	1.16749	Unmethylated	3.41513	2.30931	1.20746
LOC100120715	2.55664	0	3.0831	1.87991	0	0	0.877432	1	-2.45263	0.345934	0.182678	NA	Unmethylated	3.41836	1.81836	0.86264
LOC100120424	2.55664	2.42084	0	1.65916	3.51129	4.41725	2.6323	0.650898	1.08142	0.460696	2.11611	0.186487	Unmethylated	3.41836	2.0603	1.04285
LOC100679273	0	0	5.13849	1.71283	7.02257	2.65035	3.50973	0.627654	1.35051	0.434258	2.55002	0.20228	Unmethylated	3.41836	1.99574	0.996923
LOC100121418	3.40886	4.84167	0	2.75018	3.51129	6.18415	11.4066	0.469564	1.37714	0.271875	2.59754	0.328305	Unmethylated	3.41836	1.24296	0.313781
LOC103317020	0.852215	0	0	0.284072	0	0.883451	0.877432	1	0.710153	0.798655	1.63598	NA	Unmethylated	3.42643	12.0618	3.59238
LOC100119013	0.852215	0	0	0.284072	0	2.65035	0	1	1.28817	0.703501	2.44219	NA	Unmethylated	3.42643	12.0618	3.59238
LOC100121837	0.852215	6.05209	1.0277	2.644	16.386	14.1352	9.65175	0.0814692	2.40998	0.0199266	5.31468	1.08901	Unmethylated	3.42644	1.29593	0.373986
LOC103317872	1.70443	0	0	0.568143	8.193	10.6014	1.75486	0.129971	3.44681	0.0388079	10.9042	0.886155	Unmethylated	3.42644	6.03094	2.59238
LOC100121567	7.66993	0	1.0277	2.89921	18.7269	14.1352	12.2841	0.129099	2.29986	0.0383723	4.92411	0.889076	Unmethylated	3.43127	1.18352	0.243083
Or275	1.70443	2.42084	0	1.37509	0	2.65035	4.38716	0.816684	0.80423	0.677756	1.74621	0.087946	Unmethylated	3.44257	2.50353	1.32396
LOC103316020	0.852215	0	6.16619	2.33947	17.5564	12.3683	7.89689	0.134502	2.41539	0.0407716	5.33465	0.871271	Unmethylated	3.44741	1.47359	0.559332
LOC100115120	5.9655	4.84167	4.11079	4.97266	5.85214	1.7669	13.1615	0.796728	0.477865	0.648243	1.39268	0.09869	Unmethylated	3.45871	0.695546	-0.523781
LOC100118677	2.55664	0	8.22159	3.59274	1.17043	8.83451	3.50973	0.904632	0.330495	0.819014	1.25744	0.043528	Unmethylated	3.46678	0.964939	-0.0514905
LOC103316454	0.852215	0	0	0.284072	5.85214	0.883451	2.6323	1	3.07873	0.137463	8.4487	NA	Unmethylated	3.47485	12.2323	3.61262
LOC103316879	4.26107	4.84167	0	3.03425	1.17043	4.41725	1.75486	0.922106	-0.291105	0.850401	0.817276	0.0352191	Unmethylated	3.48616	1.14894	0.200297
LOC100679511	5.11329	0	0	1.70443	3.51129	2.65035	0.877432	0.915441	0.399924	0.838064	1.31944	0.0383696	Unmethylated	3.49422	2.05008	1.03568
LOC100114397	6.81772	2.42084	2.0554	3.76465	25.7494	21.2028	29.8327	0.00358188	2.71606	0.000328708	6.57077	2.44589	Unmethylated	3.49422	0.928166	-0.107546
LOC100116801	0.852215	3.63125	0	1.49449	7.02257	3.5338	0.877432	0.603064	1.38322	0.406975	2.6085	0.219637	Unmethylated	3.50229	2.34347	1.22864
LOC103317558	0.852215	3.63125	2.0554	2.17962	14.0451	11.4849	14.9163	0.0288317	2.68874	0.00488511	6.44749	1.54013	Unmethylated	3.50229	1.60683	0.684219
LOC100116243	3.40886	0	0	1.13629	0	0.883451	0.877432	1	-0.956625	0.740359	0.515261	NA	Methylated	3.51842	3.09642	1.6306
LOC100120747	3.40886	0	8.22159	3.87682	2.34086	4.41725	0	0.800719	-0.793765	0.653137	0.576837	0.0965198	Unmethylated	3.51843	0.907557	-0.139939
LOC100119494	3.40886	0	0	1.13629	3.51129	2.65035	0	1	0.792392	0.742241	1.73194	NA	Unmethylated	3.51843	3.09643	1.63061
LOC100113833	2.55664	0	2.0554	1.53735	11.7043	8.83451	8.77432	0.0818825	2.59226	0.020091	6.03041	1.08681	Unmethylated	3.51843	2.28864	1.19449
LOC100119244	2.55664	8.47293	3.0831	4.70422	5.85214	6.18415	13.1615	0.570186	0.876278	0.370301	1.83563	0.243984	Unmethylated	3.52327	0.748958	-0.417042
LOC100121721	0.852215	0	2.0554	0.969204	5.85214	2.65035	2.6323	0.42704	1.89076	0.233321	3.70831	0.369532	Unmethylated	3.52327	3.63522	1.86204
LOC100680007	12.7832	0	0	4.26107	18.7269	11.4849	7.89689	0.483754	1.53393	0.28518	2.89573	0.315376	Unmethylated	3.5265	0.827607	-0.272982
LOC100117546	2.55664	2.42084	7.19389	4.05712	5.85214	4.41725	0.877432	0.951644	-0.147145	0.904301	0.903036	0.0215256	Unmethylated	3.53457	0.871201	-0.198922
LOC100313525	5.11329	0	0	1.70443	5.85214	2.65035	2.6323	0.72203	1.05175	0.547674	2.07305	0.141445	Methylated	3.53457	2.07376	1.05225
LOC100123912	9.37436	0	0	3.12479	16.386	9.71796	8.77432	0.377721	1.83926	0.19032	3.57827	0.422828	Unmethylated	3.53457	1.13114	0.177777
CCE-B2	0	0	10.277	3.42566	4.68172	1.7669	1.75486	0.925782	-0.339322	0.856405	0.790413	0.0334914	Unmethylated	3.53941	1.0332	0.0471245
LOC100120841	5.11329	0	1.0277	2.047	3.51129	1.7669	5.26459	0.786349	0.72477	0.634883	1.65264	0.104385	Unmethylated	3.54264	1.73065	0.791315
LOC100121945	5.9655	4.84167	0	3.60239	3.51129	2.65035	5.26459	0.978564	0.0768357	0.95427	1.0547	0.00941062	Unmethylated	3.55071	0.985653	-0.0208483
LOC100123617	2.55664	0	1.0277	1.19478	14.0451	10.6014	4.38716	0.0812604	2.91677	0.0198598	7.55154	1.09012	Unmethylated	3.55071	2.97185	1.57136
LOC100678594	3.40886	0	6.16619	3.19168	22.2382	6.18415	3.50973	0.355444	1.70032	0.173293	3.24974	0.449229	Unmethylated	3.57008	1.11856	0.161638
LOC100115389	0	3.63125	0	1.21042	1.17043	1.7669	0	1	-0.270146	0.92064	0.829235	NA	Unmethylated	3.59428	2.96945	1.5702
LOC100119324	0	0	6.16619	2.0554	1.17043	5.3007	0	0.986476	0.0763122	0.974456	1.05432	0.00591353	Unmethylated	3.59912	1.75106	0.808229
LOC100119774	2.55664	0	7.19389	3.25018	5.85214	4.41725	4.38716	0.804463	0.567378	0.659921	1.48183	0.0944937	Unmethylated	3.59912	1.10736	0.147127
LOC103315376	6.81772	0	7.19389	4.67054	9.36343	7.06761	8.77432	0.641508	0.815787	0.450139	1.76026	0.192798	Methylated	3.59912	0.770602	-0.375942
LOC103316752	4.26107	0	2.0554	2.10549	5.85214	14.1352	7.89689	0.200019	2.08232	0.0734613	4.23488	0.698929	Unmethylated	3.59912	1.7094	0.773489
LOC100122542	2.55664	0	1.0277	1.19478	5.85214	5.3007	2.6323	0.389298	1.8591	0.200502	3.62781	0.409718	Unmethylated	3.60235	3.01507	1.59219
LOC100679735	0	6.05209	0	2.01736	2.34086	7.95106	0.877432	0.783104	0.937292	0.628743	1.91493	0.106181	Unmethylated	3.61849	1.79367	0.842918
LOC100115598	1.70443	0	0	0.568143	7.02257	4.41725	1.75486	0.274882	2.81054	0.117393	7.01548	0.560854	Unmethylated	3.66207	6.44569	2.68833
LOC100117172	1.70443	0	0	0.568143	17.5564	7.95106	4.38716	0.0397248	3.96137	0.007387	15.5772	1.40094	Unmethylated	3.66691	6.4542	2.69024
LOC100119164	0.852215	4.84167	1.0277	2.24053	8.193	5.3007	3.50973	0.466874	1.38406	0.269607	2.61002	0.330801	Unmethylated	3.71049	1.65608	0.72777
LOC103316196	7.66993	0	2.0554	3.24178	21.0677	7.95106	7.01946	0.278469	1.82466	0.119678	3.54224	0.555224	Unmethylated	3.72663	1.14956	0.201085
LOC100121827	0	10.8938	0	3.63125	5.85214	0.883451	0	0.873512	-0.700115	0.765679	0.615523	0.0587313	Unmethylated	3.72986	1.02715	0.0386521
LOC100120771	4.26107	1.21042	4.11079	3.1941	5.85214	10.6014	6.14203	0.425204	1.21431	0.231896	2.3203	0.371402	Unmethylated	3.73792	1.17026	0.226829
LOC100123992	2.55664	6.05209	3.0831	3.89728	7.02257	2.65035	8.77432	0.701955	0.677598	0.520974	1.59947	0.153691	Unmethylated	3.75407	0.963254	-0.0540115
LOC100117952	3.40886	1.21042	0	1.53976	2.34086	6.18415	3.50973	0.567734	1.34831	0.367897	2.54614	0.245855	Unmethylated	3.77021	2.44857	1.29194
LOC103316127	0.852215	9.68335	0	3.51185	1.17043	2.65035	7.01946	0.979097	0.087969	0.956178	1.06287	0.0091743	Unmethylated	3.79441	1.08046	0.111643
LOC103318107	6.81772	6.05209	2.0554	4.97507	7.02257	4.41725	10.5292	0.734602	0.55501	0.564875	1.46918	0.133948	Unmethylated	3.80248	0.764308	-0.387775
Or119	0.852215	6.05209	2.0554	2.98657	3.51129	7.06761	3.50973	0.736329	0.705117	0.567255	1.63028	0.132928	Unmethylated	3.80571	1.27428	0.349679
LOC100119944	1.70443	0	1.0277	0.910709	2.34086	5.3007	1.75486	0.498747	1.72034	0.300588	3.29514	0.302119	Unmethylated	3.80571	4.17885	2.0631
Cyc1l	2.55664	0	0	0.852215	14.0451	12.3683	13.1615	0.0129151	3.79131	0.00168924	13.8452	1.8889	Unmethylated	3.80571	4.46567	2.15888
LOC100119354	1.70443	0	0	0.568143	39.7946	27.387	14.9163	3.45e-05	5.3877	1.14e-06	41.8659	4.46219	Unmethylated	3.81379	6.71272	2.7469
LOC103315316	0	0	0	0	1.17043	0.883451	0	1	1.85507	0.527007	3.61769	NA	Unmethylated	3.81862	#DIV/0!	#DIV/0!
LOC100117067	1.70443	4.84167	0	2.18203	21.0677	8.83451	3.50973	0.181724	2.38264	0.0636788	5.21492	0.740589	Methylated	3.81862	1.75003	0.807378
LOC103317990	1.70443	0	1.0277	0.910709	5.85214	0.883451	2.6323	0.528497	1.69163	0.32883	3.23021	0.276957	Unmethylated	3.84606	4.22315	2.07832
LOC103315793	0	0	0	0	1.17043	0	0	1	0.886897	0.725928	1.8492	NA	Unmethylated	3.85413	#DIV/0!	#DIV/0!
LOC103316697	0	1.21042	3.0831	1.43117	2.34086	1.7669	0.877432	1	0.222465	0.903732	1.16673	NA	Unmethylated	3.88964	2.7178	1.44244
LOC100679457	0	0	0	0	0	1.7669	0	1	1.66987	0.558386	3.18186	NA	Unmethylated	3.88964	#DIV/0!	#DIV/0!
LOC100123251	3.40886	3.63125	4.11079	3.71697	1.17043	5.3007	3.50973	0.953495	-0.132915	0.908403	0.911987	0.0206815	Unmethylated	3.88964	1.04646	0.0655114
LOC100679684	1.70443	0	1.0277	0.910709	0	7.06761	3.50973	0.515934	1.91515	0.316727	3.77153	0.287406	Unmethylated	3.89771	4.27986	2.09756
LOC103315796	0.852215	0	1.0277	0.626638	5.85214	2.65035	3.50973	0.263517	2.60108	0.11091	6.0674	0.579191	Unmethylated	3.89771	6.22004	2.63692
LOC100117410	5.11329	0	9.24929	4.78753	7.02257	6.18415	1.75486	0.988636	0.0342905	0.9788	1.02405	0.00496346	Unmethylated	3.90577	0.815823	-0.293671
LOC100124195	3.40886	0	0	1.13629	5.85214	4.41725	7.89689	0.298258	2.31274	0.131496	4.96824	0.525408	Unmethylated	3.90578	3.43732	1.78128
LOC100118259	6.81772	0	0	2.27257	17.5564	9.71796	6.14203	0.27148	2.21887	0.115652	4.65528	0.566262	Unmethylated	3.91062	1.72079	0.78307
LOC100115149	6.81772	0	0	2.27257	5.85214	7.06761	1.75486	0.711553	1.0533	0.533596	2.07526	0.147793	Unmethylated	3.91385	1.72221	0.784261
LOC100124027	0	6.05209	0	2.01736	0	0.883451	0	1	-2.52111	0.435105	0.174209	NA	Unmethylated	3.92191	1.94408	0.959086
LOC100679016	1.70443	8.47293	0	3.39245	12.8747	14.1352	7.01946	0.298778	1.78738	0.131956	3.45189	0.524651	Unmethylated	3.92191	1.15607	0.209229
LOC100117104	1.70443	2.42084	0	1.37509	2.34086	1.7669	1.75486	1	0.513716	0.765493	1.42772	NA	Unmethylated	3.92192	2.85212	1.51204
LOC100119258	1.70443	7.26251	0	2.98898	44.4763	22.9697	23.6907	0.00402192	3.41094	0.000379192	10.6364	2.39557	Unmethylated	3.92192	1.31213	0.391907
LOC100123777	0.852215	2.42084	0	1.09102	4.68172	5.3007	2.6323	0.382545	1.99887	0.193896	3.99687	0.417318	Unmethylated	3.92999	3.60213	1.84885
LOC100678276	2.55664	0	0	0.852215	16.386	8.83451	7.01946	0.0468043	3.50494	0.00918272	11.3525	1.32971	Unmethylated	3.92999	4.6115	2.20523
LOC100120130	4.26107	7.26251	0	3.84119	44.4763	31.8042	19.3035	0.00542626	3.07332	0.000556673	8.41709	2.2655	Unmethylated	3.95743	1.03026	0.043008
LOC103315828	0	0	2.0554	0.685132	1.17043	5.3007	2.6323	0.477648	2.16293	0.278874	4.47824	0.320892	Unmethylated	3.96226	5.78321	2.53187
LOC103316247	0.852215	0	0	0.284072	1.17043	1.7669	1.75486	1	2.10456	0.354575	4.30066	NA	Methylated	3.97357	13.9879	3.80611
LOC100115428	0	0	1.0277	0.342566	2.34086	2.65035	3.50973	1	2.95951	0.148677	7.77859	NA	Unmethylated	3.9897	11.6465	3.54183
LOC103316723	2.55664	4.84167	0	2.46611	0	1.7669	2.6323	0.839855	-0.704115	0.712191	0.613819	0.0757954	Unmethylated	4.00261	1.62305	0.698707
LOC100114001	3.40886	0	0	1.13629	17.5564	4.41725	3.50973	0.201989	2.78984	0.0747313	6.91555	0.694672	Unmethylated	4.04942	3.56373	1.83339
LOC100117878	1.70443	0	5.13849	2.28097	3.51129	10.6014	7.01946	0.394649	1.61663	0.204759	3.06659	0.403789	Unmethylated	4.06556	1.78238	0.833805
LOC100679102	1.70443	0	11.3047	4.33637	7.02257	4.41725	1.75486	0.996515	0.00270555	0.995435	1.00188	0.00151633	Unmethylated	4.07363	0.939409	-0.0901742
LOC100123247	0	0	0	0	0	1.7669	2.6323	1	2.97849	0.31168	7.88162	NA	Unmethylated	4.07363	#DIV/0!	#DIV/0!
LOC100116330	0.852215	0	6.16619	2.33947	10.5339	3.5338	8.77432	0.397919	1.6884	0.207762	3.223	0.400205	Unmethylated	4.09784	1.75161	0.808682
LOC100116838	5.9655	0	0	1.9885	7.02257	7.06761	18.4261	0.234121	2.37479	0.0938177	5.18661	0.63056	Unmethylated	4.09784	2.06077	1.04318
LOC100115103	2.55664	4.84167	3.0831	3.4938	7.02257	15.0187	4.38716	0.359248	1.3589	0.176323	2.56489	0.444606	Unmethylated	4.10914	1.17612	0.234038
LOC100122454	0.852215	0	0	0.284072	4.68172	9.71796	7.01946	0.0397427	4.29494	0.00740184	19.6293	1.40074	Unmethylated	4.11398	14.4822	3.85621
LOC103317553	0.852215	7.26251	0	2.70491	3.51129	7.06761	5.26459	0.665568	1.02162	0.478087	2.03019	0.176808	Unmethylated	4.12527	1.52511	0.60891
LOC103316541	4.26107	0	2.0554	2.10549	11.7043	3.5338	4.38716	0.425181	1.56349	0.231525	2.95568	0.371426	Unmethylated	4.13012	1.96159	0.972026
LOC100119830	0	0	0	0	2.34086	5.3007	3.50973	0.126066	4.31456	0.0369728	19.8981	0.899404	Unmethylated	4.16562	#DIV/0!	#DIV/0!
LOC100117404	1.70443	0	0	0.568143	1.17043	3.5338	3.50973	1	2.16733	0.279051	4.49192	NA	Unmethylated	4.185	7.3661	2.8809
LOC100116232	4.26107	0	0	1.42036	52.6693	34.4546	27.2004	4.77e-05	4.5854	1.75e-06	24.0073	4.32122	Unmethylated	4.19306	2.95212	1.56175
LOC100119098	0	0	0	0	1.17043	0	0	1	0.886897	0.725928	1.8492	NA	Unmethylated	4.20113	#DIV/0!	#DIV/0!
LOC100117229	3.40886	0	0	1.13629	24.579	7.06761	15.7938	0.0244377	3.66172	0.00392782	12.6557	1.61194	Unmethylated	4.20113	3.69724	1.88645
LOC103315307	2.55664	1.21042	0	1.25569	7.02257	6.18415	2.6323	0.334273	2.02286	0.156578	4.06389	0.475899	Methylated	4.2092	3.35211	1.74507
LOC100122401	3.40886	0	0	1.13629	23.4086	13.2518	7.01946	0.0335641	3.54406	0.00599517	11.6646	1.47413	Unmethylated	4.22211	3.71571	1.89364
LOC100679117	1.70443	0	7.19389	2.96611	1.17043	6.18415	7.89689	0.752364	0.7818	0.588312	1.71927	0.123572	Unmethylated	4.24148	1.42998	0.515997
LOC100118812	1.70443	1.21042	2.0554	1.65675	3.51129	2.65035	0	0.933561	0.279122	0.870568	1.21346	0.0298572	Methylated	4.24955	2.565	1.35896
LOC100119384	8.52215	0	2.0554	3.52585	2.34086	7.06761	11.4066	0.663503	0.945416	0.474809	1.92574	0.178157	Unmethylated	4.24955	1.20526	0.26934
LOC100120629	5.11329	1.21042	5.13849	3.82073	9.36343	4.41725	5.26459	0.691907	0.6923	0.5081	1.61586	0.159952	Unmethylated	4.25762	1.11435	0.156197
LOC100120251	5.11329	0	4.11079	3.07469	16.386	4.41725	6.14203	0.400178	1.49264	0.209444	2.81403	0.397747	Unmethylated	4.26086	1.38578	0.4707
LOC100116495	0	0	1.0277	0.342566	9.36343	5.3007	8.77432	0.0294305	4.41503	0.00503491	21.3332	1.5312	Unmethylated	4.26892	12.4616	3.63942
LOC103317724	1.70443	6.05209	3.0831	3.61321	3.51129	5.3007	5.26459	0.834881	0.418085	0.704121	1.33615	0.0783752	Unmethylated	4.29312	1.18818	0.248749
LOC100120250	0.852215	4.84167	0	1.89796	9.36343	17.669	9.65175	0.0815634	2.77204	0.0199714	6.83073	1.0885	Unmethylated	4.29797	2.26452	1.1792
LOC100121996	3.40886	0	0	1.13629	3.51129	2.65035	1.75486	0.722942	1.13365	0.549329	2.19412	0.140897	Unmethylated	4.3012	3.78531	1.92041
LOC103315680	6.81772	0	1.0277	2.61514	7.02257	7.95106	7.89689	0.435047	1.48128	0.239872	2.79197	0.361464	Unmethylated	4.30927	1.64782	0.720556
LOC103316517	7.66993	2.42084	1.0277	3.70616	15.2156	8.83451	7.89689	0.316603	1.47495	0.14456	2.77974	0.499485	Unmethylated	4.32541	1.16709	0.222913
LOC103316750	0	2.42084	0	0.806945	11.7043	2.65035	1.75486	0.291061	2.83535	0.127367	7.13714	0.536016	Unmethylated	4.33348	5.37022	2.42498
LOC100124007	1.70443	0	0	0.568143	8.193	5.3007	8.77432	0.0725137	3.54621	0.0169096	11.6819	1.13958	Unmethylated	4.33348	7.62743	2.9312
LOC103316392	0	0	0	0	2.34086	3.5338	0.877432	1	3.58412	0.125587	11.993	NA	Unmethylated	4.33348	#DIV/0!	#DIV/0!
LOC100124214	13.6354	0	0	4.54515	23.4086	14.1352	5.26459	0.470935	1.61165	0.273177	3.05602	0.327039	Unmethylated	4.34155	0.955205	-0.0661171
LOC103316664	4.26107	9.68335	0	4.64814	1.17043	3.5338	1.75486	0.665439	-1.08042	0.477696	0.472893	0.176892	Methylated	4.36092	0.938207	-0.092022
LOC100120511	4.26107	0	3.0831	2.44806	4.68172	10.6014	5.26459	0.428537	1.44259	0.23451	2.71808	0.368012	Unmethylated	4.37383	1.78665	0.837259
LOC103315920	2.55664	0	3.0831	1.87991	8.193	6.18415	9.65175	0.206255	2.04165	0.0771863	4.11716	0.685595	Unmethylated	4.37706	2.32833	1.21929
Or58	0.852215	0	0	0.284072	2.34086	2.65035	0.877432	1	2.41601	0.274315	5.33691	NA	Unmethylated	4.37706	15.4083	3.94563
LOC100123527	1.70443	7.26251	0	2.98898	4.68172	8.83451	5.26459	0.595136	1.11294	0.397556	2.16286	0.225384	Unmethylated	4.42224	1.47952	0.565124
LOC100679351	1.70443	0	0	0.568143	9.36343	9.71796	7.89689	0.0335641	3.81436	0.00599858	14.0682	1.47413	Unmethylated	4.42224	7.78367	2.96045
LOC100117883	2.55664	0	0	0.852215	1.17043	10.6014	3.50973	0.346806	2.49116	0.167041	5.62231	0.459913	Unmethylated	4.4287	5.19669	2.37759
LOC100117027	1.70443	0	0	0.568143	7.02257	9.71796	7.01946	0.056553	3.64002	0.0119452	12.4668	1.24754	Unmethylated	4.43677	7.80924	2.96518
LOC100118851	0.852215	0	0	0.284072	1.17043	0.883451	6.14203	1	2.91362	0.18212	7.53506	NA	Unmethylated	4.44484	15.6469	3.9678
LOC100117523	1.70443	0	1.0277	0.910709	14.0451	17.669	7.89689	0.00925053	3.75482	0.00112415	13.4993	2.03383	Unmethylated	4.45291	4.8895	2.28969
LOC103315863	0	0	0	0	4.68172	13.2518	5.26459	0.0179674	5.37086	0.00258647	41.3799	1.74551	Unmethylated	4.48519	#DIV/0!	#DIV/0!
LOC100122318	2.55664	0	0	0.852215	3.51129	3.5338	5.26459	0.394014	2.16285	0.204315	4.478	0.404488	Unmethylated	4.50133	5.28192	2.40106
LOC100123468	0.852215	0	0	0.284072	1.17043	1.7669	0	1	1.41776	0.614327	2.67171	NA	Unmethylated	4.51262	15.8855	3.98964
LOC103318135	5.11329	0	0	1.70443	9.36343	4.41725	10.5292	0.310504	2.16679	0.139565	4.49025	0.507932	Unmethylated	4.51262	2.64758	1.40468
LOC103316654	0.852215	0	0	0.284072	14.0451	2.65035	2.6323	0.0924025	4.12311	0.0237171	17.4253	1.03432	Unmethylated	4.53683	15.9707	3.99736
LOC103315682	3.40886	0	0	1.13629	9.36343	4.41725	1.75486	0.411627	2.08836	0.220724	4.25265	0.385497	Unmethylated	4.54491	3.99979	1.99992
LOC100114065	0	6.05209	6.16619	4.07276	9.36343	10.6014	13.1615	0.359792	1.47695	0.176912	2.7836	0.443948	Unmethylated	4.58041	1.12465	0.169471
LOC100116797	0	0	0	0	7.02257	3.5338	0	1	4.22053	0.105221	18.6426	NA	Unmethylated	4.58525	#DIV/0!	#DIV/0!
LOC100122851	1.70443	0	0	0.568143	2.34086	0.883451	1.75486	1	1.4385	0.523841	2.71038	NA	Unmethylated	4.58848	8.07627	3.01369
ppo3	0	0	0	0	3.51129	6.18415	1.75486	0.127614	4.34797	0.0376875	20.3643	0.894103	Unmethylated	4.59332	#DIV/0!	#DIV/0!
LOC100114703	0.852215	6.05209	0	2.30144	11.7043	15.0187	5.26459	0.200779	2.27821	0.0740896	4.85077	0.697282	Unmethylated	4.59655	1.99726	0.998019
LOC103317731	0.852215	0	2.0554	0.969204	2.34086	4.41725	3.50973	0.455085	1.79737	0.259097	3.47585	0.341908	Unmethylated	4.60946	4.75593	2.24973
LOC100678407	0	0	0	0	0	10.6014	5.26459	0.145813	4.82542	0.0461299	28.3528	0.836205	Unmethylated	4.61269	#DIV/0!	#DIV/0!
LOC100117011	5.9655	0	3.0831	3.0162	1.17043	7.06761	1.75486	0.963967	0.12652	0.929047	1.09166	0.0159378	Unmethylated	4.62883	1.53466	0.617916
LOC100680357	3.40886	0	2.0554	1.82142	1.17043	13.2518	8.77432	0.311388	2.04584	0.140293	4.12915	0.506699	Methylated	4.62883	2.54133	1.34558
LOC100114168	0.852215	0	8.22159	3.0246	0	4.41725	4.38716	0.99156	-0.0278408	0.984699	0.980887	0.00368087	Unmethylated	4.65627	1.53947	0.622431
LOC100117466	0.852215	0	2.0554	0.969204	14.0451	9.71796	3.50973	0.0731881	3.18217	0.0171517	9.07672	1.13556	Unmethylated	4.65627	4.80422	2.2643
LOC100123157	5.9655	0	0	1.9885	0	4.41725	5.26459	0.865378	0.675395	0.752608	1.59703	0.0627944	Methylated	4.66111	2.34403	1.22899
LOC100117792	0	0	0	0	3.51129	2.65035	2.6323	1	3.9628	0.0658864	15.5928	NA	Unmethylated	4.66111	#DIV/0!	#DIV/0!
LOC100113683	0.852215	0	4.11079	1.65434	0	1.7669	0	1	-1.45832	0.589878	0.363918	NA	Unmethylated	4.6724	2.82434	1.49791
LOC100121172	0	0	0	0	2.34086	7.06761	2.6323	0.115885	4.42551	0.0328449	21.4888	0.935974	Unmethylated	4.68048	#DIV/0!	#DIV/0!
apd-3	0	1.21042	0	0.403473	2.34086	1.7669	0	1	1.89182	0.533706	3.71104	NA	Unmethylated	4.72889	11.7205	3.55096
LOC100121695	1.70443	0	4.11079	1.93841	4.68172	2.65035	1.75486	0.825018	0.607281	0.690286	1.52339	0.0835367	Methylated	4.73696	2.44374	1.28909
LOC100678309	1.70443	0	0	0.568143	0	0.883451	1.75486	1	0.587134	0.840775	1.50226	NA	Unmethylated	4.74019	8.34331	3.06062
LOC100124101	1.70443	3.63125	1.0277	2.12113	5.85214	6.18415	2.6323	0.518789	1.2286	0.319602	2.3434	0.285009	Unmethylated	4.74504	2.23704	1.16159
LOC100116034	1.70443	0	3.0831	1.59584	7.02257	7.06761	1.75486	0.425204	1.68694	0.231585	3.21974	0.371402	Unmethylated	4.75633	2.98045	1.57553
LOC103317448	4.26107	0	0	1.42036	38.6242	21.2028	20.1809	0.00153104	4.08475	0.000117726	16.968	2.81501	Unmethylated	4.76441	3.35437	1.74604
LOC100119716	0	0	0	0	1.17043	7.06761	7.89689	0.0717737	4.85169	0.0166885	28.8738	1.14403	Unmethylated	4.76924	#DIV/0!	#DIV/0!
LOC100119759	2.55664	0	6.16619	2.90761	5.85214	0.883451	1.75486	0.979648	-0.0826241	0.957693	0.944338	0.00892989	Unmethylated	4.77247	1.64137	0.714902
LOC100123862	0.852215	0	1.0277	0.626638	0	0	2.6323	1	0.4842	0.871064	1.39881	NA	Unmethylated	4.77247	7.616	2.92903
LOC100115471	10.2266	0	0	3.40886	12.8747	8.83451	7.89689	0.504065	1.48472	0.305205	2.79863	0.297513	Unmethylated	4.78861	1.40475	0.490317
LOC100120431	7.66993	0	1.0277	2.89921	7.02257	6.18415	8.77432	0.518484	1.28098	0.319094	2.43004	0.285265	Unmethylated	4.80475	1.65726	0.7288
LOC100170120	2.55664	2.42084	0	1.65916	37.4537	6.18415	10.5292	0.026937	3.42684	0.00445741	10.7543	1.56965	Unmethylated	4.81282	2.90076	1.53643
LOC103316689	2.55664	0	2.0554	1.53735	3.51129	2.65035	7.01946	0.497524	1.46792	0.29937	2.76622	0.303186	Unmethylated	4.82089	3.13585	1.64886
LOC100679885	1.70443	0	2.0554	1.25328	3.51129	3.5338	2.6323	0.584398	1.3161	0.386217	2.48993	0.233291	Unmethylated	4.82412	3.84921	1.94456
LOC103317629	0.852215	8.47293	3.0831	4.13608	1.17043	3.5338	7.01946	0.989168	-0.0296138	0.979993	0.979682	0.00473014	Unmethylated	4.83219	1.1683	0.224413
LOC100120532	1.70443	0	0	0.568143	2.34086	3.5338	8.77432	0.227354	2.97903	0.0894964	7.88455	0.643298	Unmethylated	4.8451	8.52795	3.0922
CYP9AG3	2.55664	0	4.11079	2.22248	5.85214	1.7669	0.877432	0.923308	0.297464	0.852521	1.22898	0.0346532	Unmethylated	4.8564	2.18513	1.12772
SPH125	1.70443	0	0	0.568143	12.8747	7.06761	3.50973	0.0798374	3.61846	0.0193391	12.2819	1.09779	Unmethylated	4.86447	8.56204	3.09795
LOC100118663	0	6.05209	0	2.01736	2.34086	0.883451	2.6323	0.989376	-0.00746411	0.980646	0.99484	0.00463862	Unmethylated	4.8806	2.4193	1.27459
LOC100119589	1.70443	2.42084	1.0277	1.71765	4.68172	0.883451	0.877432	0.924654	0.288675	0.854179	1.22152	0.0340209	Unmethylated	4.89191	2.84802	1.50996
LOC100121014	1.70443	4.84167	7.19389	4.58	4.68172	1.7669	2.6323	0.769703	-0.607036	0.610215	0.656544	0.113677	Unmethylated	4.89997	1.06986	0.0974272
LOC103316850	0	0	0	0	0	0.883451	0	1	0.886897	0.845292	1.8492	NA	Unmethylated	4.97583	#DIV/0!	#DIV/0!
LOC100118931	4.26107	0	3.0831	2.44806	1.17043	4.41725	3.50973	0.91725	0.29051	0.841758	1.22307	0.0375121	Unmethylated	4.99681	2.04113	1.02937
LOC103316708	3.40886	1.21042	0	1.53976	2.34086	1.7669	8.77432	0.554291	1.44965	0.354854	2.73142	0.256262	Methylated	4.99681	3.24519	1.6983
Or117	2.55664	3.63125	0	2.06263	2.34086	0.883451	2.6323	0.981437	-0.0755239	0.962936	0.948997	0.00813747	Unmethylated	5.00004	2.42411	1.27745
LOC100118897	5.9655	0	1.0277	2.33107	80.7596	15.0187	22.8132	0.00352906	3.99172	0.000323179	15.9084	2.45234	Unmethylated	5.03556	2.16019	1.11116
LOC100119663	2.55664	9.68335	0	4.08	2.34086	0	2.6323	0.671955	-1.29539	0.48467	0.407425	0.17266	Unmethylated	5.04039	1.23539	0.304968
LOC103316753	5.11329	0	2.0554	2.38956	17.5564	4.41725	11.4066	0.189984	2.14748	0.0681057	4.43054	0.721283	Unmethylated	5.04039	2.10934	1.07679
LOC103317710	3.40886	0	5.13849	2.84912	16.386	4.41725	7.01946	0.338927	1.65901	0.160963	3.15799	0.469894	Unmethylated	5.06137	1.77647	0.829012
LOC100116183	3.40886	0	9.24929	4.21938	3.51129	7.06761	12.2841	0.675838	0.848585	0.488814	1.80073	0.170158	Unmethylated	5.06783	1.20108	0.264335
Syt1	6.81772	2.42084	0	3.07952	11.7043	15.9021	15.7938	0.122564	2.19114	0.0355408	4.56667	0.911636	Unmethylated	5.08396	1.6509	0.723249
LOC100679132	2.55664	0	6.16619	2.90761	0	0.883451	3.50973	0.771755	-0.967039	0.613482	0.511555	0.112521	Unmethylated	5.11948	1.76072	0.816163
Pgam5	2.55664	0	0	0.852215	4.68172	1.7669	1.75486	1	1.57715	0.417357	2.98379	NA	Unmethylated	5.12431	6.01294	2.58807
LOC103315288	1.70443	0	5.13849	2.28097	7.02257	3.5338	14.0389	0.326487	1.82873	0.150979	3.55225	0.486134	Methylated	5.12431	2.24655	1.16771
LOC100115635	2.55664	0	0	0.852215	4.68172	0.883451	0	1	1.04074	0.6887	2.05729	NA	Unmethylated	5.13239	6.02241	2.59034
LOC100115421	0.852215	8.47293	0	3.10838	1.17043	3.5338	5.26459	0.962727	0.147626	0.926822	1.10774	0.016497	Unmethylated	5.13722	1.6527	0.724826
LOC103316077	0.852215	0	0	0.284072	2.34086	2.65035	0	1	2.17981	0.40694	4.53092	NA	Unmethylated	5.15175	18.1354	4.18074
LOC100678677	6.81772	0	5.13849	3.9854	0	5.3007	3.50973	0.888088	-0.436585	0.788958	0.738881	0.0515441	Methylated	5.15982	1.29468	0.372595
LOC100123548	4.26107	0	0	1.42036	0	1.7669	0.877432	1	-0.695783	0.792621	0.617374	NA	Methylated	5.16466	3.63617	1.86242
LOC100118990	5.9655	3.63125	0	3.19892	0	4.41725	6.14203	0.963708	0.147456	0.928519	1.10761	0.0160545	Methylated	5.16789	1.61551	0.691992
LOC100122796	1.70443	0	0	0.568143	11.7043	5.3007	2.6323	0.134502	3.36943	0.0407603	10.3347	0.871271	Unmethylated	5.17596	9.11031	3.1875
Trnad-guc	0.852215	0	0	0.284072	11.7043	7.95106	0.877432	0.0895725	4.21812	0.0226847	18.6115	1.04783	Unmethylated	5.17596	18.2206	4.1875
LOC103315338	2.55664	0	5.13849	2.56505	4.68172	2.65035	2.6323	0.900234	0.339464	0.81084	1.26529	0.0456444	Unmethylated	5.1808	2.01977	1.01419
LOC103315908	2.55664	0	0	0.852215	2.34086	14.1352	1.75486	0.286753	2.74066	0.12454	6.68375	0.542492	Methylated	5.19694	6.09816	2.60837
LOC100114807	0.852215	2.42084	0	1.09102	38.6242	20.3194	12.2841	0.000538031	4.51641	3.2e-05	22.8862	3.26919	Unmethylated	5.19694	4.76339	2.25199
LOC100680008	0	0	0	0	3.51129	5.3007	4.38716	0.0827932	4.55525	0.0204775	23.5108	1.08201	Unmethylated	5.21308	#DIV/0!	#DIV/0!
LOC100116998	1.70443	0	1.0277	0.910709	22.2382	16.7856	20.1809	0.000274999	4.3216	1.41e-05	19.9955	3.56067	Unmethylated	5.22761	5.74016	2.52109
Or135	2.55664	0	3.0831	1.87991	1.17043	2.65035	2.6323	0.953495	0.178839	0.908278	1.13197	0.0206815	Unmethylated	5.23245	2.78335	1.47682
LOC100680365	1.70443	0	0	0.568143	2.34086	1.7669	5.26459	1	2.34576	0.225938	5.08328	NA	Unmethylated	5.25988	9.25802	3.2107
LOC100118106	2.55664	0	0	0.852215	5.85214	4.41725	4.38716	0.308323	2.40014	0.138287	5.27853	0.510994	Unmethylated	5.28732	6.20421	2.63325
LOC103317389	0.852215	0	8.22159	3.0246	0	1.7669	3.50973	0.830019	-0.758231	0.697321	0.591221	0.0809122	Unmethylated	5.30831	1.75504	0.811507
LOC100115131	0.852215	4.84167	0	1.89796	4.68172	6.18415	7.01946	0.402568	1.7204	0.212064	3.29527	0.39516	Unmethylated	5.37125	2.83001	1.50081
LOC103316771	5.11329	0	0	1.70443	3.51129	9.71796	5.26459	0.452368	1.78908	0.255593	3.45595	0.344508	Unmethylated	5.37932	3.15608	1.65813
LOC100121946	2.55664	2.42084	6.16619	3.71456	1.17043	6.18415	6.14203	0.893202	0.298619	0.798118	1.22997	0.0490504	Unmethylated	5.40353	1.45469	0.540712
LOC100680402	1.70443	1.21042	4.11079	2.34188	0	3.5338	0	1	-0.959747	0.634335	0.514147	NA	Unmethylated	5.4116	2.31079	1.20839
LOC100120471	1.70443	7.26251	5.13849	4.70181	2.34086	7.06761	4.38716	0.994455	0.00951917	0.990498	1.00662	0.00241476	Unmethylated	5.43904	1.1568	0.210135
LOC100115568	6.81772	2.42084	5.13849	4.79235	10.5339	10.6014	6.14203	0.513898	0.893515	0.314832	1.8577	0.289123	Unmethylated	5.43904	1.13494	0.182618
LOC103317276	2.55664	6.05209	0	2.86958	1.17043	1.7669	2.6323	0.841098	-0.594099	0.713861	0.662458	0.0751534	Unmethylated	5.44387	1.8971	0.923795
LOC100118397	4.26107	0	0	1.42036	23.4086	8.83451	9.65175	0.0657174	3.18009	0.0147852	9.06363	1.18232	Unmethylated	5.44388	3.83275	1.93838
LOC100117906	0.852215	0	0	0.284072	1.17043	4.41725	0.877432	1	2.56972	0.25	5.93695	NA	Unmethylated	5.4471	19.1751	4.26116
LOC100121908	0	0	3.0831	1.0277	0	0.883451	0.877432	1	-0.774398	0.794297	0.584632	NA	Unmethylated	5.46324	5.316	2.41034
LOC100113835	0.852215	0	0	0.284072	8.193	8.83451	4.38716	0.0405473	4.28551	0.00759461	19.5015	1.39204	Unmethylated	5.46324	19.2319	4.26543
LOC100122297	2.55664	2.42084	0	1.65916	4.68172	3.5338	16.6712	0.214637	2.3247	0.082281	5.00962	0.668296	Unmethylated	5.47132	3.29765	1.72144
LOC100679265	6.81772	6.05209	0	4.28994	38.6242	18.5525	17.5486	0.0388133	2.52546	0.00717625	5.75757	1.41102	Unmethylated	5.47132	1.27539	0.350933
LOC100679417	1.70443	0	2.0554	1.25328	3.51129	0	3.50973	1	0.859877	0.661609	1.81488	NA	Unmethylated	5.48745	4.37849	2.13043
LOC100123423	0.852215	10.8938	0	3.91533	2.34086	5.3007	6.14203	0.924996	0.275248	0.854764	1.2102	0.0338601	Unmethylated	5.4923	1.40277	0.488277
LOC100114313	3.40886	1.21042	0	1.53976	3.51129	7.06761	6.14203	0.371634	1.81474	0.185099	3.51796	0.429884	Methylated	5.50683	3.57642	1.83852
LOC100679634	5.9655	4.84167	3.0831	4.63009	58.5214	31.8042	16.6712	0.00175194	2.92805	0.000139282	7.61079	2.75648	Unmethylated	5.52297	1.19284	0.254403
LOC100679544	3.40886	0	0	1.13629	7.02257	7.06761	2.6323	0.354154	2.19491	0.172321	4.57861	0.450808	Unmethylated	5.54394	4.879	2.28659
LOC103315731	2.55664	0	2.0554	1.53735	0	2.65035	2.6323	1	0.19186	0.91744	1.14224	NA	Unmethylated	5.57138	3.62402	1.85759
LOC100122982	0.852215	0	0	0.284072	0	1.7669	4.38716	1	2.50545	0.32312	5.67827	NA	Unmethylated	5.59075	19.6808	4.29872
LOC100115268	0.852215	0	0	0.284072	0	0.883451	0	1	-0.0748753	1	0.949424	NA	Unmethylated	5.59882	19.7092	4.3008
LOC103317364	2.55664	0	9.24929	3.93531	2.34086	1.7669	1.75486	0.6917	-1.02612	0.507149	0.491029	0.160082	Unmethylated	5.60689	1.42476	0.510724
LOC100680237	1.70443	3.63125	0	1.77856	1.17043	7.06761	3.50973	0.636994	1.18193	0.444518	2.26881	0.195865	Unmethylated	5.60689	3.15249	1.65649
LOC100114621	3.40886	0	7.19389	3.53425	5.85214	7.95106	5.26459	0.675041	0.827956	0.487957	1.77517	0.17067	Unmethylated	5.61173	1.58781	0.667041
Or101	0	6.05209	0	2.01736	9.36343	7.06761	5.26459	0.410477	1.91117	0.219584	3.76115	0.386711	Unmethylated	5.61657	2.78411	1.47722
LOC103317079	2.55664	2.42084	9.24929	4.74226	7.02257	6.18415	4.38716	0.878372	0.300138	0.772488	1.23126	0.0563214	Unmethylated	5.63917	1.18913	0.249909
Mir184	2.55664	1.21042	0	1.25569	9.36343	0.883451	5.26459	0.397856	1.99173	0.207383	3.97713	0.400274	Unmethylated	5.64885	4.49861	2.16948
LOC100120108	0.852215	0	2.0554	0.969204	4.68172	7.95106	0	0.471976	2.09316	0.274058	4.2668	0.32608	Unmethylated	5.64885	5.82834	2.54308
LOC100123933	10.2266	3.63125	1.0277	4.96184	49.158	42.4056	26.323	0.00224041	2.93901	0.000189154	7.66886	2.64967	Unmethylated	5.71179	1.15114	0.203068
LOC103316765	2.55664	0	0	0.852215	5.85214	1.7669	4.38716	0.424791	2.12076	0.231071	4.34924	0.371824	Unmethylated	5.72309	6.71555	2.7475
LOC100679414	4.26107	0	0	1.42036	1.17043	2.65035	1.75486	1	0.341518	0.86469	1.26709	NA	Unmethylated	5.73116	4.03501	2.01257
LOC100679778	5.9655	0	0	1.9885	7.02257	7.06761	4.38716	0.509861	1.56366	0.310931	2.95603	0.292548	Unmethylated	5.73923	2.88621	1.52918
LOC103318062	2.55664	6.05209	3.0831	3.89728	5.85214	4.41725	5.26459	0.815838	0.430387	0.676007	1.3476	0.0883962	Unmethylated	5.7473	1.4747	0.560418
LOC100114793	4.26107	0	1.0277	1.76292	18.7269	15.0187	14.9163	0.0172528	3.09335	0.00243825	8.53474	1.76314	Unmethylated	5.75053	3.26193	1.70572
LOC100121080	0	0	3.0831	1.0277	0	9.71796	7.89689	0.411511	2.52529	0.22051	5.75689	0.385619	Unmethylated	5.75861	5.6034	2.4863
LOC100677957	1.70443	9.68335	3.0831	4.82362	5.85214	3.5338	0.877432	0.829494	-0.493199	0.69648	0.710448	0.0811868	Unmethylated	5.76344	1.19484	0.256813
LOC100123256	0	0	0	0	9.36343	6.18415	5.26459	0.0210103	5.20348	0.00318583	36.8472	1.67757	Unmethylated	5.77474	#DIV/0!	#DIV/0!
LOC103315502	5.9655	0	2.0554	2.67363	7.02257	0	3.50973	0.918912	0.345078	0.845591	1.27022	0.036726	Unmethylated	5.79088	2.16592	1.11498
LOC103315458	0.852215	3.63125	1.0277	1.83706	1.17043	2.65035	2.6323	0.922791	0.286808	0.851541	1.21994	0.0348968	Unmethylated	5.81509	3.16544	1.6624
LOC103316241	5.9655	4.84167	4.11079	4.97266	5.85214	12.3683	3.50973	0.740039	0.542288	0.571829	1.45628	0.130745	Methylated	5.81832	1.17006	0.226587
LOC103315954	0.852215	0	0	0.284072	4.68172	0.883451	2.6323	1	2.88836	0.169849	7.40429	NA	Unmethylated	5.83123	20.5273	4.35947
LOC103316133	2.55664	0	4.11079	2.22248	4.68172	1.7669	0	0.980132	-0.0954043	0.959491	0.93601	0.00871555	Unmethylated	5.83446	2.6252	1.39243
LOC100122247	2.55664	1.21042	5.13849	2.96852	4.68172	6.18415	8.77432	0.48759	1.13622	0.289454	2.19804	0.311945	Unmethylated	5.8393	1.96707	0.976052
LOC103316200	1.70443	0	0	0.568143	1.17043	2.65035	2.6323	1	1.82486	0.385957	3.54273	NA	Unmethylated	5.8393	10.2779	3.36147
LOC103317212	0	4.84167	5.13849	3.32672	2.34086	0.883451	4.38716	0.902577	-0.365659	0.815005	0.776114	0.0445159	Unmethylated	5.84736	1.7577	0.813685
LOC100121970	0.852215	0	0	0.284072	4.68172	8.83451	2.6323	0.104694	3.88331	0.0283581	14.7568	0.980076	Unmethylated	5.86674	20.6523	4.36823
LOC100679939	5.9655	3.63125	1.0277	3.54149	1.17043	2.65035	1.75486	0.687282	-0.925572	0.501607	0.526472	0.162865	Unmethylated	5.89418	1.66432	0.734937
LOC100115498	1.70443	0	1.0277	0.910709	2.34086	0.883451	1.75486	1	0.794437	0.676806	1.7344	NA	Unmethylated	5.89579	6.47384	2.69462
LOC103316324	0	0	0	0	2.34086	2.65035	1.75486	1	3.5829	0.116436	11.9829	NA	Unmethylated	5.89579	#DIV/0!	#DIV/0!
LOC103316374	0.852215	0	0	0.284072	0	0.883451	4.38716	1	2.28221	0.389112	4.86421	NA	Unmethylated	5.91515	20.8228	4.38009
LOC100680405	6.81772	0	5.13849	3.9854	8.193	7.06761	4.38716	0.732696	0.676689	0.562448	1.59847	0.135076	Methylated	5.92645	1.48704	0.572442
LOC100120452	5.11329	0	0	1.70443	0	4.41725	2.6323	0.918791	0.440863	0.844641	1.35742	0.0367833	Methylated	5.93129	3.47993	1.79906
LOC103318025	2.55664	6.05209	0	2.86958	32.772	14.1352	10.5292	0.0468365	2.76871	0.00919921	6.815	1.32942	Unmethylated	5.9442	2.07145	1.05064
LOC100124184	5.11329	6.05209	2.0554	4.40693	5.85214	1.7669	4.38716	0.943925	-0.151947	0.89113	0.900035	0.0250626	Unmethylated	5.95873	1.35213	0.435233
LOC100120219	2.55664	0	0	0.852215	2.34086	10.6014	10.5292	0.146484	3.08672	0.0465829	8.49562	0.834209	Unmethylated	5.9668	7.00152	2.80767
LOC100123257	0	9.68335	2.0554	3.91291	2.34086	7.06761	5.26459	0.89178	0.370154	0.79478	1.29249	0.0497424	Unmethylated	6.00392	1.53439	0.617661
LOC100120158	1.70443	0	0	0.568143	8.193	7.95106	6.14203	0.0692272	3.54585	0.0159626	11.679	1.15972	Unmethylated	6.00715	10.5733	3.40235
LOC100122571	0	0	8.22159	2.74053	0	2.65035	0	1	-1.61059	0.584778	0.327465	NA	Unmethylated	6.01844	2.19609	1.13494
LOC100678008	0.852215	0	5.13849	1.9969	0	4.41725	3.50973	0.908246	0.4177	0.824546	1.3358	0.0417964	Unmethylated	6.01844	3.01389	1.59163
LOC100120061	1.70443	8.47293	3.0831	4.42015	3.51129	1.7669	3.50973	0.789341	-0.571493	0.639182	0.67292	0.102736	Unmethylated	6.05073	1.3689	0.453014
LOC100120733	5.11329	1.21042	8.22159	4.84843	0	2.65035	0.877432	0.384598	-2.00112	0.196051	0.249807	0.414993	Unmethylated	6.06203	1.25031	0.322282
Y-x1c	1.70443	0	6.16619	2.62354	3.51129	3.5338	1.75486	0.961215	0.142904	0.924167	1.10413	0.0171794	Unmethylated	6.06203	2.31063	1.20829
LOC100679013	0.852215	0	0	0.284072	0	0.883451	1.75486	1	1.28974	0.646296	2.44483	NA	Unmethylated	6.0701	21.3682	4.41739
LOC100119735	0	7.26251	0	2.42084	3.51129	7.95106	4.38716	0.669774	1.1834	0.482338	2.27111	0.174072	Methylated	6.0717	2.5081	1.3266
LOC100120521	5.9655	0	2.0554	2.67363	9.36343	3.5338	14.9163	0.336204	1.73816	0.158294	3.33609	0.473397	Unmethylated	6.08624	2.27639	1.18675
LOC100117690	3.40886	2.42084	0	1.94323	18.7269	11.4849	7.01946	0.0744922	2.64421	0.0175365	6.25155	1.12789	Unmethylated	6.11044	3.14447	1.65282
LOC103317863	5.9655	1.21042	3.0831	3.41967	5.85214	7.95106	0.877432	0.832934	0.48317	0.701142	1.39781	0.0793896	Unmethylated	6.11528	1.78827	0.838561
LOC100114854	5.11329	2.42084	0	2.51138	7.02257	7.06761	11.4066	0.311507	1.72962	0.140523	3.3164	0.506532	Unmethylated	6.11851	2.43632	1.2847
LOC100117572	2.55664	3.63125	6.16619	4.11803	4.68172	3.5338	2.6323	0.928114	-0.193557	0.860603	0.874447	0.0323988	Unmethylated	6.12982	1.48853	0.57389
LOC103317949	1.70443	0	0	0.568143	5.85214	1.7669	0.877432	1	2.1879	0.293343	4.55642	NA	Unmethylated	6.14595	10.8176	3.43531
LOC100123515	4.26107	0	0	1.42036	7.02257	8.83451	16.6712	0.12609	2.83341	0.0370086	7.12757	0.899321	Unmethylated	6.15079	4.33045	2.11452
LOC100678165	0	2.42084	0	0.806945	21.0677	13.2518	9.65175	0.00666804	4.36034	0.000727867	20.5397	2.176	Unmethylated	6.17016	7.64632	2.93476
LOC100122225	0	0	7.19389	2.39796	1.17043	3.5338	4.38716	0.922791	0.349192	0.851693	1.27385	0.0348968	Unmethylated	6.18307	2.57847	1.36651
LOC103316682	0	7.26251	5.13849	4.13367	0	7.06761	1.75486	0.892206	-0.454065	0.795504	0.729983	0.049535	Unmethylated	6.21051	1.50242	0.587289
LOC103317997	0	0	0	0	2.34086	4.41725	1.75486	1	3.92196	0.0750847	15.1575	NA	Unmethylated	6.21374	#DIV/0!	#DIV/0!
LOC100121308	2.55664	0	3.0831	1.87991	12.8747	5.3007	2.6323	0.345972	1.82634	0.166491	3.54637	0.460959	Unmethylated	6.267	3.33366	1.73711
LOC103315471	3.40886	0	0	1.13629	5.85214	2.65035	0.877432	0.665344	1.37204	0.477248	2.58837	0.176954	Methylated	6.27023	5.51817	2.46419
LOC103316425	0	0	0	0	2.34086	7.95106	7.01946	0.0482385	4.9517	0.00957128	30.9464	1.31661	Unmethylated	6.27183	#DIV/0!	#DIV/0!
LOC100679859	0	0	0	0	2.34086	1.7669	3.50973	1	3.76037	0.0928652	13.5514	NA	Unmethylated	6.27829	#DIV/0!	#DIV/0!
LOC100120950	3.40886	3.63125	0	2.3467	4.68172	6.18415	5.26459	0.543346	1.20084	0.344721	2.29874	0.264923	Unmethylated	6.28314	2.67743	1.42085
LOC100123418	4.26107	3.63125	3.0831	3.65847	7.02257	6.18415	3.50973	0.730615	0.592258	0.559536	1.5076	0.136311	Unmethylated	6.29444	1.72051	0.782836
LOC100116938	5.11329	0	0	1.70443	2.34086	7.06761	7.89689	0.491448	1.69884	0.293245	3.2464	0.308523	Unmethylated	6.29767	3.69488	1.88553
Mmp1	5.11329	0	0	1.70443	3.51129	3.5338	2.6323	0.781595	0.859148	0.627087	1.81397	0.107019	Unmethylated	6.31057	3.70245	1.88848
LOC100114841	4.26107	3.63125	1.0277	2.97334	1.17043	17.669	8.77432	0.359898	1.63826	0.177098	3.1129	0.443821	Unmethylated	6.31864	2.1251	1.08753
LOC103317662	0.852215	1.21042	3.0831	1.71524	64.3736	16.7856	22.8132	0.000187441	4.34264	8.97e-06	20.2892	3.72714	Unmethylated	6.33478	3.69323	1.88488
LOC100119457	1.70443	2.42084	4.11079	2.74535	8.193	7.95106	5.26459	0.365031	1.3839	0.180858	2.60973	0.43767	Unmethylated	6.34609	2.31157	1.20888
Or158	0.852215	3.63125	5.13849	3.20732	3.51129	3.5338	4.38716	0.905387	0.27394	0.820725	1.20911	0.0431659	Unmethylated	6.35092	1.98013	0.985597
LOC100119234	1.70443	1.21042	8.22159	3.71215	7.02257	9.71796	8.77432	0.453062	1.19753	0.256359	2.29347	0.343842	Unmethylated	6.35092	1.71085	0.774713
LOC100118310	2.55664	0	0	0.852215	4.68172	3.5338	3.50973	0.417115	2.08691	0.225118	4.24837	0.379744	Unmethylated	6.38643	7.49392	2.90572
LOC100677992	2.55664	0	0	0.852215	10.5339	14.1352	2.6323	0.108627	3.28881	0.029813	9.77306	0.964063	Unmethylated	6.38643	7.49392	2.90572
LOC100678208	0.852215	2.42084	8.22159	3.83155	0	4.41725	0	0.670445	-1.34513	0.482951	0.393618	0.173637	Unmethylated	6.41386	1.67396	0.743266
LOC100679036	4.26107	6.05209	0	3.43772	2.34086	3.5338	4.38716	0.995919	0.0112194	0.993517	1.00781	0.00177611	Unmethylated	6.43001	1.87043	0.903368
LOC100120023	0.852215	0	0	0.284072	7.02257	5.3007	3.50973	0.0986985	3.84608	0.0260761	14.3809	1.00569	Unmethylated	6.44615	22.692	4.50411
LOC100678337	2.55664	0	0	0.852215	0	5.3007	0	1	1.02315	0.741782	2.03236	NA	Unmethylated	6.45744	7.57724	2.92167
LOC100123598	4.26107	0	1.0277	1.76292	35.1129	30.9208	14.0389	0.00134813	3.80509	0.000100537	13.978	2.87027	Unmethylated	6.46228	3.66566	1.87407
LOC100121483	5.11329	0	9.24929	4.78753	5.85214	10.6014	4.38716	0.804034	0.522353	0.65889	1.4363	0.0947256	Unmethylated	6.46551	1.35049	0.433485
LOC100121322	5.9655	4.84167	0	3.60239	7.02257	9.71796	9.65175	0.444962	1.28371	0.248496	2.43464	0.351677	Unmethylated	6.46551	1.79478	0.84381
LOC100120126	3.40886	6.05209	0	3.15365	7.02257	2.65035	9.65175	0.609641	1.04668	0.415965	2.06576	0.214926	Unmethylated	6.4865	2.05682	1.04042
LOC100679751	2.55664	0	3.0831	1.87991	9.36343	4.41725	7.89689	0.275572	1.88989	0.117821	3.70607	0.559764	Unmethylated	6.48973	3.45214	1.78749
LOC100121163	0.852215	2.42084	0	1.09102	9.36343	3.5338	8.77432	0.140425	2.78479	0.0435708	6.89135	0.852556	Unmethylated	6.54944	6.00306	2.5857
LOC100114177	5.11329	2.42084	0	2.51138	4.68172	3.5338	0.877432	0.93798	0.235966	0.879496	1.1777	0.0278066	Unmethylated	6.59463	2.6259	1.39281
LOC100679428	1.70443	0	0	0.568143	0	0.883451	0	1	-0.760616	0.82519	0.590244	NA	Unmethylated	6.61723	11.6471	3.5419
LOC100119399	4.26107	0	0	1.42036	5.85214	3.5338	1.75486	0.651264	1.30725	0.461207	2.47469	0.186243	Unmethylated	6.64628	4.67929	2.22629
LOC103315317	1.70443	0	0	0.568143	2.34086	0.883451	2.6323	1	1.67404	0.442143	3.19108	NA	Unmethylated	6.64951	11.7039	3.54892
LOC100122442	5.11329	7.26251	2.0554	4.8104	12.8747	5.3007	5.26459	0.667539	0.692443	0.480148	1.61602	0.175523	Unmethylated	6.66564	1.38567	0.470588
LOC100678072	2.55664	0	10.277	4.27788	1.17043	0.883451	2.6323	0.577201	-1.4496	0.37829	0.366124	0.238673	Methylated	6.67371	1.56005	0.641594
LOC103317232	3.40886	0	0	1.13629	1.17043	2.65035	0.877432	1	0.408891	0.849124	1.32766	NA	Unmethylated	6.68986	5.88747	2.55765
LOC100678015	2.55664	0	0	0.852215	5.85214	7.95106	4.38716	0.208427	2.70856	0.07855	6.53669	0.681045	Unmethylated	6.69309	7.85375	2.97338
LOC103316185	1.70443	6.05209	1.0277	2.92807	1.17043	1.7669	3.50973	0.884305	-0.396626	0.782395	0.759633	0.0533978	Unmethylated	6.69792	2.28748	1.19376
LOC103317501	2.55664	2.42084	0	1.65916	0	5.3007	5.26459	0.713049	1.10187	0.53531	2.14632	0.146881	Unmethylated	6.69792	4.03693	2.01326
LOC100124156	2.55664	8.47293	0	3.67652	4.68172	3.5338	5.26459	0.901763	0.317384	0.813347	1.24607	0.0449075	Unmethylated	6.74634	1.83498	0.875763
LOC100114347	5.11329	0	3.0831	2.73213	15.2156	7.06761	4.38716	0.347543	1.64034	0.167574	3.11739	0.458991	Unmethylated	6.76571	2.47635	1.30822
LOC103316605	0	0	1.0277	0.342566	2.34086	2.65035	0	1	2.17966	0.429273	4.53047	NA	Unmethylated	6.77862	19.7878	4.30654
LOC100121318	2.55664	7.26251	2.0554	3.95818	4.68172	3.5338	0.877432	0.871949	-0.38308	0.762256	0.766799	0.0595091	Unmethylated	6.8206	1.72316	0.785059
LOC100121233	0	0	4.11079	1.37026	2.34086	0.883451	1.75486	1	0.266614	0.900437	1.20298	NA	Unmethylated	6.82866	4.98346	2.31715
LOC100118516	3.40886	1.21042	0	1.53976	0	0.883451	2.6323	1	-0.384752	0.857914	0.765911	NA	Unmethylated	6.83673	4.44013	2.1506
LOC103316885	10.2266	2.42084	0	4.21581	7.02257	2.65035	4.38716	0.965659	0.11548	0.932856	1.08334	0.0151762	Unmethylated	6.83673	1.62169	0.697499
LOC100119708	5.11329	0	0	1.70443	16.386	10.6014	3.50973	0.227717	2.48871	0.0897274	5.61275	0.642604	Unmethylated	6.88998	4.0424	2.01521
LOC100679692	0.852215	1.21042	1.0277	1.03011	3.51129	4.41725	0.877432	0.542509	1.5177	0.343732	2.86334	0.265593	Unmethylated	6.91258	6.71053	2.74643
LOC100119379	5.9655	1.21042	0	2.39197	8.193	7.95106	7.01946	0.380248	1.63546	0.192218	3.10687	0.419933	Unmethylated	6.91258	2.88991	1.53102
LOC100115217	1.70443	0	9.24929	3.65124	14.0451	6.18415	7.01946	0.490713	1.29766	0.292493	2.4583	0.309172	Methylated	6.95777	1.90559	0.930239
LOC100121717	2.55664	0	7.19389	3.25018	11.7043	9.71796	7.89689	0.336275	1.56503	0.158472	2.95883	0.473305	Unmethylated	6.96101	2.14173	1.09878
LOC100677928	3.40886	4.84167	1.0277	3.09274	3.51129	0	10.5292	0.822269	0.610301	0.685489	1.52658	0.0849862	Unmethylated	6.97391	2.25493	1.17308
LOC100115677	5.11329	1.21042	0	2.1079	21.0677	6.18415	1.75486	0.307711	2.13922	0.137923	4.40524	0.511857	Unmethylated	7.03363	3.33679	1.73846
LOC100117829	5.11329	0	0	1.70443	29.2607	17.669	21.0584	0.00892734	3.60831	0.00106676	12.1958	2.04928	Unmethylated	7.05299	4.13804	2.04895
LOC100114548	5.11329	0	0	1.70443	1.17043	13.2518	10.5292	0.357371	2.228	0.174647	4.68484	0.44688	Unmethylated	7.053	4.13804	2.04895
LOC100117374	4.26107	8.47293	0	4.24467	10.5339	19.4359	9.65175	0.27972	1.66287	0.120508	3.16645	0.553277	Unmethylated	7.08044	1.66808	0.738187
LOC100118455	1.70443	0	0	0.568143	1.17043	1.7669	2.6323	1	1.61587	0.458568	3.06496	NA	Unmethylated	7.08204	12.4652	3.63984
LOC103317167	3.40886	2.42084	2.0554	2.62836	7.02257	8.83451	14.0389	0.147474	1.91519	0.0469832	3.77162	0.831284	Unmethylated	7.12239	2.70982	1.4382
LOC100120392	2.55664	0	0	0.852215	4.68172	12.3683	7.89689	0.106177	3.16099	0.0289442	8.94446	0.973971	Methylated	7.12239	8.35751	3.06307
LOC100119443	4.26107	0	0	1.42036	4.68172	7.06761	6.14203	0.383677	1.98715	0.195189	3.96452	0.416034	Unmethylated	7.14983	5.03382	2.33165
LOC100118120	0.852215	0	0	0.284072	7.02257	7.06761	1.75486	0.117044	3.84782	0.03332	14.3983	0.931651	Unmethylated	7.15628	25.1918	4.65488
LOC100117675	5.11329	0	0	1.70443	4.68172	6.18415	4.38716	0.543819	1.50802	0.345167	2.84419	0.264545	Unmethylated	7.1692	4.20622	2.07252
LOC103317420	3.40886	1.21042	3.0831	2.56746	7.02257	0.883451	3.50973	0.828176	0.521074	0.694558	1.43502	0.0818772	Unmethylated	7.18534	2.79862	1.48472
LOC100680299	5.11329	0	7.19389	4.10239	4.68172	0.883451	1.75486	0.761547	-0.796614	0.598968	0.575699	0.118304	Unmethylated	7.19664	1.75425	0.810857
Org-1	2.55664	0	2.0554	1.53735	2.34086	7.06761	0.877432	0.674124	1.12142	0.486773	2.17561	0.17126	Unmethylated	7.19664	4.6812	2.22688
LOC100122116	0	3.63125	1.0277	1.55298	12.8747	4.41725	5.26459	0.22642	2.34962	0.0888978	5.0969	0.645086	Unmethylated	7.21277	4.64446	2.21551
LOC100121958	0	0	0	0	1.17043	5.3007	3.50973	1	4.1583	0.0563346	17.8555	NA	Unmethylated	7.24505	#DIV/0!	#DIV/0!
LOC103317485	0	4.84167	3.0831	2.64159	9.36343	13.2518	12.2841	0.14105	2.2059	0.0440509	4.61363	0.850627	Unmethylated	7.25312	2.74574	1.4572
Or111	2.55664	0	2.0554	1.53735	7.02257	0	3.50973	0.7123	1.13908	0.534431	2.2024	0.147337	Unmethylated	7.25635	4.72005	2.2388
LOC100679920	2.55664	0	0	0.852215	7.02257	5.3007	7.01946	0.179364	2.79084	0.0624621	6.9203	0.746265	Unmethylated	7.28864	8.55258	3.09636
LOC103316987	0	0	0	0	3.51129	1.7669	0.877432	1	3.43974	0.148235	10.8509	NA	Unmethylated	7.2967	#DIV/0!	#DIV/0!
LOC100119912	4.26107	0	4.11079	2.79062	19.8973	10.6014	3.50973	0.235571	1.97127	0.0946277	3.92113	0.627879	Unmethylated	7.29994	2.61588	1.3873
CYP6BD2	2.55664	0	0	0.852215	4.68172	5.3007	9.65175	0.182514	2.82179	0.064195	7.07039	0.738703	Unmethylated	7.30477	8.57151	3.09955
nAChRa9	2.55664	0	3.0831	1.87991	18.7269	15.0187	20.1809	0.0055587	3.19322	0.00057563	9.14648	2.25503	Unmethylated	7.32898	3.89857	1.96295
LOC100116326	0.852215	0	0	0.284072	12.8747	0.883451	4.38716	0.122194	4.03412	0.0353556	16.3829	0.912952	Unmethylated	7.34028	25.8396	4.69151
LOC100680156	0.852215	0	0	0.284072	1.17043	5.3007	0.877432	1	2.75513	0.211732	6.75113	NA	Unmethylated	7.34189	25.8452	4.69182
LOC100123447	0.852215	12.1042	1.0277	4.66136	8.193	4.41725	12.2841	0.664632	0.873747	0.476388	1.83242	0.177419	Unmethylated	7.34836	1.57644	0.656669
LOC100122468	5.9655	0	3.0831	3.0162	9.36343	7.95106	7.89689	0.390763	1.42272	0.201653	2.6809	0.408086	Methylated	7.35319	2.4379	1.28564
LOC100122001	2.55664	0	1.0277	1.19478	3.51129	7.06761	6.14203	0.276815	2.14733	0.118538	4.43006	0.55781	Unmethylated	7.37255	6.17063	2.62542
LOC100678675	1.70443	0	0	0.568143	14.0451	8.83451	7.89689	0.0217923	3.99623	0.00335054	15.9582	1.6617	Unmethylated	7.37417	12.9794	3.69815
LOC100119139	0.852215	0	6.16619	2.33947	0	2.65035	0.877432	1	-0.964135	0.646453	0.512586	NA	Unmethylated	7.38869	3.15828	1.65914
LOC103315393	3.40886	0	0	1.13629	1.17043	2.65035	3.50973	1	1.04556	0.592303	2.06417	NA	Unmethylated	7.39193	6.50534	2.70162
LOC100119444	2.55664	4.84167	0	2.46611	3.51129	1.7669	4.38716	0.885426	0.403223	0.784071	1.32246	0.0528478	Unmethylated	7.39194	2.99741	1.58372
LOC100120923	1.70443	0	0	0.568143	0	3.5338	0.877432	1	1.31557	0.629542	2.489	NA	Unmethylated	7.39676	13.0192	3.70257
LOC103316768	2.55664	3.63125	0	2.06263	9.36343	0.883451	2.6323	0.690133	1.04463	0.505184	2.06284	0.161067	Unmethylated	7.39677	3.58608	1.84241
LOC100117208	2.55664	3.63125	1.0277	2.4052	4.68172	5.3007	2.6323	0.690133	0.814936	0.504937	1.75922	0.161067	Unmethylated	7.40161	3.07734	1.62168
LOC103317920	0.852215	0	0	0.284072	7.02257	2.65035	1.75486	0.217176	3.36592	0.08356	10.3096	0.663188	Unmethylated	7.40161	26.0554	4.70351
LOC100118672	1.70443	0	0	0.568143	1.17043	2.65035	3.50973	1	2.00623	0.328349	4.01732	NA	Unmethylated	7.4129	13.0476	3.70571
LOC100121342	4.26107	3.63125	5.13849	4.34361	10.5339	4.41725	6.14203	0.664592	0.67457	0.476231	1.59612	0.177445	Unmethylated	7.42581	1.7096	0.773655
LOC103315451	1.70443	6.05209	3.0831	3.61321	5.85214	9.71796	5.26459	0.538622	0.982557	0.339415	1.97596	0.268716	Unmethylated	7.46939	2.06725	1.04771
nAChRa3	1.70443	2.42084	6.16619	3.43049	1.17043	10.6014	3.50973	0.787303	0.593551	0.636185	1.50896	0.103858	Unmethylated	7.50006	2.1863	1.12849
LOC100117805	1.70443	0	6.16619	2.62354	18.7269	1.7669	1.75486	0.537021	1.46873	0.337662	2.76778	0.270008	Unmethylated	7.52427	2.86798	1.52004
Or262	3.40886	0	7.19389	3.53425	4.68172	3.5338	6.14203	0.858744	0.419572	0.741861	1.33753	0.0661362	Unmethylated	7.57592	2.14357	1.10002
LOC100118876	2.55664	0	3.0831	1.87991	2.34086	7.06761	3.50973	0.598713	1.16943	0.402361	2.24922	0.222781	Unmethylated	7.59206	4.03852	2.01383
LOC103318031	4.26107	0	0	1.42036	9.36343	13.2518	6.14203	0.164996	2.65411	0.0551154	6.29456	0.782527	Unmethylated	7.61788	5.36335	2.42313
LOC100678999	1.70443	1.21042	0	0.971616	10.5339	7.95106	7.01946	0.0629884	3.09347	0.0139156	8.53544	1.20074	Unmethylated	7.65661	7.88029	2.97825
LOC100679672	0.852215	0	1.0277	0.626638	2.34086	8.83451	2.6323	0.223973	2.82534	0.0873649	7.08779	0.649805	Unmethylated	7.77121	12.4014	3.63243
LOC100119265	6.81772	0	2.0554	2.95771	8.193	5.3007	8.77432	0.490713	1.27044	0.292522	2.41235	0.309172	Unmethylated	7.77927	2.63017	1.39516
LOC100113854	0.852215	0	0	0.284072	8.193	7.95106	1.75486	0.0921112	4.02328	0.0235617	16.2602	1.03569	Unmethylated	7.83254	27.5724	4.78515
LOC100122004	2.55664	3.63125	0	2.06263	16.386	16.7856	10.5292	0.0305762	2.83761	0.00529589	7.14837	1.51462	Unmethylated	7.83576	3.79891	1.92559
LOC100123201	0.852215	0	6.16619	2.33947	5.85214	2.65035	2.6323	0.813661	0.645481	0.672654	1.56426	0.0895565	Unmethylated	7.85514	3.35766	1.74746
LOC100113915	0	0	4.11079	1.37026	22.2382	13.2518	10.5292	0.0312488	3.48545	0.00545338	11.2002	1.50517	Unmethylated	7.87288	5.74552	2.52244
LOC100677937	0	0	3.0831	1.0277	0	0	3.50973	1	0.202827	0.950097	1.15095	NA	Unmethylated	7.93099	7.71723	2.94808
LOC103315794	2.55664	0	8.22159	3.59274	15.2156	9.71796	9.65175	0.292063	1.66014	0.128003	3.16046	0.534523	Unmethylated	7.97134	2.21873	1.14974
LOC100117717	1.70443	0	0	0.568143	10.5339	14.1352	10.5292	0.00948211	4.19075	0.0011587	18.2617	2.0231	Unmethylated	7.99232	14.0674	3.81429
CCE-A9	0.852215	0	0	0.284072	0	2.65035	0.877432	1	1.70569	0.535947	3.26185	NA	Unmethylated	8.03266	28.2769	4.82155
LOC100120005	2.55664	7.26251	2.0554	3.95818	11.7043	14.1352	15.7938	0.114579	1.85503	0.0323212	3.61759	0.940896	Methylated	8.05204	2.03428	1.02452
LOC103315462	5.9655	0	0	1.9885	14.0451	17.669	19.3035	0.0585029	3.00062	0.0125721	8.00345	1.23282	Unmethylated	8.05204	4.0493	2.01767
LOC100123610	1.70443	0	1.0277	0.910709	2.34086	3.5338	5.26459	0.400213	1.96365	0.209539	3.90048	0.397709	Unmethylated	8.07141	8.86277	3.14776
LOC100123250	0.852215	0	10.277	3.70973	2.34086	14.1352	3.50973	0.737984	0.850101	0.569453	1.80263	0.131953	Unmethylated	8.07624	2.17704	1.12237
LOC100118458	0.852215	0	0	0.284072	0	0	0.877432	1	-0.0748753	1	0.949424	NA	Unmethylated	8.15856	28.7201	4.84399
LOC100678819	1.70443	0	2.0554	1.25328	45.6467	36.2215	27.2004	6.38e-07	4.77365	1.16e-08	27.3534	6.1955	Unmethylated	8.24733	6.58062	2.71822
LOC100117363	2.55664	0	3.0831	1.87991	3.51129	3.5338	3.50973	0.714619	0.86664	0.537271	1.82341	0.145926	Unmethylated	8.29414	4.41198	2.14143
LOC100123209	3.40886	6.05209	1.0277	3.49622	1.17043	5.3007	1.75486	0.902553	-0.315791	0.814529	0.803411	0.0445271	Unmethylated	8.29898	2.3737	1.24714
LOC100115688	4.26107	0	6.16619	3.47576	15.2156	7.06761	4.38716	0.456679	1.31503	0.260854	2.48807	0.340389	Unmethylated	8.34255	2.40021	1.26316
LOC100121952	0.852215	0	2.0554	0.969204	0	0.883451	4.38716	1	0.862364	0.694619	1.81802	NA	Unmethylated	8.35223	8.61762	3.10729
LOC100117837	2.55664	1.21042	0	1.25569	9.36343	7.95106	12.2841	0.061755	2.92151	0.0135109	7.57638	1.20933	Unmethylated	8.37644	6.6708	2.73786
LOC100118006	3.40886	7.26251	0	3.55712	18.7269	19.4359	11.4066	0.096349	2.24543	0.0252502	4.74178	1.01615	Unmethylated	8.40387	2.36255	1.24034
LOC100123501	5.11329	0	7.19389	4.10239	11.7043	18.5525	5.26459	0.352632	1.50252	0.171002	2.83337	0.452678	Unmethylated	8.41195	2.0505	1.03597
Or93	1.70443	0	0	0.568143	18.7269	12.3683	3.50973	0.026699	4.17415	0.00441028	18.0528	1.57351	Unmethylated	8.44745	14.8685	3.89419
LOC100123099	4.26107	0	1.0277	1.76292	8.193	1.7669	4.38716	0.557262	1.3619	0.357817	2.57023	0.253941	Unmethylated	8.47812	4.80912	2.26577
LOC100680409	7.66993	6.05209	0	4.57401	35.1129	19.4359	10.5292	0.102106	2.23021	0.0273216	4.69203	0.990949	Unmethylated	8.49911	1.85813	0.893852
LOC100118487	1.70443	4.84167	0	2.18203	11.7043	13.2518	11.4066	0.0812604	2.52939	0.0198459	5.77329	1.09012	Unmethylated	8.50717	3.89873	1.96301
LOC103317992	0.852215	0	2.0554	0.969204	21.0677	14.1352	16.6712	0.00117821	4.10739	8.43e-05	17.2365	2.92878	Unmethylated	8.52171	8.79249	3.13627
LOC103317809	0.852215	2.42084	1.0277	1.43358	0	0.883451	3.50973	1	0.0910012	0.961542	1.06511	NA	Unmethylated	8.53138	5.95109	2.57315
LOC100678793	6.81772	0	0	2.27257	3.51129	2.65035	3.50973	0.89206	0.45607	0.795202	1.3718	0.0496059	Methylated	8.55882	3.76613	1.91308
LOC100680292	0.852215	0	4.11079	1.65434	0	6.18415	2.6323	0.804724	0.838174	0.660252	1.78779	0.0943532	Unmethylated	8.59432	5.19503	2.37713
Or261	0.852215	1.21042	0	0.687544	7.02257	9.71796	4.38716	0.0755999	3.38031	0.017927	10.413	1.12148	Unmethylated	8.60723	12.5188	3.64602
LOC100122903	2.55664	2.42084	0	1.65916	8.193	8.83451	7.01946	0.166995	2.26589	0.0560914	4.8095	0.777297	Unmethylated	8.60724	5.18771	2.3751
LOC100121312	7.66993	0	3.0831	3.58434	15.2156	10.6014	7.01946	0.334897	1.55304	0.15729	2.93436	0.475089	Unmethylated	8.62661	2.40675	1.26708
LOC103316005	0	6.05209	0	2.01736	2.34086	2.65035	3.50973	0.877131	0.545609	0.771001	1.45964	0.0569357	Methylated	8.65888	4.29217	2.10171
LOC100119662	5.9655	0	4.11079	3.35877	11.7043	12.3683	13.1615	0.182999	1.83419	0.0644576	3.5657	0.737552	Unmethylated	8.72667	2.59818	1.3775
LOC103317716	3.40886	1.21042	3.0831	2.56746	5.85214	11.4849	4.38716	0.356601	1.47253	0.17396	2.77508	0.447817	Unmethylated	8.76218	3.41278	1.77095
LOC100121199	1.70443	12.1042	0	4.60287	3.51129	15.0187	2.6323	0.800081	0.650823	0.652153	1.57006	0.096866	Unmethylated	8.77993	1.90749	0.931675
Trnap-ugg	0.852215	3.63125	2.0554	2.17962	2.34086	6.18415	0	0.896588	0.411979	0.803309	1.33051	0.047407	Unmethylated	8.78316	4.02967	2.01066
LOC100114872	1.70443	1.21042	0	0.971616	7.02257	7.06761	0	0.424336	2.24928	0.230778	4.75446	0.372291	Unmethylated	8.82997	9.08792	3.18395
LOC100117786	2.55664	0	0	0.852215	10.5339	5.3007	3.50973	0.202152	2.78875	0.0749283	6.91029	0.694322	Unmethylated	8.84771	10.382	3.37602
LOC100121812	1.70443	12.1042	0	4.60287	4.68172	0.883451	7.01946	0.96992	-0.110317	0.940975	0.926384	0.0132639	Unmethylated	8.91066	1.93589	0.952998
LOC100119648	1.70443	9.68335	1.0277	4.13849	2.34086	5.3007	5.26459	0.965659	0.104701	0.932468	1.07527	0.0151762	Unmethylated	8.91389	2.1539	1.10695
LOC100680499	2.55664	0	11.3047	4.62044	2.34086	0.883451	3.50973	0.686998	-1.04872	0.50118	0.483397	0.163044	Unmethylated	8.93326	1.93342	0.951156
LOC103316537	6.81772	0	2.0554	2.95771	14.0451	11.4849	8.77432	0.219704	1.88272	0.0851267	3.6877	0.658163	Methylated	8.99458	3.04107	1.60458
LOC100119885	1.70443	0	4.11079	1.93841	2.34086	2.65035	0.877432	0.995462	-0.0120231	0.992281	0.991701	0.00197527	Unmethylated	9.03331	4.66017	2.22038
LOC100679286	5.9655	0	1.0277	2.33107	127.577	40.6387	31.5876	5.31e-05	4.73122	1.99e-06	26.5608	4.27522	Unmethylated	9.13339	3.91811	1.97016
LOC100116956	0	0	2.0554	0.685132	2.34086	4.41725	0.877432	1	1.89811	0.36482	3.72725	NA	Unmethylated	9.20116	13.4298	3.74736
LOC100123898	1.70443	0	12.3324	4.67894	3.51129	4.41725	1.75486	0.842455	-0.542363	0.715551	0.686645	0.0744535	Unmethylated	9.20601	1.96754	0.976396
LOC100120921	1.70443	2.42084	3.0831	2.40279	12.8747	8.83451	4.38716	0.206708	1.8559	0.0773956	3.61977	0.684643	Unmethylated	9.33029	3.88311	1.95721
LOC100119312	0.852215	0	2.0554	0.969204	2.34086	7.06761	4.38716	0.314323	2.22459	0.142708	4.67377	0.502624	Unmethylated	9.38516	9.68337	3.27551
LOC100122361	0	0	0	0	0	1.7669	2.6323	1	2.97849	0.31168	7.88162	NA	Unmethylated	9.39484	#DIV/0!	#DIV/0!
LOC100120727	5.11329	0	6.16619	3.75983	55.0102	20.3194	25.4455	0.00447014	3.10889	0.000432033	8.62719	2.34968	Unmethylated	9.43359	2.50905	1.32714
LOC103317950	3.40886	0	0	1.13629	3.51129	7.06761	3.50973	0.430896	1.96046	0.236385	3.89186	0.365627	Unmethylated	9.43842	8.30637	3.05422
Cyb561d1-like	0.852215	12.1042	1.0277	4.66136	2.34086	4.41725	1.75486	0.78685	-0.678222	0.635591	0.624935	0.104108	Unmethylated	9.44972	2.02724	1.01952
LOC100116335	0	3.63125	4.11079	2.58068	3.51129	5.3007	9.65175	0.519509	1.29964	0.320711	2.46167	0.284407	Unmethylated	9.44972	3.66171	1.87252
LOC103316024	5.11329	2.42084	2.0554	3.19651	1.17043	0	0.877432	0.380411	-2.29111	0.192374	0.204318	0.419747	Unmethylated	9.47717	2.96485	1.56796
LOC100678814	0.852215	0	0	0.284072	2.34086	2.65035	2.6323	1	2.80014	0.170366	6.96507	NA	Unmethylated	9.49007	33.4073	5.06209
LOC100119289	1.70443	1.21042	8.22159	3.71215	0	3.5338	2.6323	0.760589	-0.820112	0.597847	0.566398	0.11885	Unmethylated	9.58529	2.58214	1.36857
LOC103315321	1.70443	0	0	0.568143	1.17043	5.3007	7.89689	0.251255	2.9598	0.103395	7.78018	0.599885	Unmethylated	9.60304	16.9025	4.07916
LOC100119467	2.55664	0	0	0.852215	1.17043	1.7669	1.75486	1	0.807017	0.709955	1.74959	NA	Unmethylated	9.64501	11.3176	3.50049
LOC100118834	0.852215	1.21042	8.22159	3.42807	8.193	10.6014	7.89689	0.406782	1.38126	0.216361	2.60496	0.390638	Unmethylated	9.7031	2.83048	1.50105
LOC100118376	0	2.42084	7.19389	3.20491	1.17043	7.06761	10.5292	0.678245	0.991026	0.492299	1.9876	0.168613	Unmethylated	9.87257	3.08045	1.62314
LOC100120851	5.9655	0	1.0277	2.33107	23.4086	7.95106	7.01946	0.159993	2.37404	0.0526901	5.1839	0.795898	Unmethylated	9.88388	4.24006	2.08409
LOC100679073	5.11329	3.63125	2.0554	3.59998	15.2156	16.7856	11.4066	0.0709916	1.98864	0.0164692	3.96863	1.14879	Unmethylated	9.90808	2.75226	1.46062
LOC100116405	4.26107	1.21042	8.22159	4.56436	173.223	64.4919	39.4844	7.29e-06	4.31423	1.83e-07	19.8935	5.13737	Unmethylated	9.94037	2.17782	1.12289
LOC100680025	4.26107	1.21042	0	1.82383	2.34086	3.5338	0	0.984821	0.0709298	0.970646	1.05039	0.00664253	Unmethylated	9.95974	5.46089	2.44914
LOC100120939	0	3.63125	3.0831	2.23812	3.51129	6.18415	7.89689	0.469564	1.44618	0.271964	2.72486	0.328305	Unmethylated	9.96779	4.45365	2.15499
CYP4AB4	0	6.05209	0	2.01736	4.68172	9.71796	4.38716	0.49367	1.70458	0.295382	3.25934	0.306563	Unmethylated	9.98072	4.94741	2.30667
LOC100121019	3.40886	2.42084	0	1.94323	3.51129	7.06761	3.50973	0.556139	1.26317	0.356827	2.40022	0.254817	Unmethylated	10.0082	5.15026	2.36465
LOC100120673	1.70443	0	1.0277	0.910709	2.34086	7.06761	6.14203	0.239613	2.44195	0.0967989	5.43376	0.620489	Unmethylated	10.0324	11.016	3.46153
LOC100678900	0	7.26251	0	2.42084	7.02257	15.9021	16.6712	0.202071	2.52515	0.0748202	5.75633	0.694496	Unmethylated	10.0566	4.15417	2.05456
CYP9P5	5.11329	0	1.0277	2.047	1.17043	1.7669	3.50973	0.982871	0.036545	0.966351	1.02565	0.00750326	Unmethylated	10.1889	4.97749	2.31542
LOC100123092	0.852215	4.84167	1.0277	2.24053	9.36343	4.41725	7.01946	0.33729	1.68222	0.159555	3.20922	0.471996	Unmethylated	10.2276	4.56484	2.19056
TWDL1	1.70443	0	0	0.568143	0	0.883451	6.14203	1	1.97697	0.440145	3.93665	NA	Unmethylated	10.2438	18.0303	4.17235
GstS2	0.852215	0	0	0.284072	2.34086	0	7.01946	1	3.09791	0.202207	8.56176	NA	Unmethylated	10.2438	36.0606	5.17235
LOC103316640	0.852215	1.21042	5.13849	2.40038	5.85214	7.95106	2.6323	0.542309	1.1941	0.343492	2.28801	0.265753	Unmethylated	10.2567	4.27296	2.09524
LOC100121303	5.9655	0	4.11079	3.35877	0	6.18415	9.65175	0.821818	0.643362	0.68462	1.56196	0.0852243	Unmethylated	10.3277	3.07485	1.62052
LOC100680145	2.55664	0	2.0554	1.53735	4.68172	10.6014	13.1615	0.10892	2.56806	0.0299865	5.93011	0.962894	Methylated	10.4003	6.76512	2.75812
LOC100678006	5.9655	3.63125	0	3.19892	2.34086	10.6014	4.38716	0.705564	0.84934	0.525015	1.80168	0.151464	Unmethylated	10.4278	3.25978	1.70478
LOC100114817	0	0	5.13849	1.71283	1.17043	1.7669	3.50973	0.931432	0.338172	0.865948	1.26415	0.030849	Unmethylated	10.5682	6.17001	2.62527
LOC100679146	2.55664	0	0	0.852215	2.34086	11.4849	11.4066	0.128153	3.18951	0.0379928	9.12304	0.892271	Unmethylated	10.6392	12.4842	3.64203
LOC100119771	0	3.63125	7.19389	3.60838	5.85214	5.3007	4.38716	0.818108	0.538362	0.679341	1.45232	0.0871895	Unmethylated	10.6683	2.95652	1.5639
LOC103317637	1.70443	0	0	0.568143	7.02257	4.41725	4.38716	0.177152	3.0633	0.0610756	8.35882	0.751655	Unmethylated	10.6844	18.8058	4.23311
LOC100123984	5.9655	0	4.11079	3.35877	23.4086	12.3683	12.2841	0.0952968	2.19303	0.0248368	4.57264	1.02092	Unmethylated	10.6925	3.18345	1.67059
LOC100677905	2.55664	0	5.13849	2.56505	10.5339	5.3007	0.877432	0.646524	1.08286	0.455852	2.11824	0.189415	Unmethylated	10.7102	4.17545	2.06193
LOC100679777	5.9655	0	2.0554	2.67363	18.7269	7.95106	4.38716	0.282379	1.88452	0.121989	3.69229	0.549168	Unmethylated	10.7183	4.00889	2.0032
LOC100117392	1.70443	4.84167	2.0554	2.86717	5.85214	0.883451	5.26459	0.833528	0.493371	0.702325	1.40773	0.0790799	Unmethylated	10.7425	3.74673	1.90563
LOC103316332	3.40886	0	0	1.13629	10.5339	5.3007	7.89689	0.178329	2.68271	0.0616636	6.42062	0.748779	Unmethylated	10.7603	9.46966	3.24331
LOC103316672	9.37436	0	0	3.12479	7.02257	2.65035	11.4066	0.66829	1.12805	0.480947	2.18562	0.175035	Unmethylated	10.8232	3.46366	1.7923
LOC100117876	8.52215	0	4.11079	4.21098	56.1806	22.9697	36.8522	0.0031095	3.1318	0.000279951	8.76529	2.50731	Unmethylated	10.8313	2.57215	1.36297
LOC100680298	0.852215	0	0	0.284072	3.51129	10.6014	4.38716	0.0737986	4.08459	0.0173375	16.9661	1.13195	Unmethylated	10.8555	38.2139	5.25603
LOC103315652	0.852215	0	6.16619	2.33947	2.34086	1.7669	2.6323	0.983723	-0.0657178	0.968234	0.95547	0.00712715	Unmethylated	10.8797	4.65049	2.21738
LOC100678348	6.81772	0	2.0554	2.95771	9.36343	10.6014	10.5292	0.280813	1.71956	0.121255	3.29336	0.551583	Unmethylated	10.9426	3.69971	1.88741
LOC103317823	2.55664	0	0	0.852215	0	1.7669	0.877432	1	0.0253558	0.977809	1.01773	NA	Unmethylated	10.983	12.8876	3.68791
LOC100121504	1.70443	6.05209	5.13849	4.29834	7.02257	1.7669	2.6323	0.934185	-0.18472	0.871803	0.87982	0.0295669	Unmethylated	11.0104	2.56155	1.35702
LOC100116909	0.852215	0	7.19389	2.68203	1.17043	4.41725	5.26459	0.882742	0.441234	0.778966	1.35776	0.0541661	Unmethylated	11.0427	4.11729	2.04169
LOC100121798	1.70443	3.63125	3.0831	2.80626	3.51129	7.95106	4.38716	0.595136	0.945026	0.397398	1.92522	0.225384	Unmethylated	11.0508	3.9379	1.97743
LOC100123390	3.40886	4.84167	0	2.75018	1.17043	3.5338	1.75486	0.91409	-0.328992	0.835061	0.796092	0.039011	Unmethylated	11.0992	4.03581	2.01286
LOC100119110	5.11329	0	8.22159	4.44496	3.51129	15.9021	8.77432	0.562689	1.06912	0.362824	2.09815	0.249731	Unmethylated	11.1282	2.50356	1.32398
LOC100119970	1.70443	0	9.24929	3.65124	1.17043	9.71796	1.75486	0.943887	0.213935	0.890821	1.15985	0.0250799	Unmethylated	11.1734	3.06018	1.61362
LOC100117267	4.26107	1.21042	8.22159	4.56436	33.9424	21.2028	10.5292	0.0535727	2.23552	0.0110333	4.70932	1.27106	Unmethylated	11.2025	2.45434	1.29533
LOC103316308	1.70443	2.42084	0	1.37509	2.34086	6.18415	0.877432	0.659935	1.20793	0.471109	2.31007	0.180499	Unmethylated	11.2073	8.15025	3.02684
LOC100123399	0.852215	0	0	0.284072	0	4.41725	11.4066	0.209705	3.86251	0.0793078	14.5456	0.678392	Unmethylated	11.2219	39.5036	5.30391
LOC100678493	5.9655	1.21042	5.13849	4.1048	5.85214	13.2518	12.2841	0.336532	1.32754	0.158839	2.50974	0.472973	Unmethylated	11.2622	2.74366	1.4561
LOC100116201	3.40886	6.05209	0	3.15365	57.351	40.6387	19.3035	0.000710799	3.65873	4.53e-05	12.6296	3.14825	Unmethylated	11.2945	3.5814	1.84052
Or133	9.37436	3.63125	1.0277	4.67777	10.5339	7.06761	11.4066	0.504829	1.01676	0.306144	2.02337	0.296855	Unmethylated	11.3025	2.41622	1.27275
LOC100119059	2.55664	0	1.0277	1.19478	11.7043	15.0187	4.38716	0.0668941	3.02157	0.0151468	8.12052	1.17461	Unmethylated	11.3025	9.45993	3.24183
LOC100115962	5.11329	0	7.19389	4.10239	14.0451	0.883451	7.89689	0.708629	0.860746	0.52798	1.81598	0.149581	Unmethylated	11.3187	2.75904	1.46417
Mrjpl4	6.81772	0	4.11079	3.64284	9.36343	11.4849	8.77432	0.375951	1.3927	0.188856	2.62569	0.424869	Unmethylated	11.4672	3.14786	1.65437
LOC100115887	5.9655	0	7.19389	4.38646	2.34086	5.3007	1.75486	0.844639	-0.497896	0.719069	0.708139	0.0733289	Unmethylated	11.4898	2.61937	1.38922
CYP6AQ5	2.55664	3.63125	0	2.06263	7.02257	3.5338	9.65175	0.359227	1.72183	0.176177	3.29855	0.444632	Unmethylated	11.5027	5.57669	2.47941
LOC100113968	0.852215	0	3.0831	1.31177	4.68172	4.41725	3.50973	0.455702	1.65667	0.259811	3.15289	0.341319	Unmethylated	11.5866	8.8328	3.14287
LOC103316233	0.852215	0	5.13849	1.9969	2.34086	5.3007	5.26459	0.644052	1.10796	0.452989	2.1554	0.191079	Methylated	11.6269	5.82249	2.54164
LOC103317995	3.40886	0	1.0277	1.47885	3.51129	9.71796	3.50973	0.377827	1.84912	0.19041	3.6028	0.422707	Unmethylated	11.6447	7.87415	2.97712
LOC100120197	0	0	3.0831	1.0277	0	2.65035	0.877432	1	0.216461	0.935562	1.16188	NA	Unmethylated	11.6818	11.367	3.50678
LOC100123846	1.70443	3.63125	0	1.77856	3.51129	2.65035	7.01946	0.551849	1.34098	0.352529	2.53323	0.25818	Unmethylated	11.7932	6.63075	2.72917
LOC100678225	7.66993	0	0	2.55664	10.5339	13.2518	9.65175	0.300066	2.05988	0.132728	4.16951	0.522783	Unmethylated	11.8061	4.61781	2.20721
LOC103315927	4.26107	2.42084	0	2.2273	11.7043	7.06761	3.50973	0.362511	1.70149	0.179189	3.25236	0.440679	Unmethylated	11.9966	5.38613	2.42925
LOC100678496	4.26107	0	0	1.42036	8.193	11.4849	9.65175	0.145953	2.68057	0.0463168	6.41111	0.835786	Unmethylated	12.0934	8.51432	3.08989
Cpap3-a2	3.40886	0	7.19389	3.53425	0	3.5338	1.75486	0.746324	-0.983412	0.579516	0.505782	0.127073	Unmethylated	12.0934	3.42177	1.77474
LOC100117346	0.852215	0	4.11079	1.65434	1.17043	6.18415	2.6323	0.713049	1.01194	0.535392	2.01661	0.146881	Unmethylated	12.1111	7.32084	2.87201
LOC100294644	5.11329	0	9.24929	4.78753	7.02257	3.5338	4.38716	0.989168	0.0304214	0.980139	1.02131	0.00473014	Methylated	12.166	2.54119	1.3455
LOC100121081	2.55664	0	2.0554	1.53735	17.5564	13.2518	14.0389	0.0104225	3.19721	0.00130684	9.17181	1.98203	Unmethylated	12.2015	7.93674	2.98855
LOC100115698	5.11329	0	8.22159	4.44496	15.2156	18.5525	22.8132	0.0948223	2.05713	0.0246765	4.16158	1.02309	Unmethylated	12.2047	2.74575	1.4572
LOC100118480	0.852215	6.05209	3.0831	3.32913	11.7043	4.41725	7.01946	0.454061	1.24447	0.257752	2.36932	0.342886	Unmethylated	12.208	3.66701	1.87461
LOC100117865	4.26107	0	6.16619	3.47576	2.34086	1.7669	9.65175	0.883028	0.390884	0.780327	1.3112	0.0540254	Unmethylated	12.2161	3.51465	1.81338
LOC100115204	8.52215	6.05209	0	4.85808	9.36343	6.18415	10.5292	0.651813	0.828399	0.461848	1.77571	0.185877	Unmethylated	12.2419	2.5199	1.33337
LOC100679892	10.2266	0	0	3.40886	15.2156	14.1352	6.14203	0.414026	1.74572	0.222714	3.35363	0.382972	Unmethylated	12.4033	3.63854	1.86336
LOC100123177	4.26107	0	0	1.42036	16.386	21.2028	20.1809	0.00882346	3.6283	0.0010499	12.3659	2.05436	Unmethylated	12.421	8.74499	3.12846
LOC100116489	3.40886	0	3.0831	2.16398	0	1.7669	2.6323	1	-0.552243	0.770306	0.681959	NA	Unmethylated	12.4372	5.74734	2.52289
LOC100679498	1.70443	3.63125	2.0554	2.46369	4.68172	0	4.38716	0.918912	0.296154	0.84551	1.22787	0.036726	Unmethylated	12.4678	5.06062	2.33931
LOC100679318	2.55664	0	1.0277	1.19478	5.85214	9.71796	7.01946	0.137701	2.5685	0.0422867	5.93191	0.861063	Unmethylated	12.584	10.5325	3.39678
LOC100117833	3.40886	0	5.13849	2.84912	11.7043	7.95106	7.01946	0.320103	1.60132	0.146848	3.0342	0.49471	Unmethylated	12.605	4.42418	2.14541
LOC103315537	5.11329	0	8.22159	4.44496	3.51129	5.3007	4.38716	0.987153	-0.0281633	0.976378	0.980668	0.0056154	Unmethylated	12.6324	2.84197	1.50689
LOC100122873	4.26107	0	7.19389	3.81832	5.85214	6.18415	1.75486	0.925047	0.242171	0.855063	1.18277	0.033836	Unmethylated	12.6615	3.31599	1.72944
LOC100119112	5.11329	1.21042	5.13849	3.82073	26.9199	30.0373	31.5876	0.00060713	2.90657	3.69e-05	7.49834	3.21672	Unmethylated	12.7244	3.33037	1.73568
LOC103316342	2.55664	1.21042	5.13849	2.96852	7.02257	4.41725	9.65175	0.445581	1.23113	0.249219	2.34751	0.351073	Unmethylated	12.8874	4.34137	2.11815
LOC103315618	1.70443	0	6.16619	2.62354	11.7043	5.3007	7.01946	0.383677	1.58525	0.195096	3.0006	0.416034	Unmethylated	12.9956	4.95346	2.30844
LOC103316310	3.40886	4.84167	5.13849	4.46301	299.63	105.131	104.414	7.82e-12	5.26105	3.01e-14	38.3473	11.107	Unmethylated	13.0133	2.91582	1.5439
LOC100680166	1.70443	9.68335	0	3.79593	1.17043	7.06761	2.6323	0.991656	-0.0245912	0.985238	0.983099	0.0036388	Unmethylated	13.1312	3.45928	1.79047
LOC100120551	2.55664	0	4.11079	2.22248	11.7043	2.65035	12.2841	0.270448	1.96036	0.114928	3.89158	0.567915	Unmethylated	13.207	5.94247	2.57106
LOC100120465	4.26107	0	0	1.42036	8.193	10.6014	9.65175	0.156856	2.63699	0.0513358	6.22034	0.804499	Unmethylated	13.2361	9.31882	3.22015
LOC103318117	1.70443	0	0	0.568143	12.8747	5.3007	6.14203	0.0635491	3.66594	0.0140935	12.6928	1.19689	Unmethylated	13.2877	23.388	4.54769
LOC100678838	7.66993	6.05209	1.0277	4.91657	29.2607	46.8229	41.2393	0.000509902	2.98063	2.98e-05	7.8933	3.29251	Unmethylated	13.604	2.76698	1.46831
LOC100113644	1.70443	7.26251	0	2.98898	2.34086	8.83451	11.4066	0.504468	1.38263	0.305741	2.60744	0.297166	Unmethylated	13.872	4.64104	2.21445
LOC100123713	0.852215	1.21042	1.0277	1.03011	5.85214	2.65035	7.01946	0.22642	2.34152	0.0889378	5.06836	0.645086	Unmethylated	13.901	13.4947	3.75432
LOC103317894	5.9655	0	2.0554	2.67363	9.36343	5.3007	6.14203	0.482646	1.31109	0.283637	2.48128	0.316371	Unmethylated	14.0673	5.26148	2.39547
LOC100123764	1.70443	0	0	0.568143	3.51129	5.3007	6.14203	0.196299	2.99665	0.0714503	7.98144	0.707083	Unmethylated	14.1254	24.8623	4.63589
SP76	1.70443	8.47293	0	3.39245	4.68172	1.7669	10.5292	0.755603	0.774927	0.592322	1.7111	0.121707	Unmethylated	14.3965	4.24369	2.08532
LOC100123403	0	8.47293	5.13849	4.53714	3.51129	3.5338	2.6323	0.85622	-0.467978	0.736786	0.722977	0.0674147	Methylated	14.4062	3.17517	1.66683
LOC100679280	0	1.21042	0	0.403473	7.02257	5.3007	2.6323	0.133182	3.76231	0.040185	13.5696	0.875554	Unmethylated	14.4062	35.7055	5.15807
LOC103315517	9.37436	0	0	3.12479	28.0903	23.8532	9.65175	0.137044	2.65275	0.0418862	6.28864	0.863141	Unmethylated	14.5062	4.64231	2.21484
LOC100122326	1.70443	0	10.277	3.9938	16.386	14.1352	8.77432	0.305533	1.70206	0.136534	3.25366	0.514941	Unmethylated	14.5611	3.64593	1.86629
LOC100680063	5.9655	0	2.0554	2.67363	11.7043	15.0187	10.5292	0.137679	2.14546	0.0422002	4.42433	0.861131	Methylated	14.6902	5.49448	2.45798
LOC100114610	5.9655	0	0	1.9885	4.68172	15.0187	17.5486	0.186061	2.57115	0.0660446	5.94283	0.730344	Unmethylated	14.8097	7.44765	2.89679
LOC100123161	1.70443	0	0	0.568143	1.17043	4.41725	2.6323	1	2.16897	0.281418	4.49703	NA	Unmethylated	14.8516	26.1407	4.70822
LOC103317887	5.11329	1.21042	7.19389	4.50587	1.17043	6.18415	5.26459	0.965659	-0.0927018	0.93284	0.937765	0.0151762	Unmethylated	14.8726	3.30073	1.72278
LOC100123674	0.852215	0	6.16619	2.33947	5.85214	5.3007	7.89689	0.483058	1.43418	0.284459	2.70229	0.316001	Unmethylated	14.9081	6.37245	2.67185
LOC100122141	5.11329	2.42084	0	2.51138	24.579	15.0187	6.14203	0.0897118	2.55897	0.0227746	5.89287	1.04715	Unmethylated	14.9582	5.95616	2.57438
LOC103315613	3.40886	6.05209	1.0277	3.49622	1.17043	0.883451	0	0.365156	-2.39259	0.180956	0.19044	0.437522	Unmethylated	15.0857	4.31485	2.10931
Or17	3.40886	0	9.24929	4.21938	8.193	1.7669	4.38716	0.954078	0.153115	0.910303	1.11197	0.0204162	Unmethylated	15.1873	3.59942	1.84777
LOC103316572	5.11329	1.21042	7.19389	4.50587	33.9424	13.2518	11.4066	0.0818449	2.08097	0.0200692	4.23091	1.08701	Unmethylated	15.2035	3.37415	1.75453
LOC100115035	0.852215	0	0	0.284072	3.51129	3.5338	2.6323	1	3.14043	0.104444	8.8179	NA	Unmethylated	15.339	53.9971	5.75481
LOC100122549	8.52215	1.21042	4.11079	4.61445	10.5339	16.7856	15.7938	0.189922	1.59921	0.0680601	3.02976	0.721425	Methylated	15.36	3.32868	1.73495
LOC100678928	5.11329	0	0	1.70443	17.5564	11.4849	4.38716	0.184428	2.61723	0.0650806	6.13571	0.734174	Methylated	15.3616	9.01277	3.17197
LOC100115180	3.40886	3.63125	7.19389	4.74467	2.34086	7.95106	7.89689	0.839279	0.374107	0.711425	1.29604	0.0760937	Methylated	15.3891	3.24345	1.69753
LOC100121709	3.40886	6.05209	0	3.15365	9.36343	10.6014	13.1615	0.222774	1.83458	0.0867469	3.56667	0.652135	Unmethylated	15.5263	4.92327	2.29962
LOC100117459	0	0	0	0	5.85214	13.2518	26.323	0.000916241	6.34195	6.13e-05	81.118	3.03799	Unmethylated	15.9072	#DIV/0!	#DIV/0!
LOC100116022	4.26107	0	0	1.42036	7.02257	14.1352	19.3035	0.0675998	3.14223	0.015385	8.82885	1.17005	Unmethylated	15.933	11.2176	3.48769
LOC100121593	1.70443	0	0	0.568143	5.85214	5.3007	0.877432	0.336275	2.68978	0.15849	6.45215	0.473305	Unmethylated	16.0185	28.1946	4.81734
LOC100115564	1.70443	1.21042	7.19389	3.36958	8.193	9.71796	3.50973	0.540477	1.07699	0.341421	2.10964	0.267223	Unmethylated	16.0298	4.75722	2.25012
LOC100117218	0.852215	0	9.24929	3.36717	2.34086	0	0.877432	0.613952	-1.69789	0.42138	0.308236	0.211866	Unmethylated	16.1137	4.78555	2.25868
LOC100120802	0.852215	4.84167	0	1.89796	14.0451	1.7669	5.26459	0.386677	1.92962	0.197857	3.80955	0.412651	Unmethylated	16.28	8.57761	3.10058
LOC100120188	1.70443	0	3.0831	1.59584	12.8747	9.71796	7.89689	0.0798374	2.62201	0.0193586	6.15606	1.09779	Unmethylated	16.4963	10.337	3.36975
LOC103315649	0.852215	0	6.16619	2.33947	1.17043	4.41725	5.26459	0.822477	0.637185	0.685742	1.55529	0.084876	Unmethylated	16.6899	7.13407	2.83473
LOC100122265	7.66993	4.84167	0	4.17054	25.7494	22.0863	11.4066	0.0924933	2.22087	0.0238008	4.66174	1.03389	Unmethylated	16.8094	4.03051	2.01096
LOC100119062	6.81772	0	5.13849	3.9854	30.4312	22.9697	6.14203	0.111894	2.27013	0.0312811	4.82366	0.951193	Unmethylated	17.0692	4.28293	2.0986
LOC100116884	3.40886	0	3.0831	2.16398	8.193	1.7669	2.6323	0.713049	0.896028	0.535413	1.86094	0.146881	Unmethylated	17.8229	8.23616	3.04197
LOC100119216	6.81772	0	7.19389	4.67054	3.51129	15.0187	13.1615	0.506571	1.16119	0.307652	2.23642	0.295359	Unmethylated	17.9133	3.83539	1.93937
LOC100122913	11.0788	0	0	3.69293	7.02257	16.7856	6.14203	0.550259	1.39737	0.350688	2.63421	0.259433	Unmethylated	17.9198	4.85245	2.27871
LOC103316254	0.852215	0	13.3601	4.73743	0	4.41725	5.26459	0.873512	-0.537704	0.76584	0.688867	0.0587313	Unmethylated	17.9601	3.79111	1.92262
LOC100680253	5.9655	2.42084	5.13849	4.50828	2.34086	9.71796	5.26459	0.853338	0.357073	0.731009	1.28082	0.0688788	Unmethylated	17.9666	3.98525	1.99467
LOC103317421	0	9.68335	3.0831	4.25548	3.51129	13.2518	7.01946	0.657122	0.943845	0.467713	1.92365	0.182354	Unmethylated	17.9746	4.22388	2.07857
LOC103316282	5.11329	0	0	1.70443	4.68172	5.3007	9.65175	0.413193	1.87031	0.222043	3.65612	0.383847	Unmethylated	18.0957	10.6169	3.40828
LOC100679557	2.55664	0	0	0.852215	4.68172	3.5338	4.38716	0.382678	2.18991	0.194001	4.56278	0.417166	Unmethylated	18.1473	21.2943	4.4124
LOC100680541	1.70443	0	6.16619	2.62354	2.34086	4.41725	0.877432	0.986121	-0.0527586	0.973075	0.964091	0.00606976	Unmethylated	18.2038	6.93865	2.79466
LOC103317976	3.40886	2.42084	0	1.94323	9.36343	10.6014	12.2841	0.0947002	2.44733	0.024599	5.45406	1.02365	Unmethylated	18.7122	9.62943	3.26745
LOC100680508	6.81772	0	0	2.27257	4.68172	10.6014	7.01946	0.470429	1.65387	0.272751	3.14677	0.327506	Unmethylated	18.7316	8.24246	3.04307
LOC100121240	0.852215	2.42084	6.16619	3.14641	2.34086	18.5525	8.77432	0.334557	1.67721	0.156775	3.19809	0.47553	Unmethylated	19.0673	6.06001	2.59932
LOC100122990	1.70443	0	9.24929	3.65124	2.34086	1.7669	0	0.645164	-1.44545	0.454145	0.367178	0.19033	Methylated	19.5918	5.3658	2.42379
LOC100120859	5.11329	1.21042	1.0277	2.45047	8.193	14.1352	7.89689	0.175286	1.98756	0.0600767	3.96565	0.756254	Unmethylated	20.1438	8.22039	3.03921
LOC100114743	3.40886	10.8938	0	4.76754	7.02257	23.8532	16.6712	0.270743	1.76932	0.115155	3.40893	0.567443	Unmethylated	20.5021	4.30035	2.10445
LOC100678713	2.55664	0	6.16619	2.90761	5.85214	6.18415	6.14203	0.591689	1.03917	0.393926	2.05504	0.227907	Unmethylated	20.5102	7.05396	2.81843
Acpr	3.40886	3.63125	5.13849	4.05954	3.51129	7.95106	2.6323	0.915087	0.220893	0.836645	1.16545	0.0385375	Unmethylated	20.5731	5.06785	2.34137
LOC100114954	3.40886	9.68335	0	4.36407	29.2607	24.7366	20.1809	0.037431	2.54093	0.0068556	5.81964	1.42677	Unmethylated	20.6151	4.72383	2.23996
LOC100679891	0.852215	1.21042	11.3047	4.45577	2.34086	9.71796	13.1615	0.650104	0.928512	0.459695	1.90331	0.187017	Unmethylated	21.067	4.72802	2.24124
LOC100119863	5.9655	2.42084	4.11079	4.16571	11.7043	25.6201	13.1615	0.0684303	1.99099	0.0156829	3.97511	1.16475	Unmethylated	21.9385	5.26645	2.39683
LOC100679982	2.55664	3.63125	5.13849	3.77546	4.68172	2.65035	6.14203	0.900581	0.257113	0.811845	1.19508	0.0454772	Unmethylated	22.0015	5.82749	2.54287
LOC100188901	5.9655	0	1.0277	2.33107	11.7043	6.18415	5.26459	0.388371	1.6518	0.199513	3.14225	0.410753	Unmethylated	22.25	9.54499	3.25474
CYP4G44	0.852215	2.42084	2.0554	1.77615	1.17043	1.7669	0.877432	1	-0.455323	0.784012	0.729347	NA	Unmethylated	22.392	12.6071	3.65616
LOC100121326	4.26107	4.84167	1.0277	3.37682	3.51129	6.18415	6.14203	0.724564	0.65901	0.551402	1.579	0.139923	Unmethylated	22.3937	6.63159	2.72936
LOC100678586	1.70443	0	0	0.568143	12.8747	9.71796	10.5292	0.0132643	4.10027	0.00174388	17.1515	1.87732	Unmethylated	22.6067	39.7905	5.31435
LOC100121755	2.55664	4.84167	0	2.46611	43.3059	70.6761	65.8074	1.7e-08	4.65419	1.95e-10	25.1796	7.77051	Unmethylated	22.7907	9.24157	3.20814
LOC100117332	2.55664	4.84167	6.16619	4.5215	3.51129	1.7669	0	0.529108	-1.40368	0.329415	0.377963	0.276456	Unmethylated	22.8714	5.05836	2.33867
LOC100119661	0	4.84167	0	1.61389	5.85214	8.83451	8.77432	0.271374	2.37437	0.115527	5.1851	0.566432	Unmethylated	23.1296	14.3316	3.84113
LOC100121340	3.40886	2.42084	2.0554	2.62836	2.34086	5.3007	10.5292	0.487547	1.20929	0.289316	2.31224	0.311983	Unmethylated	23.1845	8.82088	3.14092
LOC103317451	8.52215	3.63125	0	4.05113	3.51129	4.41725	2.6323	0.934185	-0.22136	0.871882	0.857756	0.0295669	Unmethylated	23.5961	5.82455	2.54215
LOC103317418	2.55664	7.26251	3.0831	4.30075	11.7043	15.0187	6.14203	0.30237	1.37992	0.13439	2.60254	0.519462	Unmethylated	23.6025	5.488	2.45628
Eyg	5.9655	0	0	1.9885	15.2156	15.0187	26.323	0.0445764	3.14866	0.00860351	8.86833	1.3509	Unmethylated	23.6074	11.8719	3.56948
LOC100677860	4.26107	1.21042	2.0554	2.50896	7.02257	8.83451	6.14203	0.329369	1.50565	0.152976	2.83952	0.482317	Unmethylated	24.4079	9.72827	3.28218
Xrcc2	3.40886	1.21042	1.0277	1.88233	5.85214	15.0187	8.77432	0.111061	2.35264	0.0307806	5.10756	0.954438	Unmethylated	24.7662	13.1572	3.71778
LOC100678991	4.26107	0	7.19389	3.81832	91.2935	34.4546	32.465	0.000280698	3.74555	1.45e-05	13.4129	3.55176	Unmethylated	24.9082	6.52334	2.70561
CYP6CK10	3.40886	0	4.11079	2.50655	3.51129	0	1.75486	0.873438	-0.562705	0.765102	0.677031	0.0587678	Unmethylated	25.1713	10.0422	3.328
LOC100122083	0	0	9.24929	3.0831	2.34086	5.3007	2.6323	0.964397	0.15705	0.930114	1.115	0.015744	Unmethylated	26.1542	8.48308	3.08459
LOC100679002	9.37436	0	2.0554	3.80992	26.9199	21.2028	26.323	0.0324741	2.63237	0.00573442	6.20043	1.48846	Unmethylated	26.1687	6.86858	2.78001
LOC103316311	10.2266	0	4.11079	4.77912	498.603	151.954	148.286	3.96e-09	5.7312	3.9e-11	53.1206	8.40211	Unmethylated	26.4398	5.53236	2.4679
LOC100119835	8.52215	1.21042	1.0277	3.58676	9.36343	5.3007	10.5292	0.493546	1.17795	0.29526	2.26256	0.306673	Unmethylated	27.2162	7.58796	2.92371
LOC103316284	7.66993	7.26251	0	4.97748	4.68172	10.6014	14.0389	0.587527	0.980188	0.389498	1.97272	0.230972	Unmethylated	27.4373	5.51228	2.46265
LOC100119247	7.66993	0	6.16619	4.61204	16.386	32.6877	18.4261	0.0617195	2.24563	0.0134922	4.74244	1.20958	Unmethylated	28.8108	6.24686	2.64313
LOC100122545	11.0788	0	0	3.69293	8.193	7.95106	7.89689	0.660657	1.07758	0.472048	2.11049	0.180024	Unmethylated	32	8.66519	3.11523
LOC100119178	8.52215	0	0	2.84072	11.7043	8.83451	14.9163	0.320103	1.99799	0.146828	3.99443	0.49471	Unmethylated	33.3218	11.7301	3.55214
hmm867024	13.6354	0	0	4.54515	32.772	34.4546	18.4261	0.132789	2.60386	0.0400191	6.07913	0.876839	Unmethylated	34.1062	7.50387	2.90763
LOC100120941	2.55664	8.47293	1.0277	4.01909	15.2156	21.2028	14.0389	0.0818449	2.11392	0.0200738	4.32867	1.08701	Unmethylated	34.3402	8.54426	3.09496
LOC100115804	1.70443	0	6.16619	2.62354	19.8973	35.338	21.0584	0.00490128	3.25684	0.00048608	9.55888	2.30969	Unmethylated	34.8179	13.2713	3.73024
LOC100118478	8.52215	0	6.16619	4.89611	33.9424	45.9394	13.1615	0.0298657	2.61989	0.00513245	6.14702	1.52483	Unmethylated	39.6372	8.09564	3.01715
LOC100114914	4.26107	0	3.0831	2.44806	4.68172	12.3683	14.9163	0.184828	2.07767	0.0652764	4.22123	0.733232	Unmethylated	41.5771	16.9837	4.08608
LOC100119861	5.9655	6.05209	0	4.00587	17.5564	37.1049	27.2004	0.0142999	2.77123	0.00191734	6.82691	1.84467	Unmethylated	43.6269	10.8908	3.44503
LOC100119616	3.40886	0	7.19389	3.53425	4.68172	7.06761	2.6323	0.861309	0.422347	0.745825	1.34011	0.0648409	Unmethylated	43.7754	12.386	3.63064
LOC100122614	5.9655	0	0	1.9885	23.4086	14.1352	6.14203	0.131638	2.78486	0.0394398	6.8917	0.880617	Unmethylated	45.4313	22.847	4.51393
LOC100678110	12.7832	0	1.0277	4.60364	8.193	7.95106	6.14203	0.779073	0.65081	0.623589	1.57005	0.108422	Unmethylated	46.3561	10.0694	3.33191
LOC103315405	4.26107	0	3.0831	2.44806	18.7269	6.18415	11.4066	0.132878	2.2404	0.040061	4.72528	0.876547	Unmethylated	48.6576	19.876	4.31296
