# Supplementary material for: Dnmt1a is essential for gene body methylation and the regulation of the zygotic genome in a wasp
Source: PLoS Genet. 2022 May 6;18(5):e1010181. doi: 10.1371/journal.pgen.1010181 (PMC9075658; doi:10.1371/journal.pgen.1010181)
Supplement: S4 Data — (XLSX) [file pgen.1010181.s017.xlsx]

## Sheet: Sheet2
#Nv-dnmt1a target genes down-regulated in pRNAi middle blastoderm embryos with functionally relevant annotations (based on NCBI BioSystems Database)
Gene	Name	Predicted functions	Methylation Status	padj	log2FoldChange	pvalue	foldChange	log10padj
LOC100119958	TATA-box-binding protein 2	basal transcription factor	Methylated	1.24e-12	-2.39544	4.33e-15	0.190064	11.905
LOC100122581	CCAAT/enhancer-binding protein gamma-like	N/A	Methylated	4.48e-11	-2.74189	2.21e-13	0.149489	10.3483
LOC100113574	cyclin-dependent kinase 9-like	RNA Polymerase II Transcription	Methylated	2.76e-08	-2.94618	3.28e-10	0.129751	7.55948
LOC100114031	60 kDa heat shock protein, mitochondrial-like	RNA degradation	Methylated	1.61e-06	-2.11302	3.23e-08	0.231163	5.79228
LOC100120678	U6 snRNA-associated Sm-like protein LSm8	RNA degradation	Methylated	1.65e-06	-1.86163	3.35e-08	0.275165	5.78247
LOC100115692	cyclin-H	basal transcription factor, nucleotide excision repair, Holo-TFIIH complex	Methylated	2.14e-06	-1.89763	4.5e-08	0.268383	5.6687
LOC100121723	TFIIH basal transcription factor complex helicase XPD subunit	basal transcription factor, nucleotide excision repair	Methylated	4.07e-06	-1.44108	9.32e-08	0.368292	5.39033
LOC100116080	CCR4-NOT transcription complex subunit 9	RNA degradation	Methylated	2.14e-05	-1.38463	6.48e-07	0.382987	4.67059
LOC100113778	U6 snRNA-associated Sm-like protein LSm1	RNA degradation	Methylated	2.14e-05	-1.38623	6.47e-07	0.382563	4.67059
LOC100117718	gamma-tubulin complex component 2-like	N/A	Methylated	9.59e-05	-1.49231	4e-06	0.355444	4.01833
LOC100117640	general transcription and DNA repair factor IIH helicase subunit XPB	transcriptional regulation, nucleotide excision repair	Methylated	0.00054641	-1.21121	3.27e-05	0.431907	3.26248
LOC100114003	CCR4-NOT transcription complex subunit 7	RNA degradation	Methylated	0.00148625	-1.10373	0.000113565	0.465311	2.82791
LOC100116475	exosome RNA helicase MTR4	RNA degradation	Methylated	0.00211401	-1.20208	0.000175215	0.434649	2.67489
LOC100121813	exosome complex component RRP40	RNA degradation, exosome	Methylated	0.00374991	-1.17727	0.000348838	0.442189	2.42598
LOC100121863	exosome complex component CSL4	RNA degradation, exosome	Methylated	0.00542626	-1.12428	0.00055539	0.458731	2.2655
LOC103317888	probable RNA-binding protein 46	N/A	Methylated	0.0206498	-2.55787	0.00310984	0.169826	1.68508
LOC100120236	exosome complex component RRP41	RNA degradation, exosome	Methylated	0.0209767	-1.33232	0.00317123	0.397128	1.67826
LOC100117360	transcription initiation factor TFIID subunit 10-like	basal transcription factor	Methylated	0.0741569	-0.666698	0.0174504	0.629947	1.12985
LOC100114792	U6 snRNA-associated Sm-like protein LSm7	RNA degradation	Methylated	0.0798374	-0.956887	0.019384	0.515167	1.09779
LOC100120443	U6 snRNA-associated Sm-like protein LSm3	RNA degradation	Methylated	0.0980217	-1.19129	0.0258311	0.437912	1.00868
