# Supplementary material for: Dnmt1a is essential for gene body methylation and the regulation of the zygotic genome in a wasp
Source: PLoS Genet. 2022 May 6;18(5):e1010181. doi: 10.1371/journal.pgen.1010181 (PMC9075658; doi:10.1371/journal.pgen.1010181)
Supplement: S5 Data — (XLSX) [file pgen.1010181.s018.xlsx]

## Sheet: Contents
	Tab	Content
	Summary of Egg DE across time	log2 Fold change values for genes differentially expressed between control and pRNAi in the egg stage (egg DE genes)
	Egg all DE	Expression data of genes differentially expressed between RNAi and control in the egg stage
	Egg DE in Early	Expression data of egg DE genes in the early blastoderm stage
	Egg DE in mid	Expression data of egg DE genes in the middle blastoderm stage
	Egg DE in late	Expression data of egg DE genes in the late blastoderm stage

## Sheet: Summary of EggDE across time
Gene_ID	Egglog2FoldChange	Earlylog2FoldChange	midlog2FoldChange	Latelog2FoldChange
Atp5j2	-0.340461	0.327265	-0.882999	-0.134088
Bgb	-0.280874	-0.478618	-0.0925722	0.0402544
Brd8	-1.67438	-0.0868385	-0.0203629	0.572733
Cdk2	0.349512	0.636113	0.15787	-0.0912341
CPR39	-0.619028	-0.242616	1.1409	0.135419
CPR40	-0.96724	0.554174	-3.00497	1.3202
dnmt1a
EF-1a	-0.351898	-0.130334	-1.86846	0.169929
Eh1	-0.349697	1.74136	-0.436646	2.47703
Eif4g	-0.989375	1.04716	0.252768	-0.702839
Gnbp1-2	-0.400397	-0.441072	-0.398934	0.313536
Gnf1	-1.48471	1.41447	0.0503462	-0.128347
GST-mic1	-0.479157	-0.289249	0.137005	-0.0573571
GstD1	-0.608419	-0.118857	-1.07311	0.581483
GstS3	-0.572261	0.565288	-0.794645	0.756634
GstS5	-0.561763	-0.720407	-0.342121	-0.015148
GstS8	-0.368103	0.726206	0.469909	1.43072
Ighmbp2	-0.620084	0.102554	-0.170287	0.261602
kinesin-B	-1.14144	-0.177452	-0.222759	-0.125748
Ku80	-0.584312	0.419212	-0.301141	0.719197
LOC100113507	-0.464364	-0.207233	-0.696824	-0.0506939
LOC100113512	-4.00394	0.620853	-0.448783	-1.29746
LOC100113517	-0.514088	0.645975	-0.275162	1.69821
LOC100113537	-0.385687	-0.275842	-0.612387	-0.419588
LOC100113570	-0.454085	-0.381383	-0.352184	-0.188399
LOC100113601	0.409261	-0.371374	-0.769509	0.509628
LOC100113603	-0.507216	-0.10964	-0.898446	-0.576863
LOC100113629	-0.455107	-0.458025	1.721	-0.506076
LOC100113671	0.352778	0.330025	-0.478813	-1.76132
LOC100113674	-1.19029	1.73201	0.535453	-0.0108577
LOC100113675	-0.970773	-0.552713	0.0421695	3.81975
LOC100113688	0.395429	-0.117871	0.71509	0.0815596
LOC100113728	-0.493316	-0.31184	0.226101	-0.215729
LOC100113730	-1.59862	0.20633	0.431184	-0.31979
LOC100113736	-0.740502	0.0534339	-0.461407	-0.196058
LOC100113753	-0.868658	0.0940785	0.0498145	0.027392
LOC100113768	-0.526693	0.640645	-1.10373	0.216794
LOC100113824	-0.419708	0.0167374	-0.840679	0.389477
LOC100113884	0.329847	-0.0709507	0.430663	0.251939
LOC100113933	0.339458	0.127251	-1.63965	-0.344271
LOC100113956	-0.572146	-0.0827348	-0.884211	0.527631
LOC100113973	-0.832209	0.625113	0.627082	0.357461
LOC100114003	-0.375621	-0.430783	-0.240228	-0.826822
LOC100114027	-0.519881	-0.501318	0.289271	-0.401845
LOC100114076	-0.817848	0.261804	0.388499	0.192134
LOC100114107	-0.651754	-0.792491	0.314514	-0.712252
LOC100114141	-0.430452	-0.646369	-0.0883917	-0.421631
LOC100114163	-0.26196	1.61614	-0.714591	0.335896
LOC100114225	-0.416346	-0.232817	-1.77428	-0.257534
LOC100114243	-0.659545	0.270255	-0.184271	-0.442212
LOC100114244	-1.264	0.607604	0.495912	-0.159814
LOC100114253	-1.46592	0.0397773	0.574271	0.155782
LOC100114328	-0.829038	1.01465	-0.46236	0.474128
LOC100114382	-0.456021	0.768849	1.16429	0.492867
LOC100114434	0.312149	-0.0581266	-0.0906834	0.23349
LOC100114441	-0.586012	-1.3986	0.545148	0.399901
LOC100114482	-0.553695	-0.258873	0.634043	-0.676188
LOC100114497	-0.446757	0.51161	-0.539256	1.02806
LOC100114506	-0.490077	-0.00112819	0.188305	0.427131
LOC100114508	0.482449	-0.0871767	0.655618	0.324465
LOC100114518	-1.16648	-0.511169	-0.110464	0.506649
LOC100114520	-0.373916	0.0138999	0.22028	0.767448
LOC100114535	-0.834133	-0.0525374	-0.114278	-0.250088
LOC100114563	0.277788	0.8159	-0.28384	0.0985111
LOC100114569	-0.857829	0.242677	0.20163	0.925577
LOC100114572	-0.33357	0.426828	-0.543746	1.82933
LOC100114578	0.416875	0.669734	0.99275	-0.0161477
LOC100114581	-0.695462	-0.203106	-0.189844	-0.0134588
LOC100114585	-0.35172	-0.0257851	0.30292	0.028882
LOC100114599	-0.552028	-0.38414	0.280146	0.0107591
LOC100114637	0.276641	-0.187902	-0.408983	-0.337254
LOC100114668	-0.487743	-0.100994	-0.0681013	-0.590103
LOC100114689	-0.492768	0.304745	-0.223308	0.678556
LOC100114704	-0.786731	-0.245527	-0.204141	0.153761
LOC100114714	-0.846624	-0.276546	-0.767961	0.362665
LOC100114737	-1.0671	-0.100721	-0.60433	0.434776
LOC100114772	-0.365947	-0.236141	-0.228472	-0.371716
LOC100114775	-1.11152	-0.423857	-1.3175	0.763948
LOC100114831	-0.950121	-0.0230598	0.42976	-0.482762
LOC100114840	-0.599697	0.34783	0.664748	0.593
LOC100114862	-0.571475	-0.437471	1.03922	-0.978098
LOC100114907	-0.440533	0.0639366	-2.13523	0.773964
LOC100114978	-0.817332	0.541158	0.320199	0.231487
LOC100115014	0.425794	0.56032	-0.161604	-0.0704818
LOC100115015	0.40649	-0.280502	0.688344	-0.327721
LOC100115028	-0.54509	0.551882	-0.489967	0.385235
LOC100115056	-1.65296	-0.185108	-0.169669	-0.031372
LOC100115130	-0.369311	0.227391	-0.0507211	-0.949485
LOC100115144	-0.463242	-0.526387	0.17585	-0.405614
LOC100115160	-0.492514	-0.40006	0.00871082	0.0438185
LOC100115170	-0.42947	1.24466	0.0392268	1.90569
LOC100115193	-1.08683	-0.0954997	-0.773866	0.269818
LOC100115246	-0.623564	-0.0521125	-0.592508	0.796982
LOC100115265	-0.59745	0.452823	-0.228905	0.558898
LOC100115266	-0.843935	2.27659	-0.931746	-0.577193
LOC100115309	-0.367609	0.351434	-1.35528	0.0614371
LOC100115318	0.432239	-0.061866	0.036784	0.421495
LOC100115348	-1.19412	-0.240052	0.259612	-0.0282453
LOC100115351	-1.38739	0.274545	-0.859273	0.317005
LOC100115365	-0.40071	-0.230382	-1.25105	-0.249859
LOC100115406	-0.414002	-0.224774	-0.212288	-0.486609
LOC100115408	-0.387716	-0.00472215	2.76122	0.00589186
LOC100115453	-0.461468	-0.524641	-0.305926	0.571204
LOC100115461	-0.370506	-0.0224717	-0.751349	0.400687
LOC100115464	-0.770701	-0.634218	-0.188757	0.674689
LOC100115465	-0.423698	-0.390642	0.235512	-0.461478
LOC100115493	-0.545132	-0.759025	-0.0959977	-0.644949
LOC100115500	-0.969317	0.421368	0.375814	0.0831894
LOC100115504	-0.403414	0.724486	-0.36344	-0.46764
LOC100115521	-0.715272	0.783226	-0.398215	-1.10672
LOC100115522	-1.36423	1.00915	-0.00812338	0.108718
LOC100115570	-0.433879	-0.187001	0.324819	0.449966
LOC100115571	0.381987	0.126102	0.230557	0.813068
LOC100115577	-0.377977	-0.30923	-0.208274	-0.361769
LOC100115581	-2.61012	1.76107	-1.05221	-0.212446
LOC100115583	-0.460411	-0.972816	1.21884	0.347313
LOC100115679	-0.526914	0.853308	-0.0889528	1.78203
LOC100115681	-0.526679	0.516928	0.212443	-0.861321
LOC100115706	-1.66497	1.75821	-0.944521	0.444229
LOC100115713	0.294976	0.0710095	0.559275	0.493415
LOC100115715	-1.44428	-0.125293	-0.0939907	0.201884
LOC100115754	-0.612486	-0.135526	0.051932	0.672534
LOC100115757	-0.387894	-0.58299	-0.765114	0.849396
LOC100115765	-0.621489	-0.00242979	-0.564907	0.282762
LOC100115790	-0.540538	-0.385752	0.174534	-0.3678
LOC100115791	0.418611	-0.312221	0.40946	-0.326624
LOC100115823	-0.642024	-0.213478	-0.754528	0.273393
LOC100115833	-0.461725	-0.135709	-0.107462	-0.032898
LOC100115837	-0.330631	-0.290117	0.291854	0.43167
LOC100115866	-0.799029	0.512389	-0.0654899	0.603454
LOC100115880	-0.651685	-0.0252003	-0.073066	-0.0826588
LOC100115899	-0.286941	1.27077	0.389464	-0.259444
LOC100115939	-0.639415	-0.164757	1.16042	0.83692
LOC100115945	0.429798	-0.0649363	-1.76324	0.335059
LOC100115976	-0.893372	-0.0624129	-0.372862	-0.380021
LOC100115985	-0.7854	0.515868	0.296457	0.670792
LOC100115997	0.735518	0.239981	-2.22749	0.911608
LOC100116008	1.19328	-0.18943	0.905515	1.84936
LOC100116025	-0.431667	-0.497744	-0.360694	-0.458539
LOC100116029	-1.15753	-0.0139111	0.198904	0.589686
LOC100116036	0.42979	0.221035	1.01453	-2.09932
LOC100116063	0.402828	0.0678923	0.252427	0.0723916
LOC100116067	-0.773511	-0.0993882	0.536289	-0.316818
LOC100116089	-0.964496	-0.00293281	-0.183388	0.0130247
LOC100116113	-0.663156	-0.101632	-0.31434	-0.767154
LOC100116147	-0.434547	0.0591474	-0.785034	0.113489
LOC100116207	-0.888108	-0.263031	-2.08311	-0.500964
LOC100116226	1.10217	1.20865	-0.561001	0.691262
LOC100116245	-0.313423	0.0374325	0.73028	-0.519172
LOC100116254	-0.552966	-0.469101	-0.215751	-0.516183
LOC100116268	-1.03162	0.0260321	-0.696046	1.0349
LOC100116282	-0.524385	-0.512781	-0.598051	-0.0476995
LOC100116300	-0.642671	0.436399	0.204763	1.25005
LOC100116304	0.464016	0.798166	0.524327	1.14867
LOC100116323	0.527332	-0.245397	-0.492501	-0.985855
LOC100116342	-0.427973	-0.0644441	0.0214891	0.106712
LOC100116356	-0.837577	0.34888	0.418223	0.205417
LOC100116365	-1.41397	-0.653984	0.230036	0.711643
LOC100116412	-0.447972	1.15917	0.942871	2.1691
LOC100116417	0.478994	0.967006	-0.945546	-0.0759537
LOC100116453	-0.613809	0.0373503	-0.633324	-0.137452
LOC100116518	-0.340504	-0.0682237	-0.359616	1.16797
LOC100116566	-0.582319	-0.302899	0.289719	2.56517
LOC100116591	-0.510911	-0.0673602	0.652965	1.36335
LOC100116600	-2.264	1.14254	-2.08235	-0.0535972
LOC100116611	-0.902239	-0.135244	0.11338	0.363392
LOC100116612	0.395026	-0.237175	0.109527	1.2335
LOC100116643	-0.433843	0.914354	-0.528135	0.208328
LOC100116660	-0.95142	-0.137648	-0.0463371	0.348457
LOC100116678	-0.754576	-0.0989611	0.144976	0.201243
LOC100116686	-0.743178	-0.162244	-0.192487	-0.377316
LOC100116714	-0.491972	0.0651935	-0.32781	-0.658456
LOC100116726	-0.508913	0.365868	0.528902	-0.61784
LOC100116729	-0.402239	1.19394	0.221256	1.09688
LOC100116736	-0.549484	-0.878677	-0.698029	-1.15485
LOC100116743	-0.821276	0.797319	0.40051	0.309508
LOC100116754	0.341312	0.452218	0.000142369	-0.36431
LOC100116774	-1.04723	-0.374317	-0.734031	0.401259
LOC100116796	-2.95191	0.119231	-0.917635	-0.486906
LOC100116827	-1.47874	-0.134482	-0.196889	0.0627909
LOC100116846	-1.36871	-0.0896741	0.215746	0.312352
LOC100116888	-0.467042	-0.0944159	0.318717	0.371024
LOC100116900	0.615946	0.164473	0.0695967	0.464067
LOC100116902	-0.435692	-0.222771	-0.10672	-0.615214
LOC100116936	-1.38572	0.56633	-1.14274	0.437584
LOC100116960	1.06179	0.541506	0.241743	0.168785
LOC100116974	-1.73636	-0.414414	-0.360752	0.892214
LOC100116976	-0.456289	-0.374872	0.581096	-0.393998
LOC100116991	-1.01949	-0.703072	0.50443	-0.635057
LOC100117016	0.396848	0.516174	0.030153	0.618458
LOC100117021	-0.534922	-0.455849	-0.560647	-0.382383
LOC100117025	-0.281079	-0.0320785	0.349872	-0.242105
LOC100117049	-0.362401	-0.17297	-0.785922	-0.195563
LOC100117078	-1.18835	-0.778456	-1.31827	0.0604026
LOC100117088	-1.25795	-0.121273	-0.451453	-0.4164
LOC100117145	-0.468338	0.839874	0.292476	-0.988201
LOC100117232	-0.402944	-0.224342	-0.787376	0.198287
LOC100117263	-0.591284	-0.333891	-0.240249	0.572291
LOC100117297	-0.460129	0.33223	-1.25169	-0.290909
LOC100117310	-1.23477	0.168383	-0.339976	0.355238
LOC100117336	-0.25704	0.527133	1.7749	0.353392
LOC100117358	0.433126	-1.43098	0.0132913	-0.924457
LOC100117362	-0.664591	-0.142159	-0.519577	-0.0658647
LOC100117366	-0.766935	-0.496526	-1.73644	0.177714
LOC100117397	-0.441866	0.0436222	0.889604	0.878939
LOC100117420	-1.03405	0.0779276	-0.356533	0.289283
LOC100117427	-0.81271	0.524014	0.131133	-0.0428248
LOC100117445	-0.583839	-0.34731	-0.789294	-0.573112
LOC100117500	-0.374238	0.0703341	0.688149	-0.0935295
LOC100117507	-0.447576	-0.00168278	-1.12549	-0.124545
LOC100117525	0.296255	0.328816	-0.0336521	-0.350875
LOC100117550	-0.439439	-0.522032	0.371822	-0.812179
LOC100117556	-0.352854	0.219409	0.703346	-0.444752
LOC100117558	-0.311388	-0.215393	0.0108903	0.494256
LOC100117578	-0.551323	-0.447862	-1.20337	0.270829
LOC100117626	-0.310422	1.67904	1.38731	-0.0776344
LOC100117638	-0.508076	-0.00571234	-0.533813	-0.857761
LOC100117650	-0.38431	0.356621	-3.41531	-0.112748
LOC100117689	0.28017	-0.233728	-0.374334	-0.269792
LOC100117697	-1.25969	1.97495	0.432381	2.78392
LOC100117752	-0.383059	-0.171495	-0.167964	-0.442017
LOC100117754	0.373563	0.569835	-0.626214	-0.102092
LOC100117795	-1.10918	0.037029	-1.5171	0.679476
LOC100117810	-0.629118	0.00804308	0.0751449	0.56982
LOC100117836	-0.856675	-0.131317	-0.822306	0.0297393
LOC100117843	-0.277459	-0.00543868	0.118405	0.8586
LOC100117868	0.347696	0.0429467	-0.736749	-0.694606
LOC100117895	-0.639675	-0.10622	-1.4617	0.723705
LOC100117910	0.445196	0.79063	0.459717	-0.244536
LOC100117919	0.496053	0.0477545	-1.13837	0.331144
LOC100117921	-0.548546	-0.323814	0.25838	-0.844215
LOC100117923	-0.910032	-1.65086	0.495353	0.0793733
LOC100117929	-0.392989	0.0563373	-1.45336	-0.684323
LOC100117943	0.350232	0.557758	-1.21425	-0.729909
LOC100117967	-0.501456	0.156722	-0.00125303	0.000529299
LOC100117972	-0.857664	-0.127096	0.327121	-0.630791
LOC100117984	1.12482	0.0718617	0.140015	1.21525
LOC100118003	-0.844356	0.658812	-0.0335481	0.383469
LOC100118041	-0.688121	-0.593161	0.779543	-0.566635
LOC100118050	-0.512903	-0.350886	-0.921377	-0.189689
LOC100118070	0.361236	0.273567	0.40565	-0.183719
LOC100118072	-0.938667	1.49315	-0.0916101	1.53045
LOC100118097	-0.415189	-0.362531	0.362036	-0.190939
LOC100118117	-1.08526	0.596186	-0.542836	0.2847
LOC100118125	0.283633	-0.165645	-0.182781	-0.270165
LOC100118132	-0.392323	1.59625	0.354685	2.44207
LOC100118137	-0.658721	0.477976	-0.413602	0.764078
LOC100118153	-0.644418	1.22358	-1.04159	0.8097
LOC100118160	-0.435159	-0.272726	-0.727634	0.0637065
LOC100118162	-0.748893	1.38371	0.192907	-0.6294
LOC100118169	0.396193	0.605409	-0.395619	-0.432485
LOC100118190	-0.638091	1.00467	0.976541	0.836273
LOC100118197	-0.419513	-0.199435	0.158024	-0.376238
LOC100118205	-0.339458	0.0407256	-0.117092	0.0155583
LOC100118218	-0.74069	0.14416	1.59257	0.138436
LOC100118231	-0.863088	0.235774	-1.29001	1.31008
LOC100118263	-0.334075	-0.0914624	-0.451453	-0.0875641
LOC100118269	-0.52815	-0.718134	-0.189571	-0.925855
LOC100118277	-0.47425	0.393784	-0.442563	0.374392
LOC100118332	-0.500857	-0.346837	-0.409676	-0.581735
LOC100118348	-1.5453	-0.289857	0.411814	-1.7652
LOC100118368	-0.340942	-0.382854	0.99008	-0.442586
LOC100118414	0.512935	-0.359747	-0.221838	0.332693
LOC100118425	0.322011	-0.232727	-0.23588	-0.255119
LOC100118426	-1.03743	0.0790551	0.657652	-1.42491
LOC100118457	-1.37867	0.896476	0.0407811	-0.0734543
LOC100118462	-0.584898	-0.146701	-0.178785	-0.185954
LOC100118496	-0.47187	-1.09068	-0.545896	0.197928
LOC100118552	0.317995	-0.113796	0.311761	0.0987032
LOC100118558	-0.888913	-0.23642	-2.44585	0.742499
LOC100118580	-0.643725	-0.280301	0.618034	-0.361235
LOC100118588	0.619652	0.598389	-1.43299	0.863213
LOC100118606	-0.346255	-0.433565	-0.33831	-0.0660286
LOC100118630	-0.625405	-0.137288	-0.681801	-0.318964
LOC100118637	-0.46074	-0.120275	0.266674	-0.504288
LOC100118641	-0.927151	-0.200806	0.0595618	0.476098
LOC100118656	0.403893	0.288939	0.465492	-0.551443
LOC100118670	-0.67801	2.78566	0.101524	0.0461904
LOC100118689	-1.73494	0.654313	0.169679	0.604639
LOC100118712	-0.755591	-0.0116348	0.262162	0.521247
LOC100118725	0.38681	-0.409796	0.113095	0.341106
LOC100118743	-0.57874	1.78988	-0.0551887	1.02268
LOC100118869	-0.526982	-0.916475	-0.579576	-0.904891
LOC100118915	0.394023	-0.149314	-1.41162	0.10103
LOC100118916	-1.28054	0.270843	0.420635	0.31462
LOC100118944	-0.380455	0.345484	-1.02343	0.387674
LOC100118946	-0.9939	0.00542909	-0.508722	0.181031
LOC100118951	0.497663	-0.389035	-0.54816	-0.118835
LOC100118952	-1.30931	0.698895	0.366046	-0.381117
LOC100119051	-2.18049	0.251974	-1.04186	0.987367
LOC100119072	-0.647192	-0.391057	-0.322129	-0.147225
LOC100119096	-0.810775	-0.0280979	0.0067463	0.163761
LOC100119162	0.360902	0.258432	-0.552675	0.577854
LOC100119163	-0.494877	-0.156062	0.802053	-0.292997
LOC100119201	0.523501	0.99259	-0.0744628	-1.40519
LOC100119221	-1.31775	-0.120082	-1.19129	0.670261
LOC100119228	1.20343	0.426962	-0.788092	0.980145
LOC100119229	0.993931	-0.473194	0.164417	0.416971
LOC100119236	-1.10978	-0.221303	-0.0940811	0.12354
LOC100119259	-0.578007	0.00184444	-1.01693	0.365305
LOC100119278	-1.1064	-0.319507	0.618878	0.362191
LOC100119311	-1.07981	0.18189	-1.12847	-0.73829
LOC100119325	-0.567961	0.68359	0.0579676	-1.31432
LOC100119340	-0.807928	1.31698	0.230216	-0.144736
LOC100119345	-0.465959	0.0255353	-0.0205271	0.0928732
LOC100119360	-0.88759	0.858074	-0.0432095	-0.270985
LOC100119368	-1.17441	0.877253	1.03417	1.29578
LOC100119371	0.472001	0.139739	0.240391	0.239048
LOC100119376	-0.613844	0.276181	-0.497109	-0.0925145
LOC100119400	-1.00355	0.757727	0.110612	1.02545
LOC100119433	-0.928237	0.480507	-0.782689	1.19809
LOC100119445	-0.819013	2.19144	-2.31751	1.36733
LOC100119452	0.352524	-0.189102	-0.0583761	-0.317125
LOC100119478	-0.798177	-0.00934342	-0.424836	-0.868679
LOC100119485	-0.523447	-0.383201	-0.16303	0.0681901
LOC100119491	-0.680041	-0.152132	-0.85487	-0.928054
LOC100119534	-0.347081	1.42469	-0.452237	3.26139
LOC100119536	0.401133	-0.239107	0.1237	0.164911
LOC100119554	-0.493768	0.635751	0.58579	-0.382262
LOC100119601	-0.949847	0.562379	0.25872	2.95662
LOC100119612	-0.357795	-0.313492	0.883217	-0.16131
LOC100119614	-0.496053	-0.437157	-0.166993	0.224045
LOC100119627	0.307864	0.490762	0.0755571	-0.243317
LOC100119632	0.296484	0.271907	0.108356	-1.29323
LOC100119655	-0.42098	-0.278243	0.572945	0.121827
LOC100119664	-0.521569	-0.208505	0.251218	-0.247822
LOC100119686	-0.378305	-0.117299	0.61816	-0.113159
LOC100119738	-0.490956	0.837278	-0.678302	0.128926
LOC100119755	-0.718492	-0.0680936	-0.426579	-0.480613
LOC100119787	-1.31108	-1.03697	-2.2145	1.89159
LOC100119792	-1.17965	-0.156774	0.113891	-0.374194
LOC100119836	-0.397385	0.0247875	-0.325671	-2.22685
LOC100119853	0.493396	-0.039769	-0.130874	-0.524479
LOC100119865	-0.546891	-0.750268	0.171275	-0.189169
LOC100119873	0.507732	0.66433	0.412607	-0.81547
LOC100119877	-0.351486	-0.185974	0.266578	-0.92345
LOC100119987	-0.805076	0.393829	0.00413197	0.219022
LOC100120017	-1.43824	0.141524	0.101397	-0.814521
LOC100120018	-0.475054	0.882196	-0.327472	-0.00419785
LOC100120019	-0.295791	-0.575202	-0.67961	0.502334
LOC100120024	0.502683	-0.144847	0.267883	-0.623513
LOC100120029	-0.593267	0.183043	-0.27376	0.640235
LOC100120063	0.461867	1.2335	-0.530272	-0.472803
LOC100120069	-1.19149	0.415468	-0.597688	-0.269657
LOC100120078	-0.362948	0.417002	0.547763	1.42431
LOC100120080	-0.441381	0.406077	0.672747	0.211475
LOC100120189	-0.447317	-0.392396	-0.846116	-0.367504
LOC100120201	-0.67852	-1.60388	-0.477382	-0.733832
LOC100120205	-0.84538	-0.0698392	-0.632223	0.452289
LOC100120221	-0.679396	0.270525	0.469247	-0.425933
LOC100120227	-0.901942	0.00867537	-0.246029	1.45015
LOC100120241	-0.4955	0.677027	0.406463	0.355183
LOC100120244	-0.612109	1.17365	-0.901675	0.828408
LOC100120288	-0.739788	0.221176	0.2128	-0.394506
LOC100120312	-0.442873	-0.44398	0.590484	0.0168865
LOC100120315	-0.652982	0.0868493	-0.0423386	-0.570528
LOC100120364	-0.543031	-0.571881	0.114577	0.10421
LOC100120368	-0.492074	0.161679	0.182385	0.565713
LOC100120433	-0.385949	-0.0793839	-0.389555	-0.579617
LOC100120443	-0.461192	0.141136	0.486829	-0.706529
LOC100120470	-1.34177	0.35883	-0.759033	-0.136611
LOC100120476	1.05818	0.20916	-0.537003	-1.06949
LOC100120508	-0.33886	-0.293612	-0.612172	0.447638
LOC100120517	-0.310602	0.875803	-0.355094	1.43657
LOC100120530	0.310203	0.204252	-0.0341061	-0.0786826
LOC100120616	0.371151	-0.0983251	0.277843	0.379737
LOC100120677	-0.53741	0.979216	-1.28939	0.0535931
LOC100120723	-0.830761	-0.0503176	1.35831	2.65e-05
LOC100120726	-2.85932	1.07416	-0.311672	-0.194484
LOC100120729	0.347114	0.954281	-0.481781	0.362728
LOC100120742	-0.747408	0.211332	0.410029	-0.275822
LOC100120755	-0.421862	-0.178109	-0.419199	0.503421
LOC100120805	-1.21534	0.0587335	-0.33701	0.688579
LOC100120808	-1.12248	0.519899	-0.24399	0.458181
LOC100120812	-0.401062	0.562179	0.11121	1.68775
LOC100120820	-1.98008	0.631272	-0.766525	0.707654
LOC100120877	-0.505597	-0.0381639	-1.57719	-1.09836
LOC100120884	-0.415585	-0.340072	0.733882	0.390311
LOC100120887	-0.454971	-0.934119	-0.215941	-0.00927848
LOC100120907	-0.352138	3.38462	-0.356298	1.84328
LOC100120916	-0.410124	-0.406402	-0.0751532	-0.213873
LOC100120928	-0.525321	-0.244634	-1.50321	-0.650199
LOC100120952	0.322415	-0.0140092	-0.594784	0.390622
LOC100120961	-0.591553	0.278111	0.592205	0.741048
LOC100121038	-0.653978	0.320095	-0.462455	-0.162355
LOC100121045	-0.405232	0.352671	-0.256924	-0.304116
LOC100121058	-1.0824	0.303038	-0.757876	-0.0909834
LOC100121078	0.291291	1.28308	-1.95996	-0.497573
LOC100121098	-1.66818	0.29395	-0.667994	0.517787
LOC100121123	-1.44143	0.259287	-0.483415	0.521561
LOC100121143	-3.14395	0.0739837	-0.572736	0.586837
LOC100121182	-1.0811	-0.0801032	-0.0430907	-0.340369
LOC100121183	-0.781612	0.178168	0.523952	0.171722
LOC100121184	-0.598834	-0.436791	-0.536919	-0.395848
LOC100121221	-0.660845	1.35469	0.267169	0.830299
LOC100121246	-1.74387	-0.00869204	0.240581	-0.0322302
LOC100121259	0.638016	-0.0704307	0.858071	0.769558
LOC100121279	-1.4183	0.733997	-1.1585	0.678549
LOC100121334	-1.35274	-0.466305	0.384755	-0.635036
LOC100121362	-0.630216	-0.221527	0.234663	-0.462341
LOC100121370	0.446532	0.884756	0.208559	0.378485
LOC100121377	-0.323929	-0.311666	0.412603	-1.19506
LOC100121404	0.634439	0.868185	-1.38912	0.954898
LOC100121419	-1.3731	-0.169841	-1.21757	0.147702
LOC100121426	-0.945878	0.67042	0.452239	1.40823
LOC100121428	-0.630785	0.0443291	-0.218606	0.273242
LOC100121437	-0.379485	2.26913	0.0168582	0.877552
LOC100121444	-0.438872	0.0937311	-0.341268	0.596882
LOC100121445	0.347322	-0.31935	-0.819532	-0.147125
LOC100121452	0.394276	-0.167916	-0.159032	0.469202
LOC100121474	-0.563664	0.126298	-0.787934	0.539574
LOC100121493	-1.62031	-0.103238	0.746894	0.371873
LOC100121517	0.461387	0.102136	-0.193611	0.28196
LOC100121522	-0.73678	0.0582806	-0.680314	-1.32831
LOC100121560	-0.489022	-0.743881	-0.38387	0.822538
LOC100121569	-0.474806	1.13292	-0.959294	2.29056
LOC100121594	-0.37524	0.108302	-0.0952061	-0.236619
LOC100121637	-0.757611	0.04488	0.473073	0.216345
LOC100121666	-1.38563	-0.0172997	-2.80339	-0.638707
LOC100121670	-0.446509	-0.469053	-0.0411971	-0.413902
LOC100121687	-1.04562	-0.0353934	0.143295	0.737582
LOC100121689	-1.83613	-0.138137	-0.161325	0.466928
LOC100121722	-0.478765	-0.462822	-1.14287	-0.391795
LOC100121737	-0.43955	1.16023	0.631443	-0.157434
LOC100121778	-1.94873	-0.341744	0.791321	-0.651627
LOC100121811	-0.618635	1.07596	0.281396	0.804981
LOC100121842	-0.27432	0.396997	0.410074	1.44964
LOC100121915	-0.405571	0.0349059	-1.40422	0.67875
LOC100121917	-1.55448	1.51139	0.481392	1.60479
LOC100122033	-0.812596	1.45129	-0.564647	-0.590596
LOC100122069	-0.998696	-0.703289	2.34152	0.567433
LOC100122105	-0.481771	0.188946	0.664202	0.205136
LOC100122151	-0.751351	1.16641	-0.437932	-0.020508
LOC100122166	-0.661275	0.080622	-0.676797	0.220536
LOC100122180	-0.337722	1.13595	0.489306	1.67226
LOC100122184	-0.575839	0.335004	0.0897644	0.149031
LOC100122189	-1.913	-0.10502	-0.995455	-0.535811
LOC100122205	0.373621	-0.0790024	0.349292	0.280118
LOC100122206	-0.400434	-0.278497	0.985716	-0.368554
LOC100122224	-0.810873	-0.0228653	-0.0249017	-0.728445
LOC100122235	-0.466919	0.17693	-1.33956	0.289471
LOC100122237	0.589068	0.359981	-0.0800372	-0.576635
LOC100122257	0.353032	0.345931	0.215521	-0.132593
LOC100122292	0.440769	0.283276	0.294866	-0.155631
LOC100122304	-0.566823	-0.471467	0.131766	0.425158
LOC100122327	-1.59871	0.0430651	-1.16304	-0.706058
LOC100122371	-0.73782	1.53556	0.245468	-0.511894
LOC100122394	-0.713559	0.751077	1.18131	0.103887
LOC100122402	-0.587683	-0.205646	-1.0279	0.0505677
LOC100122461	-0.490213	0.226215	0.179769	1.07788
LOC100122469	-0.489384	-0.0486447	-0.532613	0.445103
LOC100122470	-0.474159	0.688934	0.0617565	0.332225
LOC100122480	-0.970615	0.208133	-0.995981	0.158235
LOC100122489	0.379985	0.320671	-0.557797	-1.34747
LOC100122514	-0.321833	0.438451	-0.129297	0.360424
LOC100122521	-0.480172	0.206871	0.307815	0.574006
LOC100122523	-1.97767	0.940088	-1.11498	-1.09312
LOC100122533	-0.475796	0.658067	0.310835	-0.708332
LOC100122591	-0.91661	0.344675	0.417948	1.00882
LOC100122603	0.413012	-0.360396	0.624148	-0.15305
LOC100122605	-0.371236	0.340685	-1.09761	0.422481
LOC100122607	-0.556146	-0.767266	0.298655	-0.489806
LOC100122661	-0.570035	-0.145492	0.760134	0.139398
LOC100122664	-0.447233	1.61113	-0.138018	-1.0042
LOC100122746	-0.469984	0.548851	0.053602	0.644226
LOC100122795	-0.577161	0.0418397	-0.519362	0.407859
LOC100122797	-1.06173	0.098706	-0.259902	0.0462039
LOC100122816	-0.710591	1.08095	0.0833523	0.302246
LOC100122826	-0.497465	-0.260009	-2.98516	-0.973562
LOC100122866	0.444187	-0.798364	0.306775	0.164716
LOC100122877	-0.775532	1.30181	0.703856	-0.691652
LOC100122878	-1.63085	2.05055	0.434392	-0.375637
LOC100122888	0.42051	-0.179216	-0.14052	0.0169376
LOC100122896	-1.37158	-0.0584733	0.246983	-0.126497
LOC100122900	-0.462253	0.294602	-0.222166	-1.25715
LOC100122927	0.394541	-0.0471335	0.338231	0.0730595
LOC100122929	0.444322	-0.320724	-2.04786	-0.518024
LOC100122937	0.788677	1.87184	0.614608	1.98512
LOC100122951	0.314349	0.382004	-0.1618	0.275709
LOC100122952	-0.332197	1.09754	-0.644437	0.307253
LOC100122962	-1.07324	0.231714	-0.33641	0.474922
LOC100122968	-0.629316	-0.189095	0.168959	-0.495449
LOC100122984	-0.92214	0.0473379	-0.00309312	0.316365
LOC100122999	-0.414638	-0.356821	1.23316	0.18765
LOC100123008	0.461597	-0.293322	0.305867	0.138233
LOC100123013	-0.474318	0.0493574	0.326756	0.804489
LOC100123031	0.435759	0.297651	0.383034	-0.458002
LOC100123046	0.431416	0.054007	-0.844669	-0.560728
LOC100123052	0.358162	-0.296446	-0.239497	-0.463794
LOC100123068	-1.31456	0.396952	0.308793	-0.602669
LOC100123069	-0.685101	0.998967	-0.587786	0.946418
LOC100123079	0.348913	0.418003	-0.176789	1.23433
LOC100123081	-0.553449	0.150467	0.444924	1.68223
LOC100123082	0.352382	0.86038	0.474293	0.119476
LOC100123084	-0.47175	-0.206833	-0.778372	-0.219221
LOC100123115	-0.734708	0.00892994	0.176921	0.71066
LOC100123121	-1.34727	0.112699	0.435468	-0.928324
LOC100123126	-0.566835	2.10266	-0.313502	0.128639
LOC100123133	-0.490449	-0.0621947	0.815884	0.000575294
LOC100123139	-0.327087	0.541742	0.575038	-0.183543
LOC100123140	-0.391402	0.886111	-0.0755924	0.710321
LOC100123147	-0.427409	-0.850738	-0.0637344	0.286049
LOC100123153	-1.11652	1.60038	0.994317	-0.142488
LOC100123158	0.449881	-0.146754	-0.279039	0.247873
LOC100123162	-0.351799	1.22781	1.01757	2.2438
LOC100123172	-0.491994	0.652979	0.933153	-0.122381
LOC100123213	0.385067	-0.19164	0.189163	0.233759
LOC100123236	-0.400739	-0.314087	0.258578	0.168188
LOC100123243	-1.22944	-0.138219	-0.93042	-0.116272
LOC100123249	-1.51145	-0.276388	0.546529	1.01132
LOC100123262	-0.411684	-0.143308	0.413293	-0.433063
LOC100123320	-0.441671	-0.650658	0.61972	-0.549469
LOC100123322	-0.444645	-0.112475	0.534636	-0.355582
LOC100123335	-0.373258	-0.0611315	0.363101	0.579632
LOC100123354	-0.479818	1.57631	0.376625	-1.42207
LOC100123435	-0.455739	-0.140591	-0.475941	-1.2591
LOC100123461	-0.346605	0.118393	-0.889841	0.0964344
LOC100123480	-0.4762	-0.498669	-0.116381	-0.232678
LOC100123481	-1.29847	1.60595	1.58467	0.149802
LOC100123503	-0.636422	-0.511317	0.665257	0.496666
LOC100123521	-0.41937	0.268788	-0.371033	1.64163
LOC100123528	-0.684461	0.500216	1.60512	0.745633
LOC100123572	0.456557	-0.278156	-1.34672	-1.1387
LOC100123575	-1.522	0.163259	0.393323	0.504643
LOC100123581	-0.617841	-0.408903	-0.515128	-1.53613
LOC100123609	-1.33011	-0.919079	0.253541	0.837901
LOC100123630	0.349261	-0.0213756	0.234464	-0.106368
LOC100123684	0.339815	0.179226	-0.270428	0.102485
LOC100123711	-1.03713	-0.0806028	-0.0163488	-0.646078
LOC100123713	-1.31244	0.591426	-0.514081	4.76871
LOC100123738	-0.37736	0.0547645	1.02713	0.551413
LOC100123741	0.551254	-0.537211	-0.877278	-0.663667
LOC100123763	0.419621	0.0540677	0.744306	-0.888079
LOC100123788	0.72779	-0.122562	0.359976	0.531774
LOC100123812	-0.315465	1.30444	0.418296	0.145637
LOC100123820	-0.560389	-1.1203	-0.676411	-0.409086
LOC100123822	-0.52054	-0.221328	0.278933	-0.825496
LOC100123830	-0.341903	-0.387381	0.586815	0.402443
LOC100123847	-0.541235	0.0959605	0.869434	-1.01489
LOC100123849	-0.408189	-0.17398	0.880595	0.272282
LOC100123924	0.980626	-0.891875	-0.656429	2.25202
LOC100123996	-0.701402	1.66216	1.45928	0.60669
LOC100123997	-0.599461	-0.0292353	1.30864	0.31295
LOC100124004	0.428928	0.421897	0.990496	-0.745937
LOC100124006	0.357213	-0.151139	0.76527	0.0632543
LOC100124009	-1.69318	-0.343176	0.0868594	-0.90457
LOC100124014	-0.753221	0.41301	0.960271	0.416208
LOC100124016	-0.829678	1.0688	0.384519	0.35354
LOC100124021	-0.606966	1.07497	0.0755109	1.12744
LOC100124037	-0.912656	0.69339	-0.0432798	0.860227
LOC100124065	-0.376259	-0.743167	-1.39329	-1.84766
LOC100124089	0.405577	0.255361	0.588644	0.162408
LOC100124107	-0.465071	0.0921063	0.150199	1.53971
LOC100124109	-0.308433	-0.171464	0.731539	1.44919
LOC100124111	-0.637969	-1.329	0.0610208	-0.207064
LOC100124117	-0.778423	0.292526	-1.20931	1.04084
LOC100124121	0.408163	0.106326	-0.272509	0.185172
LOC100124133	-0.428079	0.0361531	0.416507	-0.498527
LOC100124167	-0.716818	-0.966055	-0.116575	0.181614
LOC100124207	0.280106	-0.0769471	0.0982312	0.7161
LOC100124234	0.335451	0.0935586	0.526103	0.0641447
LOC100124251	-0.704635	-0.798508	-0.213947	-0.683854
LOC100169973	-0.866151	0.118493	2.18991	1.78851
LOC100216473	-0.395015	1.06559	-0.592735	0.638215
LOC100286828	-0.516954	0.173383	-0.657666	0.509264
LOC100301488	-0.72077	-2.32477	0.420391	-1.54858
LOC100499172	-1.41527	1.20208	-0.0480123	-0.100922
LOC100677810	-0.73469	-0.0902973	-0.00413557	-0.414231
LOC100677823	-0.532085	1.05617	-0.956942	0.447415
LOC100677831	-0.386506	1.3253	0.423951	-0.502962
LOC100677838	-1.2241	0.21528	0.0612502	0.0243732
LOC100677886	-0.812437	-0.167824	-0.289375	0.754616
LOC100677913	-0.355185	-0.128409	0.781727	0.0034045
LOC100677934	-0.635591	0.198657	0.443311	1.3272
LOC100677977	-2.0469	-0.233489	0.130082	-0.149935
LOC100678018	0.827718	0.136656	0.202289	0.512773
LOC100678020	-1.31852	1.49687	0.126708	1.27012
LOC100678029	-1.77008	0.196211	-0.878513	0.46799
LOC100678036	-1.06301	-0.465592	-3.90055	-0.415745
LOC100678076	-1.36671	-0.193701	-0.0753782	0.628163
LOC100678081	-2.93062	0.472744	-0.588099	0.989026
LOC100678085	-1.67929	0.17389	-0.0914728	-0.60978
LOC100678112	-1.45249	0.392106	0.598145	-0.086309
LOC100678128	-0.994784	0.0638511	-1.05083	-0.0130025
LOC100678129	0.322301	0.261288	-0.0276322	0.732523
LOC100678130	-1.98525	0.844822	-0.150677	-0.845976
LOC100678137	-0.604467	-0.187082	-0.105546	0.486159
LOC100678142	-0.295666	1.02476	0.148513	2.51131
LOC100678155	-1.05992	0.0963903	-0.135141	0.84428
LOC100678185	-0.452114	1.74686	-0.222152	1.08299
LOC100678189	-0.498778	-0.30421	0.178307	-0.0581046
LOC100678216	-0.577742	0.139056	0.592622	-1.29718
LOC100678223	-1.28641	0.545791	-0.681511	1.7427
LOC100678240	-0.882098	1.4218	0.488921	0.695545
LOC100678252	-1.62557	-0.229029	-0.0817026	0.725125
LOC100678255	-1.70435	0.184815	-0.0699739	0.731726
LOC100678259	0.542346	-0.661754	0.395631	-0.115928
LOC100678264	0.637377	-0.462202	-1.3707	1.1395
LOC100678277	-0.735923	0.482671	0.516247	0.551321
LOC100678295	-1.88042	0.335791	-0.113296	0.0109044
LOC100678315	-0.469346	-0.287916	-0.961436	-0.376109
LOC100678321	-0.508396	1.94716	-0.14105	0.498012
LOC100678330	-1.4472	0.767267	0.10067	0.136226
LOC100678338	-0.756511	-0.322864	-0.152696	1.35185
LOC100678370	-0.908483	0.721454	-0.0140179	0.162893
LOC100678413	-0.559916	-0.019905	0.018331	0.214074
LOC100678442	-1.15029	-1.1088	-0.0193524	0.0588789
LOC100678448	-1.47815	1.11088	0.797628	-0.0368507
LOC100678452	-0.677786	0.428545	0.0181433	-0.0813623
LOC100678454	-1.93559	0.645195	-0.0122276	0.298784
LOC100678459	-3.1834	0.443314	-0.257722	0.0302594
LOC100678469	-0.75975	0.505591	-3.21289	1.12632
LOC100678517	-0.421298	-0.271733	-3.05981	-0.274333
LOC100678520	-0.820674	0.703019	-0.351128	0.449568
LOC100678529	-0.293764	-0.22539	0.403229	-0.333598
LOC100678585	-0.716728	-0.082459	0.388852	0.729761
LOC100678620	-1.4519	0.617282	-0.126663	-0.305622
LOC100678622	-0.736711	0.140457	-0.0339705	1.30521
LOC100678625	-1.53508	0.659881	0.0837609	0.763473
LOC100678630	0.705598	0.793505	-0.36589	0.519656
LOC100678668	-0.613958	0.902546	0.542922	0.351766
LOC100678715	-0.742363	2.36016	0.926561	1.08131
LOC100678720	-0.727178	1.08315	-0.528512	-0.118451
LOC100678745	-1.35287	-0.0438522	0.0535485	-0.0215163
LOC100678762	-1.10819	1.15016	-0.0741941	0.821915
LOC100678765	-2.30705	0.459089	-0.199862	0.970282
LOC100678776	-0.576922	0.320294	1.89495	0.35523
LOC100678777	-0.499631	-0.746508	0.817489	-0.124882
LOC100678791	0.382998	-0.204811	-0.273671	0.581607
LOC100678797	-0.979031	0.137043	1.37792	-0.0208846
LOC100678799	-0.68671	-0.331281	1.23703	-0.49031
LOC100678811	1.60056	0.587319	0.0204315	-0.176541
LOC100678812	-0.576458	2.3007	-2.0747	1.08336
LOC100678818	-1.14742	0.327461	0.018506	-0.706581
LOC100678824	-1.26298	0.401158	0.141385	1.19091
LOC100678834	-0.797281	0.603734	-0.0363354	1.10473
LOC100678864	-0.431794	0.09196	0.445847	0.0215008
LOC100678874	-1.55746	0.741004	0.991758	0.255852
LOC100678886	-0.58845	1.94545	-0.433193	3.07426
LOC100678908	-1.22987	0.192068	-1.01288	0.405358
LOC100678940	-0.659261	-0.446887	0.212624	-1.6473
LOC100678955	-0.757542	-0.0420922	0.64896	0.311016
LOC100678963	-0.346831	-0.300089	-0.977955	0.0628647
LOC100678998	0.538139	1.11405	-0.512098	2.07633
LOC100679011	0.47587	0.335645	0.633649	-1.05495
LOC100679015	-2.35118	0.449861	0.687996	0.224398
LOC100679040	-0.526527	-0.63258	-0.581998	-1.58653
LOC100679051	-0.795403	0.903069	-0.0297843	0.237443
LOC100679059	-0.407776	-0.276902	0.135747	0.834814
LOC100679066	0.358378	-0.224117	0.318623	-0.641403
LOC100679069	-1.08984	-0.397446	-0.0537968	0.0787115
LOC100679085	-0.586017	-0.438449	-0.32863	0.190548
LOC100679088	-0.60118	0.89043	0.328053	0.924472
LOC100679093	-0.440533	-0.246774	0.748197	0.0417633
LOC100679136	-1.67365	-0.288594	-0.403507	-0.263001
LOC100679202	-2.84226	-0.0749912	0.167259	0.0284361
LOC100679220	-0.362567	-0.116539	0.478831	0.33033
LOC100679230	-0.984567	-0.0103035	0.751152	1.06959
LOC100679233	0.390355	0.0284822	0.139001	0.59745
LOC100679236	-0.56318	-0.278921	1.58107	0.16962
LOC100679271	-0.474049	0.73673	1.76125	0.429357
LOC100679274	-1.10393	0.454544	0.873148	1.15561
LOC100679282	-0.910206	-0.371158	0.751548	0.81548
LOC100679291	-2.44253	0.549278	1.76835	1.01897
LOC100679295	-1.04389	0.367549	1.28617	0.886856
LOC100679298	-0.535312	-0.360917	-0.775707	0.0919802
LOC100679309	-0.517676	0.248145	0.560254	0.386898
LOC100679313	-0.536523	-0.284795	0.25695	-0.0180743
LOC100679324	-1.09569	-0.385755	0.359296	-0.148851
LOC100679353	-0.554722	-0.110468	0.209153	0.701717
LOC100679364	-0.772011	0.257699	-0.458854	1.16392
LOC100679365	-0.482883	0.2243	-0.720287	0.574849
LOC100679366	-0.635926	0.10186	-0.138647	-0.50011
LOC100679395	0.595096	-0.745275	-0.622021	-0.0870758
LOC100679412	-2.58127	0.0116662	-0.313978	0.116042
LOC100679418	-1.10162	-0.0864104	-0.349912	-0.0112521
LOC100679429	-0.520084	-1.4965	-0.37019	-0.0894951
LOC100679459	-0.695495	-0.182759	0.281714	0.0570557
LOC100679469	-0.80402	-0.18036	0.401736	0.591636
LOC100679478	-0.966693	-0.141508	-1.65184	-1.14757
LOC100679481	-1.23129	-0.128481	-1.71362	0.0838752
LOC100679494	-0.898452	0.720505	-0.29539	0.247163
LOC100679542	-2.36331	0.433093	-0.699724	0.398958
LOC100679557	-1.73774	-0.874006	-0.208152	-0.5062
LOC100679564	0.38244	-0.181487	-0.361239	0.573287
LOC100679571	-0.578683	-0.0912963	-0.564488	-0.3711
LOC100679579	-0.572446	0.314265	0.787567	-0.642051
LOC100679614	-0.637498	-0.342217	0.179054	-0.0599297
LOC100679618	-0.702206	0.116515	-1.12071	-0.0795208
LOC100679627	-0.904031	-0.642243	0.0554941	0.760283
LOC100679646	-0.725823	-0.863484	0.195643	-0.486738
LOC100679679	1.64653	-0.442435	0.305281	1.01502
LOC100679688	-0.592481	-0.26409	0.294757	0.448143
LOC100679695	-0.423516	-0.441826	0.0811794	-0.19448
LOC100679697	-1.12007	-0.225589	0.397901	0.366754
LOC100679701	0.393754	0.0400119	0.0352447	-0.263609
LOC100679705	-0.878344	-0.46308	0.60184	0.781892
LOC100679725	-0.743355	-0.053854	-0.69839	0.0528101
LOC100679728	-0.648811	0.235009	-0.439265	0.59648
LOC100679729	-0.343286	-0.119936	-0.526481	0.772159
LOC100679736	0.456943	-0.0945467	0.283236	-0.0554311
LOC100679742	-3.14452	0.173188	0.245914	0.490502
LOC100679756	-0.967681	0.610823	-0.178471	0.140801
LOC100679768	-0.517279	2.172	0.215508	2.8722
LOC100679784	1.50961	2.16335	0.861663	1.90777
LOC100679826	-0.995923	1.20281	0.67362	0.596981
LOC100679827	-0.417933	0.117583	0.285549	-0.479771
LOC100679834	-0.625776	-0.343249	0.245584	0.137159
LOC100679841	-0.660216	-0.424987	0.584921	0.589305
LOC100679842	-3.10493	1.26232	-0.420267	0.0555812
LOC100679843	-0.494748	-0.116145	-0.431358	-0.597327
LOC100679848	0.33521	-0.326662	-0.257024	-0.508934
LOC100679869	0.769594	0.373453	1.54373	2.70804
LOC100679881	-0.629078	-0.302668	1.27729	-0.0286433
LOC100679898	-1.17855	-0.191503	-1.29599	0.764825
LOC100679908	-0.603707	-0.436413	-0.411074	-0.16094
LOC100679910	-1.05193	0.0605036	0.302034	-0.168672
LOC100679925	-1.91038	0.100026	-0.150722	0.134232
LOC100679941	0.606561	-0.0385083	1.97313	-0.82994
LOC100679949	-0.821239	-0.144385	-0.0843886	-0.00896604
LOC100679961	-1.20671	0.00319934	0.808179	0.324834
LOC100679992	-0.342871	-0.202138	-1.59556	-1.42537
LOC100680021	-0.308477	0.272945	-0.858403	-0.0319364
LOC100680024	-0.519179	-0.576767	0.0737726	-0.0799874
LOC100680065	-0.68698	0.275889	0.0962671	0.138796
LOC100680081	-0.530887	0.212953	-0.751961	0.667556
LOC100680107	-0.389022	0.355256	-0.682882	-0.546721
LOC100680122	-1.32322	-0.601133	0.660989	-0.0532169
LOC100680126	-1.14618	0.38094	-1.01537	0.296272
LOC100680196	-0.436664	1.99164	0.658367	0.231705
LOC100680209	-0.441417	-1.07225	-0.783394	0.262282
LOC100680212	-0.805808	0.102466	0.0880663	0.152155
LOC100680226	-0.906627	-0.340583	-1.61773	-0.0327386
LOC100680235	-0.87478	-0.444733	0.422291	0.268007
LOC100680290	-0.9132	0.141209	-0.437966	0.287458
LOC100680313	-0.448209	0.302316	0.587978	0.942766
LOC100680319	-0.694771	-0.00120344	-0.324798	0.45333
LOC100680321	-0.431122	-0.429141	-0.850812	-0.0176265
LOC100680325	-0.509459	-0.435005	0.115668	-0.173198
LOC100680339	-1.70417	0.877101	-0.0805727	0.550747
LOC100680340	-0.345476	3.27801	-0.386337	2.35134
LOC100680349	-0.319918	1.6259	0.326771	2.73445
LOC100680355	0.282057	-0.132844	-0.598343	-0.165826
LOC100680382	0.338381	0.453005	1.31866	1.17258
LOC100680414	-0.415643	-0.097566	-1.23827	-0.0592899
LOC100680426	0.55602	-0.227407	0.848678	-0.496062
LOC100680434	-1.35612	-0.207254	-0.229242	0.417386
LOC100680449	-1.06049	0.325143	-0.382652	-0.586975
LOC100680450	0.372237	0.00747035	-0.580601	0.270376
LOC100680454	0.388236	0.314562	-1.69033	-0.211032
LOC100680470	-0.69294	0.214054	-0.192927	-0.108641
LOC100680473	-0.456255	0.62312	0.0587725	0.00530149
LOC100680484	-1.08109	0.248854	-0.188278	-0.213536
LOC100680494	-1.15094	0.79682	-1.15887	-0.352497
LOC100680504	-1.75039	0.195431	0.395777	0.869322
LOC100680511	-1.72413	0.281006	0.186463	1.0371
LOC100680527	-1.013	0.871751	-0.565228	0.043438
LOC103315286	-0.390118	-0.0744883	-0.641813	0.491705
LOC103315318	-0.383184	-0.26574	0.366069	-0.275992
LOC103315334	-0.493711	-0.0843024	-1.3124	-0.218124
LOC103315355	-1.16235	-0.216255	0.316757	0.662312
LOC103315388	-0.415622	0.0260039	0.355248	0.192992
LOC103315397	-1.84455	0.285585	0.823275	-0.93823
LOC103315406	-1.79867	0.306981	0.014247	1.75972
LOC103315411	-1.92699	0.793038	0.385238	1.20697
LOC103315416	0.379399	0.0553663	0.4168	0.402647
LOC103315443	0.556375	-0.336131	0.261566	-0.637436
LOC103315496	-0.713618	0.624072	-0.235993	0.835622
LOC103315509	-0.562437	0.240273	-0.591956	-1.41727
LOC103315515	-0.504748	-0.514119	-0.440356	0.158472
LOC103315531	-1.02884	0.422595	-2.29023	1.50674
LOC103315725	-0.569078	-0.319188	-0.400877	0.265418
LOC103315790	1.26713	-0.985178	0.385089	3.10876
LOC103315839	-1.40871	0.348089	0.13507	0.474558
LOC103315881	-0.697881	0.419397	-0.106073	0.56051
LOC103315962	-0.589037	0.69674	-0.234571	0.155433
LOC103315972	-0.982742	-0.979833	1.18093	-1.20877
LOC103316025	-0.74258	0.371879	-0.17645	0.272745
LOC103316030	-1.23185	-0.437776	-0.208983	0.35959
LOC103316093	-0.759362	-0.0278404	-0.597289	-0.760123
LOC103316102	1.23075	-0.292269	-1.21747	2.05978
LOC103316118	-1.36784	0.247943	0.162487	0.182694
LOC103316232	0.334482	-0.243161	1.04894	0.0459595
LOC103316280	-0.582789	0.3423	-0.361519	0.371808
LOC103316411	-0.771314	-0.280938	0.167105	0.401746
LOC103316698	-0.658831	-0.704847	0.143056	0.336324
LOC103316704	0.411592	0.823508	0.464364	-0.320652
LOC103316711	-0.277324	0.717465	0.562954	0.517152
LOC103316799	-0.980818	0.082036	-0.306962	0.904822
LOC103316854	-0.945804	0.341471	-0.508704	0.457283
LOC103316862	-1.58066	0.764086	-0.976795	0.154443
LOC103316874	-0.314919	-0.353101	-1.08408	0.798659
LOC103316917	-0.853594	-0.244623	-0.693961	0.524464
LOC103316989	-0.755373	0.00860079	0.0716423	0.073533
LOC103316998	-0.716494	-0.462664	0.0356778	-0.296674
LOC103317019	-3.15493	-0.650894	0.359795	0.363916
LOC103317037	-0.70945	-0.399681	0.0535451	-0.199478
LOC103317046	-0.796265	-0.0982671	0.752727	0.557091
LOC103317063	-0.919267	-0.374085	-0.288321	0.439547
LOC103317136	-1.55487	0.937886	0.2347	1.4845
LOC103317183	-0.5082	0.808663	0.543278	0.246893
LOC103317200	0.47771	-0.403475	0.81284	-0.437242
LOC103317261	-0.851431	-0.109246	-0.331085	0.0887483
LOC103317356	-2.5215	0.500803	1.35385	1.09123
LOC103317357	-1.23431	0.112099	0.405496	1.33895
LOC103317464	-1.41723	-0.602791	0.870834	-0.951609
LOC103317494	-1.11135	-0.641483	-0.756776	0.312454
LOC103317591	-0.572328	-0.163019	0.042925	-0.989685
LOC103317646	-0.439686	-0.151379	0.164978	0.147075
LOC103317679	-1.84726	-0.235716	0.90653	0.782154
LOC103317722	-0.49251	-0.122487	0.0193519	0.361793
LOC103317747	0.444367	0.092251	0.432096	-0.245303
LOC103317782	-1.51744	-0.972188	-0.245845	-0.580075
LOC103317817	-1.6529	1.73302	-0.866039	-0.772906
LOC103317986	0.565878	-0.714474	0.25433	0.608392
LOC103318196	-1.08087	0.0642934	1.78667	-0.863369
Moca-cyp	-0.301458	-0.0669657	0.0888537	-0.340234
Mrjpl3	-0.570492	-0.687912	2.35877	0.292528
Mus201	-0.441278	0.330402	0.0768434	-0.153582
Ndufa5	0.691163	0.309605	0.445258	0.726686
Ndufb5	-0.385611	-0.239114	1.11466	-0.409079
Polh	-0.460233	0.451147	-0.516783	-0.115377
Pten	-0.696152	-0.291607	0.752314	0.515324
Rpl39	-0.563117	-0.932002	0.712614	-0.652729
Rpl41	-0.54936	-1.09713	0.020892	-0.880593
Rpl7a	-0.431137	-0.15316	0.215899	-0.124186
Smc1a	-0.90832	-0.185073	1.00542	-1.41346
Smc2	-1.74731	0.931375	0.461264	-0.148176
Smc3	-2.03672	0.0418574	0.322338	0.255331
Smc6	-0.952131	1.33356	-0.731384	-0.253916
SP37	-0.367261	0.000880222	-0.718148	0.503228
SPH42	-0.415996	-0.307098	-2.09739	0.48796
star	0.309883	-0.241174	-0.421936	0.0888156
Uqcrh	-0.432093	0.0419052	1.0304	-0.0542283
Uqcrq	-0.415312	-0.235498	0.565974	0.542021
Mean log2FC	0.760969	0.463549	0.561546	0.57277
Max down regulation	-4.00394	-2.32477	-3.90055	-2.22685
Max upregulation	1.64653	3.38462	2.76122	4.76871

## Sheet: Egg all DE
Gene_ID	eggctrl.rep1	eggctrl.rep2	eggctrl.rep3	egg-ctrl-ave	eggRNAi.rep2	eggRNAi.rep3	egg-rnai-ave	padj	log2FoldChange	pvalue	foldChange	log10padj	Methylation_status
Atp5j2	3223.97	2959.81	3340.98	3174.92	2383.73	2629.28	2506.51	0.0722376	-0.340461	0.00652	0.789789	1.14124	Methylated
Bgb	12853.9	12103.9	12297.7	12418.5	10056.2	10385.4	10220.8	0.0667182	-0.280874	0.00579539	0.823092	1.17576	Unmethylated
Brd8	6976	6057.93	6615.02	6549.65	2191.47	1914.02	2052.75	2.78e-32	-1.67438	8.74e-35	0.313302	31.5556	Methylated
Cdk2	1415.37	1593.88	1365.99	1458.41	1884.81	1833.14	1858.97	0.0842358	0.349512	0.00805826	1.27413	1.0745	Methylated
CPR39	9820.35	9059.57	11783	10221	6701.8	6608.2	6655	0.000520428	-0.619028	1.9e-05	0.65111	3.28364	Unmethylated
CPR40	245.905	147.692	178.173	190.59	94.3583	99.9728	97.1655	0.0306028	-0.96724	0.00208892	0.511484	1.51424	Unmethylated
Dnmt1a	7206.04	8161.47	7208.93	7525.48	123.845	107.244	115.544	2.06e-245	-6.03213	2.59e-249	0.0153	244.685	Methylated
EF-1a	140701	150743	148873	146772	111765	118242	115004	0.0107402	-0.351898	0.000588654	0.783552	1.96899	Methylated
Eh1	7893.9	8046.22	9197.12	8379.08	6593.29	6558.21	6575.75	0.0488812	-0.349697	0.00382696	0.784749	1.31086	Unmethylated
Eif4g	16091.5	15479.5	16846.3	16139.1	8487.53	7772.43	8129.98	1.57e-16	-0.989375	1.54e-18	0.503696	15.803	Unmethylated
Gnbp1-2	1748.53	1491.43	1607.33	1615.76	1275.02	1173.32	1224.17	0.0501541	-0.400397	0.00395937	0.75765	1.29969	Unmethylated
Gnf1	6705.17	5158.12	6488.7	6117.33	2308.24	2063.98	2186.11	2.59e-18	-1.48471	2.25e-20	0.35732	17.5861	Methylated
GST-mic1	3401.88	2501.37	3475.79	3126.35	2088.86	2394.8	2241.83	0.0728987	-0.479157	0.00661632	0.717397	1.13728	Methylated
GstD1	6055.84	5835.96	7062.81	6318.21	3684.69	4601.47	4143.08	0.00175112	-0.608419	7.11e-05	0.655915	2.75668	Unmethylated
GstS3	4186.06	3480.58	4685.29	4117.31	2875.57	2662.91	2769.24	0.00559595	-0.572261	0.000270829	0.672562	2.25213	Methylated
GstS5	1414.24	1096.16	1604.5	1371.63	965.993	892.484	929.239	0.0398773	-0.561763	0.00295587	0.677474	1.39927	Unmethylated
GstS8	14958.3	15232.7	16644.6	15611.9	11567.1	12623.8	12095.5	0.0205229	-0.368103	0.00127704	0.774801	1.68776	Unmethylated
Ighmbp2	1172.87	1123.48	1146.34	1147.56	757.225	736.163	746.694	9.26e-05	-0.620084	2.89e-06	0.650633	4.03344	Methylated
kinesin-B	3901.62	3104.09	3618.14	3541.28	1729.12	1482.32	1605.72	1.46e-11	-1.14144	2.14e-13	0.453307	10.8368	Methylated
Ku80	984.754	857.979	1083.18	975.304	596.816	702.536	649.676	0.0127928	-0.584312	0.000715623	0.666967	1.89304	Methylated
LOC100113507	7666.13	6694.79	9489.36	7950.09	5614.32	5909.3	5761.81	0.0575273	-0.464364	0.00478008	0.724791	1.24013	Methylated
LOC100113512	149.583	13.6594	5.65628	56.2995	2.35896	4.54422	3.45159	0.0367179	-4.00394	0.0026448	0.0623	1.43512	Unmethylated
LOC100113517	34681.7	32578.4	43475.1	36911.8	25056.8	26636.4	25846.6	0.0125729	-0.514088	0.000701745	0.700235	1.90056	Unmethylated
LOC100113537	3170.7	2882.98	3511.61	3188.43	2456.85	2423.88	2440.37	0.0495141	-0.385687	0.00388395	0.765414	1.30527	Methylated
LOC100113570	3074.38	2629.43	3740.69	3148.17	2419.11	2177.59	2298.35	0.0863675	-0.454085	0.00844675	0.729973	1.06365	Methylated
LOC100113601	2158.75	2310.99	1941.99	2137.25	2912.13	2765.61	2838.87	0.0243	0.409261	0.00157621	1.328	1.61439	Methylated
LOC100113603	3349.75	3384.96	3927.35	3554.02	2412.03	2588.39	2500.21	0.00286415	-0.507216	0.000124575	0.703579	2.543	Unmethylated
LOC100113629	8586.29	6718.7	8948.24	8084.41	5806.57	5986.55	5896.56	0.0391843	-0.455107	0.00288649	0.729456	1.40689	Methylated
LOC100113671	2299.27	2335.75	2356.78	2330.6	2873.21	3078.25	2975.73	0.0235942	0.352778	0.00151857	1.27702	1.6272	Methylated
LOC100113674	3542.4	3244.95	3436.19	3407.85	1592.3	1395.98	1494.14	6.03e-18	-1.19029	5.53e-20	0.438216	17.2197	Methylated
LOC100113675	87.2567	84.5173	110.298	94.0238	50.7176	45.4422	48.0799	0.0798357	-0.970773	0.00743661	0.510233	1.0978	Unmethylated
LOC100113688	1425.57	1257.51	1152	1278.36	1701.99	1659.55	1680.77	0.0656796	0.395429	0.00568865	1.31533	1.18257	Methylated
LOC100113728	8326.78	7049.94	9835.34	8404.02	5629.65	6309.19	5969.42	0.0353309	-0.493316	0.00250936	0.710391	1.45185	Methylated
LOC100113730	2224.48	2316.97	2170.13	2237.19	711.226	765.246	738.236	6.36e-32	-1.59862	2.08e-34	0.330193	31.1963	Methylated
LOC100113736	543.938	483.2	628.79	551.976	373.895	288.103	330.999	0.00838629	-0.740502	0.000441717	0.598531	2.07643	Unmethylated
LOC100113753	2701.56	2197.45	2205.01	2368.01	1306.86	1286.01	1296.44	2.98e-07	-0.868658	6.28e-09	0.547656	6.52639	Unmethylated
LOC100113768	22017	24267.6	20678.4	22321	15634	15354.9	15494.4	0.000244089	-0.526693	8.22e-06	0.694144	3.61245	Methylated
LOC100113824	1018.75	1131.17	1121.83	1090.58	833.892	797.964	815.928	0.0355779	-0.419708	0.00253138	0.747576	1.44882	Methylated
LOC100113884	2674.36	2563.69	2874.33	2704.13	3435.82	3361.81	3398.82	0.0542442	0.329847	0.00439818	1.25688	1.26565	Methylated
LOC100113933	2158.75	2019.02	2064.54	2080.77	2644.39	2620.2	2632.29	0.0353309	0.339458	0.00250884	1.26528	1.45185	Methylated
LOC100113956	647.059	669.309	718.348	678.239	475.33	438.062	456.696	0.00626855	-0.572146	0.00031126	0.672615	2.20283	Unmethylated
LOC100113973	503.143	423.44	466.643	464.409	239.434	280.833	260.133	0.000534205	-0.832209	1.96e-05	0.561669	3.27229	Unmethylated
LOC100114003	3162.77	2929.93	3496.53	3196.41	2552.39	2375.72	2464.05	0.0548256	-0.375621	0.004466	0.770774	1.26102	Methylated
LOC100114027	8489.96	6223.55	9093.42	7935.64	5679.19	5389.44	5534.32	0.0398773	-0.519881	0.00295759	0.69743	1.39927	Methylated
LOC100114076	3514.07	3008.47	3529.52	3350.69	1801.06	1998.55	1899.81	1.57e-07	-0.817848	3.19e-09	0.567288	6.80276	Methylated
LOC100114107	5353.26	3624	5721.33	4899.53	3209.36	3027.36	3118.36	0.0167264	-0.651754	0.000979824	0.636506	1.7766	Methylated
LOC100114141	9081.5	7177.14	10010.7	8756.44	6333.8	6660	6496.9	0.0787941	-0.430452	0.00730988	0.742029	1.10351	Methylated
LOC100114163	13973.5	14761.5	13794.7	14176.6	11777.1	11868.6	11822.8	0.0967566	-0.26196	0.0099678	0.833954	1.01432	Unmethylated
LOC100114225	13456.8	12670.8	15137.2	13754.9	9825.06	10787.1	10306.1	0.0182018	-0.416346	0.00110286	0.74932	1.73988	Methylated
LOC100114243	2302.67	1873.89	2288.91	2155.16	1449.58	1279.65	1364.62	0.000500698	-0.659545	1.83e-05	0.633078	3.30042	Methylated
LOC100114244	5484.71	5793.28	5489.42	5589.14	2379.01	2276.65	2327.83	4.8e-27	-1.264	2.17e-29	0.416389	26.3187	Methylated
LOC100114253	3839.3	3908.28	3437.14	3728.24	1368.2	1331.46	1349.83	1.14e-27	-1.46592	5.03e-30	0.362004	26.9417	Methylated
LOC100114328	9195.95	10384.5	9009.52	9530	5350.12	5379.44	5364.78	3.21e-10	-0.829038	5.24e-12	0.562904	9.49372	Methylated
LOC100114382	1545.69	1568.27	1579.99	1564.65	1096.92	1183.31	1140.11	0.00532226	-0.456021	0.000256572	0.728994	2.2739	Methylated
LOC100114434	1839.19	1994.27	2034.38	1955.94	2400.24	2457.51	2428.88	0.0862833	0.312149	0.00834345	1.24156	1.06407	Unmethylated
LOC100114441	528.073	672.723	648.587	616.461	338.51	481.687	410.099	0.0752704	-0.586012	0.00687889	0.666182	1.12338	Unmethylated
LOC100114482	896.364	766.632	920.089	861.028	582.663	589.839	586.251	0.00961665	-0.553695	0.000517401	0.681273	2.01698	Methylated
LOC100114497	7976.62	6152.69	6925.18	7018.16	5252.22	5044.99	5148.6	0.026875	-0.446757	0.00179392	0.73369	1.57065	Methylated
LOC100114506	2221.08	2873.59	2086.23	2393.63	1811.68	1598.66	1705.17	0.0594336	-0.490077	0.00496837	0.711987	1.22597	Methylated
LOC100114508	363.758	352.582	371.429	362.59	523.689	489.867	506.778	0.0462923	0.482449	0.00354976	1.39711	1.33449	Methylated
LOC100114518	1258.99	1230.2	1263.24	1250.81	544.919	568.936	556.928	1.2e-15	-1.16648	1.31e-17	0.445508	14.9202	Methylated
LOC100114520	11214.2	13450.2	13161.2	12608.5	9977.21	9484.69	9730.95	0.0438937	-0.373916	0.00331617	0.771685	1.3576	Methylated
LOC100114535	3553.73	2483.44	3246.71	3094.63	1799.88	1671.36	1735.62	7.97e-05	-0.834133	2.42e-06	0.56092	4.09862	Methylated
LOC100114563	4130.53	3877.55	4009.36	4005.81	4785.15	4925.93	4855.54	0.0867582	0.277788	0.00849587	1.21233	1.06169	Methylated
LOC100114569	8688.28	9212.38	8319.45	8740.04	5041.09	4606.02	4823.56	1.46e-11	-0.857829	2.13e-13	0.551782	10.8368	Methylated
LOC100114572	13195	14328.7	15672.6	14398.8	10766.3	12085.8	11426	0.0906842	-0.33357	0.00903992	0.793571	1.04247	Methylated
LOC100114578	1221.59	992.865	1065.27	1093.24	1450.76	1465.96	1458.36	0.0505634	0.416875	0.00402346	1.33503	1.29616	Methylated
LOC100114581	3185.44	2987.98	3152.44	3108.62	2014.55	1825.87	1920.21	3.83e-07	-0.695462	8.37e-09	0.617511	6.41697	Methylated
LOC100114585	22425	25413.2	27128.5	24988.9	18935.4	20229.9	19582.6	0.0624581	-0.35172	0.00529172	0.783649	1.20441	Methylated
LOC100114599	762.646	572.839	615.592	650.359	378.613	506.226	442.419	0.0906821	-0.552028	0.00902831	0.682061	1.04248	Unmethylated
LOC100114637	6119.3	6516.37	6377.46	6337.71	7935.53	7421.61	7678.57	0.0898542	0.276641	0.00887812	1.21137	1.04646	Methylated
LOC100114668	3086.85	2480.03	3061.94	2876.27	2062.91	2038.54	2050.72	0.0140816	-0.487743	0.000800112	0.71314	1.85135	Methylated
LOC100114689	5064.29	6430.14	5029.38	5507.94	3905.25	3924.39	3914.82	0.0164381	-0.492768	0.000960871	0.71066	1.78415	Methylated
LOC100114704	2664.16	1826.94	2879.99	2457.03	1542.76	1306.01	1424.38	0.00356565	-0.786731	0.000163603	0.579656	2.44786	Methylated
LOC100114714	2692.49	2556.86	2702.76	2650.71	1532.14	1416.89	1474.51	1.65e-10	-0.846624	2.6e-12	0.556084	9.78126	Methylated
LOC100114737	9503.05	10644.9	8869.05	9672.34	4684.89	4548.76	4616.83	8.52e-15	-1.0671	9.86e-17	0.477277	14.0694	Methylated
LOC100114772	11298	10601.4	13534.5	11811.3	9035.99	9293.83	9164.91	0.0894903	-0.365947	0.00879716	0.775959	1.04822	Methylated
LOC100114775	2274.34	3725.59	2187.1	2729.01	1329.27	1197.86	1263.56	9.26e-05	-1.11152	2.88e-06	0.462807	4.03344	Unmethylated
LOC100114831	1646.55	1116.65	1419.73	1394.31	777.277	666.182	721.729	5.9e-05	-0.950121	1.76e-06	0.517589	4.22913	Methylated
LOC100114840	3361.08	3476.31	3065.71	3301.03	2265.78	2092.16	2178.97	5.79e-05	-0.599697	1.72e-06	0.659893	4.23736	Methylated
LOC100114862	904.297	916.885	603.337	808.173	570.868	517.132	544	0.0908937	-0.571475	0.00907739	0.672929	1.04147	Unmethylated
LOC100114907	7803.24	10977	10631	9803.74	6839.8	7608.84	7224.32	0.0947779	-0.440533	0.00959098	0.736863	1.02329	Methylated
LOC100114978	270.836	263.796	296.012	276.881	119.127	193.584	156.355	0.0335917	-0.817332	0.00235828	0.567491	1.47377	Unmethylated
LOC100115014	1629.55	1771.45	1860.92	1753.97	2462.75	2252.11	2357.43	0.0150086	0.425794	0.000856556	1.34331	1.82366	Methylated
LOC100115015	972.289	779.437	860.698	870.808	1190.09	1116.97	1153.53	0.0842888	0.40649	0.00807392	1.32546	1.07423	Methylated
LOC100115028	951.891	940.788	805.078	899.253	618.047	614.378	616.212	0.00896661	-0.54509	0.000474537	0.685349	2.04737	Methylated
LOC100115056	15248.4	11224.6	14653.5	13708.8	4414.79	4303.37	4359.08	1.6e-21	-1.65296	1.12e-23	0.317988	20.7968	Methylated
LOC100115130	2035.23	1796.21	2003.27	1944.9	1396.5	1612.29	1504.4	0.0824132	-0.369311	0.00781138	0.774152	1.084	Methylated
LOC100115144	7984.56	6196.23	8753.1	7644.63	5294.68	5793.88	5544.28	0.06293	-0.463242	0.00535558	0.725354	1.20114	Methylated
LOC100115160	3339.55	2363.92	2751.78	2818.42	2057.01	1948.56	2002.79	0.0474019	-0.492514	0.00365868	0.710786	1.3242	Unmethylated
LOC100115170	9233.35	8247.69	7944.25	8475.1	6213.49	6370.99	6292.24	0.00647614	-0.42947	0.000324824	0.742535	2.18868	Unmethylated
LOC100115193	1031.22	780.291	743.801	851.769	425.792	376.261	401.026	3.94e-06	-1.08683	9.72e-08	0.470795	5.40404	Unmethylated
LOC100115246	6701.77	7098.6	5601.61	6467.32	4286.23	4109.79	4198.01	0.000292571	-0.623564	1e-05	0.649066	3.53377	Unmethylated
LOC100115265	1253.32	1700.59	1221.76	1391.89	924.711	916.114	920.413	0.0203922	-0.59745	0.00125865	0.660921	1.69054	Unmethylated
LOC100115266	3322.55	3404.6	3362.66	3363.27	2020.45	1729.53	1874.99	1.84e-09	-0.843935	3.26e-11	0.557122	8.73601	Methylated
LOC100115309	1540.02	1314.71	1528.14	1460.96	1145.27	1118.79	1132.03	0.0902057	-0.367609	0.00892419	0.775066	1.04477	Methylated
LOC100115318	1847.12	2036.1	1547.94	1810.39	2473.37	2412.98	2443.17	0.0519665	0.432239	0.00416124	1.34933	1.28428	Methylated
LOC100115348	1491.3	1468.38	1572.45	1510.71	689.995	631.646	660.821	3.57e-16	-1.19412	3.64e-18	0.437053	15.4473	Methylated
LOC100115351	1745.13	1925.97	2062.66	1911.25	770.2	692.539	731.369	1.4e-18	-1.38739	1.18e-20	0.382255	17.8537	Methylated
LOC100115365	8611.22	7166.9	9610.97	8463.03	6061.34	6758.16	6409.75	0.0919275	-0.40071	0.00922164	0.757486	1.03655	Methylated
LOC100115406	1543.42	1331.79	1382.96	1419.39	1066.25	1063.35	1064.8	0.0357757	-0.414002	0.00254995	0.750539	1.44641	Unmethylated
LOC100115408	11659.5	11846.9	13561.9	12356.1	9183.42	9704.63	9444.03	0.0225079	-0.387716	0.00142885	0.764339	1.64767	Methylated
LOC100115453	1551.36	1553.75	1276.43	1460.51	1108.71	1013.36	1061.04	0.0367548	-0.461468	0.00265208	0.726247	1.43469	Unmethylated
LOC100115461	21626.1	18371.8	21336.4	20444.8	17103.6	14526	15814.8	0.0698554	-0.370506	0.00617327	0.773511	1.1558	Methylated
LOC100115464	611.93	579.669	602.394	597.998	338.51	361.72	350.115	7.3e-05	-0.770701	2.19e-06	0.586133	4.1365	Methylated
LOC100115465	16474.5	13342.6	17783.4	15866.8	11183.8	12472.1	11827.9	0.0636503	-0.423698	0.00545688	0.745511	1.1962	Methylated
LOC100115493	427.218	431.977	440.247	433.148	313.741	280.833	297.287	0.0316547	-0.545132	0.00218459	0.685329	1.49956	Unmethylated
LOC100115500	8851.46	6205.62	7787.76	7614.94	3920.59	3857.13	3888.86	3.76e-07	-0.969317	8.09e-09	0.510748	6.42451	Methylated
LOC100115504	1836.92	1516.19	1596.01	1649.71	1240.81	1252.39	1246.6	0.0568873	-0.403414	0.004684	0.756067	1.24498	Methylated
LOC100115521	6574.85	4770.53	6062.59	5802.66	3554.95	3512.68	3533.81	0.000262924	-0.715272	8.96e-06	0.60909	3.58017	Methylated
LOC100115522	10392.6	10914.7	10997.7	10768.3	4088.07	4277.02	4182.55	8.32e-34	-1.36423	2.51e-36	0.388441	33.0801	Methylated
LOC100115570	5692.08	6549.66	6035.26	6092.33	4727.35	4295.19	4511.27	0.00830503	-0.433879	0.000434304	0.740269	2.08066	Methylated
LOC100115571	10537.7	9787.79	9467.68	9931.04	13358.8	12523.9	12941.3	0.00930425	0.381987	0.000493576	1.30314	2.03132	Methylated
LOC100115577	10941.1	11064.9	12548.5	11518.2	8889.73	8837.59	8863.66	0.0200503	-0.377977	0.00123285	0.769516	1.69788	Methylated
LOC100115581	3714.64	3369.59	4053.67	3712.64	656.97	560.756	608.863	8.63e-57	-2.61012	8.68e-60	0.163785	56.0641	Methylated
LOC100115583	2153.09	2464.66	2385.07	2334.27	1523.89	1867.67	1695.78	0.0264632	-0.460411	0.00175978	0.726779	1.57736	Methylated
LOC100115679	615.33	851.149	706.093	724.19	539.022	468.054	503.538	0.0762173	-0.526914	0.00702291	0.694038	1.11795	Unmethylated
LOC100115681	943.959	996.28	793.765	911.335	594.457	669.817	632.137	0.0283884	-0.526679	0.00191278	0.694151	1.54686	Unmethylated
LOC100115706	769.446	525.885	788.109	694.48	229.998	208.125	219.062	1.92e-10	-1.66497	3.04e-12	0.315351	9.71748	Methylated
LOC100115713	6262.09	6463.44	5898.56	6208.03	7657.18	7576.12	7616.65	0.062855	0.294976	0.0053413	1.22686	1.20166	Methylated
LOC100115715	4484.09	2744.68	4203.56	3810.78	1463.73	1336.91	1400.32	1.66e-09	-1.44428	2.92e-11	0.367476	8.78061	Methylated
LOC100115754	1101.47	976.644	1219.87	1099.33	725.38	712.533	718.956	0.00255165	-0.612486	0.000108738	0.654069	2.59318	Unmethylated
LOC100115757	3223.97	3263.73	3856.64	3448.11	2532.34	2737.44	2634.89	0.055711	-0.387894	0.00454512	0.764244	1.25406	Unmethylated
LOC100115765	3338.42	3026.4	3405.08	3256.63	2049.93	2182.13	2116.03	1.74e-05	-0.621489	4.84e-07	0.65	4.75867	Methylated
LOC100115790	26085.2	22145.2	29162.9	25797.8	17306.5	18165.1	17735.8	0.0039337	-0.540538	0.000182468	0.687515	2.4052	Methylated
LOC100115791	8681.48	9345.56	9616.63	9214.55	12429.3	12205.8	12317.6	0.00191869	0.418611	7.89e-05	1.33664	2.717	Methylated
LOC100115823	3560.53	2470.64	3462.59	3164.58	2169.06	1886.76	2027.91	0.0102593	-0.642024	0.000555848	0.640813	1.98888	Methylated
LOC100115833	12132.1	9819.37	12810.5	11587.3	8426.2	8400.44	8413.32	0.0226396	-0.461725	0.00144574	0.726117	1.64513	Methylated
LOC100115837	7637.79	7678.27	8224.24	7846.77	6247.7	6231.94	6239.82	0.0263623	-0.330631	0.00174975	0.795189	1.57902	Unmethylated
LOC100115866	196.044	163.912	170.631	176.863	89.6404	112.697	101.168	0.0459981	-0.799029	0.00350985	0.574736	1.33726	Unmethylated
LOC100115880	2141.76	1903.77	2019.29	2021.61	1322.2	1251.48	1286.84	1.47e-05	-0.651685	4.01e-07	0.636536	4.83314	Methylated
LOC100115899	6104.57	6008.41	6201.17	6104.72	5018.68	4988.64	5003.66	0.0571344	-0.286941	0.00471152	0.819638	1.2431	Methylated
LOC100115939	23031.2	40077.4	24238.1	29115.6	19170.1	18214.1	18692.1	0.0567551	-0.639415	0.00465884	0.641973	1.246	Methylated
LOC100115945	1682.81	1741.57	1271.72	1565.37	2180.86	2036.72	2108.79	0.0988411	0.429798	0.0102904	1.34704	1.00506	Methylated
LOC100115976	5545.9	4470.03	5438.52	5151.48	2892.08	2654.73	2773.41	3.44e-08	-0.893372	6.8e-10	0.538354	7.46284	Methylated
LOC100115985	245.905	275.748	337.492	286.382	207.588	126.329	166.959	0.0711614	-0.7854	0.0063692	0.580191	1.14776	Unmethylated
LOC100115997	103.122	90.4933	86.7297	93.4482	148.614	161.774	155.194	0.0801892	0.735518	0.00753002	1.665	1.09588	Methylated
LOC100116008	78.1911	102.445	105.584	95.4067	215.845	221.758	218.801	0.000215239	1.19328	7.14e-06	2.28672	3.66708	Methylated
LOC100116025	10287.2	7592.9	10593.3	9491.13	7026.16	7046.26	7036.21	0.0897194	-0.431667	0.00885352	0.741404	1.04711	Methylated
LOC100116029	11904.3	11482.4	11431.3	11606	5506.99	4900.48	5203.73	1.06e-21	-1.15753	7.17e-24	0.448281	20.9765	Methylated
LOC100116036	1653.34	1372.77	1614.87	1546.99	1982.7	2182.13	2082.42	0.0335917	0.42979	0.0023605	1.34704	1.47377	Methylated
LOC100116063	4214.39	4817.49	4682.46	4571.44	5949.29	6140.15	6044.72	0.00935832	0.402828	0.00050115	1.3221	2.0288	Methylated
LOC100116067	3580.92	2617.47	3447.51	3215.3	1861.22	1899.48	1880.35	0.00012024	-0.773511	3.81e-06	0.584992	3.91995	Methylated
LOC100116089	2025.04	1714.25	1899.57	1879.62	970.711	955.194	962.953	3.17e-10	-0.964496	5.14e-12	0.512458	9.4992	Methylated
LOC100116113	1671.48	1718.52	2145.62	1845.2	1149.99	1180.59	1165.29	0.000866561	-0.663156	3.29e-05	0.631495	3.0622	Methylated
LOC100116147	1442.57	1114.95	1402.76	1320.09	954.198	997.91	976.054	0.0845383	-0.434547	0.00810845	0.739926	1.07295	Methylated
LOC100116207	18951.7	19382.6	18457.4	18930.6	10498.5	9960.01	10229.3	7.9e-16	-0.888108	8.15e-18	0.540322	15.1023	Methylated
LOC100116226	75.9247	92.2007	70.7035	79.6096	187.537	155.412	171.475	0.00356565	1.10217	0.000163499	2.14678	2.44786	Unmethylated
LOC100116245	7592.47	8396.24	7720.83	7903.18	6401.03	6320.1	6360.56	0.0531114	-0.313423	0.00427295	0.80473	1.27481	Methylated
LOC100116254	4311.84	3660.71	5499.79	4490.78	3125.62	2996.46	3061.04	0.0324376	-0.552966	0.00225085	0.681617	1.48895	Methylated
LOC100116268	415.886	293.676	397.825	369.129	176.922	183.586	180.254	0.000449318	-1.03162	1.61e-05	0.489161	3.34745	Methylated
LOC100116282	627.795	695.774	720.233	681.267	480.048	468.054	474.051	0.0167748	-0.524385	0.000984767	0.695255	1.77534	Unmethylated
LOC100116300	1600.08	1388.13	1546.99	1511.74	909.378	1025.18	967.277	0.000250228	-0.642671	8.46e-06	0.640526	3.60166	Unmethylated
LOC100116304	3488	4846.51	5002.04	4445.52	6276.01	5991.09	6133.55	0.071472	0.464016	0.00640598	1.37938	1.14586	Methylated
LOC100116323	496.343	402.097	496.81	465.084	667.585	671.635	669.61	0.0324483	0.527332	0.00225568	1.44126	1.48881	Methylated
LOC100116342	11677.7	11269.8	13120.7	12022.7	8649.12	9222.94	8936.03	0.00787304	-0.427973	0.000406765	0.743305	2.10386	Methylated
LOC100116356	10749.6	11130.7	10284.1	10721.4	6097.91	5902.03	5999.97	3.75e-13	-0.837577	5e-15	0.559583	12.4257	Unmethylated
LOC100116365	347.894	796.511	482.67	542.358	199.332	208.125	203.729	0.000564975	-1.41397	2.08e-05	0.375276	3.24797	Unmethylated
LOC100116412	2161.02	1864.5	2372.81	2132.78	1418.91	1705.9	1562.41	0.0636126	-0.447972	0.00543651	0.733073	1.19646	Methylated
LOC100116417	651.592	670.162	796.593	706.116	949.481	1018.81	984.147	0.0344487	0.478994	0.00242938	1.39377	1.46283	Methylated
LOC100116453	414.753	369.656	407.252	397.221	271.28	248.114	259.697	0.0187809	-0.613809	0.00114148	0.653469	1.72628	Unmethylated
LOC100116518	3183.17	2951.28	2673.54	2935.99	2282.29	2353.9	2318.1	0.0884845	-0.340504	0.00867604	0.789765	1.05313	Unmethylated
LOC100116566	315.031	256.113	255.475	275.54	188.717	179.042	183.879	0.0950895	-0.582319	0.00965836	0.667889	1.02187	Unmethylated
LOC100116591	960.957	794.804	1055.84	937.2	608.611	705.262	656.937	0.0574473	-0.510911	0.00476621	0.701779	1.24073	Unmethylated
LOC100116600	7025.86	6075	6502.84	6534.57	1333.99	1385.99	1359.99	5.28e-63	-2.264	3.32e-66	0.208194	62.2771	Methylated
LOC100116611	5523.24	6110.86	5207.55	5613.88	2913.31	3093.7	3003.51	8.35e-11	-0.902239	1.3e-12	0.535056	10.0784	Methylated
LOC100116612	2744.62	2605.52	2985.58	2778.57	3767.26	3540.85	3654.05	0.0181747	0.395026	0.00109665	1.31497	1.74053	Methylated
LOC100116643	18117.7	17541.2	18333.9	17997.6	13216.1	13430	13323	0.000320918	-0.433843	1.12e-05	0.740287	3.49361	Unmethylated
LOC100116660	8146.6	8634.42	7182.54	7987.85	4262.64	3999.82	4131.23	2.34e-11	-0.95142	3.5e-13	0.517123	10.6303	Methylated
LOC100116678	2359.33	2656.75	2495.36	2503.81	1548.66	1421.43	1485.04	2.25e-07	-0.754576	4.61e-09	0.59272	6.64853	Methylated
LOC100116686	6648.51	5854.74	6631.05	6378.1	4017.31	3604.47	3810.89	2.25e-07	-0.743178	4.63e-09	0.597422	6.64853	Methylated
LOC100116714	2078.3	1412.04	1998.55	1829.63	1335.17	1266.02	1300.59	0.0950159	-0.491972	0.00963895	0.711053	1.0222	Methylated
LOC100116726	1320.18	1513.63	1151.05	1328.29	835.071	1030.63	932.85	0.0527325	-0.508913	0.00422921	0.702752	1.27792	Unmethylated
LOC100116729	30100.2	26646	34395.9	30380.7	22285.1	23690.8	22987.9	0.0501849	-0.402239	0.00396811	0.756683	1.29943	Methylated
LOC100116736	4675.6	3201.41	4418.5	4098.5	2756.44	2842.86	2799.65	0.030755	-0.549484	0.00210317	0.683264	1.51208	Unmethylated
LOC100116743	490.677	366.242	379.914	412.278	274.819	192.675	233.747	0.0152691	-0.821276	0.0008791	0.565941	1.81619	Unmethylated
LOC100116754	1819.93	2139.4	1996.67	1985.33	2545.32	2487.5	2516.41	0.0781296	0.341312	0.00722859	1.26691	1.10718	Methylated
LOC100116774	3175.24	1732.18	2649.97	2519.13	1341.07	1096.97	1219.02	0.000449318	-1.04723	1.62e-05	0.483895	3.34745	Unmethylated
LOC100116796	1024.42	1558.87	1804.35	1462.55	205.229	173.589	189.409	3.45e-25	-2.95191	1.74e-27	0.129237	24.4617	Methylated
LOC100116827	4400.23	2974.33	4329.89	3901.48	1591.12	1209.67	1400.39	2.53e-10	-1.47874	4.08e-12	0.358801	9.5964	Methylated
LOC100116846	2367.26	2075.37	2497.25	2313.29	885.789	905.208	895.498	3.48e-19	-1.36871	2.89e-21	0.387236	18.4586	Methylated
LOC100116888	3163.91	3064.82	3034.6	3087.77	2059.37	2405.71	2232.54	0.004683	-0.467042	0.000223112	0.723446	2.32948	Unmethylated
LOC100116900	179.046	179.279	151.777	170.034	244.152	276.288	260.22	0.0705527	0.615946	0.00629697	1.53256	1.15149	Unmethylated
LOC100116902	13480.6	14251.8	15734.8	14489.1	10346.4	11077.9	10712.1	0.00600542	-0.435692	0.00029442	0.739339	2.22146	Methylated
LOC100116936	5840.53	5071.04	6274.7	5728.76	2320.03	2065.8	2192.92	3.23e-19	-1.38572	2.64e-21	0.382699	18.4912	Methylated
LOC100116960	190.378	348.314	275.272	271.321	530.766	604.381	567.573	0.00093654	1.06179	3.62e-05	2.08751	3.02847	Methylated
LOC100116974	600.598	525.032	554.316	559.982	180.46	156.321	168.391	9.08e-17	-1.73636	8.76e-19	0.300127	16.0418	Unmethylated
LOC100116976	6077.37	5188.85	5571.44	5612.55	4168.28	4012.54	4090.41	0.00414378	-0.456289	0.000193255	0.728859	2.3826	Unmethylated
LOC100116991	146.183	274.895	211.168	210.749	127.384	81.7959	104.59	0.0506543	-1.01949	0.00403706	0.493292	1.29538	Unmethylated
LOC100117016	3625.12	3725.59	3769.91	3706.87	4829.97	4931.38	4880.67	0.00280081	0.396848	0.000121116	1.31663	2.55272	Unmethylated
LOC100117021	9244.68	7158.36	10197.3	8866.79	5860.83	6377.35	6119.09	0.0224443	-0.534922	0.00142199	0.690196	1.64889	Methylated
LOC100117025	6028.65	6576.98	6157.81	6254.48	5096.53	5198.58	5147.56	0.0933002	-0.281079	0.0093828	0.822976	1.03012	Methylated
LOC100117049	7357.89	6520.64	8148.82	7342.45	5534.11	5887.49	5710.8	0.0795115	-0.362401	0.00739641	0.777869	1.09957	Methylated
LOC100117078	109.921	108.421	80.1307	99.4909	43.6407	43.6245	43.6326	0.0207517	-1.18835	0.0012991	0.438805	1.68295	Unmethylated
LOC100117088	5765.74	5700.22	5467.74	5644.57	2461.57	2260.29	2360.93	2.93e-25	-1.25795	1.44e-27	0.418137	24.5324	Unmethylated
LOC100117145	1449.37	1155.92	1397.1	1334.13	957.737	969.736	963.736	0.0362337	-0.468338	0.00260081	0.722797	1.44089	Methylated
LOC100117232	2198.42	1769.74	1905.22	1957.79	1532.14	1428.7	1480.42	0.0678746	-0.402944	0.00593849	0.756313	1.16829	Unmethylated
LOC100117263	7036.06	5620.83	6424.6	6360.5	4494.99	3948.92	4221.96	0.000978296	-0.591284	3.8e-05	0.663752	3.00953	Methylated
LOC100117297	18527.9	16301.6	15768.8	16866.1	12778.5	11742.3	12260.4	0.00456416	-0.460129	0.000216876	0.726921	2.34064	Methylated
LOC100117310	2371.8	2492.83	2419	2427.88	1107.53	957.921	1032.73	2.81e-18	-1.23477	2.48e-20	0.424909	17.5506	Methylated
LOC100117336	69355.5	68389.9	69758	69167.8	59689.9	56071.1	57880.5	0.090663	-0.25704	0.00900362	0.836803	1.04257	Methylated
LOC100117358	703.72	684.675	621.249	669.881	862.199	945.197	903.698	0.045971	0.433126	0.003502	1.35016	1.33752	Methylated
LOC100117362	292.367	280.871	316.752	296.663	174.563	199.037	186.8	0.0260818	-0.664591	0.00172458	0.630868	1.58366	Unmethylated
LOC100117366	2193.88	1919.14	1936.33	2016.45	1218.4	1151.5	1184.95	5.89e-07	-0.766935	1.33e-08	0.587665	6.2297	Methylated
LOC100117397	916.762	931.398	888.037	912.065	595.637	745.251	670.444	0.0679218	-0.441866	0.0059597	0.736182	1.16799	Unmethylated
LOC100117420	10962.6	9765.59	10398.1	10375.4	5274.63	4859.58	5067.11	2.14e-16	-1.03405	2.13e-18	0.488338	15.6693	Methylated
LOC100117427	6117.04	5086.4	5245.26	5482.9	3281.31	2961.92	3121.62	1.75e-07	-0.81271	3.57e-09	0.569311	6.75598	Methylated
LOC100117445	6704.03	6442.95	6941.2	6696.06	4636.53	4299.74	4468.13	6.05e-06	-0.583839	1.54e-07	0.667186	5.21796	Methylated
LOC100117500	7420.22	6075	7140.12	6878.45	5363.09	5249.48	5306.28	0.0537733	-0.374238	0.00435324	0.771513	1.26943	Methylated
LOC100117507	2947.46	2604.67	2776.29	2776.14	1916.65	2152.14	2034.4	0.00999213	-0.447576	0.000540115	0.733274	2.00034	Methylated
LOC100117525	2673.23	2617.47	2830.97	2707.22	3308.44	3340	3324.22	0.0800441	0.296255	0.00747615	1.22795	1.09667	Methylated
LOC100117550	10827.8	8648.94	12135.6	10537.4	7519.18	8020.54	7769.86	0.0715611	-0.439439	0.00643165	0.737421	1.14532	Methylated
LOC100117556	3639.85	3034.94	3596.45	3423.75	2790.65	2571.12	2680.88	0.096233	-0.352854	0.00985932	0.783034	1.01668	Methylated
LOC100117558	7787.38	7245.44	8402.41	7811.74	6046.01	6542.76	6294.39	0.0977284	-0.311388	0.0100861	0.805866	1.00998	Unmethylated
LOC100117578	2942.93	2910.3	3060.99	2971.41	2049.93	2005.82	2027.88	3.19e-05	-0.551323	9.07e-07	0.682394	4.49597	Unmethylated
LOC100117626	1856.19	1824.38	1850.55	1843.7	1448.4	1524.13	1486.27	0.0863675	-0.310422	0.0084225	0.806406	1.06365	Unmethylated
LOC100117638	2660.76	2690.89	2502.91	2618.19	1812.86	1868.58	1840.72	0.000370313	-0.508076	1.31e-05	0.70316	3.43143	Unmethylated
LOC100117650	1598.95	1396.67	1382.02	1459.21	1103.99	1130.6	1117.3	0.0636126	-0.38431	0.00543765	0.766146	1.19646	Methylated
LOC100117689	3270.43	3462.65	3226.91	3319.99	4081	3983.46	4032.23	0.0954419	0.28017	0.00972333	1.21434	1.02026	Methylated
LOC100117697	155.249	157.083	153.662	155.331	67.2303	62.7102	64.9702	0.000320918	-1.25969	1.12e-05	0.417634	3.49361	Unmethylated
LOC100117752	10184.1	10128.4	11666.1	10659.5	8000.41	8346.82	8173.61	0.022387	-0.383059	0.00141412	0.76681	1.65	Methylated
LOC100117754	1183.06	1173.85	1012.47	1123.13	1447.22	1462.33	1454.77	0.0741745	0.373563	0.00676009	1.29555	1.12975	Unmethylated
LOC100117795	2011.44	1542.65	1534.74	1696.28	833.892	738.89	786.391	2.58e-08	-1.10918	4.99e-10	0.463559	7.58878	Unmethylated
LOC100117810	1850.52	2129.15	1522.48	1834.05	1133.48	1237.84	1185.66	0.00632734	-0.629118	0.000316566	0.646572	2.19878	Methylated
LOC100117836	21894.6	21404.2	19116.4	20805.1	11805.4	11173.3	11489.4	2.56e-11	-0.856675	3.87e-13	0.552224	10.591	Methylated
LOC100117843	8547.76	8422.7	9233.88	8734.78	7167.69	7245.3	7206.5	0.096233	-0.277459	0.00987129	0.825043	1.01668	Methylated
LOC100117868	1518.49	1300.2	1474.4	1431.03	1832.91	1807.69	1820.3	0.0863675	0.347696	0.00843902	1.27253	1.06365	Methylated
LOC100117895	3724.84	4129.4	3972.6	3942.28	2481.62	2579.3	2530.46	1.71e-06	-0.639675	4.03e-08	0.641858	5.76769	Methylated
LOC100117910	409.087	378.194	390.284	392.521	568.509	500.773	534.641	0.0850472	0.445196	0.00816795	1.3615	1.07034	Methylated
LOC100117919	676.523	697.481	569.399	647.801	1002.56	826.139	914.348	0.050011	0.496053	0.00392921	1.41035	1.30093	Unmethylated
LOC100117921	9516.65	7602.29	10574.4	9231.12	6121.5	6500.05	6310.77	0.0113236	-0.548546	0.000623474	0.683709	1.94602	Methylated
LOC100117923	531.473	348.314	422.336	434.041	195.793	264.473	230.133	0.00731691	-0.910032	0.000374354	0.532173	2.13567	Unmethylated
LOC100117929	4488.62	3478.01	4273.32	4079.99	3273.05	2941.02	3107.04	0.0935866	-0.392989	0.00942336	0.76155	1.02879	Methylated
LOC100117943	6107.97	7019.2	6404.8	6510.66	8295.28	8305.92	8300.6	0.0307721	0.350232	0.00211208	1.27477	1.51184	Methylated
LOC100117967	860.102	943.35	1045.47	949.64	664.047	677.997	671.022	0.0204316	-0.501456	0.00126365	0.706394	1.6897	Unmethylated
LOC100117972	4601.94	3518.14	4308.2	4142.76	2391.98	2180.32	2286.15	1.48e-06	-0.857664	3.43e-08	0.551845	5.82828	Methylated
LOC100117984	138.251	57.1986	81.0734	92.1743	193.435	206.307	199.871	0.0375134	1.12482	0.00273982	2.18075	1.42581	Methylated
LOC100118003	283.301	297.945	400.653	327.3	207.588	158.139	182.864	0.0181058	-0.844356	0.00108882	0.556959	1.74218	Unmethylated
LOC100118041	4025.14	3119.46	4742.79	3962.46	2368.39	2549.31	2458.85	0.00435746	-0.688121	0.000205959	0.620662	2.36077	Methylated
LOC100118050	18745.5	17460.1	20792.5	18999.3	12858.7	13769.9	13314.3	0.000919835	-0.512903	3.53e-05	0.700811	3.03629	Methylated
LOC100118070	3282.89	2746.39	3255.19	3094.82	4001.97	3947.11	3974.54	0.0633132	0.361236	0.00539615	1.28453	1.19851	Methylated
LOC100118072	99.722	96.4692	134.808	110.333	53.0766	61.8013	57.4389	0.0795115	-0.938667	0.00739142	0.521715	1.09957	Unmethylated
LOC100118097	1220.46	1103.85	1283.03	1202.45	947.122	857.039	902.08	0.0543429	-0.415189	0.00441301	0.749921	1.26486	Methylated
LOC100118117	725.251	645.405	826.76	732.472	323.177	366.264	344.721	3.47e-07	-1.08526	7.41e-09	0.471307	6.45988	Unmethylated
LOC100118125	3626.25	3672.66	3645.48	3648.13	4334.58	4546.03	4440.31	0.0722376	0.283633	0.00651692	1.21726	1.14124	Methylated
LOC100118132	25037	25557.5	28693.4	26429.3	19753.9	20519	20136.4	0.011883	-0.392323	0.000660249	0.761902	1.92507	Unmethylated
LOC100118137	1050.48	1274.59	917.261	1080.78	728.918	641.643	685.281	0.00809124	-0.658721	0.00042109	0.63344	2.09199	Methylated
LOC100118153	914.496	1054.33	1031.33	1000.05	581.483	697.083	639.283	0.00175862	-0.644418	7.16e-05	0.639751	2.75483	Unmethylated
LOC100118160	930.36	1005.67	1168.02	1034.68	806.764	725.257	766.01	0.0824132	-0.435159	0.00779565	0.739612	1.084	Methylated
LOC100118162	1368.91	1228.49	1167.08	1254.83	741.892	750.705	746.298	9.83e-06	-0.748893	2.59e-07	0.59506	5.00764	Methylated
LOC100118169	1340.58	1332.64	1210.44	1294.56	1723.22	1684.09	1703.65	0.0250816	0.396193	0.00163322	1.31603	1.60065	Methylated
LOC100118190	722.984	875.053	834.302	810.78	520.15	522.585	521.368	0.00205645	-0.638091	8.58e-05	0.642563	2.68688	Unmethylated
LOC100118197	12392.7	11134.1	14455.6	12660.8	9366.24	9565.58	9465.91	0.0403366	-0.419513	0.00301193	0.747677	1.3943	Methylated
LOC100118205	9242.41	9172.26	10486.8	9633.81	7574.61	7653.37	7613.99	0.0481418	-0.339458	0.00373999	0.790338	1.31748	Methylated
LOC100118218	4531.68	4180.62	4278.98	4330.43	2816.6	2368.45	2592.52	7.71e-07	-0.74069	1.75e-08	0.598453	6.11285	Methylated
LOC100118231	250.438	403.805	288.47	314.238	192.255	154.503	173.379	0.0285655	-0.863088	0.0019283	0.549774	1.54416	Methylated
LOC100118263	19508.1	18126.8	20025.1	19220	14577.2	15914.8	15246	0.0386068	-0.334075	0.00282939	0.793293	1.41334	Methylated
LOC100118269	6367.47	4589.54	6264.33	5740.45	3963.05	3997.09	3980.07	0.0247632	-0.52815	0.00160937	0.693444	1.60619	Methylated
LOC100118277	673.123	701.75	740.03	704.968	507.176	508.043	507.61	0.0262514	-0.47425	0.00173909	0.719841	1.58085	Unmethylated
LOC100118332	13328.7	11271.5	14666.7	13089	9090.24	9408.35	9249.29	0.00835059	-0.500857	0.000437737	0.706687	2.07828	Methylated
LOC100118348	525.807	272.333	402.539	400.226	145.076	129.056	137.066	2.07e-05	-1.5453	5.8e-07	0.342625	4.68428	Methylated
LOC100118368	5511.9	5725.83	6462.3	5900.01	4562.22	4754.16	4658.19	0.0658781	-0.340942	0.00571413	0.789526	1.18126	Methylated
LOC100118414	12504.9	16629.4	15090	14741.4	20880.3	21193.3	21036.8	0.00664683	0.512935	0.000335057	1.42695	2.17739	Methylated
LOC100118425	2505.51	2544.91	2453.88	2501.44	3135.05	3119.15	3127.1	0.0370662	0.322011	0.00268067	1.25007	1.43102	Methylated
LOC100118426	376.224	293.676	364.83	344.91	178.101	158.139	168.12	0.000161555	-1.03743	5.19e-06	0.487194	3.79168	Methylated
LOC100118457	5982.18	6887.73	5809	6226.31	2449.78	2340.27	2395.02	7.01e-23	-1.37867	4.5e-25	0.384572	22.1541	Unmethylated
LOC100118462	8834.46	7240.31	9477.1	8517.29	5688.63	5667.55	5678.09	0.00159753	-0.584898	6.39e-05	0.666696	2.79655	Methylated
LOC100118496	2519.11	2238.43	2397.32	2384.95	1685.48	1752.25	1718.86	0.00307078	-0.47187	0.000135493	0.721029	2.51275	Unmethylated
LOC100118552	3616.05	3651.32	3567.23	3611.53	4772.17	4234.3	4503.24	0.0622668	0.317995	0.00526	1.2466	1.20574	Methylated
LOC100118558	2044.3	1282.27	1918.42	1748.33	962.455	925.202	943.829	0.000756211	-0.888913	2.81e-05	0.540021	3.12136	Unmethylated
LOC100118580	3188.84	2293.92	2979.92	2820.89	1893.06	1717.71	1805.39	0.00387854	-0.643725	0.000179422	0.640058	2.41133	Methylated
LOC100118588	654.992	850.295	780.567	761.951	1164.15	1179.68	1171.91	0.00260527	0.619652	0.000111678	1.5365	2.58415	Methylated
LOC100118606	2574.64	2359.65	2571.72	2502.01	1860.04	2073.98	1967.01	0.0677449	-0.346255	0.00591863	0.786623	1.16912	Unmethylated
LOC100118630	3135.58	2760.9	3160.92	3019.13	1956.76	1956.74	1956.75	2.68e-05	-0.625405	7.54e-07	0.648238	4.57232	Methylated
LOC100118637	4986.1	4569.06	6221.91	5259.02	3777.87	3864.4	3821.14	0.0466642	-0.46074	0.00358414	0.726614	1.33102	Methylated
LOC100118641	802.308	564.302	566.571	644.394	358.562	319.004	338.783	0.000757889	-0.927151	2.83e-05	0.525896	3.12039	Unmethylated
LOC100118656	1377.98	1674.98	1413.13	1488.69	1903.68	2036.72	1970.2	0.056243	0.403893	0.00460747	1.32307	1.24993	Methylated
LOC100118670	5958.39	6029.75	5357.44	5781.86	3925.31	3304.55	3614.93	1.63e-05	-0.67801	4.51e-07	0.625027	4.78792	Methylated
LOC100118689	371.691	315.873	411.966	366.51	128.563	92.702	110.633	1.2e-09	-1.73494	2.04e-11	0.300422	8.91968	Unmethylated
LOC100118712	8046.88	8611.37	7543.6	8067.28	4852.38	4705.08	4778.73	5.26e-09	-0.755591	9.59e-11	0.592304	8.27894	Methylated
LOC100118725	947.359	1102.99	925.745	992.032	1341.07	1255.11	1298.09	0.0839218	0.38681	0.00799773	1.3075	1.07613	Unmethylated
LOC100118743	745.648	707.726	724.004	725.793	502.458	469.872	486.165	0.00284538	-0.57874	0.000123401	0.669548	2.54586	Unmethylated
LOC100118869	13465.9	10533.1	14808.2	12935.7	8859.07	9094.79	8976.93	0.0181943	-0.526982	0.00110012	0.694005	1.74006	Methylated
LOC100118915	1385.91	1232.76	1178.39	1265.69	1605.27	1718.62	1661.95	0.0501541	0.394023	0.00395831	1.31405	1.29969	Methylated
LOC100118916	2360.46	2258.06	2305.88	2308.14	1003.74	897.937	950.837	6.29e-21	-1.28054	4.74e-23	0.411642	20.2015	Methylated
LOC100118944	3566.19	3411.43	3677.53	3551.72	2816.6	2641.1	2728.85	0.0149913	-0.380455	0.000853685	0.768195	1.82416	Methylated
LOC100118946	167.714	102.445	120.667	130.276	70.7687	59.9837	65.3762	0.0598996	-0.9939	0.00501605	0.502118	1.22258	Unmethylated
LOC100118951	415.886	503.689	480.784	466.786	684.098	636.19	660.144	0.0401712	0.497663	0.00299453	1.41192	1.39609	Methylated
LOC100118952	687.855	577.108	651.415	638.793	281.895	234.482	258.189	4.62e-10	-1.30931	7.67e-12	0.403514	9.33525	Methylated
LOC100119051	21288.4	30553.4	21658.9	24500.2	5471.6	5338.55	5405.07	3.58e-28	-2.18049	1.48e-30	0.220601	27.4467	Methylated
LOC100119072	4884.11	4859.32	5928.73	5224.05	3223.52	3447.24	3335.38	0.000125113	-0.647192	3.98e-06	0.638522	3.9027	Methylated
LOC100119096	4830.85	4948.96	4920.97	4900.26	2883.83	2704.72	2794.27	8.77e-12	-0.810775	1.27e-13	0.570076	11.0568	Methylated
LOC100119162	2155.35	1952.43	2067.37	2058.39	2544.14	2740.16	2642.15	0.0360434	0.360902	0.00257809	1.28423	1.44317	Methylated
LOC100119163	1638.61	1476.06	1760.05	1624.91	1195.99	1110.61	1153.3	0.00935628	-0.494877	0.000499387	0.709622	2.0289	Methylated
LOC100119201	709.386	491.737	592.024	597.716	919.994	797.056	858.525	0.0770616	0.523501	0.00712008	1.43744	1.11316	Methylated
LOC100119221	4888.64	4202.81	4829.52	4640.33	1869.47	1853.13	1861.3	8.09e-22	-1.31775	5.39e-24	0.401161	21.092	Unmethylated
LOC100119228	58.9266	35.0021	36.7658	43.5649	114.409	85.4313	99.9204	0.0411942	1.20343	0.00309539	2.30286	1.38516	Methylated
LOC100119229	412.486	351.729	312.038	358.751	726.559	700.718	713.639	1.88e-06	0.993931	4.47e-08	1.9916	5.72674	Methylated
LOC100119236	475.946	262.089	427.992	388.676	176.922	182.677	179.8	0.0029688	-1.10978	0.000130246	0.463365	2.52742	Unmethylated
LOC100119259	7138.05	8718.09	8943.53	8266.56	5608.42	5468.51	5538.47	0.000860605	-0.578007	3.26e-05	0.669888	3.0652	Methylated
LOC100119278	10934.3	10219.8	10653.6	10602.6	5088.27	4761.43	4924.85	1.08e-21	-1.1064	7.44e-24	0.464453	20.9684	Methylated
LOC100119311	10425.5	10397.3	9762.75	10195.2	4959.71	4687.81	4823.76	8.48e-21	-1.07981	6.71e-23	0.47309	20.0717	Methylated
LOC100119325	609.664	520.763	595.795	575.407	349.126	425.339	387.232	0.0302628	-0.567961	0.0020619	0.67457	1.51909	Methylated
LOC100119340	929.227	1213.12	976.652	1039.67	623.944	565.301	594.622	0.000177867	-0.807928	5.81e-06	0.571202	3.7499	Methylated
LOC100119345	7149.38	5444.96	6897.84	6497.39	4852.38	4555.12	4703.75	0.0309804	-0.465959	0.00213416	0.72399	1.50891	Methylated
LOC100119360	126.919	119.519	120.667	122.369	64.8713	67.2544	66.0629	0.0448055	-0.88759	0.00339069	0.540516	1.34867	Unmethylated
LOC100119368	7198.11	11607.9	7687.83	8831.28	4171.82	3655.37	3913.59	1.63e-06	-1.17441	3.84e-08	0.443066	5.7869	Methylated
LOC100119371	2378.6	2651.62	2408.63	2479.62	3480.64	3399.98	3440.31	0.00130025	0.472001	5.15e-05	1.38703	2.88597	Methylated
LOC100119376	623.262	661.625	725.89	670.259	455.279	421.703	438.491	0.00424241	-0.613844	0.000199454	0.653453	2.37239	Unmethylated
LOC100119400	926.961	779.437	1040.76	915.718	490.663	423.521	457.092	4.21e-06	-1.00355	1.05e-07	0.498771	5.3756	Unmethylated
LOC100119433	273.102	314.165	181.001	256.09	130.922	138.144	134.533	0.0276312	-0.928237	0.00185134	0.5255	1.5586	Unmethylated
LOC100119445	107526	110205	111167	109633	62561.9	61725	62143.5	2.61e-15	-0.819013	2.89e-17	0.56683	14.5832	Methylated
LOC100119452	3135.58	3443.01	3272.16	3283.58	4135.25	4250.66	4192.96	0.0226377	0.352524	0.00144134	1.27679	1.64517	Methylated
LOC100119478	2769.55	1743.28	2573.61	2362.15	1479.07	1237.84	1358.46	0.00367475	-0.798177	0.000169533	0.575076	2.43477	Methylated
LOC100119485	1408.57	1667.3	1790.21	1622.03	1032.04	1224.21	1128.13	0.022387	-0.523447	0.00141555	0.695708	1.65	Unmethylated
LOC100119491	2584.84	2042.07	2659.4	2428.77	1613.53	1418.7	1516.12	0.000875707	-0.680041	3.34e-05	0.624147	3.05764	Methylated
LOC100119534	2511.18	2785.66	2427.49	2574.77	1915.47	2132.15	2023.81	0.0863675	-0.347081	0.00838768	0.786173	1.06365	Unmethylated
LOC100119536	753.581	663.333	761.713	726.209	999.019	918.841	958.93	0.0757705	0.401133	0.00695785	1.32054	1.1205	Methylated
LOC100119554	1567.22	1661.32	1727.99	1652.18	1197.17	1150.6	1173.88	0.0024892	-0.493768	0.000105451	0.710168	2.60394	Methylated
LOC100119601	129.185	118.666	170.631	139.494	60.1534	83.6136	71.8835	0.0576575	-0.949847	0.00480539	0.517687	1.23914	Unmethylated
LOC100119612	33330.9	32155.8	38538.1	34675	25985.1	28131.4	27058.3	0.0580581	-0.357795	0.00484608	0.780356	1.23614	Methylated
LOC100119614	877.1	653.942	802.25	777.764	583.842	518.95	551.396	0.0801892	-0.496053	0.00752535	0.709044	1.09588	Unmethylated
LOC100119627	2589.37	2543.2	2457.66	2530.08	3102.03	3160.96	3131.49	0.056243	0.307864	0.00460973	1.23787	1.24993	Methylated
LOC100119632	11024.9	12179.9	11328.6	11511.1	14327.1	13949.8	14138.5	0.0601675	0.296484	0.0050524	1.22815	1.22064	Methylated
LOC100119655	2181.42	2736.99	2471.8	2463.4	1726.76	1953.1	1839.93	0.05732	-0.42098	0.00474094	0.746917	1.24169	Unmethylated
LOC100119664	2249.41	1826.94	2024.95	2033.77	1310.4	1520.49	1415.45	0.0106684	-0.521569	0.000583378	0.696614	1.9719	Methylated
LOC100119686	16606	14404.6	17191.3	16067.3	12278.4	12443	12360.7	0.0309804	-0.378305	0.00213344	0.769341	1.50891	Methylated
LOC100119738	6122.7	4638.21	5728.87	5496.59	4024.38	3797.15	3910.76	0.0191844	-0.490956	0.00117204	0.711553	1.71705	Methylated
LOC100119755	1435.77	2464.66	1601.67	1834.03	1034.4	1195.13	1114.77	0.0307721	-0.718492	0.0021097	0.607732	1.51184	Methylated
LOC100119787	660.658	389.292	390.284	480.078	204.05	182.677	193.364	0.000162176	-1.31108	5.24e-06	0.403018	3.79001	Unmethylated
LOC100119792	6521.59	6180.01	5752.44	6151.35	2702.19	2728.35	2715.27	5.07e-21	-1.17965	3.76e-23	0.441459	20.2947	Methylated
LOC100119836	1419.9	1194.34	1316.97	1310.41	960.096	1027.9	993.999	0.0677449	-0.397385	0.0059109	0.759233	1.16912	Methylated
LOC100119853	515.608	490.883	569.399	525.297	754.866	724.348	739.607	0.023782	0.493396	0.00153364	1.40775	1.62375	Methylated
LOC100119865	1323.58	1708.27	1813.78	1615.21	1101.63	1110.61	1106.12	0.0226377	-0.546891	0.00144278	0.684494	1.64517	Unmethylated
LOC100119873	443.083	504.543	538.29	495.305	740.713	669.817	705.265	0.0335917	0.507732	0.00235946	1.42181	1.47377	Methylated
LOC100119877	1952.51	1719.37	1769.47	1813.79	1401.22	1440.52	1420.87	0.0715611	-0.351486	0.00643195	0.783776	1.14532	Methylated
LOC100119987	338.828	262.089	369.544	323.487	167.486	201.763	184.625	0.0174127	-0.805076	0.00103754	0.572332	1.75913	Unmethylated
LOC100120017	4996.3	5930.72	3712.41	4879.81	1814.04	1787.69	1800.87	5.94e-11	-1.43824	9.18e-13	0.369017	10.2265	Unmethylated
LOC100120018	1724.74	1451.31	1849.6	1675.22	1308.04	1103.34	1205.69	0.0483294	-0.475054	0.00376672	0.71944	1.31579	Methylated
LOC100120019	13137.2	14705.2	14014.4	13952.3	11207.4	11525	11366.2	0.0728965	-0.295791	0.0065978	0.814625	1.13729	Unmethylated
LOC100120024	982.488	952.74	1118.06	1017.76	1473.17	1411.43	1442.3	0.00623958	0.502683	0.000307469	1.41685	2.20484	Methylated
LOC100120029	519.007	532.715	590.139	547.287	352.664	372.626	362.645	0.00935628	-0.593267	0.000499864	0.66284	2.0289	Unmethylated
LOC100120063	777.378	790.535	748.515	772.143	1102.81	1025.18	1063.99	0.0115464	0.461867	0.000637192	1.37732	1.93755	Methylated
LOC100120069	10901.4	11505.4	9907.92	10771.6	4982.12	4452.42	4717.27	2.59e-18	-1.19149	2.23e-20	0.437851	17.5861	Methylated
LOC100120078	1509.43	1318.98	1431.98	1420.13	1105.17	1102.43	1103.8	0.0732837	-0.362948	0.00666048	0.777574	1.13499	Unmethylated
LOC100120080	8886.59	8578.93	8052.66	8506.06	6425.8	6102.88	6264.34	0.00160031	-0.441381	6.42e-05	0.73643	2.79579	Methylated
LOC100120189	20703.6	18458.9	23909.1	21023.9	14784.8	16052	15418.4	0.0257969	-0.447317	0.00169925	0.733406	1.58843	Methylated
LOC100120201	478.212	566.863	476.071	507.049	286.613	346.269	316.441	0.00934406	-0.67852	0.000496862	0.624806	2.02946	Unmethylated
LOC100120205	12413.1	21782.4	12844.5	15680	8954.6	8500.41	8727.51	0.0058321	-0.84538	0.00028519	0.556564	2.23418	Methylated
LOC100120221	2311.74	1599.85	2473.68	2128.42	1396.5	1261.47	1328.99	0.0132232	-0.679396	0.000744688	0.624427	1.87866	Methylated
LOC100120227	1421.04	1029.57	976.652	1142.42	646.354	576.207	611.281	0.000306557	-0.901942	1.06e-05	0.535166	3.51349	Unmethylated
LOC100120241	2791.08	2875.3	2676.37	2780.91	2091.22	1855.86	1973.54	0.00160137	-0.4955	6.44e-05	0.709316	2.79551	Unmethylated
LOC100120244	2861.34	3997.07	3193.92	3350.78	2343.62	2043.08	2193.35	0.00787304	-0.612109	0.000406663	0.65424	2.10386	Methylated
LOC100120288	470.28	464.418	455.331	463.343	259.485	294.465	276.975	0.00093654	-0.739788	3.63e-05	0.598827	3.02847	Methylated
LOC100120312	10179.6	8720.65	10740.3	9880.19	7200.72	7335.27	7268	0.0130589	-0.442873	0.000732154	0.735668	1.88409	Unmethylated
LOC100120315	2264.14	1645.1	2073.97	1994.4	1384.71	1152.41	1268.56	0.00575459	-0.652982	0.000279953	0.635964	2.23999	Methylated
LOC100120364	3722.58	3239.83	4335.54	3765.98	2531.16	2637.46	2584.31	0.00838629	-0.543031	0.000441182	0.686327	2.07643	Methylated
LOC100120368	1024.42	953.594	1139.74	1039.25	708.867	767.973	738.42	0.0209096	-0.492074	0.00131162	0.711002	1.67965	Methylated
LOC100120433	7457.62	8716.38	7264.55	7812.85	5987.03	5972.01	5979.52	0.0359647	-0.385949	0.00256794	0.765275	1.44412	Methylated
LOC100120443	1302.05	1007.38	1298.12	1202.52	863.379	882.487	872.933	0.0692351	-0.461192	0.00610974	0.726386	1.15967	Methylated
LOC100120470	4133.93	3146.78	3530.46	3603.72	1514.45	1329.64	1422.04	1.76e-14	-1.34177	2.1e-16	0.394537	13.7557	Methylated
LOC100120476	141.65	147.692	160.261	149.868	345.587	279.924	312.756	9.1e-05	1.05818	2.81e-06	2.0823	4.04089	Unmethylated
LOC100120508	2755.95	2496.25	2717.84	2656.68	1959.11	2239.39	2099.25	0.0896432	-0.33886	0.00882346	0.790666	1.04748	Unmethylated
LOC100120517	2226.75	2289.65	2295.51	2270.63	1796.35	1864.95	1830.65	0.0711614	-0.310602	0.0063639	0.806305	1.14776	Methylated
LOC100120530	3290.82	3486.55	3701.1	3492.82	4298.02	4364.27	4331.14	0.0705527	0.310203	0.00628992	1.23988	1.15149	Methylated
LOC100120616	863.501	816.147	826.76	835.469	1165.33	997.001	1081.16	0.0967566	0.371151	0.00997365	1.29338	1.01432	Methylated
LOC100120677	14552.6	12192.7	13536.4	13427.2	9089.06	9411.98	9250.52	0.0003576	-0.53741	1.26e-05	0.689007	3.4466	Methylated
LOC100120723	7379.42	9184.21	7734.03	8099.22	4660.12	4448.79	4554.45	1.1e-07	-0.830761	2.2e-09	0.562233	6.96045	Methylated
LOC100120726	181.313	215.135	225.309	207.252	18.8717	37.2626	28.0671	3.56e-13	-2.85932	4.61e-15	0.137803	12.4483	Methylated
LOC100120729	3481.2	3699.13	3459.76	3546.7	4572.84	4451.51	4512.18	0.0200503	0.347114	0.00123503	1.27201	1.69788	Methylated
LOC100120742	1396.11	1289.96	1181.22	1289.09	751.328	783.423	767.375	1.15e-05	-0.747408	3.1e-07	0.595673	4.9407	Methylated
LOC100120755	2663.03	2046.34	2290.8	2333.39	1657.17	1824.05	1740.61	0.0722376	-0.421862	0.00651083	0.74646	1.14124	Unmethylated
LOC100120805	2052.23	1892.68	1835.46	1926.79	830.353	828.865	829.609	6.31e-18	-1.21534	5.87e-20	0.430673	17.2001	Methylated
LOC100120808	615.33	717.116	903.12	745.189	370.356	315.369	342.862	9.45e-06	-1.12248	2.48e-07	0.459304	5.02471	Methylated
LOC100120812	732.05	769.193	715.52	738.921	556.714	562.574	559.644	0.0705527	-0.401062	0.0062808	0.757301	1.15149	Unmethylated
LOC100120820	6748.23	7866.94	6720.61	7111.93	1880.09	1726.8	1803.45	3.75e-43	-1.98008	8.02e-46	0.253475	42.4257	Methylated
LOC100120877	1331.51	1695.47	1461.21	1496.06	1067.43	1041.53	1054.48	0.0181011	-0.505597	0.00108538	0.704369	1.7423	Methylated
LOC100120884	1076.54	952.74	1146.34	1058.54	756.046	829.774	792.91	0.0757705	-0.415585	0.00693488	0.749715	1.1205	Unmethylated
LOC100120887	2848.87	2438.2	3289.13	2858.73	2074.7	2095.79	2085.25	0.0488812	-0.454971	0.00382286	0.729525	1.31086	Unmethylated
LOC100120907	4635.94	5129.94	4948.31	4904.73	3783.77	3901.66	3842.72	0.0260071	-0.352138	0.00171637	0.783422	1.58491	Unmethylated
LOC100120916	1294.12	1075.67	1322.63	1230.81	894.045	957.012	925.528	0.0861543	-0.410124	0.00830677	0.752558	1.06472	Unmethylated
LOC100120928	3236.43	2725.9	3282.53	3081.62	2038.14	2242.12	2140.13	0.00405473	-0.525321	0.000188592	0.694804	2.39204	Methylated
LOC100120952	7484.81	7267.63	8176.16	7642.87	9439.37	9673.73	9556.55	0.0457156	0.322415	0.0034768	1.25042	1.33994	Methylated
LOC100120961	298.033	277.456	306.382	293.957	165.127	223.575	194.351	0.0955671	-0.591553	0.0097611	0.663628	1.01969	Methylated
LOC100121038	1065.21	719.678	997.391	927.427	638.098	540.762	589.43	0.0273003	-0.653978	0.00182574	0.635526	1.56383	Methylated
LOC100121045	3187.7	2777.97	2990.29	2985.32	2310.6	2197.58	2254.09	0.0181058	-0.405232	0.00109022	0.755115	1.74218	Methylated
LOC100121058	1554.76	1526.43	1647.86	1576.35	754.866	734.345	744.606	2.04e-14	-1.0824	2.46e-16	0.472243	13.6907	Methylated
LOC100121078	2027.3	1973.78	2074.91	2025.33	2546.49	2411.16	2478.83	0.0990073	0.291291	0.0103729	1.22374	1.00433	Methylated
LOC100121098	17990.7	21822.5	16572.9	18795.4	6129.75	5699.36	5914.55	1.56e-24	-1.66818	8.06e-27	0.31465	23.8059	Unmethylated
LOC100121123	2862.47	2509.05	2926.18	2765.9	1095.74	942.47	1019.1	3.13e-20	-1.44143	2.52e-22	0.368202	19.504	Methylated
LOC100121143	11794.4	17945.8	12634.3	14124.8	1611.17	1585.02	1598.1	1.68e-46	-3.14395	2.53e-49	0.11313	45.7753	Methylated
LOC100121182	5293.2	4253.18	4913.43	4819.93	2250.45	2304.83	2277.64	9.43e-13	-1.0811	1.29e-14	0.472667	12.0254	Methylated
LOC100121183	6736.9	9693.88	6154.98	7528.58	4526.84	4233.39	4380.12	0.00202362	-0.781612	8.42e-05	0.581716	2.69387	Methylated
LOC100121184	924.694	916.885	895.578	912.386	628.662	577.115	602.889	0.000739436	-0.598834	2.74e-05	0.660288	3.1311	Methylated
LOC100121221	1287.32	1499.11	1171.79	1319.41	917.635	753.431	835.533	0.00318128	-0.660845	0.000142368	0.632508	2.4974	Methylated
LOC100121246	2608.64	2325.51	2682.96	2539.04	797.328	719.804	758.566	3.47e-31	-1.74387	1.22e-33	0.298567	30.4599	Methylated
LOC100121259	822.706	749.557	605.222	725.829	1197.17	1061.53	1129.35	0.00582575	0.638016	0.000284147	1.55619	2.23465	Methylated
LOC100121279	2054.5	1756.94	1913.71	1908.38	725.38	702.536	713.958	3.59e-21	-1.4183	2.62e-23	0.374153	20.4444	Methylated
LOC100121334	1079.94	713.702	1145.4	979.681	360.921	405.344	383.132	4.22e-07	-1.35274	9.33e-09	0.391548	6.37497	Methylated
LOC100121362	3730.51	2477.47	3332.49	3180.16	2088.86	2019.45	2054.15	0.011776	-0.630216	0.000651346	0.646079	1.929	Methylated
LOC100121370	933.76	794.804	984.193	904.253	1369.37	1096.06	1232.72	0.0863675	0.446532	0.00842971	1.36276	1.06365	Methylated
LOC100121377	8641.81	10347.8	9788.2	9592.61	7607.64	7720.62	7664.13	0.0896652	-0.323929	0.0088369	0.798891	1.04738	Methylated
LOC100121404	557.536	536.984	535.462	543.327	850.404	836.136	843.27	0.000232183	0.634439	7.79e-06	1.55233	3.63417	Unmethylated
LOC100121419	2663.03	2106.96	2622.63	2464.21	984.865	917.932	951.398	9.59e-16	-1.3731	1.01e-17	0.38606	15.0183	Methylated
LOC100121426	516.741	443.075	462.873	474.23	331.434	162.683	247.058	0.0205229	-0.945878	0.00127429	0.519114	1.68776	Methylated
LOC100121428	5553.83	5086.4	4835.18	5158.47	3427.57	3235.48	3331.52	8.36e-06	-0.630785	2.18e-07	0.645825	5.07758	Methylated
LOC100121437	1808.59	1690.35	1886.37	1795.1	1427.17	1333.27	1380.22	0.0411942	-0.379485	0.00309669	0.768712	1.38516	Methylated
LOC100121444	2767.28	2240.99	2649.03	2552.43	1979.17	1786.79	1882.98	0.0362337	-0.438872	0.0025983	0.737711	1.44089	Methylated
LOC100121445	1636.35	1873.89	1566.79	1692.34	2164.34	2143.05	2153.7	0.0944856	0.347322	0.00953764	1.2722	1.02463	Methylated
LOC100121452	47472.2	45689.7	47325.2	46829	62842.6	60250.9	61546.7	0.00110181	0.394276	4.32e-05	1.31428	2.95789	Methylated
LOC100121474	13574.7	17556.5	12002.6	14377.9	10158.9	9298.38	9728.61	0.0194892	-0.563664	0.00119556	0.676582	1.71021	Methylated
LOC100121493	39769.8	31203.1	39761.8	36911.6	12560.3	11452.3	12006.3	8.25e-24	-1.62031	4.66e-26	0.325265	23.0838	Methylated
LOC100121517	532.606	473.809	585.425	530.613	777.277	684.359	730.818	0.0741745	0.461387	0.00675348	1.37686	1.12975	Methylated
LOC100121522	2559.91	1948.17	2155.99	2221.35	1436.61	1229.66	1333.14	0.000274736	-0.73678	9.39e-06	0.600077	3.56108	Methylated
LOC100121560	559.803	647.112	513.779	573.565	397.484	419.886	408.685	0.0757705	-0.489022	0.00696195	0.712508	1.1205	Unmethylated
LOC100121569	3844.96	3523.26	4160.2	3842.81	2512.29	3015.54	2763.92	0.0152845	-0.474806	0.000881909	0.719564	1.81575	Unmethylated
LOC100121594	2718.56	2988.84	2955.41	2887.6	2141.93	2310.28	2226.11	0.0282676	-0.37524	0.00190109	0.770977	1.54871	Unmethylated
LOC100121637	4753.79	4744.07	4769.19	4755.68	3085.52	2542.94	2814.23	3.46e-07	-0.757611	7.34e-09	0.591475	6.46134	Methylated
LOC100121666	1552.49	1003.96	1258.52	1271.66	536.663	437.154	486.908	1.78e-08	-1.38563	3.37e-10	0.382723	7.75028	Methylated
LOC100121670	9881.54	8103.42	11440.8	9808.58	7099.28	7295.28	7197.28	0.0647667	-0.446509	0.00556888	0.733816	1.18865	Methylated
LOC100121687	11333.2	12510.3	11524.7	11789.4	5873.8	5550.31	5712.06	3.95e-18	-1.04562	3.52e-20	0.484437	17.4039	Methylated
LOC100121689	14137.9	16078.8	11820.7	14012.4	4072.74	3777.15	3924.95	5.12e-27	-1.83613	2.38e-29	0.280072	26.2907	Methylated
LOC100121722	8756.27	6188.54	9555.35	8166.72	5971.7	5748.43	5860.07	0.0985583	-0.478765	0.0102461	0.717592	1.00631	Methylated
LOC100121737	1457.3	1122.63	1399.93	1326.62	1019.07	937.017	978.044	0.0836623	-0.43955	0.00794176	0.737364	1.07747	Methylated
LOC100121778	189.245	131.471	202.684	174.467	50.7176	39.9891	45.3533	1.49e-06	-1.94873	3.47e-08	0.259043	5.82679	Unmethylated
LOC100121811	39033.2	58470.6	33765.2	43756.3	29389.1	27607.9	28498.5	0.0501541	-0.618635	0.00395393	0.651287	1.29969	Methylated
LOC100121842	25987.8	26921.7	28158.9	27022.8	21951.3	22735.6	22343.5	0.0801868	-0.27432	0.00749955	0.82684	1.0959	Unmethylated
LOC100121915	4153.19	4055.98	4098.92	4102.7	3150.39	3044.62	3097.51	0.00300468	-0.405571	0.000132199	0.754938	2.5222	Methylated
LOC100121917	2236.94	1512.77	1708.2	1819.31	658.149	580.751	619.45	1.33e-12	-1.55448	1.84e-14	0.340451	11.877	Methylated
LOC100122033	2766.15	3456.67	2804.57	3009.13	1686.65	1740.43	1713.54	2.32e-06	-0.812596	5.58e-08	0.569357	5.63406	Unmethylated
LOC100122069	472.546	234.77	260.189	322.502	155.691	166.318	161.005	0.0374555	-0.998696	0.00273089	0.500452	1.42648	Unmethylated
LOC100122105	3083.45	3531.8	3775.57	3463.61	2455.68	2505.68	2480.68	0.00705015	-0.481771	0.000358933	0.716098	2.1518	Unmethylated
LOC100122151	3861.96	4125.98	3691.67	3893.2	2287.01	2338.45	2312.73	1.06e-08	-0.751351	1.97e-10	0.594047	7.97526	Methylated
LOC100122166	2530.44	3052.87	2685.79	2756.37	1762.14	1724.98	1743.56	4.2e-05	-0.661275	1.22e-06	0.632319	4.37717	Methylated
LOC100122180	4699.4	4698.82	5468.68	4955.63	3821.51	4020.72	3921.12	0.0820706	-0.337722	0.00773764	0.79129	1.08581	Unmethylated
LOC100122184	17744.8	20104	15482.2	17777	12593.3	11261.5	11927.4	0.00195335	-0.575839	8.09e-05	0.670896	2.70922	Methylated
LOC100122189	3293.09	2481.73	4016.9	3263.91	817.379	915.205	866.292	9.08e-17	-1.913	8.79e-19	0.26554	16.0418	Methylated
LOC100122205	1986.51	1776.57	2034.38	1932.48	2529.98	2476.6	2503.29	0.0362353	0.373621	0.00260548	1.2956	1.44087	Methylated
LOC100122206	18551.7	15395.8	19881.8	17943.1	13356.4	13830.8	13593.6	0.0545452	-0.400434	0.0044363	0.75763	1.26324	Methylated
LOC100122224	1671.48	1531.56	1909.94	1704.32	912.917	1028.81	970.864	8.83e-06	-0.810873	2.31e-07	0.570037	5.05387	Methylated
LOC100122235	1751.93	1321.54	1487.6	1520.36	1161.79	1037.9	1099.84	0.0603205	-0.466919	0.00508042	0.723508	1.21953	Methylated
LOC100122237	574.534	565.156	609.936	583.209	882.25	872.49	877.37	0.000875707	0.589068	3.35e-05	1.50428	3.05764	Methylated
LOC100122257	1686.21	1914.02	1637.49	1745.91	2311.78	2150.32	2231.05	0.0811758	0.353032	0.00764308	1.27724	1.09057	Methylated
LOC100122292	873.7	930.544	849.385	884.543	1259.68	1143.32	1201.5	0.0205452	0.440769	0.00128101	1.35733	1.68729	Methylated
LOC100122304	3567.33	2869.32	2860.19	3098.95	2039.32	2143.05	2091.19	0.00308843	-0.566823	0.00013666	0.675102	2.51026	Methylated
LOC100122327	2714.02	2746.39	2785.72	2748.71	984.865	832.5	908.683	7.05e-29	-1.59871	2.84e-31	0.330171	28.1516	Methylated
LOC100122371	3578.66	2698.58	3422.99	3233.41	2042.86	1834.95	1938.91	0.000172707	-0.73782	5.62e-06	0.599645	3.76269	Methylated
LOC100122394	307.098	317.58	334.663	319.781	152.153	236.299	194.226	0.0508238	-0.713559	0.00405696	0.609814	1.29393	Unmethylated
LOC100122402	1014.22	1106.41	865.411	995.346	651.072	673.453	662.263	0.00763134	-0.587683	0.0003914	0.665411	2.1174	Methylated
LOC100122461	23443.7	17830.6	25503.2	22259.2	15248.3	16443.7	15846	0.0438792	-0.490213	0.00330956	0.71192	1.35774	Unmethylated
LOC100122469	5287.53	6302.09	5282.97	5624.2	4099.87	3914.39	4007.13	0.00470642	-0.489384	0.00022482	0.712329	2.32731	Methylated
LOC100122470	3254.56	3632.54	3215.6	3367.57	2384.91	2463.87	2424.39	0.00240805	-0.474159	0.00010171	0.719886	2.61833	Methylated
LOC100122480	3160.51	3336.3	2848.88	3115.23	1729.12	1452.33	1590.72	1.58e-09	-0.970615	2.76e-11	0.510289	8.80196	Methylated
LOC100122489	701.453	829.806	780.567	770.609	1000.2	1007	1003.6	0.0922476	0.379985	0.00926535	1.30133	1.03504	Methylated
LOC100122514	2903.27	2570.52	2782.89	2752.23	2301.16	2103.06	2202.11	0.0988411	-0.321833	0.0103252	0.800053	1.00506	Methylated
LOC100122521	1787.06	1710.83	1572.45	1690.11	1254.97	1168.77	1211.87	0.00626855	-0.480172	0.000310931	0.716892	2.20283	Methylated
LOC100122523	1345.11	1786.82	1793.04	1641.66	432.869	401.709	417.289	2.45e-23	-1.97767	1.51e-25	0.253899	22.6102	Methylated
LOC100122533	950.758	985.181	967.225	967.721	658.149	732.528	695.338	0.0135728	-0.475796	0.000769495	0.71907	1.86733	Methylated
LOC100122591	315.031	289.408	201.741	268.726	119.127	164.501	141.814	0.0255522	-0.91661	0.00167671	0.529752	1.59257	Unmethylated
LOC100122603	640.26	578.815	610.879	609.985	875.173	749.796	812.485	0.0839218	0.413012	0.00801687	1.33146	1.07613	Methylated
LOC100122605	11096.3	10915.5	11701.9	11237.9	8671.53	8704.9	8688.21	0.00624316	-0.371236	0.00030843	0.77312	2.2046	Methylated
LOC100122607	1045.95	905.786	929.516	960.417	610.97	693.447	652.209	0.00712359	-0.556146	0.000363567	0.680117	2.1473	Unmethylated
LOC100122661	747.915	654.796	745.687	716.132	455.279	508.043	481.661	0.00941621	-0.570035	0.000505433	0.6736	2.02612	Methylated
LOC100122664	4237.05	3991.95	4001.82	4076.94	3135.05	2846.5	2990.78	0.00269952	-0.447233	0.000116057	0.733448	2.56871	Methylated
LOC100122746	4736.79	5038.6	5249.97	5008.45	3508.95	3722.62	3615.79	0.00108591	-0.469984	4.25e-05	0.721973	2.96421	Unmethylated
LOC100122795	11888.4	15679.2	10330.3	12632.6	8804.81	8131.42	8468.12	0.0238929	-0.577161	0.00154401	0.670282	1.62173	Methylated
LOC100122797	2539.51	3072.5	2659.4	2757.14	1342.25	1300.55	1321.4	4.3e-12	-1.06173	6.11e-14	0.479058	11.3661	Methylated
LOC100122816	271.969	273.187	231.908	259.021	154.512	161.774	158.143	0.0251967	-0.710591	0.00164388	0.61107	1.59866	Unmethylated
LOC100122826	5917.59	4924.2	5497.91	5446.57	3807.36	3907.12	3857.24	0.00231694	-0.497465	9.73e-05	0.70835	2.63508	Methylated
LOC100122866	533.739	518.202	513.779	521.907	678.2	740.707	709.454	0.0408413	0.444187	0.00305475	1.36055	1.3889	Unmethylated
LOC100122877	13374.1	11642	12789.8	12602	7359.95	7362.54	7361.24	1.36e-09	-0.775532	2.37e-11	0.584173	8.8654	Methylated
LOC100122878	7311.43	6480.51	7504.95	7098.96	2255.16	2328.46	2291.81	9.6e-35	-1.63085	2.65e-37	0.322898	34.0178	Methylated
LOC100122888	3228.5	3379.84	2940.32	3182.89	4105.77	4413.34	4259.55	0.00964119	0.42051	0.000519934	1.3384	2.01587	Methylated
LOC100122896	2371.8	2664.43	2687.68	2574.63	941.224	1047.9	994.56	6.79e-21	-1.37158	5.2e-23	0.386468	20.1684	Methylated
LOC100122900	3330.49	3071.65	3383.4	3261.85	2249.27	2483.87	2366.57	0.00362433	-0.462253	0.000166751	0.725852	2.44077	Methylated
LOC100122927	1249.92	1342.89	1073.75	1222.19	1615.89	1597.75	1606.82	0.0757705	0.394541	0.0069627	1.31452	1.1205	Methylated
LOC100122929	559.803	571.986	547.717	559.835	853.943	671.635	762.789	0.0863675	0.444322	0.00843502	1.36067	1.06365	Methylated
LOC100122937	614.197	757.241	670.27	680.569	1213.68	1140.6	1177.14	1.01e-05	0.788677	2.7e-07	1.72749	4.99385	Unmethylated
LOC100122951	5276.2	4661.26	5075.57	5004.34	6192.26	6251.02	6221.64	0.0617751	0.314349	0.0052107	1.24345	1.20919	Methylated
LOC100122952	5018.96	5783.89	5703.42	5502.09	4111.66	4628.74	4370.2	0.095338	-0.332197	0.00969559	0.794326	1.02073	Methylated
LOC100122962	12004	14370.5	11525.6	12633.4	6086.11	5922.93	6004.52	9.42e-13	-1.07324	1.28e-14	0.47525	12.0262	Methylated
LOC100122968	937.16	618.94	1051.13	869.075	502.458	619.831	561.145	0.0936624	-0.629316	0.00944277	0.646483	1.02843	Methylated
LOC100122984	9081.5	7229.22	8207.27	8172.66	4507.97	4117.97	4312.97	3.73e-09	-0.92214	6.66e-11	0.527725	8.42819	Methylated
LOC100122999	4277.85	4542.59	4830.47	4550.3	3203.46	3622.65	3413.06	0.0162045	-0.414638	0.000941106	0.750208	1.79036	Unmethylated
LOC100123008	2355.93	2384.41	2674.48	2471.61	3491.26	3317.28	3404.27	0.003215	0.461597	0.000145009	1.37707	2.49282	Methylated
LOC100123013	6726.7	7352.15	6563.17	6880.67	4872.43	5033.17	4952.8	0.000826542	-0.474318	3.11e-05	0.719807	3.08273	Methylated
LOC100123031	1089.01	1346.3	1168.02	1201.11	1621.78	1629.56	1625.67	0.0353309	0.435759	0.00249918	1.35262	1.45185	Methylated
LOC100123046	645.926	546.374	535.462	575.921	786.712	765.246	775.979	0.0787772	0.431416	0.0072984	1.34856	1.1036	Methylated
LOC100123052	4328.84	4015	4107.4	4150.41	5538.83	5101.34	5320.09	0.0205229	0.358162	0.00127676	1.28179	1.68776	Methylated
LOC100123068	506.542	289.408	435.534	410.495	155.691	173.589	164.64	0.000104586	-1.31456	3.29e-06	0.402048	3.98053	Methylated
LOC100123069	682.189	697.481	691.009	690.226	406.92	450.786	428.853	0.000320918	-0.685101	1.12e-05	0.621962	3.49361	Unmethylated
LOC100123079	32540	25560.1	31415	29838.3	38195.1	37807	38001	0.0985583	0.348913	0.010245	1.2736	1.00631	Methylated
LOC100123081	9617.5	9325.07	9649.62	9530.73	6412.83	6574.57	6493.7	1.88e-06	-0.553449	4.48e-08	0.681389	5.72674	Unmethylated
LOC100123082	1674.88	1671.56	1425.38	1590.61	1982.7	2077.62	2030.16	0.090663	0.352382	0.00898692	1.27667	1.04257	Methylated
LOC100123084	1591.02	1481.19	1817.55	1629.92	1181.84	1168.77	1175.31	0.0193293	-0.47175	0.00118333	0.72109	1.71378	Methylated
LOC100123115	8274.66	10400.7	8016.84	8897.41	5384.32	5310.37	5347.35	3.24e-05	-0.734708	9.26e-07	0.60094	4.48894	Methylated
LOC100123121	3276.09	3702.54	3355.12	3444.58	1336.35	1371.44	1353.9	6.35e-24	-1.34727	3.51e-26	0.393036	23.1971	Methylated
LOC100123126	3490.27	3049.45	3478.61	3339.45	2355.42	2153.96	2254.69	0.000362617	-0.566835	1.28e-05	0.675096	3.44055	Methylated
LOC100123133	19925.1	18573.3	18105.8	18868.1	14512.3	12350.3	13431.3	0.00185451	-0.490449	7.58e-05	0.711804	2.73177	Methylated
LOC100123139	2225.61	1972.92	1989.13	2062.55	1634.76	1652.28	1643.52	0.0954419	-0.327087	0.00973015	0.797144	1.02026	Methylated
LOC100123140	13906.7	14806.7	14287.8	14333.7	11333.6	10524.4	10929	0.00456381	-0.391402	0.000216286	0.762388	2.34067	Methylated
LOC100123147	42475.9	41341.8	48078.4	43965.4	31834.1	33549.9	32692	0.00626985	-0.427409	0.000312113	0.743596	2.20274	Methylated
LOC100123153	20460	23680.2	19474.6	21204.9	10213.1	9348.36	9780.73	9.49e-15	-1.11652	1.11e-16	0.461206	14.0229	Methylated
LOC100123158	1090.14	1374.47	1261.35	1241.99	1785.73	1610.47	1698.1	0.0390431	0.449881	0.00287118	1.36593	1.40846	Methylated
LOC100123162	3072.12	3594.97	3407.91	3358.33	2540.6	2722.89	2631.75	0.0673737	-0.351799	0.00586926	0.783606	1.17151	Unmethylated
LOC100123172	2657.36	2248.67	2424.66	2443.57	1795.17	1679.54	1737.35	0.0047842	-0.491994	0.000229136	0.711042	2.32019	Methylated
LOC100123213	8076.34	6189.4	7554.91	7273.55	9438.19	9556.49	9497.34	0.0728987	0.385067	0.00660831	1.30592	1.13728	Methylated
LOC100123236	3148.04	3851.09	3469.19	3489.44	2642.03	2645.64	2643.84	0.0370662	-0.400739	0.00269206	0.75747	1.43102	Unmethylated
LOC100123243	5251.27	4423.07	4857.81	4844.05	2232.75	1900.39	2066.57	1.07e-15	-1.22944	1.16e-17	0.426484	14.9689	Methylated
LOC100123249	470.28	453.32	507.18	476.927	145.076	188.131	166.603	5.53e-11	-1.51145	8.48e-13	0.350758	10.2573	Unmethylated
LOC100123262	8418.57	7483.62	9257.45	8386.55	6355.03	6253.75	6304.39	0.0256297	-0.411684	0.00168502	0.751745	1.59126	Methylated
LOC100123320	13478.3	10487	13855.1	12606.8	8864.96	9697.36	9281.16	0.0501863	-0.441671	0.00397625	0.736281	1.29941	Methylated
LOC100123322	2516.85	2226.48	2353.96	2365.76	1773.94	1702.26	1738.1	0.00689645	-0.444645	0.000349374	0.734765	2.16137	Methylated
LOC100123335	2546.31	2445.03	2538.73	2510.02	1962.65	1913.12	1937.88	0.0162454	-0.373258	0.00094552	0.772037	1.78927	Methylated
LOC100123354	2324.2	2552.59	2649.03	2508.61	1757.42	1840.41	1798.92	0.00309473	-0.479818	0.000137327	0.717068	2.50938	Unmethylated
LOC100123435	851.036	983.474	795.651	876.72	674.662	605.29	639.976	0.0689966	-0.455739	0.00607136	0.729137	1.16117	Methylated
LOC100123461	3031.32	2893.22	3163.75	3029.43	2517.01	2249.39	2383.2	0.0575664	-0.346605	0.00479057	0.786432	1.23983	Methylated
LOC100123480	1123.01	991.157	1081.29	1065.15	686.457	842.498	764.477	0.0389252	-0.4762	0.00285762	0.718868	1.40977	Unmethylated
LOC100123481	1797.26	1446.18	1650.69	1631.38	692.354	634.373	663.363	2.73e-14	-1.29847	3.32e-16	0.406556	13.5645	Methylated
LOC100123503	671.99	559.18	552.43	594.533	351.485	411.706	381.595	0.0118289	-0.636422	0.000655759	0.643307	1.92705	Unmethylated
LOC100123521	1149.07	1517.9	1289.63	1318.87	980.147	993.366	986.756	0.0989604	-0.41937	0.0103501	0.747751	1.00454	Unmethylated
LOC100123528	882.766	900.664	888.979	890.803	582.663	527.129	554.896	8.56e-05	-0.684461	2.64e-06	0.622238	4.0674	Unmethylated
LOC100123572	430.618	422.586	444.961	432.722	610.97	577.115	594.043	0.0460712	0.456557	0.00352701	1.37226	1.33657	Methylated
LOC100123575	105.388	121.227	157.433	128.016	55.4355	34.536	44.9858	0.00191869	-1.522	7.91e-05	0.348202	2.717	Methylated
LOC100123581	923.561	711.994	938	857.852	524.868	591.657	558.263	0.0154383	-0.617841	0.000894666	0.651645	1.8114	Methylated
LOC100123609	905.43	673.577	762.656	780.554	316.1	304.462	310.281	4.91e-10	-1.33011	8.2e-12	0.397739	9.30927	Methylated
LOC100123630	2270.94	2407.46	2252.14	2310.18	3080.8	2807.42	2944.11	0.0398876	0.349261	0.00296336	1.27391	1.39916	Methylated
LOC100123684	1032.35	961.277	952.141	981.922	1216.04	1267.84	1241.94	0.0908937	0.339815	0.00908366	1.26559	1.04147	Methylated
LOC100123711	1809.73	1228.49	1843.95	1627.39	836.251	749.796	793.023	2.01e-05	-1.03713	5.61e-07	0.487294	4.69648	Methylated
LOC100123713	112.187	92.2007	95.2141	99.8673	35.3844	44.5333	39.9588	0.00682019	-1.31244	0.000344653	0.402639	2.1662	Unmethylated
LOC100123738	2876.07	2709.68	3215.6	2933.78	2249.27	2267.56	2258.42	0.0468029	-0.37736	0.00360443	0.769845	1.32973	Unmethylated
LOC100123741	335.428	244.161	255.475	278.355	419.894	394.438	407.166	0.0981518	0.551254	0.0101545	1.46536	1.0081	Unmethylated
LOC100123763	727.517	793.097	785.281	768.631	1041.48	1016.09	1028.78	0.0302477	0.419621	0.00205707	1.33758	1.51931	Methylated
LOC100123788	271.969	324.41	266.788	287.722	522.509	432.609	477.559	0.00528089	0.72779	0.000253589	1.6561	2.27729	Methylated
LOC100123812	3397.35	3041.77	3150.55	3196.55	2644.39	2492.96	2568.67	0.0854848	-0.315465	0.00823148	0.803592	1.06811	Methylated
LOC100123820	1033.48	863.955	914.433	937.29	605.073	664.364	634.719	0.00776455	-0.560389	0.000399208	0.678119	2.10988	Unmethylated
LOC100123822	475.946	522.471	470.414	489.61	327.895	354.449	341.172	0.0374555	-0.52054	0.00272758	0.697111	1.42648	Methylated
LOC100123830	4532.82	3967.19	4437.35	4312.45	3370.95	3432.7	3401.83	0.0533839	-0.341903	0.00430158	0.789	1.27259	Unmethylated
LOC100123847	424.951	413.196	459.102	432.416	311.382	283.559	297.471	0.0386068	-0.541235	0.0028262	0.687183	1.41334	Unmethylated
LOC100123849	1108.27	1190.07	1169.91	1156.08	928.25	816.141	872.196	0.0477253	-0.408189	0.00368963	0.753568	1.32125	Unmethylated
LOC100123924	562.069	1070.55	795.651	809.424	1631.22	1566.85	1599.03	0.00092438	0.980626	3.56e-05	1.97332	3.03415	Unmethylated
LOC100123996	155.249	161.351	167.803	161.468	96.7173	101.79	99.2539	0.0801892	-0.701402	0.00752125	0.614974	1.09588	Unmethylated
LOC100123997	4109	5040.3	3900.95	4350.08	2961.67	2781.97	2871.82	0.0017271	-0.599461	6.99e-05	0.66	2.76268	Methylated
LOC100124004	971.156	774.315	917.261	887.577	1296.25	1093.34	1194.79	0.0919275	0.428928	0.00921548	1.34623	1.03655	Methylated
LOC100124006	1670.34	1617.78	1680.86	1656.33	2112.45	2130.33	2121.39	0.0255034	0.357213	0.0016703	1.28095	1.5934	Methylated
LOC100124009	3657.98	2369.9	3530.46	3186.12	1076.86	894.302	985.583	3.75e-13	-1.69318	4.95e-15	0.309245	12.4263	Methylated
LOC100124014	617.596	498.567	559.972	558.712	317.28	344.452	330.866	0.00112978	-0.753221	4.46e-05	0.593277	2.94701	Unmethylated
LOC100124016	1035.75	992.011	1102.98	1043.58	595.637	578.933	587.285	3.82e-07	-0.829678	8.26e-09	0.562655	6.41772	Unmethylated
LOC100124021	2178.02	2439.05	2345.47	2320.85	1456.66	1590.48	1523.57	7.33e-05	-0.606966	2.21e-06	0.656576	4.13467	Unmethylated
LOC100124037	15532.8	15127.7	14426.4	15029	8241.02	7726.99	7984	2.92e-15	-0.912656	3.3e-17	0.531206	14.5347	Methylated
LOC100124065	1617.08	1360.81	1508.34	1495.41	1135.84	1166.95	1151.4	0.0761587	-0.376259	0.00700794	0.770433	1.11828	Methylated
LOC100124089	6083.04	5165.8	5252.8	5500.55	7429.54	7140.78	7285.16	0.0168853	0.405577	0.000997624	1.32462	1.77249	Unmethylated
LOC100124107	4622.34	4367.58	4461.87	4483.93	3067.82	3426.34	3247.08	0.00160893	-0.465071	6.49e-05	0.724435	2.79346	Unmethylated
LOC100124109	3120.84	2960.67	3230.68	3104.06	2606.65	2407.53	2507.09	0.090663	-0.308433	0.00899996	0.807519	1.04257	Unmethylated
LOC100124111	285.567	210.013	275.272	256.951	175.742	154.503	165.123	0.0988411	-0.637969	0.0103205	0.642617	1.00506	Unmethylated
LOC100124117	710.519	513.933	552.43	592.294	339.69	349.905	344.797	0.003215	-0.778423	0.000144801	0.583004	2.49282	Methylated
LOC100124121	649.326	796.511	664.613	703.484	956.557	912.479	934.518	0.0988411	0.408163	0.0103069	1.327	1.00506	Methylated
LOC100124133	1552.49	1875.6	1911.82	1779.97	1312.76	1334.18	1323.47	0.0468029	-0.428079	0.00360656	0.743251	1.32973	Unmethylated
LOC100124167	475.946	389.292	416.68	427.306	205.229	312.642	258.936	0.0370662	-0.716818	0.00268409	0.608438	1.43102	Unmethylated
LOC100124207	13110	13859.1	12487.2	13152.1	16275.6	15666.6	15971.1	0.0863675	0.280106	0.00837249	1.21428	1.06365	Unmethylated
LOC100124234	2545.18	2693.46	2966.72	2735.12	3612.74	3291.83	3452.29	0.0862833	0.335451	0.00833289	1.26177	1.06407	Methylated
LOC100124251	276.502	361.119	371.429	336.35	214.665	199.037	206.851	0.02866	-0.704635	0.00194189	0.613598	1.54272	Methylated
LOC100169973	643.66	729.068	723.062	698.597	398.664	368.99	383.827	6.22e-06	-0.866151	1.6e-07	0.548608	5.20594	Unmethylated
LOC100216473	5132.28	4465.76	4808.78	4802.27	3575	3727.17	3651.08	0.0163415	-0.395015	0.000953166	0.760482	1.78671	Methylated
LOC100286828	1441.44	1296.79	1362.22	1366.81	982.506	927.929	955.217	0.00260527	-0.516954	0.000111643	0.698846	2.58415	Methylated
LOC100301488	286.701	242.454	200.798	243.317	148.614	146.324	147.469	0.05732	-0.72077	0.00474124	0.606773	1.24169	Unmethylated
LOC100499172	2639.23	3528.38	2762.15	2976.59	1145.27	1087.89	1116.58	8.52e-15	-1.41527	9.79e-17	0.374938	14.0694	Unmethylated
LOC100677810	2804.68	2649.06	2715.02	2722.92	1628.86	1643.19	1636.02	8.97e-09	-0.73469	1.66e-10	0.600947	8.04733	Methylated
LOC100677823	1153.6	1587.9	1442.35	1394.62	1003.74	927.02	965.378	0.0335917	-0.532085	0.00235503	0.691555	1.47377	Unmethylated
LOC100677831	3331.62	3837.43	3137.35	3435.47	2593.67	2662.91	2628.29	0.0533955	-0.386506	0.00430923	0.76498	1.2725	Methylated
LOC100677838	656.125	675.285	773.025	701.478	334.972	267.2	301.086	7.81e-09	-1.2241	1.43e-10	0.428065	8.10727	Methylated
LOC100677886	342.228	421.733	350.69	371.55	180.46	241.752	211.106	0.00789652	-0.812437	0.000408971	0.569419	2.10256	Methylated
LOC100677913	30527.4	28418.3	34826.7	31257.5	23976.4	24895	24435.7	0.062855	-0.355185	0.00533737	0.781769	1.20166	Methylated
LOC100677934	8855.99	8154.64	8991.61	8667.41	5525.86	5631.19	5578.53	3.83e-07	-0.635591	8.36e-09	0.643677	6.41697	Methylated
LOC100677977	1647.68	845.173	1448.95	1313.93	331.434	304.462	317.948	2.24e-11	-2.0469	3.32e-13	0.242003	10.6504	Methylated
LOC100678018	771.712	835.782	902.177	836.557	1578.14	1394.17	1486.15	4.74e-07	0.827718	1.06e-08	1.77488	6.32439	Methylated
LOC100678020	1256.72	1219.95	1282.09	1252.92	543.74	462.601	503.17	2.6e-16	-1.31852	2.61e-18	0.400946	15.5852	Methylated
LOC100678029	3051.72	2659.31	2925.24	2878.76	902.301	787.058	844.68	6.6e-32	-1.77008	2.24e-34	0.293192	31.1805	Methylated
LOC100678036	100.855	71.7116	90.5005	87.6891	50.7176	33.6272	42.1724	0.0862833	-1.06301	0.00835175	0.478634	1.06407	Unmethylated
LOC100678076	673.123	330.386	488.326	497.278	188.717	196.31	192.513	0.00021216	-1.36671	7.01e-06	0.387774	3.67334	Unmethylated
LOC100678081	1805.19	2515.03	2149.39	2156.54	284.254	281.741	282.998	6.31e-47	-2.93062	8.73e-50	0.131158	46.1997	Methylated
LOC100678085	4920.37	5467.16	4927.57	5105.03	1622.96	1565.94	1594.45	7.19e-39	-1.67929	1.63e-41	0.312236	38.1433	Methylated
LOC100678112	1621.61	2191.47	1495.14	1769.41	685.277	608.925	647.101	5.27e-11	-1.45249	8.02e-13	0.36539	10.2782	Methylated
LOC100678128	654.992	402.951	533.576	530.506	270.101	261.747	265.924	0.00111023	-0.994784	4.37e-05	0.501811	2.95459	Methylated
LOC100678129	3160.51	3019.57	3432.42	3204.17	4007.87	4004.36	4006.12	0.0649185	0.322301	0.00559009	1.25032	1.18763	Methylated
LOC100678130	3219.43	3691.44	3260.85	3390.57	840.968	871.581	856.275	2.66e-44	-1.98525	5.02e-47	0.252569	43.5744	Methylated
LOC100678137	620.996	891.273	591.082	701.117	483.586	439.88	461.733	0.0728965	-0.604467	0.00659033	0.657714	1.13729	Methylated
LOC100678142	17166.9	17795.6	18669.5	17877.3	14088.9	15039.5	14564.2	0.0642109	-0.295666	0.00551302	0.814696	1.19239	Unmethylated
LOC100678155	6871.75	9742.54	7407.85	8007.38	3777.87	3904.39	3841.13	4.15e-08	-1.05992	8.23e-10	0.479658	7.38239	Methylated
LOC100678185	749.048	793.95	959.683	834.227	642.816	578.024	610.42	0.0955671	-0.452114	0.00976695	0.730971	1.01969	Methylated
LOC100678189	1833.52	1373.62	1713.85	1640.33	1153.53	1166.95	1160.24	0.0344001	-0.498778	0.00242163	0.707706	1.46344	Methylated
LOC100678216	2060.16	1551.19	2078.68	1896.68	1357.58	1184.22	1270.9	0.016824	-0.577742	0.000991887	0.670011	1.77407	Methylated
LOC100678223	5345.32	4818.34	5424.38	5196.01	2161.98	2098.52	2130.25	1.12e-23	-1.28641	6.6e-26	0.409971	22.952	Unmethylated
LOC100678240	7034.93	6952.61	7291.89	7093.15	3963.05	3735.35	3849.2	2.76e-14	-0.882098	3.4e-16	0.542578	13.5595	Methylated
LOC100678252	45.3282	138.301	74.4744	86.0345	30.6665	25.4476	28.057	0.0460712	-1.62557	0.00352396	0.324083	1.33657	Unmethylated
LOC100678255	9149.49	11064.9	7967.82	9394.08	3041.88	2724.71	2883.29	3.55e-21	-1.70435	2.55e-23	0.306859	20.4492	Methylated
LOC100678259	682.189	903.225	628.79	738.068	1233.73	918.841	1076.29	0.0955708	0.542346	0.00977934	1.45634	1.01967	Methylated
LOC100678264	1022.15	1021.04	852.213	965.134	1565.17	1437.79	1501.48	0.000449318	0.637377	1.61e-05	1.5555	3.34745	Methylated
LOC100678277	194.911	239.893	207.397	214.067	142.717	115.423	129.07	0.0501863	-0.735923	0.00398715	0.600434	1.29941	Unmethylated
LOC100678295	3142.37	3658.15	3225.02	3341.85	955.378	861.583	908.481	2.13e-36	-1.88042	5.34e-39	0.271605	35.6726	Methylated
LOC100678315	957.557	756.387	878.609	864.185	601.534	645.279	623.406	0.060206	-0.469346	0.00506321	0.722292	1.22036	Methylated
LOC100678321	5049.56	5405.69	5092.54	5182.6	3786.13	3502.68	3644.4	0.000200876	-0.508396	6.62e-06	0.703004	3.69707	Methylated
LOC100678330	2219.95	2515.88	2336.05	2357.29	908.199	822.503	865.351	1.96e-23	-1.4472	1.18e-25	0.366732	22.7083	Methylated
LOC100678338	440.816	263.796	340.32	348.311	182.819	228.12	205.469	0.0651162	-0.756511	0.0056153	0.591926	1.18631	Unmethylated
LOC100678370	2808.08	2416.85	2575.49	2600.14	1453.12	1317.82	1385.47	1.3e-09	-0.908483	2.23e-11	0.532745	8.8877	Methylated
LOC100678413	2779.75	3260.32	2300.22	2780.1	1953.22	1819.5	1886.36	0.0178553	-0.559916	0.0010684	0.678342	1.74823	Methylated
LOC100678442	247.038	159.644	122.553	176.412	67.2303	90.8843	79.0573	0.0329595	-1.15029	0.00229536	0.450536	1.48202	Unmethylated
LOC100678448	28176	27066	25413.7	26885.2	10085.7	9216.58	9651.15	5.79e-34	-1.47815	1.67e-36	0.35895	33.2372	Methylated
LOC100678452	3672.71	3613.75	3521.98	3602.82	2450.96	2055.8	2253.38	7.36e-06	-0.677786	1.91e-07	0.625124	5.13284	Methylated
LOC100678454	10417.5	10368.3	9942.8	10242.9	2892.08	2465.69	2678.89	3.08e-48	-1.93559	3.87e-51	0.261414	47.5119	Methylated
LOC100678459	1516.23	3361.06	4553.31	3143.53	318.459	373.535	345.997	4.76e-05	-3.1834	1.4e-06	0.110078	4.32235	Methylated
LOC100678469	10057.2	11117.9	10109.7	10428.2	6139.19	6179.23	6159.21	5.5e-10	-0.75975	9.27e-12	0.590599	9.25951	Methylated
LOC100678517	1431.24	1594.73	1523.43	1516.46	1239.63	1027.9	1133.77	0.0516455	-0.421298	0.00412904	0.746753	1.28697	Methylated
LOC100678520	1512.83	1629.73	1469.69	1537.42	967.173	776.152	871.662	5.33e-06	-0.820674	1.35e-07	0.566177	5.27338	Methylated
LOC100678529	24188.2	21913.9	23031.4	23044.5	18154.5	19441.1	18797.8	0.0744816	-0.293764	0.00679744	0.815771	1.12795	Unmethylated
LOC100678585	11283.3	12059.5	10505.6	11282.8	7067.44	6664.55	6865.99	6.08e-08	-0.716728	1.22e-09	0.608476	7.21586	Methylated
LOC100678620	2914.6	3904.02	2926.18	3248.27	1270.3	1106.06	1188.18	6.84e-14	-1.4519	8.77e-16	0.365539	13.1649	Methylated
LOC100678622	503.143	495.152	488.326	495.54	337.331	259.02	298.176	0.00312058	-0.736711	0.000138867	0.600106	2.50576	Unmethylated
LOC100678625	3499.33	4766.26	3322.12	3862.57	1403.58	1263.29	1333.44	5.46e-14	-1.53508	6.87e-16	0.34506	13.2625	Methylated
LOC100678630	591.532	429.416	469.472	496.807	791.43	826.139	808.784	0.00314702	0.705598	0.000140439	1.63082	2.5021	Unmethylated
LOC100678668	520.141	586.499	572.227	559.622	384.51	348.087	366.299	0.00660098	-0.613958	0.000331916	0.653402	2.18039	Unmethylated
LOC100678715	26776.5	32940.4	27494.3	29070.4	18218.2	16538.2	17378.2	2.97e-06	-0.742363	7.25e-08	0.597759	5.5268	Methylated
LOC100678720	2921.4	2810.41	2681.08	2804.3	1602.91	1783.15	1693.03	2.91e-07	-0.727178	6.11e-09	0.604084	6.53629	Methylated
LOC100678745	9206.15	9827.91	8308.14	9114.07	3608.03	3529.04	3568.53	2.81e-24	-1.35287	1.48e-26	0.391513	23.5511	Methylated
LOC100678762	1158.13	1200.32	987.022	1115.16	488.304	545.306	516.805	1.28e-09	-1.10819	2.2e-11	0.463875	8.89143	Methylated
LOC100678765	7445.15	11117	8063.03	8875.06	1949.68	1638.64	1794.16	9.62e-27	-2.30705	4.6e-29	0.202074	26.0168	Methylated
LOC100678776	8682.61	7312.88	8343.02	8112.84	5614.32	5263.11	5438.72	0.000166686	-0.576922	5.41e-06	0.670393	3.7781	Methylated
LOC100678777	8009.49	6486.49	6144.61	6880.19	4917.25	4814.14	4865.7	0.0132686	-0.499631	0.00075058	0.707288	1.87718	Unmethylated
LOC100678791	3261.36	3695.71	3514.44	3490.5	4620.02	4486.05	4553.03	0.0151486	0.382998	0.000868356	1.30405	1.81963	Methylated
LOC100678797	2468.12	1985.73	2371.87	2275.24	1293.89	1016.09	1154.99	4.67e-07	-0.979031	1.04e-08	0.50732	6.33023	Methylated
LOC100678799	1338.31	1015.91	1391.45	1248.56	803.225	747.978	775.602	0.00344727	-0.68671	0.000156871	0.621269	2.46253	Methylated
LOC100678811	82.7239	58.906	65.99	69.2066	218.204	199.946	209.075	1.05e-06	1.60056	2.42e-08	3.03262	5.97721	Methylated
LOC100678812	4841.05	5133.36	5088.77	5021.06	3591.51	3145.51	3368.51	5.58e-05	-0.576458	1.65e-06	0.670608	4.25344	Methylated
LOC100678818	3707.84	3736.69	3990.51	3811.68	1887.17	1556.85	1722.01	1.03e-14	-1.14742	1.21e-16	0.451433	13.9883	Methylated
LOC100678824	3152.57	4668.09	2534.02	3451.56	1471.99	1405.07	1438.53	5.32e-06	-1.26298	1.34e-07	0.416684	5.27378	Methylated
LOC100678834	7624.2	10816.5	7894.29	8778.33	5319.45	4785.06	5052.25	0.000219062	-0.797281	7.33e-06	0.575433	3.65943	Methylated
LOC100678864	1072.01	1026.16	1153.88	1084.02	805.584	801.6	803.592	0.0280734	-0.431794	0.0018845	0.741339	1.5517	Methylated
LOC100678874	325.23	486.615	316.752	376.199	134.461	121.785	128.123	8.72e-07	-1.55746	2e-08	0.339748	6.05929	Unmethylated
LOC100678886	18835	15920.8	18307.5	17687.8	12629.9	10897.9	11763.9	0.000321069	-0.58845	1.13e-05	0.665057	3.4934	Unmethylated
LOC100678908	3058.52	2160.74	2684.85	2634.7	1116.97	1128.78	1122.87	1.96e-10	-1.22987	3.13e-12	0.426357	9.70724	Methylated
LOC100678940	946.225	968.107	1212.33	1042.22	615.688	703.445	659.566	0.0041504	-0.659261	0.000194085	0.633203	2.38191	Methylated
LOC100678955	1099.21	824.684	985.136	969.676	570.868	575.298	573.083	0.000486601	-0.757542	1.76e-05	0.591503	3.31283	Unmethylated
LOC100678963	4395.7	3789.62	3860.41	4015.24	3063.11	3249.11	3156.11	0.0678931	-0.346831	0.00594865	0.78631	1.16817	Unmethylated
LOC100678998	1065.21	846.88	1047.36	986.482	1438.96	1424.16	1431.56	0.00892074	0.538139	0.000470988	1.4521	2.0496	Unmethylated
LOC100679011	394.355	325.264	417.622	379.08	531.945	521.676	526.811	0.0985143	0.47587	0.0102044	1.39076	1.0065	Methylated
LOC100679015	452.148	396.975	404.424	417.849	77.8456	85.4313	81.6384	9.18e-23	-2.35118	6e-25	0.195986	22.0371	Methylated
LOC100679040	539.405	471.248	510.951	507.201	349.126	354.449	351.787	0.031666	-0.526527	0.00218935	0.694224	1.49941	Methylated
LOC100679051	852.169	612.964	848.443	771.192	452.92	435.336	444.128	0.00195335	-0.795403	8.1e-05	0.576182	2.70922	Methylated
LOC100679059	4416.1	4412.83	3982.97	4270.63	3119.72	3317.28	3218.5	0.010347	-0.407776	0.000561901	0.753785	1.98518	Unmethylated
LOC100679066	2077.16	1791.94	1948.59	1939.23	2561.83	2409.34	2485.59	0.0568873	0.358378	0.00468117	1.28198	1.24498	Methylated
LOC100679069	2286.81	2465.51	3188.26	2646.86	1359.94	1128.78	1244.36	2.33e-07	-1.08984	4.84e-09	0.469813	6.63185	Methylated
LOC100679085	5961.79	9539.36	6704.58	7401.91	5169.66	4694.18	4931.92	0.0449747	-0.586017	0.00340914	0.66618	1.34703	Methylated
LOC100679088	585.866	571.132	608.051	588.35	390.408	385.35	387.879	0.00353277	-0.60118	0.000161206	0.659214	2.45188	Methylated
LOC100679093	2562.17	2660.16	2582.09	2601.48	1972.09	1863.13	1917.61	0.00274724	-0.440533	0.000118454	0.736862	2.5611	Methylated
LOC100679136	2163.29	1423.99	2128.65	1905.31	627.483	567.118	597.3	6.46e-13	-1.67365	8.69e-15	0.31346	12.1897	Methylated
LOC100679202	13548.6	15651.1	15555.7	14918.5	2134.86	2026.72	2080.79	7.3e-94	-2.84226	1.83e-97	0.139442	93.1369	Methylated
LOC100679220	4809.32	4925.05	5488.48	5074.28	3848.64	4044.35	3946.5	0.0353309	-0.362567	0.00250434	0.777779	1.45185	Unmethylated
LOC100679230	3511.8	6318.31	3355.12	4395.08	2241.01	2202.13	2221.57	0.00289334	-0.984567	0.000126572	0.505377	2.5386	Methylated
LOC100679233	19744.9	22452.6	16442.8	19546.8	26091.3	25150.4	25620.8	0.0890807	0.390355	0.0087457	1.31072	1.05022	Unmethylated
LOC100679236	1087.88	1061.16	836.187	995.075	715.944	631.646	673.795	0.0238929	-0.56318	0.00154681	0.676809	1.62173	Unmethylated
LOC100679271	8202.13	7674.85	10065.4	8647.45	6054.27	6396.44	6225.35	0.0226963	-0.474049	0.00145222	0.719941	1.64404	Methylated
LOC100679274	5822.4	5414.23	4656.06	5297.57	2435.62	2492.96	2464.29	3.61e-13	-1.10393	4.73e-15	0.465248	12.4419	Unmethylated
LOC100679282	704.853	1575.09	786.223	1022.06	544.919	543.488	544.204	0.0488812	-0.910206	0.00382816	0.532109	1.31086	Unmethylated
LOC100679291	7687.66	9781.81	7072.24	8180.57	1584.04	1426.88	1505.46	7.19e-39	-2.44253	1.72e-41	0.183961	38.1431	Unmethylated
LOC100679295	3941.28	5912.8	3588.91	4481	2241.01	2106.7	2173.85	4.45e-05	-1.04389	1.3e-06	0.485016	4.35139	Unmethylated
LOC100679298	3670.45	2669.55	3202.4	3180.8	2199.73	2188.49	2194.11	0.0154383	-0.535312	0.000894166	0.69001	1.8114	Unmethylated
LOC100679309	20261.7	27399	18829.8	22163.5	16063.3	14900.5	15481.9	0.0412541	-0.517676	0.00310638	0.698496	1.38453	Methylated
LOC100679313	3259.09	3155.31	3713.35	3375.92	2478.09	2178.5	2328.29	0.00231694	-0.536523	9.76e-05	0.68943	2.63508	Methylated
LOC100679324	610.797	445.637	533.576	530.003	231.178	263.565	247.371	1.14e-05	-1.09569	3.06e-07	0.467912	4.94442	Methylated
LOC100679353	2002.37	1908.9	2110.74	2007.33	1362.3	1370.54	1366.42	0.000217043	-0.554722	7.23e-06	0.680788	3.66346	Unmethylated
LOC100679364	451.015	334.654	449.675	411.781	279.536	203.581	241.559	0.0233356	-0.772011	0.00149606	0.585601	1.63198	Unmethylated
LOC100679365	9019.17	8922.12	8919.02	8953.44	6450.57	6362.81	6406.69	4.17e-05	-0.482883	1.21e-06	0.715546	4.37964	Methylated
LOC100679366	2547.44	2439.9	2364.33	2450.56	1575.78	1577.75	1576.77	2.63e-06	-0.635926	6.37e-08	0.643528	5.58084	Methylated
LOC100679395	1317.92	1241.29	1206.67	1255.29	1861.22	1929.47	1895.35	3.91e-05	0.595096	1.12e-06	1.51057	4.40773	Unmethylated
LOC100679412	1841.46	1884.14	1936.33	1887.31	329.075	302.645	315.86	9.36e-67	-2.58127	3.53e-70	0.167093	66.0288	Unmethylated
LOC100679418	8103.54	7863.52	7388.05	7785.04	3652.85	3602.65	3627.75	7e-21	-1.10162	5.46e-23	0.465993	20.1547	Methylated
LOC100679429	1409.71	1441.06	1431.04	1427.27	973.07	1017	995.033	0.000858608	-0.520084	3.24e-05	0.697331	3.0662	Unmethylated
LOC100679459	470.28	290.261	324.294	361.612	214.665	230.846	222.756	0.0838251	-0.695495	0.00797682	0.617497	1.07663	Methylated
LOC100679469	2945.2	2616.62	2989.35	2850.39	1648.91	1615.92	1632.42	1.62e-08	-0.80402	3.05e-10	0.572751	7.79093	Unmethylated
LOC100679478	2464.72	1586.19	2267.23	2106.05	1133.48	1021.54	1077.51	7.66e-05	-0.966693	2.32e-06	0.511677	4.11553	Unmethylated
LOC100679481	353.56	253.552	315.809	307.64	125.025	136.326	130.676	3.09e-05	-1.23129	8.75e-07	0.425936	4.5096	Methylated
LOC100679494	5430.31	6578.69	4643.81	5550.94	3151.57	2805.6	2978.58	6.55e-06	-0.898452	1.69e-07	0.536462	5.18382	Methylated
LOC100679542	11041.9	15272.9	10463.2	12259.3	2487.52	2278.47	2383	4.26e-31	-2.36331	1.55e-33	0.194344	30.3709	Methylated
LOC100679557	63.4594	120.373	60.3337	81.3887	28.3075	20.9034	24.6054	0.0124967	-1.73774	0.00069592	0.299838	1.9032	Unmethylated
LOC100679564	1674.88	1412.04	1642.21	1576.37	2047.58	2060.35	2053.96	0.05372	0.38244	0.00434217	1.30354	1.26986	Methylated
LOC100679571	3865.36	2538.08	3793.48	3398.97	2347.16	2203.94	2275.55	0.0411051	-0.578683	0.00307965	0.669575	1.3861	Methylated
LOC100679579	1640.88	1318.13	1539.45	1499.49	1053.27	963.374	1008.32	0.00434006	-0.572446	0.000204591	0.672476	2.3625	Methylated
LOC100679614	1430.1	1213.12	1263.24	1302.15	770.2	901.573	835.886	0.00107092	-0.637498	4.17e-05	0.642827	2.97024	Methylated
LOC100679618	1435.77	1616.93	1649.75	1567.48	993.121	935.2	964.16	1.58e-05	-0.702206	4.36e-07	0.614632	4.80024	Methylated
LOC100679627	282.168	231.355	202.684	238.736	108.512	145.415	126.963	0.0170557	-0.904031	0.00101083	0.534392	1.76813	Unmethylated
LOC100679646	344.494	257.82	227.194	276.503	153.332	179.951	166.642	0.0705527	-0.725823	0.0062477	0.604652	1.15149	Unmethylated
LOC100679679	16.9981	23.0502	16.9689	19.0057	70.7687	49.0775	59.9231	0.0178049	1.64653	0.00106315	3.1308	1.74946	Methylated
LOC100679688	6112.5	7258.24	6010.74	6460.5	4423.05	4147.96	4285.5	0.000316495	-0.592481	1.09e-05	0.663201	3.49963	Methylated
LOC100679695	1014.22	923.714	1053.01	996.981	714.764	770.699	742.732	0.0482543	-0.423516	0.0037548	0.745605	1.31646	Unmethylated
LOC100679697	7846.3	5032.62	7826.41	6901.78	3373.31	2977.37	3175.34	2.46e-06	-1.12007	5.93e-08	0.460071	5.60951	Methylated
LOC100679701	958.691	889.566	872.953	907.07	1120.5	1260.57	1190.54	0.0574009	0.393754	0.00475515	1.31381	1.24108	Methylated
LOC100679705	1551.36	3140.8	2203.12	2298.43	1355.22	1146.96	1251.09	0.0131992	-0.878344	0.000741677	0.543991	1.87945	Methylated
LOC100679725	985.887	874.199	998.334	952.807	547.278	589.839	568.559	4.17e-05	-0.743355	1.2e-06	0.597348	4.38002	Methylated
LOC100679728	9680.96	7545.94	9633.59	8953.5	5931.6	5489.41	5710.51	0.00042328	-0.648811	1.51e-05	0.637806	3.37337	Methylated
LOC100679729	3914.09	3784.5	4291.23	3996.61	2912.13	3386.35	3149.24	0.0906727	-0.343286	0.00901598	0.788244	1.04252	Unmethylated
LOC100679736	822.706	836.636	845.614	834.985	1098.09	1193.31	1145.7	0.0103671	0.456943	0.000565597	1.37263	1.98434	Methylated
LOC100679742	1283.92	1601.56	1441.41	1442.3	174.563	152.686	163.624	2.25e-57	-3.14452	1.69e-60	0.113085	56.6486	Methylated
LOC100679756	1920.78	1874.75	2106.97	1967.5	901.122	1108.79	1004.96	1.07e-08	-0.967681	2e-10	0.511327	7.97082	Methylated
LOC100679768	12220.5	11616.4	13648.6	12495.2	8591.32	8868.49	8729.91	0.000490783	-0.517279	1.78e-05	0.698688	3.30911	Unmethylated
LOC100679784	20.3977	24.7576	28.2814	24.4789	80.2046	59.9837	70.0941	0.0151612	1.50961	0.000870983	2.84733	1.81927	Unmethylated
LOC100679826	156.382	110.129	185.715	150.742	70.7687	79.9782	75.3735	0.0452471	-0.995923	0.00343548	0.501415	1.34441	Methylated
LOC100679827	8310.92	6401.97	8439.18	7717.36	5880.88	5671.18	5776.03	0.0705527	-0.417933	0.00627692	0.748496	1.15149	Methylated
LOC100679834	764.913	528.446	677.811	657.057	410.459	439.88	425.169	0.03344	-0.625776	0.00233302	0.648071	1.47573	Unmethylated
LOC100679841	1762.13	1965.24	1914.65	1880.67	1168.86	1211.49	1190.18	9.88e-06	-0.660216	2.62e-07	0.632784	5.00515	Unmethylated
LOC100679842	2895.34	3658.15	3911.32	3488.27	377.433	432.609	405.021	4.83e-56	-3.10493	5.46e-59	0.116231	55.316	Methylated
LOC100679843	1689.61	1125.19	1439.52	1418.11	1036.76	975.189	1005.98	0.0963225	-0.494748	0.00989258	0.709686	1.01627	Methylated
LOC100679848	3750.91	3056.28	3397.54	3401.58	4252.02	4327.91	4289.97	0.0980688	0.33521	0.0101336	1.26156	1.00847	Unmethylated
LOC100679869	128.052	201.476	156.491	162.006	271.28	282.65	276.965	0.0399487	0.769594	0.00297293	1.70479	1.3985	Unmethylated
LOC100679881	1230.66	1223.37	1250.04	1234.69	785.533	810.688	798.111	4.22e-05	-0.629078	1.23e-06	0.64659	4.3752	Methylated
LOC100679898	787.577	498.567	794.708	693.617	339.69	273.562	306.626	0.000103174	-1.17855	3.23e-06	0.441796	3.98643	Unmethylated
LOC100679908	2534.98	2948.71	2679.19	2720.96	1847.06	1735.89	1791.48	0.000112514	-0.603707	3.55e-06	0.658061	3.94879	Unmethylated
LOC100679910	1124.14	1070.55	1265.12	1153.27	554.355	558.03	556.192	4.05e-10	-1.05193	6.67e-12	0.482322	9.39245	Methylated
LOC100679925	2954.26	2967.5	2735.76	2885.84	798.507	737.981	768.244	1.63e-44	-1.91038	2.75e-47	0.266023	43.7877	Methylated
LOC100679941	606.264	584.791	526.977	572.678	958.916	786.149	872.533	0.00532226	0.606561	0.000256914	1.52263	2.2739	Methylated
LOC100679949	1295.25	1190.93	1290.58	1258.92	747.79	677.997	712.893	2.91e-07	-0.821239	6.07e-09	0.565956	6.53629	Methylated
LOC100679961	19965.9	20180	20097.7	20081.2	8888.55	8513.13	8700.84	3.05e-30	-1.20671	1.15e-32	0.433254	29.5163	Methylated
LOC100679992	5697.75	5206.78	6415.17	5773.23	4395.92	4706.9	4551.41	0.0998638	-0.342871	0.0104822	0.788471	1.00059	Methylated
LOC100680021	2622.23	2734.43	2893.19	2749.95	2189.11	2252.11	2220.61	0.0863675	-0.308477	0.00843011	0.807494	1.06365	Methylated
LOC100680024	934.893	647.112	778.682	786.896	511.894	584.386	548.14	0.0947779	-0.519179	0.00958955	0.697769	1.02329	Unmethylated
LOC100680065	3677.25	3450.7	3485.21	3537.72	2309.42	2086.7	2198.06	4.22e-07	-0.68698	9.29e-09	0.621153	6.37497	Methylated
LOC100680081	1162.67	929.69	1185.93	1092.76	811.481	701.627	756.554	0.0319957	-0.530887	0.00221617	0.692129	1.49491	Methylated
LOC100680107	2897.6	2314.41	2841.34	2684.45	2009.83	2088.52	2049.18	0.0824132	-0.389022	0.00778535	0.763647	1.084	Methylated
LOC100680122	1157	2039.51	1386.73	1527.75	669.944	552.577	611.26	4.02e-06	-1.32322	9.95e-08	0.399642	5.396	Methylated
LOC100680126	6147.63	6596.62	6302.99	6349.08	2889.72	2848.31	2869.02	3.4e-23	-1.14618	2.14e-25	0.451821	22.4682	Methylated
LOC100680196	3350.88	2844.56	2945.04	3046.83	2230.39	2270.29	2250.34	0.0132403	-0.436664	0.000747313	0.738841	1.8781	Methylated
LOC100680209	794.376	634.307	677.811	702.165	531.945	501.681	516.813	0.0990073	-0.441417	0.0103799	0.736411	1.00433	Methylated
LOC100680212	6721.03	8667.72	5957.01	7115.25	4263.82	3878.03	4070.93	0.000161555	-0.805808	5.2e-06	0.572041	3.79168	Methylated
LOC100680226	1145.67	772.608	921.032	946.436	524.868	484.413	504.641	0.000262028	-0.906627	8.89e-06	0.533431	3.58165	Methylated
LOC100680235	16923.3	15391.5	15889.4	16068.1	8732.86	8791.24	8762.05	3.46e-14	-0.87478	4.31e-16	0.545337	13.4608	Methylated
LOC100680290	3499.33	4058.54	3449.39	3669.09	2107.73	1791.33	1949.53	1.83e-08	-0.9132	3.49e-10	0.531006	7.73849	Methylated
LOC100680313	25682.9	22555.9	29270.3	25836.4	18534.3	19338.4	18936.3	0.0222106	-0.448209	0.0013988	0.732952	1.65344	Methylated
LOC100680319	2670.96	2308.43	2592.46	2523.95	1588.76	1529.58	1559.17	4.09e-06	-0.694771	1.02e-07	0.617807	5.388	Methylated
LOC100680321	1321.32	1232.76	1283.03	1279.04	987.224	910.661	948.942	0.0187809	-0.431122	0.00114267	0.741685	1.72628	Methylated
LOC100680325	9620.9	7884.01	8974.64	8826.52	6268.93	6131.06	6199.99	0.00189175	-0.509459	7.75e-05	0.702486	2.72314	Methylated
LOC100680339	3067.58	2989.69	2999.72	3019	930.609	922.476	926.542	2.54e-43	-1.70417	5.11e-46	0.306898	42.5951	Methylated
LOC100680340	1927.58	1944.75	1842.06	1904.8	1457.84	1539.58	1498.71	0.0501863	-0.345476	0.00398416	0.787048	1.29941	Unmethylated
LOC100680349	2698.16	2658.45	2847.94	2734.85	2081.78	2298.46	2190.12	0.0824132	-0.319918	0.00780534	0.801116	1.084	Unmethylated
LOC100680355	14137.9	14063.2	14221.8	14140.9	17221.6	17167.1	17194.4	0.0398262	0.282057	0.00294379	1.21593	1.39983	Methylated
LOC100680382	1445.97	1598.15	1459.32	1501.14	1922.55	1874.94	1898.75	0.0686598	0.338381	0.00603308	1.26434	1.1633	Unmethylated
LOC100680414	8869.59	7260.8	9347.01	8492.47	6218.21	6513.68	6365.95	0.048113	-0.415643	0.00373171	0.749686	1.31774	Methylated
LOC100680426	418.152	337.215	460.987	405.452	541.381	648.914	595.147	0.0656796	0.55602	0.00568141	1.47021	1.18257	Methylated
LOC100680434	815.907	729.068	694.78	746.585	343.228	241.752	292.49	4.95e-09	-1.35612	8.95e-11	0.390633	8.30579	Unmethylated
LOC100680449	3303.29	2217.94	2618.86	2713.36	1323.38	1277.83	1300.6	6.4e-07	-1.06049	1.45e-08	0.479469	6.19385	Unmethylated
LOC100680450	10207.9	9790.35	10013.5	10003.9	13148.8	12748.3	12948.6	0.00335186	0.372237	0.000152109	1.29436	2.47471	Methylated
LOC100680454	5556.1	5351.91	5657.23	5521.74	7329.28	7124.42	7226.85	0.003215	0.388236	0.000145089	1.30879	2.49282	Methylated
LOC100680470	1299.78	1112.38	1140.68	1184.28	738.354	726.166	732.26	8.09e-05	-0.69294	2.48e-06	0.618592	4.09191	Methylated
LOC100680473	580.2	687.237	594.853	620.763	476.509	429.883	453.196	0.0836623	-0.456255	0.00795081	0.728876	1.07747	Methylated
LOC100680484	1592.15	1428.26	1395.22	1471.88	685.277	705.262	695.27	1.92e-12	-1.08109	2.7e-14	0.472671	11.7167	Methylated
LOC100680494	2327.6	1890.97	2255.91	2158.16	996.66	947.015	971.837	1.84e-12	-1.15094	2.57e-14	0.450332	11.7355	Methylated
LOC100680504	4914.71	3802.42	3865.13	4194.09	1300.97	1192.4	1246.68	8.82e-24	-1.75039	5.1e-26	0.297221	23.0545	Unmethylated
LOC100680511	10262.3	12338.7	10562.2	11054.4	3586.8	3107.34	3347.07	6.6e-30	-1.72413	2.57e-32	0.302681	29.1803	Unmethylated
LOC100680527	2230.15	2340.87	2303.05	2291.36	1122.86	1147.87	1135.37	2.7e-15	-1.013	3.03e-17	0.495514	14.568	Methylated
LOC103315286	3132.18	3172.39	3618.14	3307.57	2541.78	2506.59	2524.18	0.0285852	-0.390118	0.00193323	0.763067	1.54386	Unmethylated
LOC103315318	4646.14	4007.31	4181.88	4278.44	3335.57	3224.58	3280.07	0.0265787	-0.383184	0.0017708	0.766743	1.57547	Methylated
LOC103315334	13297	12513.7	15012.7	13607.8	9158.65	10168.1	9663.4	0.00324392	-0.493711	0.000146802	0.710196	2.48893	Methylated
LOC103315355	417.019	781.145	296.012	498.059	213.486	231.755	222.62	0.0234912	-1.16235	0.00150899	0.446783	1.62909	Unmethylated
LOC103315388	1100.34	1130.31	1093.55	1108.07	765.482	894.302	829.892	0.0480123	-0.415622	0.00371786	0.749696	1.31865	Methylated
LOC103315397	5174.21	3617.17	5612.92	4801.43	1395.32	1278.74	1337.03	2.6e-17	-1.84455	2.45e-19	0.278442	16.5857	Methylated
LOC103315406	75.9247	227.087	100.87	134.627	22.4101	54.5306	38.4703	0.0254749	-1.79867	0.00166524	0.287439	1.59389	Unmethylated
LOC103315411	4242.72	7053.35	4717.34	5337.8	1424.81	1383.26	1404.03	1.06e-15	-1.92699	1.13e-17	0.262977	14.9746	Methylated
LOC103315416	1238.59	1187.51	1247.21	1224.44	1508.55	1675	1591.78	0.0392623	0.379399	0.00289717	1.3008	1.40602	Unmethylated
LOC103315443	1203.46	764.924	1144.45	1037.61	1530.96	1518.68	1524.82	0.069139	0.556375	0.00609257	1.47057	1.16028	Methylated
LOC103315496	1050.48	993.718	1051.13	1031.77	616.867	640.735	628.801	1.03e-05	-0.713618	2.77e-07	0.609789	4.98602	Unmethylated
LOC103315509	371.691	438.807	454.388	421.629	251.229	319.004	285.116	0.0764087	-0.562437	0.00705015	0.677157	1.11686	Methylated
LOC103315515	1664.68	1658.76	1755.33	1692.92	1146.45	1238.75	1192.6	0.00156274	-0.504748	6.23e-05	0.704784	2.80611	Unmethylated
LOC103315531	508.809	365.388	444.018	439.405	195.793	233.573	214.683	0.000198147	-1.02884	6.5e-06	0.490105	3.70301	Unmethylated
LOC103315725	523.54	389.292	477.013	463.282	296.049	327.184	311.616	0.0654245	-0.569078	0.00565011	0.674047	1.18426	Methylated
LOC103315790	101.988	147.692	100.87	116.85	271.28	292.648	281.964	6.68e-05	1.26713	2e-06	2.40682	4.17501	Unmethylated
LOC103315839	4529.42	6327.7	4823.87	5226.99	1989.78	1948.56	1969.17	6.04e-14	-1.40871	7.66e-16	0.376647	13.2192	Methylated
LOC103315881	260.637	266.358	245.106	257.367	159.23	158.139	158.684	0.0207012	-0.697881	0.00129334	0.616477	1.684	Unmethylated
LOC103315962	2630.17	2768.58	2975.21	2791.32	1917.83	1794.97	1856.4	8.07e-05	-0.589037	2.46e-06	0.664786	4.09315	Methylated
LOC103315972	835.171	457.589	601.452	631.404	352.664	286.286	319.475	0.00575459	-0.982742	0.000279389	0.506017	2.23999	Unmethylated
LOC103316025	1500.36	1028.72	1283.03	1270.71	710.046	807.053	758.55	0.00286434	-0.74258	0.000124944	0.59767	2.54298	Methylated
LOC103316030	494.077	774.315	635.389	634.594	238.255	301.736	269.995	1.55e-05	-1.23185	4.25e-07	0.425771	4.80964	Unmethylated
LOC103316093	266.303	253.552	254.533	258.129	141.537	162.683	152.11	0.0113078	-0.759362	0.000621183	0.590758	1.94662	Methylated
LOC103316102	29.4633	23.9039	28.2814	27.2162	45.9997	80.8871	63.4434	0.0985499	1.23075	0.0102204	2.34689	1.00634	Unmethylated
LOC103316118	4726.59	5090.67	5235.83	5017.7	1987.42	1902.21	1944.82	7.87e-28	-1.36784	3.37e-30	0.387472	27.1038	Methylated
LOC103316232	7380.56	6797.24	7733.08	7303.63	9269.52	9148.42	9208.97	0.0370662	0.334482	0.00269318	1.26092	1.43102	Methylated
LOC103316280	228.907	272.333	263.017	254.753	163.948	176.316	170.132	0.0918325	-0.582789	0.00918902	0.667672	1.037	Unmethylated
LOC103316411	175.647	138.301	136.694	150.214	88.4609	87.249	87.8549	0.0839218	-0.771314	0.00801767	0.585884	1.07613	Unmethylated
LOC103316698	498.61	326.117	426.107	416.945	244.152	282.65	263.401	0.0673737	-0.658831	0.00586834	0.633391	1.17151	Unmethylated
LOC103316704	1925.31	2008.78	1946.7	1960.27	2600.75	2614.74	2607.75	0.00423546	0.411592	0.000198595	1.33015	2.3731	Methylated
LOC103316711	27143.6	26319.9	28174.9	27212.8	22532.8	22374.8	22453.8	0.0636503	-0.277324	0.00545019	0.82512	1.1962	Methylated
LOC103316799	496.343	534.422	553.373	528.046	299.588	237.208	268.398	1.47e-05	-0.980818	3.98e-07	0.506692	4.83378	Unmethylated
LOC103316854	849.903	568.571	865.411	761.295	401.023	388.985	395.004	0.000703983	-0.945804	2.6e-05	0.51914	3.15244	Methylated
LOC103316862	1083.34	2330.63	1520.6	1644.86	557.894	542.579	550.236	1.51e-06	-1.58066	3.54e-08	0.334328	5.81967	Methylated
LOC103316874	5846.2	5917.92	6660.27	6141.46	4967.97	4906.84	4937.4	0.0799016	-0.314919	0.00745279	0.803896	1.09744	Unmethylated
LOC103316917	1751.93	1704.01	1822.27	1759.4	901.122	1044.26	972.691	2.82e-08	-0.853594	5.49e-10	0.553404	7.54985	Unmethylated
LOC103316989	1580.82	1688.64	1363.16	1544.21	1063.89	767.973	915.931	0.00140933	-0.755373	5.6e-05	0.592393	2.85099	Unmethylated
LOC103316998	1705.47	1636.56	2242.72	1861.58	1041.48	1223.3	1132.39	0.0022333	-0.716494	9.35e-05	0.608574	2.65105	Methylated
LOC103317019	5414.45	4677.48	6610.31	5567.41	654.611	596.201	625.406	7.44e-57	-3.15493	6.55e-60	0.112272	56.1284	Unmethylated
LOC103317037	25231.9	27700.3	22492.2	25141.5	16012.6	14739.6	15376.1	3.42e-06	-0.70945	8.39e-08	0.611553	5.46541	Methylated
LOC103317046	1324.72	1097.87	1245.33	1222.64	791.43	618.013	704.722	0.000160672	-0.796265	5.13e-06	0.575838	3.79406	Unmethylated
LOC103317063	636.861	377.34	555.259	523.153	304.306	249.023	276.664	0.00793539	-0.919267	0.000411982	0.528778	2.10043	Unmethylated
LOC103317136	877.1	907.494	893.693	892.762	334.972	274.471	304.721	5.51e-18	-1.55487	4.98e-20	0.340359	17.259	Unmethylated
LOC103317183	1682.81	1681.81	1524.37	1629.66	1237.27	1056.08	1146.67	0.00694138	-0.5082	0.000352523	0.703099	2.15855	Unmethylated
LOC103317200	446.482	432.831	492.097	457.137	681.739	592.566	637.152	0.0527468	0.47771	0.00423698	1.39253	1.2778	Methylated
LOC103317261	971.156	1593.02	962.511	1175.56	668.765	635.281	652.023	0.0081367	-0.851431	0.000424479	0.554235	2.08955	Unmethylated
LOC103317356	1742.87	1400.08	1729.88	1624.28	247.691	316.277	281.984	2.02e-35	-2.5215	5.33e-38	0.174161	34.6948	Unmethylated
LOC103317357	1108.27	1638.27	732.489	1159.68	503.637	482.596	493.117	0.000776305	-1.23431	2.91e-05	0.425045	3.10997	Unmethylated
LOC103317464	270.836	618.086	318.637	402.52	168.665	133.6	151.133	0.00251158	-1.41723	0.000106715	0.374431	2.60005	Unmethylated
LOC103317494	83.8571	68.2968	98.985	83.713	35.3844	41.8068	38.5956	0.0624581	-1.11135	0.00529186	0.462859	1.20441	Methylated
LOC103317591	409.087	543.813	427.992	460.297	290.152	329.001	309.577	0.0705527	-0.572328	0.00628703	0.672531	1.15149	Unmethylated
LOC103317646	688.988	575.401	673.098	645.829	494.202	458.057	476.129	0.0948885	-0.439686	0.0096141	0.737295	1.02279	Unmethylated
LOC103317679	345.627	235.624	270.559	283.937	81.384	76.3428	78.8634	4.17e-09	-1.84726	7.49e-11	0.27792	8.38003	Unmethylated
LOC103317722	2445.45	2503.08	2400.15	2449.56	1776.3	1706.81	1741.55	0.000485202	-0.49251	1.75e-05	0.710787	3.31408	Methylated
LOC103317747	664.058	691.505	684.41	679.991	943.583	907.934	925.759	0.018867	0.444367	0.00115028	1.36072	1.7243	Methylated
LOC103317782	543.938	397.829	381.799	441.189	158.05	149.959	154.005	2.82e-08	-1.51744	5.54e-10	0.349305	7.54934	Methylated
LOC103317817	985.887	1001.4	1086.95	1024.75	325.536	326.275	325.905	5.3e-24	-1.6529	2.87e-26	0.318001	23.2754	Methylated
LOC103317986	661.791	493.444	556.201	570.479	817.379	868.854	843.117	0.0213314	0.565878	0.00134075	1.48029	1.67098	Methylated
LOC103318196	2553.11	1933.65	2616.97	2367.91	1311.58	928.838	1120.21	5.33e-06	-1.08087	1.35e-07	0.472745	5.27338	Methylated
Moca-cyp	2310.6	2174.4	2344.53	2276.51	1830.55	1863.13	1846.84	0.0966946	-0.301458	0.00994295	0.811432	1.0146	Methylated
Mrjpl3	1393.84	1273.74	1342.42	1336.67	791.43	1006.09	898.76	0.00627268	-0.570492	0.000313043	0.673387	2.20255	Unmethylated
Mus201	3046.05	3122.02	2856.42	3008.16	2412.03	2021.27	2216.65	0.0170557	-0.441278	0.00101198	0.736482	1.76813	Methylated
Ndufa5	240.239	213.427	279.986	244.551	421.074	368.99	395.032	0.0171572	0.691163	0.00102016	1.61458	1.76555	Methylated
Ndufb5	2992.79	2397.22	2972.38	2787.46	2123.06	2143.05	2133.06	0.0853887	-0.385611	0.00821148	0.765454	1.0686	Methylated
Polh	1295.25	1294.22	1358.45	1315.98	963.634	949.741	956.688	0.00609123	-0.460233	0.000299393	0.726869	2.2153	Methylated
Pten	27416.7	27971.8	25078.1	26822.2	17029.3	16082	16555.6	2.3e-08	-0.696152	4.43e-10	0.617216	7.63747	Methylated
Rpl39	4250.65	2867.61	4483.55	3867.27	2748.19	2486.6	2617.39	0.056243	-0.563117	0.00460357	0.676838	1.24993	Methylated
Rpl41	12176.3	8467.95	13665.6	11436.6	8080.61	7548.85	7814.73	0.0598996	-0.54936	0.00502238	0.683323	1.22258	Methylated
Rpl7a	25426.8	23458.2	29029	25971.4	18713.6	19810.1	19261.8	0.0168102	-0.431137	0.00098896	0.741677	1.77443	Methylated
Smc1a	9130.22	9187.63	8867.17	9061.67	4971.5	4686	4828.75	9.23e-16	-0.90832	9.63e-18	0.532805	15.0348	Methylated
Smc2	6194.09	6617.96	6577.32	6463.12	2018.09	1834.05	1926.07	1.63e-44	-1.74731	2.87e-47	0.297857	43.7877	Methylated
Smc3	6488.73	6123.66	6552.81	6388.4	1592.3	1522.31	1557.3	2.03e-63	-2.03672	1.02e-66	0.243717	62.6915	Methylated
Smc6	4005.88	4048.29	4167.74	4073.97	2279.93	1934.02	2106.98	8.77e-12	-0.952131	1.26e-13	0.516868	11.0568	Methylated
SP37	17327.8	18781.6	17569.4	17892.9	13460.2	14282.5	13871.3	0.0103506	-0.367261	0.000563397	0.775253	1.98503	Unmethylated
SPH42	7024.73	6241.47	7361.65	6875.95	4986.84	5318.55	5152.69	0.0151103	-0.415996	0.000864262	0.749502	1.82073	Methylated
star	2950.86	2794.19	2664.11	2803.06	3437	3510.86	3473.93	0.0705527	0.309883	0.00626202	1.23961	1.15149	Unmethylated
Uqcrh	1452.77	1381.3	1612.04	1482.04	1062.71	1133.33	1098.02	0.0286962	-0.432093	0.00194795	0.741186	1.54218	Methylated
Uqcrq	2136.09	1772.3	2309.65	2072.68	1600.55	1507.77	1554.16	0.0802065	-0.415312	0.00754173	0.749857	1.09579	Unmethylated

## Sheet: Egg DE in Early
Gene_ID	E.ctrl.rep1	E.ctrl.rep2	E.ctrl.rep3	ectrlmean	E.RNAi.rep1	E.RNAi.rep2	E.RNAi.rep3	padj	log2FoldChange	pvalue	foldChange	log10padj	Methylation_status
Atp5j2	549.65	520.501	665.35	578.5	768.876	983.755	424.738	0.636746	0.327265	0.301027	1.25463	0.196034	Methylated
Bgb	12136.5	10144.9	13993.8	12091.7	9342.64	8670.69	8021.24	0.164121	-0.478618	0.0214814	0.717665	0.784836	Unmethylated
Brd8	6190.25	6259.32	6018.99	6156.19	6126.98	4640.91	6622.67	0.882127	-0.0868385	0.680847	0.941584	0.054469	Methylated
Cdk2	403.232	487.818	507.423	466.158	654.746	884.175	634.238	0.0965487	0.636113	0.00911515	1.55414	1.01525	Methylated
CPR39	9560.2	7986.66	11821.2	9789.35	8501.68	8289.24	8032.72	0.597757	-0.242616	0.259186	0.845211	0.223476	Unmethylated
CPR40	39.5098	116.205	35.5103	63.7416	68.0775	73.0789	138.71	0.628683	0.554174	0.293258	1.46833	0.201568	Unmethylated
Dnmt1a	3159.62	2901.49	2715.6	2925.57	13.0148	12.046	44.961	5.13e-45	-6.97884	5.57e-49	0.00792792	44.2896	Methylated
EF-1a	103407	86440.7	91794	93880.7	93782.8	78539	84992.6	0.782281	-0.130334	0.49438	0.91362	0.106637	Methylated
Eh1	47.6441	45.9977	57.9378	50.5266	154.176	234.495	118.621	0.00031846	1.74136	4.8e-06	3.3435	3.49695	Unmethylated
Eif4g	1449.08	1214.1	1882.04	1515.07	2240.55	4013.72	3139.62	0.00617218	1.04716	0.000197612	2.06646	2.20956	Unmethylated
Gnbp1-2	1603.63	1638.97	1807.29	1683.3	1473.68	983.755	1263.69	0.281298	-0.441072	0.0522152	0.736587	0.550833	Unmethylated
Gnf1	718.148	849.748	1096.15	888.014	1731.97	3084.57	2286.32	5.82e-05	1.41447	6.25e-07	2.66561	4.235	Methylated
GST-mic1	2451.93	3194.42	3392.16	3012.84	2589.95	2147.4	2660.35	0.531933	-0.289249	0.190058	0.818328	0.274143	Methylated
GstD1	4363.5	3493.41	4820.98	4225.97	4143.72	3648.32	3884.83	0.827126	-0.118857	0.569313	0.920917	0.0824285	Unmethylated
GstS3	201.035	128.31	233.62	187.655	222.253	380.653	230.545	0.385927	0.565288	0.0971571	1.47968	0.413495	Methylated
GstS5	911.049	589.497	1134.46	878.335	599.683	520.386	480.222	0.109315	-0.720407	0.0109505	0.606926	0.961321	Unmethylated
GstS8	1200.4	739.595	755.06	898.352	1263.44	2035.77	1157.51	0.14336	0.726206	0.0168027	1.65428	0.843571	Unmethylated
Ighmbp2	593.808	792.856	588.723	658.462	710.809	586.238	823.648	0.880899	0.102554	0.677039	1.07367	0.0550738	Methylated
kinesin-B	1829.07	2508.09	2754.85	2364	2028.31	1964.3	2279.62	0.744483	-0.177452	0.436946	0.884263	0.128145	Methylated
Ku80	25.5651	66.5757	49.5275	47.2228	57.065	74.6851	57.3971	0.6884	0.419212	0.361608	1.3372	0.162159	Methylated
LOC100113507	7054.82	9419.85	8848.6	8441.09	8196.33	6446.2	7293.26	0.661876	-0.207233	0.330661	0.866197	0.179223	Methylated
LOC100113512	10.4585	4.84187	1.86896	5.7231	4.00456	9.63678	12.436	0.822422	0.620853	0.558844	1.53778	0.0849053	Unmethylated
LOC100113517	1743.08	1643.81	3394.97	2260.62	3053.48	4660.19	2900.47	0.263912	0.645975	0.0471022	1.5648	0.57854	Unmethylated
LOC100113537	2628.56	2785.28	3081.92	2831.92	2686.06	2319.25	2012.72	0.523473	-0.275842	0.184352	0.825968	0.281106	Methylated
LOC100113570	2721.53	3251.31	3481.87	3151.57	2680.05	2387.51	2191.61	0.317152	-0.381383	0.0646242	0.767701	0.498732	Methylated
LOC100113601	3096.87	2217.58	2074.55	2463	2093.38	1798.87	1819.49	0.406193	-0.371374	0.109351	0.773046	0.391267	Methylated
LOC100113603	612.401	720.228	550.409	627.679	610.695	676.984	456.307	0.872093	-0.10964	0.659431	0.926819	0.0594374	Unmethylated
LOC100113629	5866.04	7650.15	9610.2	7708.8	6178.04	5201.45	5457.51	0.287089	-0.458025	0.0543637	0.727982	0.541984	Methylated
LOC100113671	912.211	985.32	800.85	899.46	1103.26	1227.08	1059.93	0.406193	0.330025	0.108871	1.25704	0.391267	Methylated
LOC100113674	204.521	186.412	238.293	209.742	427.487	1084.14	578.754	0.000102285	1.73201	1.24e-06	3.3219	3.99019	Methylated
LOC100113675	56.9405	52.0501	71.955	60.3152	33.0376	36.1379	54.5272	0.538571	-0.552713	0.197472	0.681737	0.268757	Unmethylated
LOC100113688	768.116	1159.63	946.629	958.124	876.999	799.05	972.881	0.851055	-0.117871	0.618804	0.921547	0.0700422	Methylated
LOC100113728	6688.77	7799.04	8360.8	7616.2	6951.92	5472.89	5983.65	0.438859	-0.31184	0.127743	0.805614	0.357675	Methylated
LOC100113730	2212.55	1591.76	1556.84	1787.05	2148.45	1599.71	2437.46	0.73022	0.20633	0.414932	1.15375	0.136546	Methylated
LOC100113736	332.347	417.611	668.153	472.704	530.604	361.379	581.624	0.957554	0.0534339	0.86781	1.03773	0.0188368	Unmethylated
LOC100113753	1834.88	1546.98	1629.73	1670.53	2073.36	1473.62	1803.23	0.876441	0.0940785	0.667366	1.06738	0.0572772	Unmethylated
LOC100113768	4805.08	3380.83	4182.73	4122.88	5130.84	7822.66	6328.99	0.0924341	0.640645	0.00855722	1.55903	1.03417	Methylated
LOC100113824	1043.52	760.173	917.66	907.118	1004.14	840.006	909.744	0.984326	0.0167374	0.939941	1.01167	0.00686112	Methylated
LOC100113884	1763.99	2460.88	2119.4	2114.76	2098.39	1955.46	1985.94	0.904085	-0.0709507	0.736004	0.95201	0.0437907	Methylated
LOC100113933	1324.74	1555.45	1171.84	1350.68	1524.74	1388.5	1511.46	0.810522	0.127251	0.540394	1.09221	0.091235	Methylated
LOC100113956	67.399	122.257	170.075	119.911	64.073	185.508	89.9221	0.955161	-0.0827348	0.860723	0.944266	0.0199233	Unmethylated
LOC100113973	152.229	88.3641	103.727	114.773	188.214	152.582	190.367	0.2817	0.625113	0.052448	1.54233	0.550212	Unmethylated
LOC100114003	287.027	279.618	347.627	304.757	258.294	253.769	166.452	0.433957	-0.430783	0.12475	0.741859	0.362553	Methylated
LOC100114027	5405.86	8160.97	10688.6	8085.14	6907.87	4933.23	5295.84	0.341474	-0.501318	0.0759365	0.706461	0.466643	Methylated
LOC100114076	1516.48	2316.83	1386.77	1740.03	2143.44	1802.08	2312.15	0.646287	0.261804	0.310729	1.19898	0.189574	Methylated
LOC100114107	3846.39	5404.74	9864.38	6371.83	4136.71	3383.31	3517.48	0.132611	-0.792491	0.0148097	0.577346	0.877422	Methylated
LOC100114141	6373.85	7441.95	10874.5	8230.12	5678.47	5062.52	5034.68	0.0965487	-0.646369	0.00910586	0.638886	1.01525	Methylated
LOC100114163	411.366	140.414	128.958	226.913	606.691	936.374	541.446	0.00644729	1.61614	0.000209218	3.06553	2.19062	Unmethylated
LOC100114225	11512.4	13114.2	13636.9	12754.5	12367.1	9825.5	10369.7	0.583079	-0.232817	0.241178	0.850972	0.234273	Methylated
LOC100114243	769.278	1178.99	978.401	975.558	1093.25	1219.05	1216.82	0.587383	0.270255	0.245651	1.20602	0.231079	Methylated
LOC100114244	2109.12	1504.61	1638.14	1750.63	2053.34	2861.32	3087.01	0.128144	0.607604	0.01413	1.52373	0.892303	Methylated
LOC100114253	3154.97	2153.42	2432.45	2580.28	2838.23	2323.27	2796.19	0.955607	0.0397773	0.861285	1.02796	0.0197208	Methylated
LOC100114328	1402.6	1183.84	898.97	1161.8	1728.97	2560.17	2750.28	0.00550704	1.01465	0.000169463	2.02042	2.25908	Methylated
LOC100114382	141.77	78.6804	119.613	113.355	169.193	272.239	137.753	0.233305	0.768849	0.03869	1.70391	0.632076	Methylated
LOC100114434	1614.09	1559.08	1638.14	1603.77	1631.86	1492.9	1497.11	0.912945	-0.0581266	0.752927	0.960511	0.0395554	Unmethylated
LOC100114441	520.599	101.679	405.565	342.614	57.065	277.057	55.4838	0.48519	-1.3986	0.156921	0.379297	0.314088	Unmethylated
LOC100114482	500.844	732.333	739.174	657.45	631.719	512.356	505.094	0.638274	-0.258873	0.303274	0.835741	0.194993	Methylated
LOC100114497	1302.66	1928.27	1287.71	1506.22	1711.95	2333.71	2394.42	0.258124	0.51161	0.0453553	1.42564	0.588171	Methylated
LOC100114506	651.911	601.602	604.609	619.374	408.465	776.564	670.589	0.997926	-0.00112819	0.996189	0.999218	0.00090166	Methylated
LOC100114508	248.679	286.881	340.151	291.904	258.294	261.799	305.161	0.901566	-0.0871767	0.729941	0.941363	0.0450026	Methylated
LOC100114518	837.839	1011.95	718.615	856.135	646.737	548.493	606.496	0.182482	-0.511169	0.0258454	0.701654	0.738779	Methylated
LOC100114520	6706.2	11321.5	6081.6	8036.43	9206.48	4264.28	10872	0.993919	0.0138999	0.968785	1.00968	0.00264911	Methylated
LOC100114535	1432.81	2114.69	2232.47	1926.66	1977.25	1830.99	1765.92	0.943488	-0.0525374	0.82336	0.964239	0.0252636	Methylated
LOC100114563	412.528	577.393	614.888	534.936	766.873	1162.04	896.351	0.0358113	0.8159	0.00215676	1.7604	1.44598	Methylated
LOC100114569	12065.6	6915.4	6895.53	8625.5	10214.6	9547.64	10853.8	0.686351	0.242677	0.359007	1.18319	0.163454	Methylated
LOC100114572	3740.64	4676.03	5580.72	4665.8	5562.33	6200.47	7055.06	0.306774	0.426828	0.0610951	1.34427	0.513182	Methylated
LOC100114578	59.2646	41.1559	49.5275	49.9827	80.0912	103.595	54.5272	0.402337	0.669734	0.105322	1.59078	0.39541	Methylated
LOC100114581	2168.39	2495.98	2707.19	2457.19	2214.52	2030.95	2159.09	0.632928	-0.203106	0.297927	0.868679	0.198646	Methylated
LOC100114585	25454.7	24008.4	22749	24070.7	26194.8	21446.7	23291.7	0.966469	-0.0257851	0.890701	0.982286	0.0148122	Methylated
LOC100114599	520.599	732.333	598.067	617	583.665	354.152	481.179	0.48519	-0.38414	0.156903	0.766235	0.314088	Unmethylated
LOC100114637	4722.58	5569.36	4397.66	4896.53	4719.37	3676.43	4499.93	0.696219	-0.187902	0.370551	0.877881	0.157254	Methylated
LOC100114668	2361.29	2692.08	2567.02	2540.13	2525.88	2183.53	2396.33	0.83947	-0.100994	0.593441	0.932391	0.0759947	Methylated
LOC100114689	1403.76	1143.89	1029.8	1192.48	1066.21	1710.53	1640.6	0.581069	0.304745	0.238633	1.2352	0.235772	Methylated
LOC100114704	2062.64	2463.3	2291.35	2272.43	2142.44	1699.29	1909.41	0.570581	-0.245527	0.226788	0.843507	0.243683	Methylated
LOC100114714	660.045	729.912	852.246	747.401	544.62	670.559	636.151	0.559147	-0.276546	0.215248	0.825565	0.252474	Methylated
LOC100114737	9484.67	6657.57	6296.53	7479.59	7257.26	6259.09	7409.01	0.873524	-0.100721	0.662977	0.932567	0.0587253	Methylated
LOC100114772	6206.52	6068.07	6686.21	6320.27	5984.82	5260.08	4853.88	0.559125	-0.236141	0.214863	0.849013	0.252491	Methylated
LOC100114775	1825.58	1389.62	876.543	1363.91	902.027	866.507	1280.91	0.496023	-0.423857	0.16437	0.745429	0.304498	Unmethylated
LOC100114831	607.753	1256.46	1022.32	962.18	1075.22	830.369	935.572	0.984026	-0.0230598	0.937018	0.984143	0.00699347	Methylated
LOC100114840	1766.32	1149.94	1110.16	1342.14	1575.79	1901.66	1645.38	0.497572	0.34783	0.165655	1.27265	0.303144	Methylated
LOC100114862	1436.3	1051.9	1388.64	1292.28	731.833	1236.72	893.481	0.392032	-0.437471	0.0996054	0.738428	0.406679	Unmethylated
LOC100114907	4308.89	2313.2	5793.78	4138.62	3956.51	4795.1	4228.25	0.946332	0.0639366	0.837716	1.04531	0.0239564	Methylated
LOC100114978	104.585	65.3652	104.662	91.5372	149.17	120.46	131.057	0.400369	0.541158	0.103956	1.45514	0.39754	Unmethylated
LOC100115014	375.343	768.647	551.343	565.111	664.757	958.86	875.306	0.314272	0.56032	0.0636799	1.4746	0.502694	Methylated
LOC100115015	419.501	932.06	776.553	709.371	582.664	546.887	622.758	0.685264	-0.280502	0.357644	0.823305	0.164142	Methylated
LOC100115028	70.8852	36.314	33.6413	46.9468	34.0388	93.1556	78.4427	0.618124	0.551882	0.281959	1.466	0.208925	Methylated
LOC100115056	6651.58	8842.46	11428.7	8974.25	8444.62	7415.5	7822.27	0.750908	-0.185108	0.44612	0.879583	0.124413	Methylated
LOC100115130	668.18	668.178	734.502	690.286	785.895	917.1	721.29	0.619573	0.227391	0.283965	1.17072	0.207907	Methylated
LOC100115144	7372.06	8974.4	11689.4	9345.29	7751.83	5668.03	6046.78	0.212037	-0.526387	0.0329769	0.694291	0.673588	Methylated
LOC100115160	2486.79	3465.57	2909.97	2954.11	2492.84	2071.1	2152.39	0.317152	-0.40006	0.0652171	0.757827	0.498732	Unmethylated
LOC100115170	208.007	203.358	213.996	208.454	488.556	631.209	361.602	0.000556057	1.24466	9.47e-06	2.36962	3.25488	Unmethylated
LOC100115193	389.287	409.138	429.861	409.429	357.407	404.745	387.43	0.87222	-0.0954997	0.66046	0.935948	0.0593742	Unmethylated
LOC100115246	6344.8	4419.41	3594.01	4786.08	4594.23	4330.93	4922.76	0.945857	-0.0521125	0.835671	0.964523	0.0241746	Unmethylated
LOC100115265	700.717	277.197	408.368	462.094	592.675	748.457	555.795	0.520148	0.452823	0.180928	1.36872	0.283873	Unmethylated
LOC100115266	133.636	52.0501	90.6446	92.1102	227.259	711.516	399.866	6.79e-05	2.27659	7.52e-07	4.8453	4.16799	Methylated
LOC100115309	176.632	216.674	290.623	227.976	278.317	334.075	261.157	0.561407	0.351434	0.218251	1.27583	0.250722	Methylated
LOC100115318	1358.44	1097.89	894.298	1116.88	972.107	1064.86	1171.86	0.929856	-0.061866	0.79259	0.958024	0.0315841	Methylated
LOC100115348	938.938	1118.47	972.794	1010.07	846.965	869.72	848.52	0.570581	-0.240052	0.226776	0.846715	0.243683	Methylated
LOC100115351	888.97	790.435	597.133	758.846	796.908	833.582	1122.11	0.618062	0.274545	0.281742	1.20961	0.208968	Methylated
LOC100115365	6553.97	6701.15	8189.79	7148.3	6715.65	5827.84	5737.8	0.590115	-0.230382	0.249777	0.852409	0.229063	Methylated
LOC100115406	1526.94	1231.04	1858.68	1538.89	1623.85	1109.84	1218.73	0.700191	-0.224774	0.374793	0.855729	0.154783	Unmethylated
LOC100115408	9603.2	10548	8676.65	9609.29	11435	7842.73	9456.17	0.996043	-0.00472215	0.982831	0.996732	0.00172202	Methylated
LOC100115453	1056.31	1020.42	794.308	957.012	618.705	775.761	599.8	0.177616	-0.524641	0.0246036	0.695132	0.750519	Unmethylated
LOC100115461	12932.5	14782.2	15145.1	14286.6	15630.8	12153.6	14414.3	0.973097	-0.0224717	0.910206	0.984545	0.0118438	Methylated
LOC100115464	503.168	392.191	647.595	514.318	387.441	302.756	305.161	0.158782	-0.634218	0.0201105	0.64429	0.7992	Methylated
LOC100115465	10109.9	12695.4	16386.1	13063.8	11214.8	9106.76	9574.79	0.395953	-0.390642	0.101432	0.76279	0.402356	Methylated
LOC100115493	60.4267	124.678	151.386	112.164	52.0593	93.9586	52.614	0.369042	-0.759025	0.0887559	0.590896	0.432924	Unmethylated
LOC100115500	2067.29	1582.08	2120.34	1923.24	2444.78	2946.45	2336.06	0.293179	0.421368	0.0563513	1.3392	0.532867	Methylated
LOC100115504	109.233	90.785	167.272	122.43	163.186	254.572	190.367	0.219203	0.724486	0.0350657	1.65231	0.659153	Methylated
LOC100115521	858.756	784.383	1131.66	924.932	1245.42	2188.35	1342.14	0.0725549	0.783226	0.00607117	1.72098	1.13933	Methylated
LOC100115522	1199.24	1001.06	762.536	987.61	1363.55	2377.88	2219.35	0.0111241	1.00915	0.000416521	2.01273	1.95373	Methylated
LOC100115570	3861.5	3580.56	3276.29	3572.78	3071.5	2940.82	3402.69	0.659096	-0.187001	0.326704	0.87843	0.181052	Methylated
LOC100115571	11943.6	7575.1	8699.08	9405.92	9907.28	10256.7	10630.9	0.833851	0.126102	0.581612	1.09134	0.0789117	Methylated
LOC100115577	726.282	501.133	777.488	668.301	544.62	627.997	445.784	0.583079	-0.30923	0.24123	0.807072	0.234273	Methylated
LOC100115581	238.221	261.461	297.165	265.615	526.6	1300.97	873.392	2.28e-05	1.76107	1.86e-07	3.38949	4.64118	Methylated
LOC100115583	1216.67	382.508	680.302	759.826	510.581	403.139	247.764	0.14336	-0.972816	0.016801	0.509511	0.843571	Methylated
LOC100115679	38.3477	19.3675	15.8862	24.5338	67.0764	20.8797	44.961	0.494216	0.853308	0.162444	1.80664	0.306083	Unmethylated
LOC100115681	74.3713	26.6303	72.8895	57.9637	66.0752	113.232	69.8331	0.612225	0.516928	0.275747	1.43091	0.213089	Unmethylated
LOC100115706	62.7508	19.3675	42.9861	41.7015	113.129	156.598	154.016	0.00295316	1.75821	7.72e-05	3.38278	2.52971	Methylated
LOC100115713	3150.32	3177.48	2895.02	3074.27	2805.19	3604.16	3277.37	0.896616	0.0710095	0.719509	1.05045	0.0473933	Methylated
LOC100115715	2160.25	3178.69	3261.34	2866.76	2977.39	2104.03	2804.8	0.850081	-0.125293	0.616572	0.916818	0.0705397	Methylated
LOC100115754	558.947	854.59	730.764	714.767	569.649	548.493	834.171	0.851055	-0.135526	0.618684	0.910338	0.0700422	Unmethylated
LOC100115757	1244.56	1447.72	1828.78	1507.02	1050.2	907.464	1061.85	0.110088	-0.58299	0.0111235	0.667579	0.95826	Unmethylated
LOC100115765	2195.12	2476.62	1663.38	2111.7	2062.35	1900.05	2360.93	0.996216	-0.00242979	0.991446	0.998317	0.00164646	Methylated
LOC100115790	23587.3	32723.8	43193.6	33168.2	28969	21860.2	25331.2	0.460984	-0.385752	0.141287	0.76538	0.336314	Methylated
LOC100115791	4780.68	8026.61	5764.81	6190.7	5087.79	4037.81	5832.5	0.573823	-0.312221	0.230219	0.805401	0.241222	Methylated
LOC100115823	1664.06	1976.69	2038.1	1892.95	1735.98	1581.24	1581.29	0.615192	-0.213478	0.27931	0.862455	0.210989	Methylated
LOC100115833	8048.37	9582.06	10398	9342.8	9904.28	7168.16	8441.2	0.806377	-0.135709	0.533438	0.910222	0.093462	Methylated
LOC100115837	9030.3	5668.62	8912.14	7870.35	6945.91	6450.22	5914.77	0.571841	-0.290117	0.228012	0.817836	0.242725	Unmethylated
LOC100115866	83.6677	19.3675	48.593	50.5427	80.0912	72.2759	64.0934	0.650117	0.512389	0.316484	1.42641	0.187008	Unmethylated
LOC100115880	1310.79	1636.55	1660.57	1535.97	1646.88	1304.98	1577.46	0.972358	-0.0252003	0.906984	0.982684	0.0121737	Methylated
LOC100115899	257.975	131.941	188.765	192.894	262.299	636.028	497.441	0.0167955	1.27077	0.000747357	2.4129	1.77481	Methylated
LOC100115939	37547.1	21690.4	13963.9	24400.5	18910.5	16990.4	29399.7	0.861567	-0.164757	0.63949	0.892079	0.0647107	Methylated
LOC100115945	2355.48	2285.36	1511.99	2050.94	1977.25	1484.06	2420.24	0.938593	-0.0649363	0.810649	0.955988	0.0275228	Methylated
LOC100115976	3102.68	4404.89	3756.61	3754.73	3723.24	2952.07	4112.5	0.928437	-0.0624129	0.788132	0.957661	0.0322477	Methylated
LOC100115985	94.1262	62.9443	119.613	92.228	143.163	117.248	136.796	0.454524	0.515868	0.137087	1.42985	0.342443	Unmethylated
LOC100115997	46.4821	62.9443	47.6585	52.3616	61.0695	49.79	74.6162	0.815462	0.239981	0.549424	1.18098	0.0885961	Methylated
LOC100116008	24.4031	81.1013	69.1516	58.2186	61.0695	31.3195	61.2236	0.896616	-0.18943	0.720197	0.876952	0.0473933	Methylated
LOC100116025	5017.74	5878.03	9966.23	6954	5634.42	4931.62	4210.08	0.358402	-0.497744	0.0830463	0.708213	0.445629	Methylated
LOC100116029	7570.77	6889.98	7607.61	7356.12	7332.35	6423.72	8101.6	0.985232	-0.0139111	0.942508	0.990404	0.00646168	Methylated
LOC100116036	274.244	532.605	630.774	479.208	576.657	534.841	565.361	0.772135	0.221035	0.480742	1.16557	0.112307	Methylated
LOC100116063	1569.93	1793.91	1336.31	1566.72	1455.66	1702.5	1766.87	0.912811	0.0678923	0.752333	1.04818	0.039619	Methylated
LOC100116067	1730.3	2138.9	2282	2050.4	2067.35	1851.07	1824.27	0.857297	-0.0993882	0.631482	0.933429	0.0668686	Methylated
LOC100116089	1258.5	1445.3	1398.92	1367.57	1366.56	1174.08	1554.5	0.996203	-0.00293281	0.988831	0.997969	0.00165202	Methylated
LOC100116113	306.782	399.454	370.989	359.075	290.331	351.743	361.602	0.880899	-0.101632	0.676635	0.931978	0.0550738	Methylated
LOC100116147	284.703	303.827	338.282	308.937	258.294	411.169	295.595	0.944474	0.0591474	0.827059	1.04185	0.0248099	Methylated
LOC100116207	10618.8	11091.5	12003.4	11237.9	8544.73	9189.47	10361.1	0.494223	-0.263031	0.163489	0.833336	0.306077	Methylated
LOC100116226	44.158	64.1548	32.7068	47.0065	135.154	78.7004	110.968	0.0519405	1.20865	0.00367541	2.31121	1.28449	Unmethylated
LOC100116245	3618.63	3815.39	3532.34	3655.45	3585.08	4005.69	3662.89	0.945857	0.0374325	0.836017	1.02629	0.0241746	Methylated
LOC100116254	3321.14	5087.59	5927.41	4778.72	3759.28	2967.33	3631.32	0.329865	-0.469101	0.0713145	0.722414	0.481663	Methylated
LOC100116268	54.6164	98.0478	108.4	87.0213	95.1083	106.808	64.0934	0.986845	0.0260321	0.9474	1.01821	0.00575126	Methylated
LOC100116282	644.939	767.436	927.005	779.793	604.689	530.826	505.094	0.195535	-0.512781	0.0292644	0.70087	0.708776	Unmethylated
LOC100116300	146.419	179.149	307.444	211.004	278.317	345.318	234.371	0.538976	0.436399	0.197899	1.35322	0.268431	Unmethylated
LOC100116304	2692.47	1772.12	2544.59	2336.4	3577.07	5058.51	3552.88	0.0314987	0.798166	0.00180501	1.73889	1.50171	Methylated
LOC100116323	230.086	351.035	433.599	338.24	243.277	320.423	292.725	0.728212	-0.245397	0.4126	0.843584	0.137742	Methylated
LOC100116342	10940.7	9755.15	9988.66	10228.2	11407	9160.56	8776.97	0.911054	-0.0644441	0.74761	0.956314	0.0404558	Methylated
LOC100116356	10597.9	7638.05	6204.95	8146.97	11279.8	8411.3	11435.4	0.51573	0.34888	0.177748	1.27357	0.287578	Unmethylated
LOC100116365	213.818	146.467	114.007	158.097	74.0844	93.9586	132.97	0.347249	-0.653984	0.0785399	0.635523	0.459359	Unmethylated
LOC100116412	17.4308	8.47327	34.5758	20.1599	48.0547	64.2452	23.9155	0.330239	1.15917	0.0714866	2.23329	0.481172	Methylated
LOC100116417	84.8298	96.8374	103.727	95.1315	136.155	252.966	168.365	0.0604526	0.967006	0.00446144	1.95478	1.21859	Methylated
LOC100116453	159.201	117.415	299.034	191.883	228.26	207.994	155.929	0.977743	0.0373503	0.920865	1.02623	0.00977532	Unmethylated
LOC100116518	1251.53	1057.95	1499.84	1269.77	1107.26	1313.01	1213.95	0.915921	-0.0682237	0.75906	0.953812	0.0381418	Unmethylated
LOC100116566	6.97231	15.7361	50.4619	24.3901	11.0125	36.941	11.4794	0.893769	-0.302899	0.71346	0.810622	0.0487745	Unmethylated
LOC100116591	818.084	826.749	996.156	880.33	870.992	853.658	796.863	0.909035	-0.0673602	0.743826	0.954383	0.0414194	Unmethylated
LOC100116600	809.95	907.85	1438.17	1051.99	1526.74	3070.12	2372.41	0.0101415	1.14254	0.00036652	2.2077	1.9939	Methylated
LOC100116611	6127.5	4058.7	3119.3	4435.16	3993.55	3588.09	4532.46	0.853533	-0.135244	0.623236	0.910516	0.0687798	Methylated
LOC100116612	1131.84	2025.11	1542.83	1566.59	1475.68	1227.89	1283.78	0.68743	-0.237175	0.3604	0.848405	0.162772	Methylated
LOC100116643	1680.33	2902.7	2011	2198.01	3123.56	4715.6	4586.98	0.0207492	0.914354	0.000988591	1.88473	1.683	Unmethylated
LOC100116660	7728.81	4501.73	4959.29	5729.94	5091.8	4420.07	6113.75	0.844574	-0.137648	0.603595	0.909	0.0733621	Methylated
LOC100116678	1688.46	1508.24	1439.1	1545.27	1393.59	1387.7	1546.85	0.847805	-0.0989611	0.610568	0.933705	0.0717041	Methylated
LOC100116686	4568.03	4607.04	4610.73	4595.26	4598.24	3515.02	4207.21	0.726073	-0.162244	0.408911	0.893634	0.139019	Methylated
LOC100116714	601.943	1060.37	1183.99	948.766	1068.22	978.936	931.746	0.941039	0.0651935	0.816541	1.04623	0.0263924	Methylated
LOC100116726	144.094	72.628	95.317	104.013	85.0969	202.372	113.838	0.709209	0.365868	0.384392	1.28866	0.149226	Unmethylated
LOC100116729	527.571	352.246	456.026	445.281	959.092	1452.74	643.804	0.00720462	1.19394	0.00024005	2.28776	2.14239	Methylated
LOC100116736	2190.47	2985.01	3768.76	2981.41	1903.17	1507.35	1455.02	0.0161203	-0.878677	0.000708564	0.543866	1.79263	Unmethylated
LOC100116743	206.845	102.89	176.617	162.117	304.347	241.723	300.378	0.120513	0.797319	0.0129882	1.73787	0.918965	Unmethylated
LOC100116754	347.453	581.024	322.396	416.958	538.613	507.537	663.893	0.429567	0.452218	0.121961	1.36814	0.366969	Methylated
LOC100116774	1739.59	2158.26	2427.78	2108.54	1864.12	1359.59	1657.82	0.403244	-0.374317	0.106032	0.771471	0.394432	Unmethylated
LOC100116796	1581.55	800.119	1316.68	1232.78	1259.43	1062.46	1696.08	0.886351	0.119231	0.691905	1.08616	0.0523943	Methylated
LOC100116827	1788.4	2205.47	2784.75	2259.54	2151.45	2123.3	1901.76	0.823091	-0.134482	0.560013	0.910997	0.0845521	Methylated
LOC100116846	1151.59	1361.78	1099.88	1204.42	1054.2	1133.12	1207.25	0.872359	-0.0896741	0.660923	0.939735	0.0593049	Methylated
LOC100116888	2750.58	3325.15	3417.39	3164.37	3453.93	2126.52	3312.77	0.889557	-0.0944159	0.704041	0.936651	0.050826	Unmethylated
LOC100116900	140.608	104.1	62.6102	102.44	153.174	71.4728	119.577	0.887296	0.164473	0.695807	1.12076	0.0519316	Unmethylated
LOC100116902	12344.5	10428.2	15744.1	12838.9	11166.7	12009.8	9830.21	0.656224	-0.222771	0.324337	0.856918	0.182948	Methylated
LOC100116936	1063.28	774.699	950.367	929.448	1164.33	1602.92	1361.27	0.136664	0.56633	0.0156628	1.48075	0.864347	Methylated
LOC100116960	154.553	16.9465	120.548	97.3491	116.132	188.72	120.534	0.67973	0.541506	0.350931	1.45549	0.167664	Methylated
LOC100116974	448.552	283.249	413.975	381.925	295.336	293.119	271.68	0.419589	-0.414414	0.116897	0.750324	0.377176	Unmethylated
LOC100116976	4303.08	4861.24	5461.1	4875.14	4111.68	3278.91	3889.61	0.324056	-0.374872	0.0691768	0.771174	0.48938	Unmethylated
LOC100116991	104.585	79.8908	94.3825	92.9527	56.0638	63.4421	51.6574	0.256719	-0.703072	0.0448855	0.614263	0.590541	Unmethylated
LOC100117016	2999.26	3557.56	3578.13	3378.31	3737.26	5333.96	5423.07	0.172984	0.516174	0.0233316	1.43016	0.761995	Unmethylated
LOC100117021	6516.79	7702.2	10041.9	8086.97	6806.75	5355.64	5527.34	0.284891	-0.455849	0.0533466	0.729081	0.545321	Methylated
LOC100117025	1923.2	1960.96	1838.12	1907.43	1688.92	2159.44	1746.78	0.958888	-0.0320785	0.873656	0.97801	0.0182319	Methylated
LOC100117049	6701.55	6558.31	7901.97	7053.94	7160.15	6020.58	5591.43	0.717619	-0.17297	0.396572	0.887015	0.144106	Methylated
LOC100117078	32.5374	9.68374	14.0172	18.7461	8.00912	16.8644	7.65294	0.655487	-0.778456	0.323262	0.582991	0.183436	Unmethylated
LOC100117088	4235.68	3855.34	3845.39	3978.8	3635.14	3165.68	4173.72	0.812881	-0.121273	0.545893	0.919376	0.0899732	Unmethylated
LOC100117145	19.7549	30.2617	45.7895	31.9354	53.0604	83.5188	35.3949	0.408067	0.839874	0.110542	1.78989	0.389268	Methylated
LOC100117232	1325.9	1296.41	1697.02	1439.78	1327.51	1095.38	1276.13	0.638274	-0.224342	0.303245	0.855985	0.194993	Unmethylated
LOC100117263	7237.26	6246.01	7538.45	7007.24	6629.55	4867.38	5182.96	0.421994	-0.333891	0.118025	0.793394	0.374693	Methylated
LOC100117297	5420.97	7164.75	6193.74	6259.82	7774.85	7519.1	8348.41	0.384033	0.33223	0.0956743	1.25896	0.415631	Methylated
LOC100117310	971.475	968.374	1083.06	1007.64	1009.15	1090.56	1298.13	0.733162	0.168383	0.421166	1.1238	0.1348	Methylated
LOC100117336	16484.9	16470.8	20966	17973.9	23788.1	27109.9	26808.3	0.094096	0.527133	0.00877235	1.44106	1.02643	Methylated
LOC100117358	192.901	110.152	105.596	136.216	41.0467	76.2912	33.4816	0.0235981	-1.43098	0.0011986	0.370878	1.62712	Methylated
LOC100117362	212.655	110.152	204.651	175.82	187.213	140.536	151.146	0.87861	-0.142159	0.673118	0.906162	0.0562037	Unmethylated
LOC100117366	467.145	354.667	584.985	468.932	315.359	405.548	276.463	0.350649	-0.496526	0.080032	0.708812	0.455127	Methylated
LOC100117397	887.808	854.59	1161.56	967.985	1053.2	1075.3	865.739	0.950571	0.0436222	0.849056	1.0307	0.0220152	Unmethylated
LOC100117420	8388.85	7990.29	8101.95	8160.36	9410.72	7433.97	8996.04	0.88497	0.0779276	0.684806	1.0555	0.0530716	Methylated
LOC100117427	2223	1508.24	1623.19	1784.81	2114.41	3062.09	2521.65	0.217695	0.524014	0.0347782	1.43795	0.662152	Methylated
LOC100117445	4547.11	5447.1	4506.06	4833.42	4144.72	3476.47	3776.73	0.348536	-0.34731	0.0789444	0.786048	0.457753	Methylated
LOC100117500	3782.48	4119.22	4784.54	4228.75	5072.78	4147.83	4101.02	0.903491	0.0703341	0.73405	1.04996	0.0440762	Methylated
LOC100117507	835.515	1169.31	1206.41	1070.41	932.061	1238.33	1036.97	0.997143	-0.00168278	0.994113	0.998834	0.00124267	Methylated
LOC100117525	361.398	217.884	294.361	291.214	325.371	468.187	303.248	0.607073	0.328816	0.27052	1.25598	0.216759	Methylated
LOC100117550	6960.69	10032.4	14853.6	10615.5	8747.96	6292.02	7139.24	0.339942	-0.522032	0.0752006	0.69639	0.468595	Methylated
LOC100117556	1109.76	923.586	1332.57	1121.97	1324.51	1450.34	1145.07	0.670868	0.219409	0.341405	1.16426	0.173363	Methylated
LOC100117558	5553.45	5065.8	5855.45	5491.57	5063.77	4457.01	4670.21	0.587383	-0.215393	0.245634	0.861311	0.231079	Unmethylated
LOC100117578	2461.23	3275.52	2401.61	2712.79	2149.45	1478.44	2338.93	0.345195	-0.447862	0.0775135	0.733129	0.461935	Unmethylated
LOC100117626	22.079	38.7349	47.6585	36.1575	100.114	157.401	90.8787	0.00441149	1.67904	0.000127811	3.20215	2.35541	Unmethylated
LOC100117638	376.505	274.776	341.085	330.789	341.389	309.983	337.686	0.996043	-0.00571234	0.98118	0.996048	0.00172202	Unmethylated
LOC100117650	115.043	61.7338	134.565	103.781	117.133	197.554	84.1824	0.721163	0.356621	0.403508	1.28042	0.141966	Methylated
LOC100117689	2891.18	3676.19	2820.26	3129.21	2999.42	2033.36	2951.17	0.66117	-0.233728	0.329868	0.850435	0.179687	Methylated
LOC100117697	13.9446	4.84187	9.3448	9.3771	50.057	20.8797	40.178	0.0519405	1.97495	0.00367247	3.93115	1.28449	Unmethylated
LOC100117752	10830.3	8078.66	11237.1	10048.7	10023.4	8286.03	8459.37	0.740292	-0.171495	0.430632	0.887922	0.130597	Methylated
LOC100117754	314.916	413.98	433.599	387.498	516.588	665.741	543.359	0.160878	0.569835	0.0206427	1.48435	0.793505	Unmethylated
LOC100117795	1122.54	1367.83	1285.85	1258.74	1529.74	894.615	1451.19	0.965126	0.037029	0.886776	1.026	0.0154162	Unmethylated
LOC100117810	527.571	796.487	531.719	618.593	642.732	579.813	642.847	0.994968	0.00804308	0.974104	1.00559	0.0021908	Methylated
LOC100117836	23099.3	16965.9	17480.4	19181.9	19743.5	14652.7	18143.2	0.822888	-0.131317	0.559785	0.912998	0.0846592	Methylated
LOC100117843	1243.4	1119.68	1374.62	1245.9	941.072	1676	1105.85	0.996043	-0.00543868	0.98355	0.996237	0.00172202	Methylated
LOC100117868	261.462	427.295	578.443	422.4	311.355	639.24	354.905	0.97215	0.0429467	0.906411	1.03022	0.0122667	Methylated
LOC100117895	1143.46	1440.46	1531.61	1371.84	1092.24	1309	1422.49	0.859371	-0.10622	0.636159	0.929019	0.0658194	Methylated
LOC100117910	47.6441	73.8385	85.9722	69.1516	111.127	147.764	100.445	0.212571	0.79063	0.0331984	1.72983	0.672496	Methylated
LOC100117919	718.148	351.035	269.13	446.105	476.543	373.425	532.836	0.968136	0.0477545	0.895111	1.03365	0.0140634	Unmethylated
LOC100117921	6200.71	8710.52	8260.81	7724.01	7066.05	5451.21	5997.04	0.47237	-0.323814	0.14823	0.798955	0.325718	Methylated
LOC100117923	467.145	296.564	643.857	469.189	132.15	188.72	127.23	0.00012511	-1.65086	1.6e-06	0.31845	3.90271	Unmethylated
LOC100117929	2253.22	3316.68	3069.77	2879.89	3459.94	2459.79	3065	0.940849	0.0563373	0.814901	1.03982	0.02648	Methylated
LOC100117943	842.487	863.063	724.222	809.924	935.065	1185.32	1455.02	0.160892	0.557758	0.0206921	1.47198	0.793466	Methylated
LOC100117967	730.931	804.961	884.018	806.637	1006.15	671.362	1021.67	0.801041	0.156722	0.524406	1.11475	0.0963451	Unmethylated
LOC100117972	2475.17	2640.03	3664.1	2926.43	2819.21	2847.67	2373.37	0.833911	-0.127096	0.582549	0.915673	0.0788802	Methylated
LOC100117984	27.8892	42.3663	43.9206	38.0587	47.0536	36.941	36.3515	0.960168	0.0718617	0.875656	1.05107	0.0176528	Methylated
LOC100118003	95.2882	47.2082	89.7101	77.4022	119.136	122.066	126.274	0.328919	0.658812	0.0709387	1.57878	0.482911	Unmethylated
LOC100118041	3023.66	4453.31	5364.85	4280.61	3273.73	2547.32	2692.88	0.168662	-0.593161	0.0224285	0.662889	0.772982	Methylated
LOC100118050	15291.4	14931.1	19343.7	16522.1	14922	12305.4	11639.2	0.393512	-0.350886	0.100492	0.784103	0.405042	Methylated
LOC100118070	283.541	434.558	563.492	427.197	400.456	679.393	469.699	0.716913	0.273567	0.394948	1.20879	0.144534	Methylated
LOC100118072	27.8892	8.47327	19.6241	18.6622	70.0798	49.79	38.2647	0.0947236	1.49315	0.00885142	2.81503	1.02354	Unmethylated
LOC100118097	762.306	1005.9	884.953	884.386	742.846	553.312	768.164	0.439955	-0.362531	0.128635	0.777799	0.356591	Methylated
LOC100118117	233.572	55.6815	206.52	165.258	261.298	269.027	220.022	0.51573	0.596186	0.177822	1.51172	0.287578	Unmethylated
LOC100118125	3288.61	3665.29	3474.4	3476.1	3284.74	2894.25	3118.57	0.694058	-0.165645	0.36798	0.89153	0.158604	Methylated
LOC100118132	336.995	341.352	568.164	415.504	1136.29	1715.35	920.267	6.72e-05	1.59625	7.36e-07	3.02357	4.17281	Unmethylated
LOC100118137	647.263	418.822	416.778	494.288	634.723	682.605	747.119	0.316776	0.477976	0.0644966	1.39279	0.499248	Methylated
LOC100118153	74.3713	7.2628	36.4447	39.3596	104.119	86.731	85.139	0.259773	1.22358	0.0458865	2.33526	0.585406	Unmethylated
LOC100118160	697.231	547.131	849.443	697.935	636.725	567.767	529.966	0.605085	-0.272726	0.268026	0.827754	0.218184	Methylated
LOC100118162	52.2923	27.8407	41.1171	40.4167	57.065	182.296	76.5294	0.0823388	1.38371	0.007292	2.60938	1.0844	Methylated
LOC100118169	266.11	215.463	187.831	223.135	218.249	425.625	373.081	0.296972	0.605409	0.0574347	1.52141	0.527285	Methylated
LOC100118190	226.6	135.572	158.862	173.678	375.428	380.653	288.899	0.0155414	1.00467	0.00065378	2.00649	1.80851	Unmethylated
LOC100118197	2132.36	739.595	2048.38	1640.11	1308.49	1811.71	1165.16	0.836107	-0.199435	0.587289	0.870892	0.0777383	Methylated
LOC100118205	7924.03	7031.6	8117.83	7691.15	9224.51	7315.12	7195.68	0.946975	0.0407256	0.840499	1.02863	0.0236617	Methylated
LOC100118218	3440.84	4053.85	3503.37	3666.02	4950.64	2898.26	4305.74	0.823458	0.14416	0.560903	1.10509	0.0843588	Methylated
LOC100118231	145.256	70.2071	110.269	108.577	118.135	153.385	111.924	0.795581	0.235774	0.514717	1.17754	0.0993156	Methylated
LOC100118263	12212	13986.9	12237	12812	13738.6	11200.3	11136	0.863331	-0.0914624	0.641903	0.938571	0.0638226	Methylated
LOC100118269	4075.32	7215.59	7888.88	6393.26	4746.41	3295.78	3617.93	0.119364	-0.718134	0.0127215	0.607883	0.923125	Methylated
LOC100118277	254.489	192.464	229.882	225.612	298.34	310.786	280.289	0.411272	0.393784	0.112196	1.31383	0.385871	Unmethylated
LOC100118332	7885.68	9402.91	11379.2	9555.92	8512.69	7026.02	7004.36	0.419466	-0.346837	0.116635	0.786306	0.377303	Methylated
LOC100118348	171.984	76.2594	107.465	118.569	74.0844	150.173	66.0066	0.794571	-0.289857	0.513011	0.817983	0.0998676	Methylated
LOC100118368	1261.99	1308.51	1496.1	1355.54	1150.31	1094.58	874.349	0.34076	-0.382854	0.0756541	0.766919	0.467551	Methylated
LOC100118414	16084	14656.3	12822.9	14521.1	11963.6	10325.8	11659.3	0.317152	-0.359747	0.0649845	0.779301	0.498732	Methylated
LOC100118425	1336.36	1407.77	1314.81	1352.98	1085.24	1145.17	1223.51	0.562169	-0.232727	0.219542	0.851025	0.250133	Methylated
LOC100118426	124.34	177.939	193.437	165.239	191.218	142.143	191.324	0.930997	0.0790551	0.796036	1.05633	0.0310515	Methylated
LOC100118457	2055.67	1412.61	1402.66	1623.65	2277.59	3301.4	3486.87	0.0155594	0.896476	0.000656891	1.86151	1.80801	Unmethylated
LOC100118462	5469.78	5687.98	7192.7	6116.82	6411.3	5094.64	5071.99	0.785405	-0.146701	0.498997	0.903314	0.104906	Methylated
LOC100118496	1180.64	461.188	1168.1	936.644	400.456	694.651	223.849	0.113716	-1.09068	0.0117122	0.469538	0.944179	Unmethylated
LOC100118552	2728.5	2909.96	2516.56	2718.34	2670.04	2240.55	2625.92	0.821766	-0.113796	0.558152	0.924153	0.0852518	Methylated
LOC100118558	954.044	1281.88	1318.55	1184.83	1005.14	873.735	1139.33	0.644892	-0.23642	0.309218	0.848849	0.190513	Unmethylated
LOC100118580	2123.07	2497.19	2699.71	2439.99	2287.61	1863.11	1877.84	0.520872	-0.280301	0.181751	0.823419	0.283269	Methylated
LOC100118588	63.9128	44.7873	71.0205	59.9069	55.0627	114.838	102.358	0.47945	0.598389	0.15286	1.51403	0.319256	Methylated
LOC100118606	2252.06	3135.11	3489.35	2958.84	2730.11	1710.53	2133.26	0.392032	-0.433565	0.0996694	0.74043	0.406679	Unmethylated
LOC100118630	2003.38	1928.27	2281.07	2070.91	1985.26	1847.05	1817.57	0.768102	-0.137288	0.472582	0.909227	0.114581	Methylated
LOC100118637	587.998	560.446	751.322	633.256	555.633	624.785	568.231	0.839875	-0.120275	0.59504	0.920012	0.0757854	Methylated
LOC100118641	421.825	456.346	442.944	440.372	469.535	348.53	331.946	0.726032	-0.200806	0.408324	0.870065	0.139044	Unmethylated
LOC100118656	208.007	95.6269	86.9067	130.18	130.148	191.933	154.016	0.763881	0.288939	0.465094	1.22174	0.116974	Methylated
LOC100118670	209.169	42.3663	58.8723	103.469	349.398	1099.4	688.765	7.22e-05	2.78566	8.07e-07	6.89554	4.14155	Methylated
LOC100118689	101.099	85.9432	127.089	104.71	138.157	194.342	162.625	0.232034	0.654313	0.0383786	1.57387	0.634448	Unmethylated
LOC100118712	10713	6859.72	6593.69	8055.46	9138.41	6080.01	8754.01	0.992876	-0.0116348	0.965651	0.991968	0.0031048	Methylated
LOC100118725	582.188	257.829	532.654	457.557	344.392	408.76	280.289	0.564121	-0.409796	0.220918	0.75273	0.248627	Unmethylated
LOC100118743	12.7826	4.84187	7.47584	8.36676	16.0182	41.7594	28.6985	0.128129	1.78988	0.0141145	3.45786	0.892352	Unmethylated
LOC100118869	6978.12	12281.4	17847.6	12369.1	7677.74	5727.46	6255.33	0.0599215	-0.916475	0.00440274	0.529802	1.22242	Methylated
LOC100118915	599.619	1125.73	859.722	861.692	786.896	674.575	869.566	0.8373	-0.149314	0.589127	0.901679	0.0771192	Methylated
LOC100118916	735.579	784.383	826.081	782.014	821.936	1002.23	1006.36	0.534448	0.270843	0.193153	1.20651	0.272094	Methylated
LOC100118944	1272.45	1398.09	1285.85	1318.79	1533.75	1839.02	1653.04	0.342762	0.345484	0.0766322	1.27058	0.465008	Methylated
LOC100118946	66.2369	38.7349	77.5619	60.8446	80.0912	57.0176	46.8743	0.996203	0.00542909	0.988471	1.00377	0.00165202	Unmethylated
LOC100118951	234.734	307.459	300.903	281.032	237.27	213.615	193.237	0.445421	-0.389035	0.131404	0.76364	0.35123	Methylated
LOC100118952	159.201	219.095	179.42	185.905	265.302	313.998	325.25	0.087643	0.698895	0.007971	1.62326	1.05728	Methylated
LOC100119051	36647.6	13192.9	15293.7	21711.4	27152.9	20001.9	30409	0.778259	0.251974	0.487977	1.19084	0.108876	Methylated
LOC100119072	3260.72	3239.21	5454.56	3984.83	3297.76	2916.73	2903.34	0.444211	-0.391057	0.130795	0.762571	0.352411	Methylated
LOC100119096	3000.42	2739.29	2876.33	2872.01	2852.25	2259.02	3339.55	0.969112	-0.0280979	0.897787	0.980712	0.0136261	Methylated
LOC100119162	1155.08	1307.3	1118.57	1193.65	1403.6	1525.02	1353.61	0.526744	0.258432	0.18711	1.19618	0.2784	Methylated
LOC100119163	871.539	1393.25	1269.02	1177.94	1051.2	1031.94	1088.63	0.795934	-0.156062	0.515677	0.897472	0.0991229	Methylated
LOC100119201	61.5887	33.8931	83.1688	59.5502	93.106	168.644	94.7052	0.176048	0.99259	0.0242653	1.98975	0.754369	Methylated
LOC100119221	3300.23	3748.82	3690.26	3579.77	3253.71	3111.88	3516.53	0.797145	-0.120082	0.518222	0.920135	0.0984627	Unmethylated
LOC100119228	117.367	49.6291	85.0377	84.0114	207.236	48.1839	84.1824	0.73508	0.426962	0.423385	1.3444	0.133665	Methylated
LOC100119229	223.114	157.361	400.892	260.456	120.137	337.287	105.228	0.653615	-0.473194	0.321487	0.720368	0.184678	Methylated
LOC100119236	125.502	252.988	348.561	242.35	196.223	165.431	263.07	0.824198	-0.221303	0.563773	0.85779	0.0839685	Unmethylated
LOC100119259	606.591	301.406	333.61	413.869	379.432	444.095	418.999	0.997661	0.00184444	0.99519	1.00128	0.0010171	Methylated
LOC100119278	6502.84	7128.44	7625.36	7085.55	6076.92	5207.88	5750.23	0.372466	-0.319507	0.0902261	0.801344	0.428914	Methylated
LOC100119311	4713.28	3821.44	5777.89	4770.87	4681.33	5543.56	6012.34	0.741042	0.18189	0.4315	1.13437	0.130157	Methylated
LOC100119325	24.4031	37.5245	51.3964	37.7747	39.0445	75.4881	67.9199	0.484272	0.68359	0.155631	1.60613	0.314911	Methylated
LOC100119340	88.3159	81.1013	72.8895	80.7689	116.132	263.405	222.892	0.011157	1.31698	0.000421384	2.49144	1.95245	Methylated
LOC100119345	4920.13	5396.26	4778.93	5031.77	5725.52	4503.59	5136.08	0.968848	0.0255353	0.896295	1.01786	0.0137444	Methylated
LOC100119360	26.7272	66.5757	63.5447	52.2825	110.125	60.2299	114.794	0.317152	0.858074	0.0647648	1.81262	0.498732	Unmethylated
LOC100119368	2074.26	536.237	669.088	1093.2	1186.35	2340.93	2495.82	0.287998	0.877253	0.0546365	1.83687	0.54061	Methylated
LOC100119371	1274.77	1917.38	1229.78	1473.98	1794.04	1357.98	1719.04	0.833911	0.139739	0.582449	1.10171	0.0788802	Methylated
LOC100119376	218.466	238.462	243.899	233.609	212.242	299.543	336.73	0.647504	0.276181	0.313281	1.21098	0.188758	Unmethylated
LOC100119400	61.5887	66.5757	91.5791	73.2478	75.0855	169.447	127.23	0.300712	0.757727	0.0585171	1.69083	0.521849	Unmethylated
LOC100119433	321.888	111.363	115.876	183.042	284.324	229.677	251.591	0.585879	0.480507	0.243661	1.39523	0.232192	Unmethylated
LOC100119445	1414.22	1532.45	2069.87	1672.18	3906.45	12393.7	6615.01	2.15e-06	2.19144	9.57e-09	4.56762	5.66745	Methylated
LOC100119452	2883.05	2906.33	2921.19	2903.52	2592.95	2437.3	2610.61	0.622568	-0.189102	0.287027	0.877152	0.205813	Methylated
LOC100119478	772.764	1264.94	1569.93	1202.54	1193.36	1162.04	1230.21	0.994804	-0.00934342	0.973215	0.993545	0.00226248	Methylated
LOC100119485	1221.32	1048.26	1813.83	1361.14	1066.21	1143.56	922.18	0.464918	-0.383201	0.143956	0.766734	0.332624	Unmethylated
LOC100119491	1504.86	2078.37	2178.27	1920.5	1961.23	1349.15	1875.93	0.810522	-0.152132	0.541609	0.89992	0.091235	Methylated
LOC100119534	58.1026	72.628	94.3825	75.0377	150.171	271.436	183.671	0.0030417	1.42469	7.99e-05	2.68457	2.51688	Unmethylated
LOC100119536	604.267	702.071	645.726	650.688	601.685	524.402	528.053	0.594337	-0.239107	0.255796	0.847269	0.225967	Methylated
LOC100119554	391.611	453.925	404.63	416.722	536.611	702.682	702.158	0.071604	0.635751	0.00590612	1.55375	1.14506	Methylated
LOC100119601	20.9169	42.3663	44.8551	36.0461	49.0559	38.5471	72.703	0.596383	0.562379	0.257788	1.4767	0.224475	Unmethylated
LOC100119612	24931.8	27693.1	26428	26351	20820.7	20260.5	22532.2	0.346922	-0.313492	0.0784283	0.804692	0.459768	Methylated
LOC100119614	514.789	683.914	841.967	680.223	478.545	478.627	551.012	0.365874	-0.437157	0.0862866	0.738588	0.436668	Unmethylated
LOC100119627	316.078	251.777	211.193	259.683	330.376	484.248	278.376	0.403114	0.490762	0.105832	1.40519	0.394573	Methylated
LOC100119632	2403.12	1398.09	3229.56	2343.59	2015.3	4384.74	2089.25	0.760864	0.271907	0.460449	1.2074	0.118693	Methylated
LOC100119655	2817.98	2791.34	3209.94	2939.75	2567.92	2120.09	2585.74	0.493184	-0.278243	0.161706	0.824595	0.306991	Unmethylated
LOC100119664	1830.23	1568.77	1455.92	1618.31	1540.75	1252.78	1408.14	0.650964	-0.208505	0.318134	0.865434	0.186443	Methylated
LOC100119686	12571.1	13658.9	17452.4	14560.8	14842.9	12545.5	12884.7	0.833911	-0.117299	0.582196	0.921912	0.0788802	Methylated
LOC100119738	646.101	413.98	632.643	564.241	787.897	1259.21	977.664	0.0421415	0.837278	0.00273961	1.78668	1.37529	Methylated
LOC100119755	811.112	551.973	369.12	577.402	479.546	526.008	645.717	0.944474	-0.0680936	0.827143	0.953898	0.0248099	Methylated
LOC100119787	20.9169	12.1047	34.5758	22.5325	8.00912	14.4552	10.5228	0.469646	-1.03697	0.146134	0.48735	0.328229	Unmethylated
LOC100119792	2351.99	3087.9	2294.15	2578.01	2231.54	1919.33	2786.63	0.791439	-0.156774	0.508844	0.897028	0.101583	Methylated
LOC100119836	296.323	389.77	400.892	362.329	407.464	340.5	358.732	0.977341	0.0247875	0.919234	1.01733	0.00995388	Methylated
LOC100119853	332.347	445.452	380.334	386.044	382.436	308.377	436.218	0.960422	-0.039769	0.875992	0.972811	0.0175378	Methylated
LOC100119865	2262.51	1360.56	2287.61	1970.23	1115.27	1444.71	953.748	0.0813578	-0.750268	0.00714331	0.594493	1.0896	Unmethylated
LOC100119873	148.743	206.99	155.124	170.285	270.308	302.756	235.328	0.138519	0.66433	0.0159656	1.58483	0.858492	Methylated
LOC100119877	851.784	664.546	843.836	786.722	777.886	615.951	682.069	0.726245	-0.185974	0.409576	0.879055	0.138917	Methylated
LOC100119987	194.063	110.152	153.255	152.49	232.265	142.946	226.718	0.583545	0.393829	0.242057	1.31388	0.233926	Unmethylated
LOC100120017	2130.04	1884.7	1678.33	1897.69	1731.97	1933.78	2613.48	0.815511	0.141524	0.549545	1.10307	0.0885704	Unmethylated
LOC100120018	196.387	168.255	115.876	160.172	315.359	289.103	279.332	0.0369241	0.882196	0.00227388	1.84318	1.43269	Methylated
LOC100120019	12890.6	7721.57	10000.8	10204.3	6896.85	7242.84	6407.43	0.137649	-0.575202	0.0158504	0.671192	0.861226	Unmethylated
LOC100120024	665.856	1003.48	975.598	881.643	884.007	707.5	801.646	0.819284	-0.144847	0.555198	0.904475	0.0865655	Methylated
LOC100120029	217.304	305.038	330.806	284.382	322.367	323.635	323.337	0.771481	0.183043	0.479685	1.13528	0.112675	Unmethylated
LOC100120063	80.1816	33.8931	72.8895	62.3214	97.1106	181.493	161.668	0.0517524	1.2335	0.0036126	2.35137	1.28607	Methylated
LOC100120069	5573.2	4800.71	4631.28	5001.73	5886.7	6418.1	7707.47	0.254535	0.415468	0.0443655	1.33373	0.594252	Methylated
LOC100120078	84.8298	205.779	225.21	171.94	166.189	318.817	203.76	0.64022	0.417002	0.304707	1.33515	0.193671	Unmethylated
LOC100120080	2053.35	2298.68	2115.66	2155.9	2140.44	3376.89	3051.61	0.357317	0.406077	0.0826669	1.32508	0.446947	Methylated
LOC100120189	13310.1	14931.1	19084.9	15775.4	13404.3	11018.1	11635.3	0.335661	-0.392396	0.0735957	0.761863	0.474099	Methylated
LOC100120201	613.563	354.667	679.367	549.199	132.15	260.996	148.276	0.000487198	-1.60388	7.88e-06	0.328991	3.31229	Unmethylated
LOC100120205	18397.6	8167.02	7207.65	11257.4	8437.61	10709.7	13028.2	0.947574	-0.0698392	0.84134	0.952744	0.0233867	Methylated
LOC100120221	505.492	700.86	1144.74	783.697	717.817	1178.9	940.356	0.726645	0.270525	0.410088	1.20625	0.138678	Methylated
LOC100120227	125.502	334.089	218.668	226.086	212.242	193.539	276.463	0.996043	0.00867537	0.981093	1.00603	0.00172202	Unmethylated
LOC100120241	125.502	190.043	192.503	169.349	226.258	342.909	242.981	0.190657	0.677027	0.0279964	1.59884	0.719747	Unmethylated
LOC100120244	951.72	200.938	249.506	467.388	656.748	978.133	1527.72	0.452913	1.17365	0.135948	2.25582	0.343985	Methylated
LOC100120288	84.8298	65.3652	75.6929	75.296	76.0867	124.475	62.1802	0.828194	0.221176	0.573192	1.16568	0.0818678	Methylated
LOC100120312	14516.4	14968.6	22468.6	17317.9	15105.2	10390.9	12697.2	0.355082	-0.44398	0.0816988	0.735104	0.449672	Unmethylated
LOC100120315	1006.34	1542.13	1138.2	1228.89	1444.65	1101.81	1368.92	0.898085	0.0868493	0.723707	1.06205	0.0466826	Methylated
LOC100120364	1616.41	2160.68	2825.87	2200.99	1539.75	1577.22	1325.87	0.177616	-0.571881	0.0246151	0.672739	0.750519	Methylated
LOC100120368	726.282	665.757	434.533	608.858	657.749	677.787	705.984	0.803608	0.161679	0.528441	1.11859	0.0949559	Methylated
LOC100120433	3880.09	3736.71	3563.17	3726.66	3293.75	3241.17	4046.49	0.88497	-0.0793839	0.685513	0.946462	0.0530716	Methylated
LOC100120443	298.647	392.191	523.309	404.716	351.4	592.662	395.083	0.866077	0.141136	0.647819	1.10277	0.0624436	Methylated
LOC100120470	1128.35	956.269	1391.44	1158.69	1239.41	1700.09	1519.11	0.451241	0.35883	0.134389	1.28239	0.345592	Methylated
LOC100120476	94.1262	176.728	132.696	134.517	153.174	142.946	170.278	0.7988	0.20916	0.521118	1.15602	0.0975622	Unmethylated
LOC100120508	1876.71	2112.26	2761.39	2250.12	1927.19	1801.28	1780.27	0.526045	-0.293612	0.186065	0.815857	0.278977	Unmethylated
LOC100120517	290.513	318.353	335.478	314.781	425.485	595.874	711.724	0.0212704	0.875803	0.00102959	1.83503	1.67222	Methylated
LOC100120530	1800.02	1860.49	1743.74	1801.42	2097.39	2220.47	1907.5	0.612611	0.204252	0.276054	1.15209	0.212815	Methylated
LOC100120616	178.956	151.308	142.041	157.435	140.16	165.431	134.883	0.900634	-0.0983251	0.727428	0.934117	0.0454514	Methylated
LOC100120677	1223.64	778.33	929.808	977.26	1274.45	2760.13	1743.91	0.0336844	0.979216	0.00197452	1.97139	1.47257	Methylated
LOC100120723	5337.3	4410.94	4079.94	4609.4	3972.52	4371.08	5009.81	0.938876	-0.0503176	0.811284	0.965724	0.0273916	Methylated
LOC100120726	40.6718	32.6826	33.6413	35.6652	50.057	113.232	61.2236	0.161927	1.07416	0.0208955	2.10549	0.790681	Methylated
LOC100120729	385.801	673.02	817.67	625.497	758.864	1619.78	1257.95	0.0736583	0.954281	0.00621947	1.93761	1.13278	Methylated
LOC100120742	981.934	981.689	882.15	948.591	1153.31	962.875	1178.55	0.637874	0.211332	0.302258	1.15776	0.195265	Methylated
LOC100120755	1612.93	2528.67	2927.73	2356.44	2582.94	1826.17	1840.53	0.799342	-0.178109	0.521718	0.883861	0.0972675	Unmethylated
LOC100120805	1689.62	1289.15	1207.35	1395.37	1367.56	1240.74	1751.57	0.937046	0.0587335	0.807997	1.04155	0.028239	Methylated
LOC100120808	98.7744	113.784	92.5136	101.691	127.145	108.414	201.846	0.452786	0.519899	0.135695	1.43385	0.344107	Methylated
LOC100120812	46.4821	54.471	43.9206	48.2912	47.0536	86.731	79.3993	0.511652	0.562179	0.175528	1.4765	0.291025	Unmethylated
LOC100120820	3688.35	2672.71	2775.41	3045.49	3800.33	4440.95	5909.99	0.11171	0.631272	0.0113601	1.54893	0.951907	Methylated
LOC100120877	538.03	493.871	570.968	534.289	422.481	528.417	610.322	0.958618	-0.0381639	0.872179	0.973894	0.0183543	Methylated
LOC100120884	916.859	1154.79	1153.15	1074.93	907.033	750.866	890.611	0.420618	-0.340072	0.117409	0.790002	0.376112	Unmethylated
LOC100120887	3443.16	2426.99	4848.08	3572.74	1884.15	2187.55	1538.24	0.0233534	-0.934119	0.00118364	0.523362	1.63165	Unmethylated
LOC100120907	20.9169	31.4721	22.4275	24.9389	171.195	475.415	132.013	7.64e-08	3.38462	1.99e-10	10.4441	7.11713	Unmethylated
LOC100120916	1257.34	921.165	1453.12	1210.54	1012.15	882.569	846.607	0.378405	-0.406402	0.0937182	0.754503	0.422043	Unmethylated
LOC100120928	2131.2	2154.63	2733.36	2339.73	2012.29	1896.04	2017.51	0.571952	-0.244634	0.228556	0.84403	0.242641	Methylated
LOC100120952	5691.73	6093.49	6395.58	6060.27	6510.41	5738.7	5756.93	0.984205	-0.0140092	0.939261	0.990337	0.00691446	Methylated
LOC100120961	87.1539	76.2594	34.5758	65.9964	68.0775	81.9126	88.9655	0.79725	0.278111	0.519224	1.21261	0.0984052	Methylated
LOC100121038	383.477	509.607	467.24	453.441	519.592	611.936	566.318	0.493184	0.320095	0.161693	1.24841	0.306991	Methylated
LOC100121045	763.468	542.289	576.574	627.444	696.794	868.916	837.041	0.456155	0.352671	0.138223	1.27692	0.340887	Methylated
LOC100121058	376.505	525.343	403.696	435.181	487.555	518.78	603.626	0.555897	0.303038	0.211825	1.23374	0.255006	Methylated
LOC100121078	70.8852	108.942	127.089	102.306	181.206	350.939	215.239	0.0123542	1.28308	0.000482692	2.43359	1.90818	Methylated
LOC100121098	25882.4	12256	16451.5	18196.6	23480.7	18383	25063.4	0.647614	0.29395	0.313725	1.22599	0.188684	Unmethylated
LOC100121123	2369.42	1853.22	1585.81	1936.15	2225.53	2071.1	2654.62	0.605085	0.259287	0.268236	1.19689	0.218184	Methylated
LOC100121143	18362.7	5806.61	7436.6	10535.3	10334.8	7157.72	15776.5	0.953587	0.0739837	0.856659	1.05262	0.0206398	Methylated
LOC100121182	3497.78	3677.4	4339.73	3838.3	4076.64	3009.89	3808.3	0.891403	-0.0801032	0.710045	0.94599	0.049926	Methylated
LOC100121183	10184.2	4588.88	4386.45	6386.52	7043.02	6544.18	8090.12	0.834588	0.178168	0.583958	1.13145	0.0785277	Methylated
LOC100121184	393.936	549.552	516.768	486.752	366.417	318.817	394.127	0.339558	-0.436791	0.0750315	0.738776	0.469086	Methylated
LOC100121221	85.9918	87.1536	33.6413	68.9289	110.125	184.705	231.502	0.0375729	1.35469	0.00233251	2.55743	1.42512	Methylated
LOC100121246	1640.82	1609.92	1782.05	1677.6	1802.05	1329.88	1872.1	0.993919	-0.00869204	0.968349	0.993993	0.00264911	Methylated
LOC100121259	1005.17	704.492	641.988	783.885	702.8	849.643	685.895	0.925862	-0.0704307	0.780963	0.952354	0.0334535	Methylated
LOC100121279	589.16	857.011	919.529	788.567	1127.28	1129.91	1678.86	0.0813578	0.733997	0.00714022	1.66324	1.0896	Methylated
LOC100121334	542.678	976.847	1114.84	878.12	720.821	515.568	671.546	0.433957	-0.466305	0.124616	0.723816	0.362553	Methylated
LOC100121362	1641.98	2193.37	2270.79	2035.38	1894.16	1704.91	1638.69	0.644485	-0.221527	0.308813	0.857657	0.190787	Methylated
LOC100121370	74.3713	114.994	83.1688	90.8448	127.145	241.723	132.97	0.151783	0.884756	0.0185146	1.84645	0.818778	Methylated
LOC100121377	568.243	427.295	541.999	512.512	433.494	387.077	418.999	0.511652	-0.311666	0.175692	0.805711	0.291025	Methylated
LOC100121404	171.984	223.936	291.558	229.159	401.457	403.139	452.48	0.0286185	0.868185	0.00157998	1.82536	1.54335	Unmethylated
LOC100121419	1924.36	2602.5	2392.27	2306.38	2257.57	1728.2	2165.78	0.751023	-0.169841	0.446543	0.88894	0.124347	Methylated
LOC100121426	38.3477	13.3151	37.3792	29.6807	35.0399	77.0942	29.6552	0.597757	0.67042	0.259224	1.59154	0.223476	Methylated
LOC100121428	2928.37	1818.12	1914.75	2220.41	2175.48	2181.12	2512.08	0.953951	0.0443291	0.857769	1.0312	0.0204739	Methylated
LOC100121437	47.6441	53.2605	75.6929	58.8659	143.163	451.323	258.287	3.43e-05	2.26913	3.32e-07	4.82034	4.46423	Methylated
LOC100121444	1074.9	1415.04	1340.04	1276.66	1278.46	1421.43	1387.1	0.86952	0.0937311	0.654092	1.06713	0.0607204	Methylated
LOC100121445	1380.52	1234.68	1389.57	1334.92	1093.25	1159.63	956.618	0.410121	-0.31935	0.111499	0.801431	0.387088	Methylated
LOC100121452	42274.3	45445.8	45720.4	44480.1	41658.4	38085.4	39035.8	0.667609	-0.167916	0.337715	0.890127	0.175478	Methylated
LOC100121474	10513.1	6451.79	5748.92	7571.26	7685.75	8005.76	9099.35	0.858842	0.126298	0.634391	1.09149	0.066087	Methylated
LOC100121493	27612.7	29154.1	29655.7	28807.5	30809.1	22679.4	26967.1	0.845897	-0.103238	0.606131	0.930941	0.0726827	Methylated
LOC100121517	289.351	375.245	318.658	327.751	372.424	357.364	325.25	0.875899	0.102136	0.666004	1.07336	0.057546	Methylated
LOC100121522	1199.24	1929.48	1561.52	1563.41	1899.16	1213.43	1771.66	0.944917	0.0582806	0.828499	1.04122	0.0246064	Methylated
LOC100121560	18.5928	16.9465	24.2965	19.9453	17.0194	11.2429	7.65294	0.613495	-0.743881	0.277217	0.597131	0.212189	Unmethylated
LOC100121569	65.0749	107.732	171.01	114.605	184.21	359.773	211.413	0.071604	1.13292	0.00588695	2.19303	1.14506	Unmethylated
LOC100121594	1073.74	1507.03	1571.8	1384.19	1380.57	1431.06	1665.47	0.862345	0.108302	0.640834	1.07796	0.064319	Unmethylated
LOC100121637	977.285	608.865	744.781	776.977	707.806	827.96	868.609	0.953781	0.04488	0.857513	1.0316	0.0205512	Methylated
LOC100121666	671.666	779.541	620.495	690.567	781.89	655.301	609.366	0.984026	-0.0172997	0.938523	0.98808	0.00699347	Methylated
LOC100121670	9497.45	10565	16656.2	12239.5	10489.9	7864.42	8174.3	0.349212	-0.469053	0.0793249	0.722439	0.456911	Methylated
LOC100121687	10290	7855.93	7540.32	8562.07	7773.85	7325.56	9964.13	0.960899	-0.0353934	0.877053	0.975766	0.0173222	Methylated
LOC100121689	14662.8	8518.06	9130.81	10770.5	9873.24	7499.02	11989.3	0.853533	-0.138137	0.623115	0.908692	0.0687798	Methylated
LOC100121722	6269.27	8505.95	11828.7	8867.96	7184.18	5934.65	6185.49	0.349268	-0.462822	0.0793887	0.725566	0.456841	Methylated
LOC100121737	138.284	43.5768	95.317	92.3927	138.157	279.467	201.846	0.0907056	1.16023	0.00834798	2.23493	1.04237	Methylated
LOC100121778	40.6718	111.363	94.3825	82.1391	62.0707	57.0176	75.5728	0.746038	-0.341744	0.439762	0.789087	0.127239	Unmethylated
LOC100121811	7422.02	3636.24	3677.18	4911.82	7195.19	9774.91	14092.9	0.0302216	1.07596	0.00169154	2.10813	1.51968	Methylated
LOC100121842	3472.21	2959.59	5804.99	4078.93	4037.6	7870.84	4205.29	0.58041	0.396997	0.236849	1.31676	0.236265	Unmethylated
LOC100121915	2768.01	3310.63	2437.12	2838.59	3141.58	2297.57	3285.03	0.963155	0.0349059	0.881574	1.02449	0.016304	Methylated
LOC100121917	135.96	168.255	217.734	173.983	403.459	513.159	573.971	1.84e-05	1.51139	1.38e-07	2.85085	4.73409	Methylated
LOC100122033	311.43	296.564	134.565	247.52	443.505	708.303	875.306	0.00355953	1.45129	9.76e-05	2.73452	2.44861	Unmethylated
LOC100122069	345.129	941.743	209.324	498.732	470.536	121.263	327.163	0.526045	-0.703289	0.18612	0.614171	0.278977	Unmethylated
LOC100122105	646.101	502.344	764.405	637.617	673.767	887.387	619.889	0.765017	0.188946	0.467775	1.13993	0.116329	Unmethylated
LOC100122151	529.896	485.397	343.889	453.061	599.683	1166.85	1281.87	0.00947255	1.16641	0.000338232	2.24452	2.02353	Methylated
LOC100122166	1017.96	727.491	879.346	874.931	750.855	1029.53	994.883	0.905666	0.080622	0.737881	1.05747	0.0430319	Methylated
LOC100122180	113.881	137.993	234.555	162.143	308.351	479.43	283.159	0.0264691	1.13595	0.00142039	2.19764	1.57726	Unmethylated
LOC100122184	11155.7	9241.92	7845.9	9414.5	10459.9	11382.6	13782	0.452913	0.335004	0.13594	1.26138	0.343985	Methylated
LOC100122189	1485.1	1910.12	2595.99	1997.07	1949.22	1744.26	1878.8	0.879784	-0.10502	0.675138	0.929792	0.0556241	Methylated
LOC100122205	865.729	1120.89	1215.76	1067.46	944.075	1174.08	913.57	0.903806	-0.0790024	0.735415	0.946712	0.0439246	Methylated
LOC100122206	11878.5	14744.7	15814.2	14145.8	13370.2	11369	10249.2	0.536167	-0.278497	0.195154	0.82445	0.2707	Methylated
LOC100122224	697.231	1108.79	999.894	935.304	906.032	772.549	1083.85	0.981967	-0.0228653	0.929649	0.984276	0.00790293	Methylated
LOC100122235	282.379	392.191	514.899	396.49	344.392	441.686	559.622	0.823458	0.17693	0.561506	1.13048	0.0843588	Methylated
LOC100122237	238.221	170.676	242.965	217.287	216.246	326.847	293.682	0.556334	0.359981	0.212356	1.28341	0.254664	Methylated
LOC100122257	135.96	123.468	75.6929	111.707	85.0969	236.904	102.358	0.743202	0.345931	0.435484	1.27097	0.128893	Methylated
LOC100122292	571.729	579.814	520.506	557.35	598.682	683.408	751.902	0.526719	0.283276	0.187039	1.21695	0.278421	Methylated
LOC100122304	3913.79	2768.34	3334.23	3338.78	2597.96	2213.25	2413.55	0.193949	-0.471467	0.0288567	0.721231	0.712313	Methylated
LOC100122327	1583.88	1439.25	1626	1549.71	1500.71	1586.05	1703.74	0.942577	0.0430651	0.821431	1.0303	0.0256832	Methylated
LOC100122371	165.011	96.8374	163.534	141.794	251.286	687.424	294.638	0.00670431	1.53556	0.000221197	2.89901	2.17365	Methylated
LOC100122394	85.9918	35.1035	85.0377	68.711	87.0992	175.871	84.1824	0.403046	0.751077	0.10577	1.68305	0.394645	Unmethylated
LOC100122402	489.224	497.502	407.433	464.72	304.347	479.43	423.782	0.739518	-0.205646	0.429312	0.86715	0.131051	Methylated
LOC100122461	2396.15	2423.35	3571.58	2797.03	2363.69	4447.37	3004.74	0.742846	0.226215	0.433748	1.16976	0.129101	Unmethylated
LOC100122469	6229.76	5136.01	4307.95	5224.58	5278.01	4370.28	5505.34	0.944894	-0.0486447	0.827885	0.966844	0.024617	Methylated
LOC100122470	245.193	33.8931	31.7723	103.619	89.1015	231.283	179.844	0.632928	0.688934	0.297721	1.61209	0.198646	Methylated
LOC100122480	1430.49	1001.06	947.563	1126.37	1083.23	1517.79	1301	0.726814	0.208133	0.410984	1.15519	0.138577	Methylated
LOC100122489	63.9128	50.8396	48.593	54.4485	38.0433	85.928	79.3993	0.765013	0.320671	0.466627	1.24891	0.116331	Methylated
LOC100122514	293.999	312.3	361.644	322.648	294.335	701.879	314.727	0.560471	0.438451	0.216548	1.35515	0.251447	Methylated
LOC100122521	388.125	313.511	366.316	355.984	306.349	476.218	449.61	0.742846	0.206871	0.434546	1.15418	0.129101	Methylated
LOC100122523	395.098	249.356	328.003	324.152	431.491	689.03	745.205	0.0300622	0.940088	0.00167375	1.91865	1.52198	Methylated
LOC100122533	27.8892	6.05233	25.231	19.7242	30.0342	42.5625	21.0456	0.655825	0.658067	0.323797	1.57797	0.183212	Methylated
LOC100122591	96.4503	102.89	61.6757	87.0052	114.13	104.398	111.924	0.647614	0.344675	0.313756	1.26986	0.188684	Unmethylated
LOC100122603	1074.9	988.952	1150.35	1071.4	948.08	672.165	884.872	0.408216	-0.360396	0.110671	0.778951	0.38911	Methylated
LOC100122605	2405.45	1468.3	2541.79	2138.51	1890.15	3194.59	3040.13	0.587383	0.340685	0.245343	1.26636	0.231079	Methylated
LOC100122607	599.619	710.544	1038.21	782.79	546.623	378.244	456.307	0.0779491	-0.767266	0.00676788	0.58753	1.10819	Unmethylated
LOC100122661	418.339	371.613	470.044	419.999	403.459	333.272	403.693	0.80696	-0.145492	0.534615	0.904071	0.0931482	Methylated
LOC100122664	422.987	227.568	302.772	317.775	614.7	1219.86	1077.15	0.00012511	1.61113	1.58e-06	3.05491	3.90271	Methylated
LOC100122746	416.015	259.04	713.943	462.999	560.638	1055.23	417.085	0.522682	0.548851	0.183393	1.46292	0.281762	Unmethylated
LOC100122795	9925.08	6186.7	6153.55	7421.78	7012.99	7057.34	8849.67	0.958426	0.0418397	0.869849	1.02943	0.0184413	Methylated
LOC100122797	1873.23	714.176	926.07	1171.16	1151.31	1306.59	1303.87	0.920927	0.098706	0.769405	1.07081	0.0357746	Methylated
LOC100122816	62.7508	21.7884	30.8379	38.459	88.1003	70.6697	85.139	0.165804	1.08095	0.0219356	2.11543	0.780406	Unmethylated
LOC100122826	2826.11	3240.42	2411.89	2826.14	2278.59	2552.94	2247.1	0.554237	-0.260009	0.209508	0.835083	0.256304	Methylated
LOC100122866	414.852	93.206	131.762	213.273	199.227	87.5341	81.3125	0.458073	-0.798364	0.139475	0.575001	0.339065	Unmethylated
LOC100122877	1169.02	535.026	973.729	892.593	1262.44	3540.71	1798.44	0.0202898	1.30181	0.000960099	2.46538	1.69272	Methylated
LOC100122878	390.449	406.717	390.613	395.926	896.02	2091.98	1931.41	1.35e-07	2.05055	3.81e-10	4.14265	6.86924	Methylated
LOC100122888	2314.81	2469.35	2398.81	2394.32	2254.57	2020.51	2069.16	0.659433	-0.179216	0.327378	0.883183	0.180829	Methylated
LOC100122896	467.145	505.975	733.567	568.896	345.393	780.579	512.747	0.954998	-0.0584733	0.860054	0.96028	0.0199975	Methylated
LOC100122900	1457.21	1613.55	2385.73	1818.83	2217.53	2224.49	2252.84	0.569074	0.294602	0.225246	1.22655	0.244831	Methylated
LOC100122927	1040.04	961.111	822.343	941.163	978.114	826.354	927.92	0.943488	-0.0471335	0.823777	0.967857	0.0252636	Methylated
LOC100122929	554.299	639.127	597.133	596.853	460.524	427.231	546.229	0.473841	-0.320724	0.148907	0.800668	0.324367	Methylated
LOC100122937	73.2093	66.5757	50.4619	63.4156	163.186	302.756	227.675	1.93e-05	1.87184	1.46e-07	3.65999	4.71513	Unmethylated
LOC100122951	673.99	608.865	684.974	655.943	784.894	934.768	844.694	0.314054	0.382004	0.0636015	1.30315	0.502996	Methylated
LOC100122952	513.627	294.143	348.561	385.444	706.805	1113.05	653.37	0.0113125	1.09754	0.00043094	2.1399	1.94644	Methylated
LOC100122962	3693	4090.17	3743.53	3842.23	3350.82	4384.74	5799.02	0.673588	0.231714	0.344599	1.17423	0.171605	Methylated
LOC100122968	247.517	226.357	539.195	337.69	312.356	310.786	266.896	0.83947	-0.189095	0.593193	0.877156	0.0759947	Methylated
LOC100122984	4974.74	6088.65	5881.62	5648.34	6434.33	5162.1	5914.77	0.940453	0.0473379	0.813889	1.03336	0.0266629	Methylated
LOC100122999	5240.85	4680.88	5050.87	4990.87	4301.9	3396.16	3994.84	0.32266	-0.356821	0.0683127	0.780883	0.491255	Unmethylated
LOC100123008	2169.55	2056.58	2017.54	2081.23	2048.33	1579.63	1467.45	0.506609	-0.293322	0.172133	0.816021	0.295327	Methylated
LOC100123013	5646.41	3898.91	4530.36	4691.89	4787.45	4568.64	5209.74	0.942235	0.0493574	0.819386	1.0348	0.0258409	Methylated
LOC100123031	346.291	209.411	180.355	245.352	291.332	350.939	261.157	0.674225	0.297651	0.345822	1.22914	0.171195	Methylated
LOC100123046	185.928	262.671	222.406	223.669	192.219	293.922	209.499	0.952033	0.054007	0.853268	1.03814	0.0213478	Methylated
LOC100123052	2425.2	3100.01	3081.92	2869.04	2319.64	2256.61	2432.68	0.459414	-0.296446	0.140238	0.814256	0.337796	Methylated
LOC100123068	72.0472	49.6291	67.2826	62.9863	69.0787	101.186	78.4427	0.62291	0.396952	0.287726	1.31672	0.205575	Methylated
LOC100123069	146.419	91.9955	119.613	119.343	258.294	243.329	214.282	0.0159908	0.998967	0.000692461	1.99857	1.79613	Unmethylated
LOC100123079	3960.27	11739.1	7892.62	7864	9728.08	10764.3	11027.9	0.559268	0.418003	0.215633	1.33608	0.25238	Methylated
LOC100123081	2390.34	2884.54	3912.67	3062.52	3009.43	3242.78	3947.01	0.812881	0.150467	0.545324	1.10993	0.0899732	Unmethylated
LOC100123082	88.3159	136.783	111.203	112.101	162.185	292.316	154.972	0.14336	0.86038	0.0168037	1.81552	0.843571	Methylated
LOC100123084	880.835	1111.21	1115.77	1035.94	989.126	847.234	857.13	0.665426	-0.206833	0.335385	0.866437	0.1769	Methylated
LOC100123115	5701.03	3942.49	3622.98	4422.17	4130.7	4230.55	4986.85	0.994395	0.00892994	0.970329	1.00621	0.00244092	Methylated
LOC100123121	520.599	269.934	279.41	356.648	304.347	413.579	438.131	0.900229	0.112699	0.726829	1.08125	0.0456471	Methylated
LOC100123126	62.7508	25.4198	36.4447	41.5384	143.163	209.6	181.757	2.76e-05	2.10266	2.43e-07	4.29502	4.55884	Methylated
LOC100123133	18058.3	15724	15009.6	16264	17313.7	12897.2	16522.7	0.919728	-0.0621947	0.766207	0.957806	0.0363405	Methylated
LOC100123139	472.955	617.338	583.116	557.803	694.791	973.315	767.208	0.177616	0.541742	0.0245432	1.45573	0.750519	Methylated
LOC100123140	1315.44	567.709	537.326	806.826	955.088	1839.82	1676.95	0.154844	0.886111	0.0192252	1.84819	0.810106	Methylated
LOC100123147	23026.1	21191.6	21046.4	21754.7	16061.3	10976.3	9151.97	0.01586	-0.850738	0.000676469	0.554501	1.7997	Methylated
LOC100123153	1424.68	1083.37	1001.76	1169.94	1850.11	4426.49	4364.09	0.000167748	1.60038	2.3e-06	3.03224	3.77534	Methylated
LOC100123158	756.496	505.975	679.367	647.279	455.519	669.756	628.498	0.831368	-0.146754	0.577464	0.903281	0.0802069	Methylated
LOC100123162	87.1539	56.8919	100.924	81.6566	150.171	288.3	135.84	0.0358676	1.22781	0.00217603	2.34212	1.4453	Unmethylated
LOC100123172	399.746	405.506	368.185	391.146	421.48	802.262	619.889	0.160878	0.652979	0.0206553	1.57241	0.793505	Methylated
LOC100123213	3012.04	5461.63	5790.04	4754.57	4187.77	4183.17	4119.2	0.770361	-0.19164	0.477544	0.87561	0.113306	Methylated
LOC100123236	3603.52	3888.02	3319.27	3603.61	3348.81	2517.61	2829.68	0.439266	-0.314087	0.1281	0.80436	0.357272	Unmethylated
LOC100123243	3672.08	3741.55	4107.04	3840.23	3849.38	2874.17	3746.12	0.789905	-0.138219	0.505531	0.90864	0.102425	Methylated
LOC100123249	89.478	84.7327	104.662	92.9575	27.0308	156.598	45.9177	0.854056	-0.276388	0.624089	0.825655	0.0685135	Unmethylated
LOC100123262	7277.93	8794.04	9116.79	8396.25	8584.78	6596.38	7627.12	0.780274	-0.143308	0.491164	0.905441	0.107753	Methylated
LOC100123320	9116.3	12507.8	16757.1	12793.7	9616.95	7016.38	7816.53	0.133562	-0.650658	0.015119	0.63699	0.874318	Methylated
LOC100123322	1467.67	1911.33	2295.08	1891.36	1893.16	1757.11	1599.47	0.856938	-0.112475	0.630862	0.925	0.0670506	Methylated
LOC100123335	1049.33	1014.37	984.008	1015.9	897.022	1023.91	999.666	0.912945	-0.0611315	0.752803	0.958512	0.0395554	Methylated
LOC100123354	105.747	50.8396	82.2343	79.6069	153.174	323.635	235.328	0.00262724	1.57631	6.59e-05	2.98207	2.5805	Unmethylated
LOC100123435	477.603	584.656	442.009	501.423	443.505	424.018	496.485	0.811238	-0.140591	0.542439	0.907148	0.0908517	Methylated
LOC100123461	1385.17	1496.14	1720.38	1533.89	1595.82	1835.81	1564.07	0.823458	0.118393	0.561228	1.08552	0.0843588	Methylated
LOC100123480	793.681	716.596	1173.71	894.662	648.739	697.864	553.882	0.294387	-0.498669	0.0567432	0.70776	0.531081	Unmethylated
LOC100123481	88.3159	65.3652	50.4619	68.0477	101.115	301.149	217.152	0.00757969	1.60595	0.000254831	3.04396	2.12035	Methylated
LOC100123503	564.757	752.91	499.947	605.872	464.529	338.09	472.569	0.287089	-0.511317	0.0544017	0.701582	0.541984	Unmethylated
LOC100123521	138.284	210.621	166.338	171.748	228.26	162.219	230.545	0.698255	0.268788	0.372809	1.20479	0.155986	Unmethylated
LOC100123528	428.797	197.306	373.792	333.298	521.594	479.43	414.216	0.411272	0.500216	0.11232	1.41443	0.385871	Unmethylated
LOC100123572	400.908	688.756	329.872	473.178	424.483	323.635	421.869	0.704612	-0.278156	0.379989	0.824644	0.15205	Methylated
LOC100123575	94.1262	59.3129	94.3825	82.6072	98.1117	67.4575	112.881	0.875899	0.163259	0.665989	1.11981	0.057546	Methylated
LOC100123581	183.604	197.306	380.334	253.748	185.211	232.889	155.929	0.587484	-0.408903	0.2459	0.753196	0.231004	Methylated
LOC100123609	4090.42	2746.55	3873.42	3570.13	3030.45	1219.05	1415.79	0.0874756	-0.919079	0.00794628	0.528847	1.05811	Methylated
LOC100123630	1431.65	1471.93	1628.8	1510.79	1362.55	1493.7	1609.99	0.974169	-0.0213756	0.912891	0.985293	0.0113657	Methylated
LOC100123684	277.73	469.661	620.495	455.962	400.456	568.57	580.667	0.832797	0.179226	0.579841	1.13228	0.0794609	Methylated
LOC100123711	1144.62	1689.81	1521.33	1451.92	1610.83	1085.74	1423.45	0.911148	-0.0806028	0.748107	0.945662	0.0404111	Methylated
LOC100123713	9.29641	31.4721	0.93448	13.901	21.0239	14.4552	26.7853	0.803407	0.591426	0.528048	1.50674	0.0950642	Unmethylated
LOC100123738	1442.11	2232.1	1446.58	1706.93	1647.88	1537.07	2133.26	0.945367	0.0547645	0.833237	1.03869	0.0243994	Unmethylated
LOC100123741	134.798	202.148	167.272	168.073	122.139	118.051	107.141	0.33322	-0.537211	0.0725098	0.689102	0.47727	Unmethylated
LOC100123763	187.09	271.145	333.61	263.948	236.269	352.546	233.415	0.955993	0.0540677	0.86334	1.03819	0.0195452	Methylated
LOC100123788	34.8616	20.5779	36.4447	30.6281	26.0296	34.5318	23.9155	0.940849	-0.122562	0.815325	0.918555	0.02648	Methylated
LOC100123812	459.01	405.506	351.365	405.294	711.811	1302.57	986.273	0.00024973	1.30444	3.63e-06	2.46988	3.60253	Methylated
LOC100123820	1300.34	521.711	1256.88	1026.31	538.613	434.458	443.871	0.0213587	-1.1203	0.00103618	0.459997	1.67043	Unmethylated
LOC100123822	323.05	363.14	289.689	325.293	244.278	269.83	322.38	0.700209	-0.221328	0.375191	0.857775	0.154772	Methylated
LOC100123830	3292.09	2972.91	4648.11	3637.7	2943.35	2835.62	2565.65	0.391518	-0.387381	0.0993879	0.764516	0.407248	Unmethylated
LOC100123847	88.3159	70.2071	94.3825	84.3018	60.0684	95.5647	114.794	0.932347	0.0959605	0.798506	1.06878	0.0304223	Unmethylated
LOC100123849	875.025	708.123	884.018	822.389	687.783	747.654	751.902	0.726073	-0.17398	0.409328	0.886394	0.139019	Unmethylated
LOC100123924	1095.81	505.975	715.812	772.534	281.32	717.94	248.721	0.21353	-0.891875	0.033507	0.538913	0.670541	Unmethylated
LOC100123996	45.32	16.9465	20.5586	27.6084	103.117	71.4728	87.0522	0.0149819	1.66216	0.000615243	3.1649	1.82443	Unmethylated
LOC100123997	2915.59	2176.42	1956.8	2349.6	1914.18	2605.95	2385.81	0.970551	-0.0292353	0.903378	0.97994	0.0129816	Methylated
LOC100124004	166.173	302.617	276.606	248.465	341.389	343.712	313.771	0.470133	0.421897	0.146757	1.33969	0.32778	Methylated
LOC100124006	1200.4	1388.41	1414.8	1334.54	1182.35	1224.67	1198.64	0.742846	-0.151139	0.434508	0.900539	0.129101	Methylated
LOC100124009	1509.51	2015.43	2444.6	1989.84	1561.78	1466.4	1678.86	0.475224	-0.343176	0.150154	0.788304	0.323102	Methylated
LOC100124014	147.581	116.205	228.013	163.933	243.277	224.858	188.454	0.549406	0.41301	0.205237	1.33146	0.260107	Unmethylated
LOC100124016	259.138	128.31	228.013	205.153	415.473	457.747	418.999	0.0117604	1.0688	0.000454385	2.09769	1.92958	Unmethylated
LOC100124021	492.71	162.203	323.33	326.081	707.806	640.043	713.637	0.042381	1.07497	0.00278738	2.10668	1.37283	Unmethylated
LOC100124037	2444.96	2357.99	2669.81	2490.92	2501.85	4740.49	4841.44	0.119826	0.69339	0.0128305	1.61708	0.921449	Methylated
LOC100124065	158.039	240.883	291.558	230.16	132.15	159.007	121.49	0.159732	-0.743167	0.0204042	0.597427	0.796608	Methylated
LOC100124089	2406.61	3373.57	2791.29	2857.16	3263.72	3236.35	3730.81	0.576099	0.255361	0.23286	1.19363	0.239503	Unmethylated
LOC100124107	753.01	896.956	1085.87	911.944	903.028	1100.2	913.57	0.886351	0.0921063	0.691785	1.06593	0.0523943	Unmethylated
LOC100124109	1888.33	1767.28	2379.19	2011.6	1826.08	1795.65	1738.18	0.726245	-0.171464	0.409626	0.887941	0.138917	Unmethylated
LOC100124111	209.169	262.671	423.32	298.387	159.181	94.7617	103.315	0.00719196	-1.329	0.000238847	0.398043	2.14315	Unmethylated
LOC100124117	170.822	188.833	261.655	207.103	210.239	271.436	280.289	0.644946	0.292526	0.309581	1.22478	0.190477	Methylated
LOC100124121	502.006	561.657	385.94	483.201	510.581	530.826	517.53	0.868402	0.106326	0.652762	1.07648	0.0612792	Methylated
LOC100124133	352.102	221.515	332.675	302.097	311.355	364.592	253.504	0.969709	0.0361531	0.899407	1.02538	0.0133585	Unmethylated
LOC100124167	482.251	269.934	406.499	386.228	238.271	187.917	167.408	0.0274811	-0.966055	0.00148829	0.511904	1.56097	Unmethylated
LOC100124207	20887.9	14438.5	13157.5	16161.3	16276.5	13171.9	16517	0.912408	-0.0769471	0.751146	0.948062	0.0398111	Unmethylated
LOC100124234	687.935	870.326	693.384	750.548	687.783	925.934	787.297	0.88497	0.0935586	0.68534	1.067	0.0530716	Methylated
LOC100124251	225.438	70.2071	82.2343	125.96	68.0775	87.5341	61.2236	0.378405	-0.798508	0.0936714	0.574943	0.422043	Methylated
LOC100169973	85.9918	65.3652	75.6929	75.6833	68.0775	93.9586	84.1824	0.903589	0.118493	0.734914	1.0856	0.0440292	Unmethylated
LOC100216473	551.975	614.917	593.395	586.762	852.971	1492.09	1338.31	0.00222736	1.06559	5.34e-05	2.09303	2.65221	Methylated
LOC100286828	762.306	699.65	726.091	729.349	800.912	799.05	867.653	0.702491	0.173383	0.377625	1.1277	0.153359	Methylated
LOC100301488	259.138	228.778	235.489	241.135	47.0536	45.7747	51.6574	6.33e-12	-2.32477	4.81e-15	0.199606	11.1984	Unmethylated
LOC100499172	347.453	191.254	350.43	296.379	435.496	834.385	776.774	0.0108565	1.20208	0.000401904	2.30071	1.96431	Unmethylated
LOC100677810	1561.8	2417.3	1997.92	1992.34	1757	1719.36	2138.04	0.889557	-0.0902973	0.703705	0.939329	0.050826	Methylated
LOC100677823	45.32	32.6826	54.1999	44.0675	66.0752	137.324	71.7464	0.150584	1.05617	0.0183041	2.0794	0.822221	Unmethylated
LOC100677831	562.433	449.083	284.082	431.866	754.86	1092.17	1396.66	0.00208048	1.3253	4.85e-05	2.50584	2.68184	Methylated
LOC100677838	267.272	243.304	277.541	262.705	219.25	345.318	350.122	0.74506	0.21528	0.438028	1.16093	0.127809	Methylated
LOC100677886	225.438	363.14	156.058	248.212	216.246	163.825	282.202	0.865024	-0.167824	0.645434	0.890184	0.062972	Methylated
LOC100677913	23341	27251.2	29780	26790.7	27350.1	20440.4	25738.8	0.812881	-0.128409	0.546156	0.91484	0.0899732	Methylated
LOC100677934	656.559	936.901	770.946	788.136	806.919	1061.65	843.737	0.725004	0.198657	0.407195	1.14763	0.139659	Methylated
LOC100677977	482.251	645.179	927.005	684.812	558.636	626.391	563.448	0.721163	-0.233489	0.403388	0.850575	0.141966	Methylated
LOC100678018	436.931	788.014	642.923	622.623	766.873	629.603	657.197	0.849129	0.136656	0.613301	1.09935	0.0710262	Methylated
LOC100678020	26.7272	25.4198	14.9517	22.3662	53.0604	70.6697	64.0934	0.0280069	1.49687	0.00152732	2.8223	1.55273	Methylated
LOC100678029	1608.28	1093.05	1199.87	1300.4	1403.6	1523.41	1542.07	0.710311	0.196211	0.386413	1.14569	0.148551	Methylated
LOC100678036	12.7826	7.2628	23.362	14.4691	7.00798	11.2429	13.3927	0.822674	-0.465592	0.559104	0.724174	0.0847723	Unmethylated
LOC100678076	249.841	405.506	384.071	346.473	364.415	214.418	330.99	0.805953	-0.193701	0.53116	0.87436	0.09369	Unmethylated
LOC100678081	1729.13	742.016	1254.07	1241.74	1487.69	1528.23	2154.3	0.454953	0.472744	0.137558	1.38775	0.342033	Methylated
LOC100678085	2407.77	2210.31	1671.79	2096.62	2010.29	2516.81	2566.61	0.752792	0.17389	0.450172	1.1281	0.123325	Methylated
LOC100678112	524.085	307.459	292.492	374.679	329.375	573.388	571.101	0.577228	0.392106	0.233422	1.31231	0.238653	Methylated
LOC100678128	242.869	208.2	328.937	260.002	297.339	233.692	286.029	0.942235	0.0638511	0.819312	1.04525	0.0258409	Methylated
LOC100678129	1937.14	2377.36	2477.31	2263.93	2665.04	2825.99	2649.83	0.52894	0.261288	0.188579	1.19855	0.276594	Methylated
LOC100678130	460.172	466.03	563.492	496.565	567.646	1056.83	1051.32	0.0519405	0.844822	0.00363849	1.79604	1.28449	Methylated
LOC100678137	778.575	403.086	263.523	481.728	316.36	362.182	590.233	0.859479	-0.187082	0.637007	0.87838	0.065765	Methylated
LOC100678142	206.845	383.718	442.009	344.191	898.023	694.651	509.877	0.0377102	1.02476	0.00234512	2.03462	1.42354	Unmethylated
LOC100678155	2606.48	2740.5	2411.89	2586.29	2040.32	2839.64	3414.17	0.885127	0.0963903	0.689754	1.0691	0.0529944	Methylated
LOC100678185	16.2687	19.3675	10.2793	15.3052	32.0365	36.941	84.1824	0.0545933	1.74686	0.0039283	3.35626	1.26286	Methylated
LOC100678189	581.026	895.746	1379.29	952.022	796.908	860.886	656.24	0.667609	-0.30421	0.337739	0.809886	0.175478	Methylated
LOC100678216	426.473	605.233	623.298	551.668	615.701	692.242	514.661	0.833911	0.139056	0.582741	1.10118	0.0788802	Methylated
LOC100678223	852.946	553.183	776.553	727.561	859.979	1296.95	1029.32	0.233957	0.545791	0.0389258	1.45982	0.630864	Unmethylated
LOC100678240	747.199	792.856	727.026	755.694	1338.52	2544.11	2189.7	2.68e-05	1.4218	2.27e-07	2.67919	4.57146	Methylated
LOC100678252	18.5928	22.9989	22.4275	21.3397	10.0114	16.8644	27.7419	0.896937	-0.229029	0.721424	0.853209	0.0472381	Unmethylated
LOC100678255	11599.6	6802.82	6874.97	8425.8	8933.17	8734.14	11064.2	0.777143	0.184815	0.486495	1.13667	0.109499	Methylated
LOC100678259	1179.48	850.958	764.405	931.615	540.616	647.27	577.797	0.08359	-0.661754	0.0075026	0.632109	1.07785	Methylated
LOC100678264	395.098	137.993	141.107	224.732	92.1049	243.329	153.059	0.660758	-0.462202	0.328586	0.725878	0.179957	Methylated
LOC100678277	47.6441	83.5222	67.2826	66.1496	101.115	67.4575	109.054	0.560487	0.482671	0.216859	1.39733	0.251434	Unmethylated
LOC100678295	1499.05	1336.36	1397.98	1411.13	1613.84	1588.46	2140.91	0.42572	0.335791	0.120083	1.26207	0.370876	Methylated
LOC100678315	219.628	214.253	236.424	223.435	162.185	215.221	171.235	0.611523	-0.287916	0.274701	0.819084	0.213587	Methylated
LOC100678321	357.912	426.084	430.795	404.931	959.092	1824.56	1900.8	5.28e-08	1.94716	1.26e-10	3.85615	7.27712	Methylated
LOC100678330	428.797	390.981	381.268	400.349	556.634	766.124	720.333	0.0208475	0.767267	0.00100007	1.70204	1.68095	Methylated
LOC100678338	113.881	99.2583	156.058	123.066	35.0399	193.539	66.0066	0.814586	-0.322864	0.548126	0.799481	0.089063	Unmethylated
LOC100678370	639.128	597.971	771.881	669.66	913.04	1392.51	1007.32	0.0553176	0.721454	0.00399242	1.64884	1.25714	Methylated
LOC100678413	962.179	692.387	659.743	771.436	624.711	835.991	820.778	0.984026	-0.019905	0.936924	0.986298	0.00699347	Methylated
LOC100678442	245.193	360.719	164.469	256.794	140.16	64.2452	153.059	0.0796564	-1.1088	0.00694249	0.463681	1.09878	Unmethylated
LOC100678448	2541.41	2472.98	3603.36	2872.58	4388	7217.15	7009.14	0.00193576	1.11088	4.45e-05	2.15977	2.71315	Methylated
LOC100678452	1702.41	1884.7	1472.74	1686.61	1930.2	2320.06	2558	0.267809	0.428545	0.0483144	1.34588	0.572175	Methylated
LOC100678454	5167.64	3262.21	3964.07	4131.31	5655.44	6401.23	7326.74	0.0821465	0.645195	0.00725714	1.56395	1.08541	Methylated
LOC100678459	2313.64	1174.15	2870.72	2119.51	2911.32	2276.69	3460.09	0.507646	0.443314	0.172796	1.35972	0.294439	Methylated
LOC100678469	2536.76	2389.46	1817.56	2247.93	2756.14	3508.59	3307.03	0.175635	0.505591	0.0241894	1.41971	0.755389	Methylated
LOC100678517	1166.7	1376.3	1090.54	1211.18	1107.26	866.507	1036.02	0.555897	-0.271733	0.211743	0.828324	0.255006	Methylated
LOC100678520	124.34	104.1	120.548	116.329	129.147	264.208	174.104	0.242745	0.703019	0.0413206	1.62791	0.61485	Methylated
LOC100678529	28555.1	22805.2	28897.9	26752.7	26628.3	21410.5	20612.2	0.622655	-0.22539	0.287305	0.855363	0.205752	Unmethylated
LOC100678585	9154.64	7796.62	7836.55	8262.6	7764.84	6689.53	8956.81	0.885127	-0.082459	0.689411	0.944446	0.0529944	Methylated
LOC100678620	855.27	583.445	627.036	688.584	709.808	1268.84	1189.08	0.210807	0.617282	0.0327327	1.53398	0.676114	Methylated
LOC100678622	522.923	496.291	343.889	454.368	505.576	413.579	582.58	0.841381	0.140457	0.598345	1.10225	0.0750073	Unmethylated
LOC100678625	1377.03	1371.46	1199.87	1316.12	1626.85	1644.68	2966.47	0.152021	0.659881	0.0186108	1.57995	0.818096	Methylated
LOC100678630	247.517	127.099	140.172	171.596	372.424	285.088	234.371	0.159642	0.793505	0.0203408	1.73328	0.796852	Unmethylated
LOC100678668	160.363	44.7873	150.451	118.534	196.223	260.996	208.543	0.225485	0.902546	0.0366101	1.86936	0.646883	Unmethylated
LOC100678715	1275.93	688.756	1096.15	1020.28	2815.21	5996.49	6904.87	4.38e-08	2.36016	9.03e-11	5.13427	7.35853	Methylated
LOC100678720	360.236	180.36	308.379	282.991	364.415	859.28	574.927	0.0475632	1.08315	0.00320564	2.11865	1.32273	Methylated
LOC100678745	7797.37	6098.33	5833.96	6576.55	6058.9	5763.6	7316.21	0.946755	-0.0438522	0.839815	0.970061	0.0237622	Methylated
LOC100678762	242.869	90.785	114.941	149.532	224.255	358.167	412.302	0.0603775	1.15016	0.0044428	2.21939	1.21912	Methylated
LOC100678765	6702.71	2797.39	3386.56	4295.55	4474.1	5850.33	7389.87	0.509868	0.459089	0.174338	1.37467	0.292542	Methylated
LOC100678776	3768.53	4493.25	3393.1	3884.96	4584.22	4564.62	5402.02	0.432687	0.320294	0.123499	1.24858	0.363827	Methylated
LOC100678777	6089.15	11670.1	6748.82	8169.36	6630.55	2142.58	5835.37	0.29309	-0.746508	0.0563023	0.596044	0.532999	Unmethylated
LOC100678791	2734.31	2433.04	1859.62	2342.32	2179.48	2041.39	1874.97	0.686156	-0.204811	0.35855	0.867652	0.163577	Methylated
LOC100678797	818.084	1263.73	1115.77	1065.86	1039.18	1276.07	1200.56	0.826616	0.137043	0.567841	1.09965	0.082696	Methylated
LOC100678799	505.492	1010.74	1055.03	857.087	730.832	680.196	633.281	0.606551	-0.331281	0.269834	0.794831	0.217133	Methylated
LOC100678811	72.0472	16.9465	71.955	53.6496	99.1129	79.5034	64.0934	0.600004	0.587319	0.261682	1.50245	0.221846	Methylated
LOC100678812	194.063	136.783	151.386	160.744	539.615	923.525	911.657	5e-11	2.3007	5.96e-14	4.92697	10.3014	Methylated
LOC100678818	1042.36	1028.9	1366.21	1145.82	1224.39	1504.14	1586.07	0.476189	0.327461	0.150805	1.2548	0.322221	Methylated
LOC100678824	4222.9	1934.33	1273.7	2476.97	3045.47	2443.73	4322.96	0.642657	0.401158	0.306612	1.32057	0.192021	Methylated
LOC100678834	3036.44	1642.6	1830.65	2169.9	2076.36	3860.33	3954.66	0.307305	0.603734	0.0613676	1.51964	0.512431	Methylated
LOC100678864	115.043	112.573	113.072	113.563	111.127	134.915	116.707	0.913227	0.09196	0.753647	1.06582	0.0394212	Methylated
LOC100678874	210.331	182.781	111.203	168.105	283.323	153.385	405.606	0.306833	0.741004	0.0611613	1.67134	0.513098	Unmethylated
LOC100678886	429.959	357.088	556.016	447.688	1298.48	2161.85	1716.17	4.8e-09	1.94545	7.29e-12	3.85158	8.31921	Unmethylated
LOC100678908	603.105	1249.2	953.17	935.159	1022.16	1052.82	1129.77	0.78466	0.192068	0.498098	1.1424	0.105319	Methylated
LOC100678940	512.465	959.9	783.095	751.82	753.859	387.88	513.704	0.501274	-0.446887	0.167901	0.733624	0.299925	Methylated
LOC100678955	611.239	746.858	675.629	677.909	644.734	610.329	720.333	0.948783	-0.0420922	0.843545	0.971245	0.0228332	Unmethylated
LOC100678963	3914.95	3572.09	4777.06	4088.03	3770.29	3041.21	3151.1	0.49283	-0.300089	0.161157	0.812202	0.307303	Unmethylated
LOC100678998	41.8339	118.626	129.893	96.7841	116.132	392.699	119.577	0.232087	1.11405	0.0384376	2.16452	0.63435	Unmethylated
LOC100679011	195.225	211.832	259.786	222.281	311.355	261.799	269.766	0.532042	0.335645	0.190263	1.26194	0.274054	Methylated
LOC100679015	137.122	71.4176	74.7584	94.4327	123.14	139.733	123.404	0.556966	0.449861	0.213502	1.36591	0.254171	Methylated
LOC100679040	156.877	456.346	329.872	314.365	238.271	97.9739	272.636	0.484272	-0.63258	0.155941	0.645022	0.314911	Methylated
LOC100679051	125.502	136.783	94.3825	118.889	204.233	252.162	208.543	0.0337327	0.903069	0.00198682	1.87004	1.47195	Methylated
LOC100679059	2227.65	1533.66	2581.97	2114.43	1849.11	1901.66	1485.63	0.612213	-0.276902	0.275652	0.825361	0.213098	Unmethylated
LOC100679066	937.776	1358.14	1218.56	1171.49	1011.15	958.057	1039.84	0.649244	-0.224117	0.315554	0.856119	0.187592	Methylated
LOC100679069	581.026	239.672	535.457	452.052	339.387	442.489	247.764	0.611481	-0.397446	0.274586	0.759201	0.213617	Methylated
LOC100679085	7334.87	5217.11	3744.46	5432.15	3766.29	3938.23	4320.09	0.396937	-0.438449	0.102098	0.737927	0.401278	Methylated
LOC100679088	141.77	108.942	58.8723	103.195	145.165	240.92	185.584	0.163953	0.89043	0.02136	1.85373	0.78528	Methylated
LOC100679093	1041.2	1774.54	1463.4	1426.38	1186.35	1101	1319.18	0.659096	-0.246774	0.32683	0.842779	0.181052	Methylated
LOC100679136	1270.12	1634.13	1714.77	1539.67	1482.69	1083.33	1216.82	0.556791	-0.288594	0.213079	0.8187	0.254308	Methylated
LOC100679202	19481.8	10649.7	17107.5	15746.3	17081.5	11230.1	16536.1	0.928843	-0.0749912	0.789767	0.949348	0.0320578	Methylated
LOC100679220	4564.54	4557.41	5225.61	4782.52	4905.59	3702.13	4628.12	0.827417	-0.116539	0.571179	0.922398	0.0822757	Unmethylated
LOC100679230	3733.67	1889.54	1466.2	2363.14	1949.22	2193.17	2895.68	0.99531	-0.0103035	0.975833	0.992884	0.00204162	Methylated
LOC100679233	30422.5	21893.7	21394.9	24570.4	21759.8	25131.1	28289.1	0.970228	0.0284822	0.90072	1.01994	0.0131263	Unmethylated
LOC100679236	1121.38	837.643	677.498	878.84	689.786	645.664	837.041	0.619481	-0.278921	0.283184	0.824207	0.207972	Unmethylated
LOC100679271	578.702	1080.95	1547.5	1069.05	665.758	2805.91	1873.06	0.403046	0.73673	0.105674	1.66639	0.394645	Methylated
LOC100679274	4249.62	3695.56	2369.84	3438.34	4422.04	4520.45	5190.61	0.342645	0.454544	0.0764819	1.37035	0.465155	Unmethylated
LOC100679282	1558.31	696.019	300.903	851.744	522.595	644.861	807.386	0.728824	-0.371158	0.413619	0.773162	0.137377	Unmethylated
LOC100679291	5811.42	3490.99	3822.96	4375.12	4987.68	5824.63	8394.32	0.285958	0.549278	0.0537857	1.46335	0.543698	Unmethylated
LOC100679295	5319.87	1946.43	2457.68	3241.33	3776.3	4331.73	4436.79	0.6199	0.367549	0.284317	1.29016	0.207678	Unmethylated
LOC100679298	2325.27	2389.46	2805.31	2506.68	2132.43	1834.2	1890.28	0.32298	-0.360917	0.0686229	0.778669	0.490825	Unmethylated
LOC100679309	16957.8	10291.4	10033.5	12427.6	13866.8	13845.6	16566.7	0.666819	0.248145	0.336677	1.18768	0.175992	Methylated
LOC100679313	2965.56	3492.2	2955.76	3137.84	3023.44	1711.33	2993.26	0.617699	-0.284795	0.281297	0.820858	0.209223	Methylated
LOC100679324	231.248	202.148	231.751	221.716	137.156	198.357	173.148	0.492408	-0.385755	0.160698	0.765378	0.307675	Methylated
LOC100679353	453.2	463.609	746.65	554.486	528.602	516.371	497.441	0.882127	-0.110468	0.679231	0.926287	0.054469	Unmethylated
LOC100679364	16.2687	42.3663	38.3137	32.3163	31.0353	52.1992	32.525	0.859371	0.257699	0.635142	1.19557	0.0658194	Unmethylated
LOC100679365	1688.46	1326.67	1043.81	1352.98	1364.55	1835	1540.16	0.697905	0.2243	0.372393	1.16821	0.156204	Methylated
LOC100679366	1234.1	1503.4	1280.24	1339.25	1382.57	1398.94	1529.63	0.847091	0.10186	0.608979	1.07316	0.0720701	Methylated
LOC100679395	541.516	257.829	659.743	486.363	241.275	463.369	165.495	0.347642	-0.745275	0.0786664	0.596554	0.458868	Unmethylated
LOC100679412	2076.59	1198.36	1740	1671.65	1953.22	1313.81	1789.83	0.992876	0.0116662	0.965779	1.00812	0.0031048	Unmethylated
LOC100679418	9392.86	8466.01	8025.32	8628.06	8886.12	6651.79	8842.02	0.882127	-0.0864104	0.679769	0.941863	0.054469	Methylated
LOC100679429	1255.02	815.855	1356.87	1142.58	305.348	795.838	112.881	0.0511723	-1.4965	0.0035317	0.354412	1.29097	Unmethylated
LOC100679459	55.7785	58.1024	51.3964	55.0924	37.0422	54.6084	53.5706	0.867516	-0.182759	0.651626	0.881017	0.0617225	Methylated
LOC100679469	1757.02	1917.38	2015.67	1896.69	1600.82	1594.08	1827.14	0.678824	-0.18036	0.349993	0.882483	0.168243	Unmethylated
LOC100679478	701.879	1210.47	1312.01	1074.79	1022.16	945.208	956.618	0.843647	-0.141508	0.602278	0.906571	0.0738392	Unmethylated
LOC100679481	230.086	424.874	245.768	300.243	311.355	170.25	342.469	0.896514	-0.128481	0.719034	0.914794	0.047443	Methylated
LOC100679494	2087.04	1682.55	1516.66	1762.09	1826.08	3588.09	3294.59	0.119243	0.720505	0.0126897	1.64776	0.923567	Methylated
LOC100679542	12183	4231.79	5400.36	7271.7	8525.71	9000.75	11926.2	0.572929	0.433093	0.229259	1.35012	0.241899	Methylated
LOC100679557	26.7272	10.8942	16.8206	18.1473	14.016	7.22759	8.60956	0.586214	-0.874006	0.244322	0.54563	0.231944	Unmethylated
LOC100679564	987.744	1235.89	1076.52	1100.05	1007.15	919.51	983.403	0.698255	-0.181487	0.372847	0.881794	0.155986	Methylated
LOC100679571	1223.64	2000.9	2167.06	1797.2	1696.93	1622.99	1742	0.897398	-0.0912963	0.722185	0.938679	0.0470147	Methylated
LOC100679579	488.062	413.98	588.723	496.921	595.678	674.575	584.494	0.519064	0.314265	0.180326	1.24338	0.284779	Methylated
LOC100679614	534.544	619.759	680.302	611.535	495.564	467.384	485.005	0.414868	-0.342217	0.114231	0.788828	0.38209	Methylated
LOC100679618	818.084	766.226	930.742	838.351	859.979	981.346	885.828	0.827525	0.116515	0.571578	1.08411	0.0822189	Methylated
LOC100679627	176.632	88.3641	212.127	159.041	188.214	82.7157	35.3949	0.575309	-0.642243	0.232147	0.640716	0.240099	Unmethylated
LOC100679646	155.715	162.203	137.369	151.762	33.0376	139.733	76.5294	0.312222	-0.863484	0.0628953	0.549624	0.505537	Unmethylated
LOC100679679	59.2646	20.5779	29.9034	36.582	16.0182	21.6828	43.0478	0.769128	-0.442435	0.473758	0.735892	0.114001	Methylated
LOC100679688	8069.29	5260.69	4421.96	5917.31	5000.7	4313.26	5468.03	0.652398	-0.26409	0.319544	0.832724	0.185487	Methylated
LOC100679695	744.875	668.178	868.132	760.395	502.572	675.378	501.268	0.317152	-0.441826	0.0652272	0.736202	0.498732	Unmethylated
LOC100679697	3985.84	5389	6083.47	5152.77	4769.43	4188.79	4263.65	0.650209	-0.225589	0.317428	0.855246	0.186947	Methylated
LOC100679701	489.224	697.229	871.87	686.108	611.697	701.076	804.516	0.963155	0.0400119	0.882981	1.02812	0.016304	Methylated
LOC100679705	2394.99	1308.51	877.477	1526.99	888.011	995.801	1438.75	0.535989	-0.46308	0.194466	0.725436	0.270844	Methylated
LOC100679725	577.54	1320.62	623.298	840.486	805.918	629.603	992.97	0.960114	-0.053854	0.875502	0.963359	0.0176773	Methylated
LOC100679728	2520.49	1209.26	1810.09	1846.61	1788.04	2752.1	1979.24	0.744858	0.235009	0.437483	1.17691	0.127927	Methylated
LOC100679729	1507.18	1994.85	2452.08	1984.7	1809.06	1394.92	2276.75	0.872093	-0.119936	0.658873	0.920228	0.0594374	Unmethylated
LOC100679736	575.216	783.172	696.188	684.859	661.754	615.951	646.674	0.876923	-0.0945467	0.668358	0.936566	0.0570383	Methylated
LOC100679742	1351.47	643.968	790.57	928.668	882.004	740.426	1519.11	0.852415	0.173188	0.621014	1.12755	0.0693489	Methylated
LOC100679756	95.2882	41.1559	75.6929	70.7123	91.1038	100.383	132.97	0.44072	0.610823	0.129144	1.52713	0.355838	Methylated
LOC100679768	37.1857	87.1536	63.5447	62.628	333.38	223.252	289.855	1.12e-06	2.172	4.87e-09	4.50648	5.95019	Unmethylated
LOC100679784	18.5928	8.47327	2.80344	9.95651	51.0581	42.5625	38.2647	0.0303101	2.16335	0.0017065	4.47954	1.51841	Unmethylated
LOC100679826	40.6718	26.6303	24.2965	30.5329	51.0581	68.2605	90.8787	0.094817	1.20281	0.00888073	2.30187	1.02311	Methylated
LOC100679827	1779.1	1538.5	1829.71	1715.77	1942.21	1773.17	1870.19	0.810522	0.117583	0.541363	1.08492	0.091235	Methylated
LOC100679834	479.927	561.657	459.764	500.449	404.461	417.594	360.645	0.434198	-0.343249	0.124925	0.788264	0.362312	Unmethylated
LOC100679841	1437.46	1292.78	1296.12	1342.12	913.04	932.359	1153.68	0.242619	-0.424987	0.0412353	0.744845	0.615074	Unmethylated
LOC100679842	599.619	259.04	601.805	486.821	690.787	1650.3	1163.25	0.0221204	1.26232	0.00109234	2.39881	1.65521	Methylated
LOC100679843	453.2	641.548	701.795	598.847	449.512	599.89	608.409	0.871854	-0.116145	0.658101	0.92265	0.0595563	Methylated
LOC100679848	2035.91	2601.29	2363.3	2333.5	2068.36	1723.38	1790.79	0.4131	-0.326662	0.113403	0.797379	0.383945	Unmethylated
LOC100679869	26.7272	78.6804	39.2482	48.2186	47.0536	96.3678	43.0478	0.775417	0.373453	0.484909	1.29545	0.110465	Unmethylated
LOC100679881	633.318	849.748	684.974	722.68	608.693	513.962	635.194	0.529621	-0.302668	0.188937	0.810752	0.276035	Methylated
LOC100679898	135.96	171.886	289.689	199.178	171.195	179.084	174.104	0.827126	-0.191503	0.569114	0.875693	0.0824285	Unmethylated
LOC100679908	1879.04	2531.09	1937.18	2115.77	1706.94	1468	1515.28	0.251818	-0.436413	0.0436458	0.73897	0.598914	Unmethylated
LOC100679910	362.56	472.082	456.026	430.223	377.43	577.404	390.3	0.942577	0.0605036	0.821456	1.04283	0.0256832	Methylated
LOC100679925	2276.46	1675.29	1783.92	1911.89	1572.79	1921.73	2652.7	0.888401	0.100026	0.700391	1.07179	0.0513907	Methylated
LOC100679941	561.271	447.873	483.126	497.423	528.602	473.005	451.524	0.955993	-0.0385083	0.862948	0.973661	0.0195452	Methylated
LOC100679949	1157.4	1137.84	888.691	1061.31	992.13	800.656	1087.67	0.806291	-0.144385	0.532142	0.904765	0.0935083	Methylated
LOC100679961	13388	13703.7	11097.9	12729.9	12049.7	12348.7	13874.8	0.996043	0.00319934	0.986879	1.00222	0.00172202	Methylated
LOC100679992	1969.68	2172.79	3201.53	2448	2086.38	2419.64	1878.8	0.733669	-0.202138	0.421775	0.869261	0.1345	Methylated
LOC100680021	1093.49	1446.51	1091.47	1210.49	1273.45	1489.69	1623.38	0.569438	0.272945	0.225774	1.20827	0.244554	Methylated
LOC100680024	376.505	573.761	654.136	534.801	385.439	358.97	331.946	0.216054	-0.576767	0.0342315	0.670464	0.665437	Unmethylated
LOC100680065	1667.54	1603.87	1373.69	1548.37	1721.96	1724.98	2176.31	0.534551	0.275889	0.193417	1.21074	0.272011	Methylated
LOC100680081	654.235	915.113	760.667	776.672	987.124	860.083	853.303	0.673588	0.212953	0.344217	1.15906	0.171605	Methylated
LOC100680107	368.37	642.758	943.825	651.651	746.851	1052.82	702.158	0.632928	0.355256	0.297787	1.27921	0.198646	Methylated
LOC100680122	525.247	503.554	342.954	457.252	242.276	283.482	377.864	0.224918	-0.601133	0.0364204	0.659236	0.647976	Methylated
LOC100680126	1980.14	1792.7	2077.35	1950.06	2041.32	2889.43	2687.14	0.354619	0.38094	0.0814001	1.30219	0.450237	Methylated
LOC100680196	128.988	45.9977	83.1688	86.0514	178.203	481.839	366.385	0.000606385	1.99164	1.07e-05	3.9769	3.21725	Methylated
LOC100680209	1275.93	830.38	656.94	921.084	524.597	362.985	426.652	0.0102438	-1.07225	0.00037133	0.475578	1.98954	Methylated
LOC100680212	3491.97	2240.57	2150.24	2627.59	2182.49	3046.03	3233.37	0.889557	0.102466	0.704389	1.07361	0.050826	Methylated
LOC100680226	317.24	434.558	376.596	376.131	311.355	273.845	306.118	0.492937	-0.340583	0.161245	0.789722	0.307208	Methylated
LOC100680235	10224.9	8918.72	10059.7	9734.43	7441.47	6386.78	7629.03	0.157547	-0.444733	0.0196976	0.73472	0.802591	Methylated
LOC100680290	3227.02	2851.86	2181.08	2753.32	2510.86	2577.04	4020.67	0.840203	0.141209	0.596273	1.10283	0.0756159	Methylated
LOC100680313	4533.16	4236.63	6020.86	4930.22	4449.07	8069.2	5720.58	0.603872	0.302316	0.266676	1.23312	0.219055	Methylated
LOC100680319	1869.74	1740.65	1331.63	1647.34	1768.01	1603.72	1565.03	0.997661	-0.00120344	0.995279	0.999166	0.0010171	Methylated
LOC100680321	490.386	761.384	852.246	701.339	481.548	588.647	492.658	0.411272	-0.429141	0.112165	0.742704	0.385871	Methylated
LOC100680325	4943.37	5974.87	6747.88	5888.71	4562.2	3860.33	4646.29	0.239413	-0.435005	0.0402746	0.739691	0.620852	Methylated
LOC100680339	386.963	301.406	517.702	402.024	361.412	1200.58	653.37	0.190237	0.877101	0.0278108	1.83668	0.720705	Methylated
LOC100680340	2.3241	7.2628	0	3.19564	37.0422	40.9563	11.4794	0.0246851	3.27801	0.00126721	9.70019	1.60756	Unmethylated
LOC100680349	30.2133	20.5779	52.3309	34.3741	91.1038	163.825	65.05	0.0258181	1.6259	0.00135162	3.08635	1.58808	Unmethylated
LOC100680355	13576.3	15300.3	14107.9	14328.1	13727.6	11891	13584.9	0.766847	-0.132844	0.470685	0.912032	0.115291	Methylated
LOC100680382	520.599	1091.84	1035.4	882.615	905.031	1300.16	1419.62	0.481506	0.453005	0.154005	1.36889	0.317398	Unmethylated
LOC100680414	7000.2	6423.95	8099.14	7174.43	7682.75	6080.01	6354.81	0.859371	-0.097566	0.636554	0.934608	0.0658194	Methylated
LOC100680426	201.035	441.82	273.803	305.553	306.349	250.556	225.762	0.781063	-0.227407	0.492676	0.854169	0.107314	Methylated
LOC100680434	514.789	372.824	329.872	405.828	352.401	327.651	374.038	0.736454	-0.207254	0.425216	0.866184	0.132854	Unmethylated
LOC100680449	1249.21	1355.72	1164.36	1256.43	1584.8	1491.29	1645.38	0.374437	0.325143	0.0909531	1.25279	0.426621	Unmethylated
LOC100680450	5778.88	7963.66	5725.56	6489.37	6752.69	5883.25	6932.61	0.99473	0.00747035	0.972833	1.00519	0.00229477	Methylated
LOC100680454	2592.54	3651.98	3183.77	3142.76	3969.52	3507.79	4248.34	0.469932	0.314562	0.146529	1.24363	0.327965	Methylated
LOC100680470	359.074	502.344	428.927	430.115	442.504	590.253	463.003	0.715018	0.214054	0.392275	1.15994	0.145683	Methylated
LOC100680473	155.715	125.889	131.762	137.788	201.229	204.782	230.545	0.159732	0.62312	0.0203787	1.5402	0.796608	Methylated
LOC100680484	857.594	872.747	735.436	821.926	1017.16	916.297	995.839	0.56167	0.248854	0.218968	1.18826	0.250519	Methylated
LOC100680494	489.224	466.03	350.43	435.228	586.668	848.037	831.301	0.0358113	0.79682	0.00216485	1.73727	1.44598	Methylated
LOC100680504	1655.92	2108.63	1886.72	1883.76	1949.22	1996.42	2525.47	0.693457	0.195431	0.367124	1.14507	0.158981	Unmethylated
LOC100680511	5120	5224.38	5476.06	5273.48	6714.65	4030.58	8478.51	0.647252	0.281006	0.312629	1.21504	0.188927	Unmethylated
LOC100680527	271.92	191.254	230.817	231.33	308.351	583.828	376.908	0.0661564	0.871751	0.00521793	1.82988	1.17943	Methylated
LOC103315286	1303.82	1573.61	1463.4	1446.94	1471.68	1488.08	1162.29	0.899765	-0.0744883	0.725988	0.949679	0.0458711	Unmethylated
LOC103315318	4343.75	4392.78	5665.75	4800.76	4886.57	3596.13	3498.35	0.591574	-0.26574	0.25159	0.831772	0.227991	Methylated
LOC103315334	11554.3	10682.4	10215.7	10817.5	11685.3	9738.77	9186.4	0.876264	-0.0843024	0.667136	0.943241	0.057365	Methylated
LOC103315355	532.22	256.619	98.1204	295.653	173.197	248.95	340.556	0.872093	-0.216255	0.659604	0.860797	0.0594374	Unmethylated
LOC103315388	312.592	405.506	440.14	386.08	327.373	447.307	404.649	0.977341	0.0260039	0.919213	1.01819	0.00995388	Methylated
LOC103315397	2066.13	2704.18	2888.48	2552.93	3243.69	2779.41	3313.72	0.532144	0.285585	0.190761	1.2189	0.273971	Methylated
LOC103315406	46.4821	25.4198	7.47584	26.4592	22.0251	40.9563	34.4383	0.867101	0.306981	0.649076	1.23712	0.0619302	Unmethylated
LOC103315411	2737.79	1540.92	1038.21	1772.31	2573.93	1806.09	4831.88	0.270327	0.793038	0.0490543	1.73272	0.568111	Methylated
LOC103315416	169.66	238.462	183.158	197.093	198.226	224.055	191.324	0.946496	0.0553663	0.839164	1.03912	0.0238812	Unmethylated
LOC103315443	397.422	1049.47	642.923	696.606	588.67	424.018	642.847	0.665681	-0.336131	0.335645	0.792163	0.176734	Methylated
LOC103315496	161.525	90.785	123.351	125.221	242.276	156.598	180.801	0.310819	0.624072	0.0624656	1.54122	0.507492	Unmethylated
LOC103315509	90.64	58.1024	65.4136	71.3854	64.073	126.884	61.2236	0.827939	0.240273	0.572868	1.18122	0.0820016	Methylated
LOC103315515	1650.11	1837.49	2496	1994.53	1784.03	1147.58	1259.87	0.281298	-0.514119	0.0521809	0.70022	0.550833	Unmethylated
LOC103315531	60.4267	33.8931	51.3964	48.5721	79.0901	54.6084	62.1802	0.647065	0.422595	0.312437	1.34034	0.189052	Unmethylated
LOC103315725	218.466	144.046	314.92	225.81	164.187	222.449	156.885	0.683872	-0.319188	0.355785	0.801521	0.165025	Methylated
LOC103315790	185.928	20.5779	94.3825	100.296	41.0467	101.989	8.60956	0.548157	-0.985178	0.204711	0.505163	0.261095	Unmethylated
LOC103315839	1892.98	1148.73	1051.29	1364.34	1231.4	1686.44	2291.1	0.601642	0.348089	0.263482	1.27287	0.220662	Methylated
LOC103315881	154.553	123.468	117.745	131.922	229.261	130.097	170.278	0.537268	0.419397	0.196213	1.33737	0.269809	Unmethylated
LOC103315962	519.437	468.451	488.733	492.207	657.749	861.689	873.392	0.0336844	0.69674	0.00197778	1.62084	1.47257	Methylated
LOC103315972	295.161	573.761	979.335	616.086	331.377	264.208	342.469	0.109521	-0.979833	0.0109985	0.507038	0.960504	Unmethylated
LOC103316025	320.726	312.3	413.04	348.689	471.537	509.946	373.081	0.461906	0.371879	0.141731	1.29404	0.335446	Methylated
LOC103316030	561.271	410.348	334.544	435.388	262.299	267.421	434.305	0.490965	-0.437776	0.15976	0.738272	0.308949	Unmethylated
LOC103316093	147.581	153.729	142.976	148.095	151.172	148.567	135.84	0.976749	-0.0278404	0.917925	0.980888	0.0102172	Methylated
LOC103316102	17.4308	38.7349	24.2965	26.8207	23.0262	16.8644	25.8287	0.850389	-0.292269	0.617164	0.816617	0.0703822	Unmethylated
LOC103316118	1840.69	1073.68	1913.82	1609.4	1503.71	2396.35	1833.84	0.713727	0.247943	0.390946	1.18751	0.146468	Methylated
LOC103316232	5434.92	6531.68	5379.8	5782.13	5602.38	3924.58	5129.39	0.608427	-0.243161	0.271454	0.844892	0.215791	Methylated
LOC103316280	140.608	100.469	167.272	136.116	178.203	174.265	166.452	0.596672	0.3423	0.258236	1.26778	0.224264	Unmethylated
LOC103316411	80.1816	96.8374	81.2998	86.1062	91.1038	53.0023	68.8765	0.750908	-0.280938	0.446031	0.823056	0.124413	Unmethylated
LOC103316698	203.359	246.935	239.227	229.84	126.144	138.127	158.799	0.0940199	-0.704847	0.00874485	0.613508	1.02678	Unmethylated
LOC103316704	381.153	370.403	499.947	417.168	463.528	1153.2	597.886	0.147166	0.823508	0.0176011	1.7697	0.832193	Methylated
LOC103316711	2603	1969.43	2374.51	2315.65	3031.45	4791.89	3598.8	0.0496245	0.717465	0.00338765	1.64429	1.3043	Methylated
LOC103316799	154.553	98.0478	157.927	136.843	127.145	139.733	168.365	0.931924	0.082036	0.797708	1.05851	0.0306196	Unmethylated
LOC103316854	333.509	330.457	435.468	366.478	474.54	435.261	485.005	0.470675	0.341471	0.147016	1.26705	0.327279	Methylated
LOC103316862	665.856	266.303	205.586	379.248	389.444	693.848	847.564	0.34359	0.764086	0.0769465	1.69829	0.463959	Methylated
LOC103316874	1707.05	1657.13	2746.44	2036.87	1365.56	1875.16	1543.98	0.527545	-0.353101	0.187452	0.782899	0.277741	Unmethylated
LOC103316917	1162.05	1120.89	1235.38	1172.78	951.083	885.781	1133.59	0.580618	-0.244623	0.237313	0.844036	0.23611	Unmethylated
LOC103316989	1217.83	1011.95	900.839	1043.54	949.081	1060.85	1138.38	0.993919	0.00860079	0.968694	1.00598	0.00264911	Unmethylated
LOC103316998	1801.18	2472.98	2329.66	2201.27	1748.99	1416.61	1627.21	0.221688	-0.462664	0.0357073	0.725645	0.654258	Methylated
LOC103317019	6687.61	5367.21	11693.2	7915.99	6882.84	3394.56	4849.1	0.292125	-0.650894	0.0559584	0.636886	0.534431	Unmethylated
LOC103317037	23607.1	16394.6	16952.4	18984.7	14880.9	12102.2	16189.8	0.367253	-0.399681	0.0872796	0.758026	0.435034	Methylated
LOC103317046	1036.55	866.694	806.457	903.234	906.032	699.47	926.006	0.876916	-0.0982671	0.668109	0.934154	0.0570418	Unmethylated
LOC103317063	346.291	398.244	499.013	414.516	395.45	280.27	285.072	0.498922	-0.374085	0.166235	0.771595	0.301967	Unmethylated
LOC103317136	405.556	411.559	298.099	371.738	770.878	476.218	888.698	0.0283974	0.937886	0.0015564	1.91572	1.54672	Unmethylated
LOC103317183	302.133	549.552	326.134	392.606	643.733	691.439	726.073	0.0604526	0.808663	0.0044599	1.75159	1.21859	Unmethylated
LOC103317200	253.327	324.405	517.702	365.145	268.306	304.362	256.374	0.536167	-0.403475	0.194593	0.756035	0.2707	Methylated
LOC103317261	1096.98	788.014	484.995	789.995	603.688	774.155	817.908	0.89993	-0.109246	0.72637	0.927073	0.0457915	Unmethylated
LOC103317356	798.33	743.227	912.987	818.181	1101.25	1120.28	1253.17	0.133426	0.500803	0.014988	1.415	0.87476	Unmethylated
LOC103317357	1274.77	624.601	362.578	753.983	640.73	817.52	985.317	0.92443	0.112099	0.776545	1.0808	0.034126	Unmethylated
LOC103317464	138.284	67.7862	92.5136	99.528	67.0764	62.6391	66.9633	0.419263	-0.602791	0.116351	0.658479	0.377513	Unmethylated
LOC103317494	22.079	79.8908	65.4136	55.7945	57.065	25.6981	24.8721	0.60916	-0.641483	0.272317	0.641054	0.215269	Methylated
LOC103317591	379.991	317.142	213.996	303.71	254.29	287.497	270.723	0.826616	-0.163019	0.567982	0.893154	0.082696	Unmethylated
LOC103317646	504.33	463.609	437.337	468.425	474.54	375.834	415.172	0.787321	-0.151379	0.501485	0.900389	0.103848	Unmethylated
LOC103317679	187.09	140.414	171.01	166.171	153.174	152.582	117.664	0.731498	-0.235716	0.4183	0.849263	0.135787	Unmethylated
LOC103317722	914.535	1120.89	1190.53	1075.32	998.137	1000.62	965.228	0.819284	-0.122487	0.555378	0.918603	0.0865655	Methylated
LOC103317747	54.6164	26.6303	20.5586	33.9351	29.0331	36.941	42.0912	0.956111	0.092251	0.864779	1.06603	0.0194916	Methylated
LOC103317782	333.509	202.148	229.882	255.18	164.187	117.248	109.054	0.0396972	-0.972188	0.00251608	0.509732	1.40124	Methylated
LOC103317817	101.099	38.7349	50.4619	63.4318	126.144	269.027	236.285	0.00355953	1.73302	9.81e-05	3.32423	2.44861	Methylated
LOC103317986	390.449	328.037	803.653	507.38	376.429	339.697	212.369	0.293988	-0.714474	0.0565386	0.609427	0.531671	Methylated
LOC103318196	1463.02	1916.17	1726.92	1702.04	1980.26	1427.05	1932.37	0.925267	0.0642934	0.779551	1.04557	0.0337329	Methylated
Moca-cyp	2834.24	2592.82	2494.13	2640.4	2700.07	2440.51	2421.2	0.896616	-0.0669657	0.719861	0.954644	0.0473933	Methylated
Mrjpl3	682.124	742.016	1009.24	811.126	571.651	456.141	484.049	0.0686704	-0.687912	0.00550593	0.620752	1.16323	Unmethylated
Mus201	677.476	413.98	612.085	567.847	608.693	851.249	682.069	0.562169	0.330402	0.219633	1.25736	0.250133	Methylated
Ndufa5	171.984	164.624	103.727	146.778	213.243	183.099	148.276	0.664977	0.309605	0.334942	1.23937	0.177193	Methylated
Ndufb5	1913.9	1718.86	2045.58	1892.78	1674.91	1640.66	1496.15	0.560487	-0.239114	0.216714	0.847265	0.251434	Methylated
Polh	137.122	236.041	246.703	206.622	228.26	306.771	312.814	0.47237	0.451147	0.148314	1.36713	0.325718	Methylated
Pten	22012.7	21335.7	19678.3	21008.9	19420.1	13550.9	18522	0.510562	-0.291607	0.174825	0.816992	0.291951	Methylated
Rpl39	2281.11	3829.92	7220.73	4443.92	2745.13	2126.52	2117	0.104872	-0.932002	0.0103668	0.524131	0.979342	Methylated
Rpl41	7983.3	11517.6	27267.2	15589.4	8735.95	6519.28	6607.36	0.0620322	-1.09713	0.00468574	0.467446	1.20738	Methylated
Rpl7a	21105.2	23095.7	24409.6	22870.2	23540.8	18822.2	19338	0.742846	-0.15316	0.434601	0.899279	0.129101	Methylated
Smc1a	6361.07	5821.14	6132.06	6104.76	5568.34	4693.11	5848.76	0.664965	-0.185073	0.334678	0.879605	0.177201	Methylated
Smc2	1073.74	785.593	1295.19	1051.51	1278.46	2660.55	2077.77	0.0422465	0.931375	0.00276913	1.90709	1.37421	Methylated
Smc3	4650.53	4076.85	4450	4392.46	4471.09	4045.04	5049.99	0.944946	0.0418574	0.829657	1.02944	0.024593	Methylated
Smc6	312.592	228.778	328.937	290.102	419.478	1048	726.073	0.00416132	1.33356	0.000116972	2.52024	2.38077	Methylated
SP37	21262.1	18630.3	16978.6	18957	21632.6	16080.6	19192.6	0.998063	0.000880222	0.996655	1.00061	0.000842063	Unmethylated
SPH42	5359.38	4889.08	6208.69	5485.72	4578.21	4617.62	4106.76	0.422315	-0.307098	0.118285	0.808266	0.374364	Methylated
star	1631.52	1856.86	1773.64	1754.01	1767.01	1247.16	1438.75	0.605385	-0.241174	0.268658	0.846057	0.217968	Unmethylated
Uqcrh	173.146	98.0478	158.862	143.352	144.164	216.025	82.2692	0.976749	0.0419052	0.917361	1.02947	0.0102172	Methylated
Uqcrq	1267.8	1237.1	1825.04	1443.31	1293.47	1337.91	1047.5	0.663517	-0.235498	0.333274	0.849392	0.178148	Unmethylated

## Sheet: EggDE in mid
Gene_ID	M.ctrl.rep1	M.ctrl.rep2	M.ctrl.rep3	middle mean	M.RNAi.rep1	M.RNAi.rep2	M.RNAi.rep3	padj	log2FoldChange	pvalue	foldChange	log10padj	Methylation_status
Atp5j2	518.999	581.001	962.953	687.651	416.673	301.257	400.987	0.0468365	-0.882999	0.00920698	0.542239	1.32942	Methylated
Bgb	15212.9	15946	12777.4	14645.4	15608.8	11097	14500.4	0.835731	-0.0925722	0.706076	0.937849	0.0779335	Unmethylated
Brd8	10578.5	11115.3	8237	9976.94	11275.9	9089.82	9146.35	0.965659	-0.0203629	0.932651	0.985985	0.0151762	Methylated
CPR39	3524.76	5421.46	4113.88	4353.37	3970.1	4556.84	6041.12	0.752787	0.15787	0.589154	1.11564	0.123328	Unmethylated
CPR40	11.0788	52.048	6.16619	23.0977	19.8973	58.3077	72.8269	0.353896	1.1409	0.171957	2.20518	0.451124	Unmethylated
Dnmt1a	3829	2304.64	3371.88	3168.51	431.888	392.252	360.625	4.64e-20	-3.00497	3.14e-23	0.12457	19.3337	Methylated
EF-1a	103174	84449.7	90967.8	92863.9	121249	93128.1	102822	0.601928	0.187228	0.405743	1.13857	0.220456	Methylated
Eh1	17.0443	8.47293	255.897	93.8047	26.9199	23.8532	26.323	1	-1.86846	1	0.273865	NA	Unmethylated
Eif4g	1569.78	815.822	1360.67	1248.76	1022.95	837.511	909.02	0.346806	-0.436646	0.167106	0.73885	0.459913	Unmethylated
Gnbp1-2	665.58	786.772	739.943	730.765	797.062	770.369	1043.27	0.500762	0.252768	0.302383	1.19149	0.300368	Unmethylated
Gnf1	357.93	643.942	474.797	492.223	269.199	443.492	405.374	0.442555	-0.398934	0.246329	0.758418	0.354033	Methylated
GST-mic1	716.713	1994.77	979.397	1230.29	936.343	1213.86	1669.75	0.953495	0.0503462	0.907751	1.03551	0.0206815	Methylated
GstD1	1759.82	1999.61	2621.66	2127.03	2031.86	2070.81	2913.07	0.784215	0.137005	0.63172	1.09962	0.105565	Unmethylated
GstS3	111.64	150.092	252.814	171.515	72.5666	70.6761	100.905	0.0492185	-1.07311	0.00981998	0.475294	1.30787	Methylated
GstS5	459.344	726.251	563.179	582.924	293.778	327.76	385.193	0.0333721	-0.794645	0.00594457	0.576485	1.47662	Unmethylated
GstS8	745.688	537.426	1040.03	774.382	635.543	533.604	664.216	0.482608	-0.342121	0.283542	0.788881	0.316406	Unmethylated
Ighmbp2	300.832	577.369	332.974	403.725	512.648	621.066	541.376	0.33726	0.469909	0.159462	1.38502	0.472035	Methylated
kinesin-B	1409.56	2112.18	1467.55	1663.1	1540.28	1470.95	1421.44	0.694293	-0.170287	0.510427	0.888666	0.158457	Methylated
Ku80	34.9408	32.6813	82.2159	49.946	33.9424	44.1725	50.0136	0.808408	-0.222759	0.664641	0.856925	0.0923693	Methylated
LOC100113507	8789.75	14580.7	9978.95	11116.5	9862.03	7855.64	9348.16	0.487547	-0.301141	0.289294	0.81161	0.311983	Methylated
LOC100113512	24.7142	20.5771	18.4986	21.2633	18.7269	7.06761	14.0389	0.458779	-0.696824	0.262583	0.616929	0.338397	Unmethylated
LOC100113517	928.914	3099.88	2812.81	2280.54	1411.54	1390.55	2209.37	0.532325	-0.448783	0.332857	0.732661	0.273823	Unmethylated
LOC100113537	1798.17	2943.74	2148.92	2296.94	1974.51	1684.74	2033.89	0.519111	-0.275162	0.319996	0.826357	0.28474	Methylated
LOC100113570	2629.94	5578.82	4552.7	4253.82	3899.87	2218.34	2229.56	0.264868	-0.612387	0.111735	0.654114	0.57697	Methylated
LOC100113603	631.491	404.28	580.65	538.807	477.535	357.798	432.574	0.413919	-0.352184	0.222513	0.783397	0.383085	Unmethylated
LOC100113629	6233.1	16312.8	9316.09	10620.7	7467.34	5252.11	5970.93	0.152895	-0.769509	0.0493897	0.586617	0.815605	Methylated
LOC100113674	444.004	364.336	458.353	422.231	197.803	210.261	271.127	0.00764729	-0.898446	0.000868888	0.536464	2.11649	Methylated
LOC100113675	23.862	0	41.1079	21.6567	98.316	60.0746	57.0331	0.184429	1.721	0.0650988	3.29665	0.734171	Unmethylated
LOC100113728	7836.97	12214.3	9649.06	9900.12	8523.06	5852.86	6936.1	0.231094	-0.478813	0.092085	0.717568	0.636211	Methylated
LOC100113730	1579.15	1247.94	912.596	1246.56	1944.08	1985.11	1492.51	0.199308	0.535453	0.0730269	1.4494	0.700476	Methylated
LOC100113736	156.808	779.509	325.78	420.699	421.354	304.79	572.086	0.968803	0.0421695	0.938856	1.02966	0.0137643	Unmethylated
LOC100113753	779.777	951.389	658.755	796.64	1396.32	1256.27	1269.64	0.0226388	0.71509	0.00351873	1.64159	1.64515	Unmethylated
LOC100113768	10143.1	8223.58	7548.44	8638.36	13805.2	8147.18	8361.93	0.651686	0.226101	0.461695	1.16967	0.185962	Methylated
LOC100113824	1127.48	610.051	903.347	880.293	1370.57	1065.44	1127.5	0.341544	0.431184	0.162821	1.34834	0.466553	Methylated
LOC100113956	14.4877	31.4709	34.9417	26.9668	18.7269	18.5525	21.0584	0.60743	-0.461407	0.413223	0.726277	0.216503	Unmethylated
LOC100113973	49.4285	89.5709	79.1328	72.7107	85.4413	50.3567	89.4981	0.952143	0.0498145	0.905235	1.03513	0.021298	Unmethylated
LOC100114003	827.501	1025.22	715.278	856.001	490.41	365.749	339.566	0.00148625	-1.10373	0.000113565	0.465311	2.82791	Methylated
LOC100114027	6758.06	23051.2	10625.4	13478.2	9256.92	5842.26	7478.35	0.189462	-0.840679	0.0676885	0.558381	0.722479	Methylated
LOC100114076	1629.43	1837.41	1411.03	1625.96	2213.28	2143.25	2217.27	0.143791	0.430663	0.0453097	1.34785	0.842269	Methylated
LOC100114107	4039.5	23441	7766.32	11748.9	5107.75	2675.09	3529.03	0.0327587	-1.63965	0.00580682	0.320933	1.48467	Methylated
LOC100114141	7416.83	19476.8	12100.1	12997.9	8252.69	5582.53	7290.58	0.0935238	-0.884211	0.0241659	0.541784	1.02908	Methylated
LOC100114163	4504.81	1467.03	2357.54	2776.46	6526.31	3267	3073.64	0.377698	0.627082	0.190272	1.54444	0.422855	Unmethylated
LOC100114225	15486.5	17955.3	15964.3	16468.7	15326.8	11724.3	14776.8	0.481699	-0.240228	0.282741	0.846612	0.317224	Methylated
LOC100114243	302.536	539.846	289.811	377.398	341.765	485.014	554.537	0.617926	0.289271	0.425663	1.22202	0.209063	Methylated
LOC100114244	691.146	642.732	660.81	664.896	718.643	1020.39	871.29	0.258101	0.388499	0.107683	1.30903	0.58821	Methylated
LOC100114253	1781.13	1434.35	1306.2	1507.23	2076.34	1864.08	1684.67	0.379326	0.314514	0.191605	1.24359	0.420987	Methylated
LOC100114328	3525.61	1326.62	2137.61	2329.95	3025.56	1932.99	1617.98	0.913536	-0.0883917	0.834201	0.940571	0.0392745	Methylated
LOC100114382	122.719	104.096	179.847	135.554	92.4639	85.6947	70.1946	0.140929	-0.714591	0.0439995	0.609378	0.850999	Methylated
LOC100114441	142.32	42.3646	192.18	125.621	40.965	32.6877	36.8522	0.0139436	-1.77428	0.00185955	0.292341	1.85563	Unmethylated
LOC100114482	165.33	341.338	203.484	236.717	181.416	212.912	229.01	0.768213	-0.184271	0.60828	0.880093	0.114518	Methylated
LOC100114497	461.901	749.249	606.342	605.83	836.857	848.113	875.677	0.18554	0.495912	0.065706	1.41021	0.731563	Methylated
LOC100114506	161.921	152.513	181.903	165.445	215.359	312.742	210.584	0.161895	0.574271	0.0534854	1.48892	0.790766	Methylated
LOC100114518	1163.27	669.361	1211.66	1014.76	917.616	683.791	609.815	0.345972	-0.46236	0.166465	0.725798	0.460959	Methylated
LOC100114520	3553.74	4074.27	3289.66	3639.22	8734.91	8998.83	6734.29	3.66e-05	1.16429	1.24e-06	2.24122	4.43599	Methylated
LOC100114535	678.363	2074.66	948.566	1233.86	1123.61	1074.28	1276.66	0.912698	-0.0906834	0.831939	0.939078	0.0396729	Methylated
LOC100114569	10131.1	9469.1	6681.07	8760.43	13753.7	12984.1	11611.9	0.119316	0.545148	0.0341742	1.45917	0.923302	Methylated
LOC100114572	742.279	1431.92	1795.39	1323.2	1662.01	1889.7	2606.85	0.244726	0.634043	0.0997629	1.55191	0.611319	Methylated
LOC100114581	2214.91	3611.89	2440.78	2755.86	1739.26	1912.67	2035.64	0.161411	-0.539256	0.0532531	0.688126	0.792066	Methylated
LOC100114585	28209.2	24624.7	26477.6	26437.2	33178.2	27236.8	29956.4	0.556557	0.188305	0.35731	1.13942	0.254491	Methylated
LOC100114599	244.586	436.961	247.675	309.741	403.798	506.217	551.027	0.159553	0.655618	0.0525035	1.57529	0.797096	Unmethylated
LOC100114668	1485.41	2666.55	1430.56	1860.84	1508.68	1659.12	2001.42	0.857675	-0.110464	0.73888	0.92629	0.0666771	Methylated
LOC100114689	1428.31	854.555	1071.89	1118.25	1551.99	1395.85	962.543	0.676245	0.22028	0.489546	1.16496	0.169896	Methylated
LOC100114704	1478.59	3224.55	1649.46	2117.53	1739.26	1733.33	2394.51	0.869918	-0.114278	0.758321	0.923844	0.0605215	Methylated
LOC100114714	1762.38	1249.15	1501.47	1504.33	1447.82	1174.11	1087.14	0.469564	-0.28384	0.27179	0.821402	0.328305	Methylated
LOC100114737	6666.88	5560.66	5071.69	5766.41	6974.59	6816.71	6104.3	0.562719	0.20163	0.362897	1.15	0.249709	Methylated
LOC100114772	9333.46	9217.33	10552.4	9701.07	7845.39	5598.43	6521.95	0.0827081	-0.543746	0.0204068	0.685987	1.08245	Methylated
LOC100114775	808.752	231.19	508.711	516.218	1299.18	1142.3	643.158	0.134038	0.99275	0.040579	1.98997	0.872774	Unmethylated
LOC100114831	523.26	955.02	629.979	702.753	433.059	607.814	805.483	0.761547	-0.189844	0.598927	0.876701	0.118304	Methylated
LOC100114840	2331.66	1299.99	1330.87	1654.17	2322.13	2095.55	1706.61	0.551136	0.30292	0.351647	1.23364	0.258741	Methylated
LOC100114862	463.605	347.39	425.467	412.154	433.059	538.905	529.969	0.464564	0.280146	0.267376	1.21432	0.332954	Unmethylated
LOC100114907	776.368	863.028	1565.18	1068.19	579.362	947.943	885.329	0.469564	-0.408983	0.271811	0.753154	0.328305	Methylated
LOC100114978	51.1329	66.573	92.4929	70.0663	81.93	49.4732	69.3171	0.932335	-0.0681013	0.8677	0.953893	0.030428	Unmethylated
LOC100115028	389.462	158.565	269.257	272.428	308.993	224.396	168.467	0.756513	-0.223308	0.593474	0.856599	0.121183	Methylated
LOC100115056	2924.8	9920.59	4246.45	5697.28	3796.87	4640.77	6397.36	0.80681	-0.204141	0.662781	0.868055	0.0932289	Methylated
LOC100115130	802.786	986.491	698.835	829.371	544.249	409.038	508.033	0.0241651	-0.767961	0.00386567	0.587247	1.61681	Methylated
LOC100115144	7860.83	18916.4	11304.7	12694	9918.22	6860.88	8269.8	0.254843	-0.60433	0.105525	0.657777	0.593728	Methylated
LOC100115160	1342.24	3626.41	1754.28	2240.98	1883.22	1796.94	2056.7	0.734867	-0.228472	0.565561	0.853538	0.133791	Unmethylated
LOC100115170	19.6009	82.3084	248.703	116.871	37.4537	47.7063	55.2782	0.213447	-1.3175	0.0813621	0.401231	0.670711	Unmethylated
LOC100115193	134.65	163.406	135.656	144.571	193.121	212.912	177.241	0.258942	0.42976	0.108235	1.34701	0.586797	Unmethylated
LOC100115246	4221.02	2530.98	2433.59	3061.86	6335.53	4830.71	3398.29	0.179063	0.664748	0.0622846	1.58529	0.746993	Unmethylated
LOC100115265	151.694	152.513	143.878	149.362	378.049	254.434	289.553	0.0026884	1.03922	0.000235547	2.05511	2.57051	Unmethylated
LOC100115266	350.26	320.761	350.445	340.489	88.9526	72.443	71.9494	6.62e-13	-2.13523	2.17e-15	0.227631	12.1794	Methylated
LOC100115309	142.32	215.454	114.075	157.283	201.314	215.562	171.099	0.548599	0.320199	0.34934	1.2485	0.260745	Methylated
LOC100115348	1454.73	1050.64	1164.38	1223.25	1157.55	1136.12	988.866	0.68891	-0.161604	0.503373	0.894031	0.161838	Methylated
LOC100115351	448.265	349.811	377.165	391.747	555.954	731.497	607.183	0.0357268	0.688344	0.0064779	1.61143	1.44701	Methylated
LOC100115365	8914.17	14169.2	8903.98	10662.4	7991.69	6429.75	8354.03	0.232754	-0.489967	0.0929036	0.712041	0.633104	Methylated
LOC100115406	1519.5	1986.3	1431.58	1645.79	1514.54	1255.38	1618.86	0.689254	-0.169669	0.503946	0.889046	0.161621	Unmethylated
LOC100115408	10027.2	10127.6	11975.8	10710.2	12702.7	8793.87	9525.4	0.915864	-0.0507211	0.839159	0.965454	0.0381689	Methylated
LOC100115453	285.492	209.402	308.31	267.735	261.006	376.35	270.249	0.732749	0.17585	0.562656	1.12963	0.135045	Unmethylated
LOC100115461	14926.5	25691.1	12611.9	17743.2	19759.2	15467.5	18324.3	0.988674	0.00871082	0.979219	1.00606	0.00494688	Methylated
LOC100115464	102.266	176.721	151.072	143.353	98.316	118.382	223.745	0.962727	0.0392268	0.926807	1.02756	0.016497	Methylated
LOC100115465	12881.2	22588.8	17599.3	17689.8	11594.3	8992.64	10450.2	0.0426912	-0.773866	0.00811595	0.584848	1.36966	Methylated
LOC100115493	12.7832	49.6271	20.554	27.6548	5.85214	16.7856	31.5876	0.64246	-0.592508	0.451497	0.663189	0.192154	Unmethylated
LOC100115500	5702.17	5308.89	5244.34	5418.47	5670.73	3309.41	4891.68	0.604693	-0.228905	0.4086	0.853282	0.218465	Methylated
LOC100115504	161.069	233.611	229.177	207.952	93.6343	106.014	126.35	0.019761	-0.931746	0.00292063	0.524223	1.70419	Methylated
LOC100115521	726.939	1240.68	978.369	981.996	303.141	324.226	522.95	0.00146225	-1.35528	0.000111448	0.390859	2.83498	Methylated
LOC100115522	501.955	565.265	584.76	550.66	504.455	629.9	558.924	0.934234	0.036784	0.872144	1.02582	0.0295444	Methylated
LOC100115570	2150.99	1918.51	1906.38	1991.96	2430.98	2575.26	2148.83	0.400862	0.259612	0.210054	1.19716	0.397005	Methylated
LOC100115577	2662.32	1681.27	2929.97	2424.52	1438.46	1187.36	1384.59	0.0230441	-0.859273	0.00361161	0.55123	1.63744	Methylated
LOC100115581	154.251	199.719	227.121	193.697	90.123	90.9954	63.1751	0.00203138	-1.25105	0.000166796	0.420141	2.69221	Methylated
LOC100115583	6173.45	5019.6	5953.46	5715.5	6756.89	3646	4399.44	0.675838	-0.212288	0.488806	0.863167	0.170158	Methylated
LOC100115679	88.6304	59.3105	65.7727	71.2378	799.403	336.595	317.63	2.83e-07	2.76122	4.65e-09	6.77969	6.54818	Unmethylated
LOC100115681	16.1921	9.68335	53.4403	26.4386	29.2607	22.0863	13.1615	0.82083	-0.305926	0.683185	0.808923	0.0857466	Unmethylated
LOC100115706	178.113	150.092	257.952	195.386	120.554	108.664	119.331	0.084778	-0.751349	0.0211671	0.594048	1.07172	Methylated
LOC100115715	1910.67	4635.9	2309.24	2951.94	2283.51	2282.84	3201.75	0.783104	-0.188757	0.629686	0.877361	0.106181	Methylated
LOC100115754	105.675	205.771	211.706	174.384	101.827	251.783	260.597	0.771259	0.235512	0.612192	1.17732	0.1128	Unmethylated
LOC100115757	343.443	760.143	518.988	540.858	300.8	535.371	680.01	0.90476	-0.0959977	0.81958	0.935625	0.0434666	Unmethylated
LOC100115765	1999.3	1233.42	1441.86	1558.19	2282.34	2028.4	1757.5	0.368198	0.375814	0.182854	1.29757	0.433918	Methylated
LOC100115790	18120.6	56150.1	26572.2	33614.3	25171.2	21365.4	31848.2	0.599808	-0.36344	0.403341	0.777309	0.221988	Methylated
LOC100115823	1613.24	2431.73	2181.8	2075.59	1345.99	1417.94	1959.31	0.346806	-0.398215	0.167146	0.758797	0.459913	Methylated
LOC100115833	8949.96	12336.6	9912.15	10399.6	11672.7	8679.02	10671.3	0.986476	-0.00812338	0.974216	0.994385	0.00591353	Methylated
LOC100115837	3430.17	2953.42	3286.58	3223.39	3700.9	3901.32	4510	0.284587	0.324819	0.123258	1.25251	0.545785	Unmethylated
LOC100115866	40.0541	29.05	31.8586	33.6543	35.1129	34.4546	49.1362	0.757098	0.230557	0.594372	1.17329	0.120848	Unmethylated
LOC100115880	1790.5	3097.46	1701.87	2196.61	2082.19	1758.95	1861.91	0.691907	-0.208274	0.507769	0.865572	0.159952	Methylated
LOC100115899	1668.64	1459.76	1424.39	1517.6	992.524	645.802	558.924	0.00508637	-1.05221	0.00050903	0.482227	2.29359	Methylated
LOC100115939	18130	8058.96	10712.7	12300.6	38290.6	29392.4	18212.9	0.0207845	1.21884	0.00313213	2.32759	1.68226	Methylated
LOC100115976	1954.13	4263.09	2128.36	2781.86	2292.87	2622.08	2929.75	0.897924	-0.0889528	0.806525	0.940205	0.0467605	Methylated
LOC100115985	57.9506	112.569	96.6036	89.0411	125.236	60.9581	122.841	0.783787	0.212443	0.630981	1.15865	0.105802	Unmethylated
LOC100116025	7145.82	17240	9972.79	11452.9	7319.86	4775.05	5757.71	0.0626556	-0.944521	0.0138072	0.519602	1.20304	Methylated
LOC100116029	2820.83	3184.61	2842.61	2949.35	4447.63	4666.39	3923	0.0350059	0.559275	0.00630322	1.47353	1.45586	Methylated
LOC100116067	571.836	1609.86	771.801	984.498	651.929	977.096	1136.27	0.911985	-0.0939907	0.829878	0.936927	0.0400123	Methylated
LOC100116089	1080.61	1508.18	970.147	1186.31	1260.55	1128.17	1299.48	0.918912	0.051932	0.845492	1.03665	0.036726	Methylated
LOC100116113	627.23	548.319	493.295	556.282	355.81	342.779	284.288	0.0145246	-0.765114	0.00195729	0.588407	1.83789	Methylated
LOC100116147	529.225	404.28	545.708	493.071	313.675	318.926	367.644	0.0981186	-0.564907	0.025885	0.675999	1.00825	Methylated
LOC100116207	3049.23	4067	4164.23	3760.15	4084.8	4821.87	3822.97	0.665439	0.174534	0.477659	1.1286	0.176892	Methylated
LOC100116245	1246.79	771.036	1273.32	1097.05	1423.24	1630.85	1318.78	0.335732	0.40946	0.157909	1.32819	0.474008	Methylated
LOC100116254	4152.84	11635.7	5996.62	7261.74	4866.64	3555.01	4490.7	0.182999	-0.754528	0.0644702	0.59274	0.737552	Methylated
LOC100116268	11.931	31.4709	47.2741	30.2253	37.4537	24.7366	21.9358	0.928913	-0.107462	0.862332	0.928219	0.0320249	Methylated
LOC100116282	113.345	206.982	177.792	166.039	154.497	201.427	251.823	0.611981	0.291854	0.418609	1.22421	0.213262	Unmethylated
LOC100116300	33.2364	180.352	115.102	109.564	94.8047	88.3451	129.86	0.953495	-0.0654899	0.908723	0.955621	0.0206815	Unmethylated
LOC100116342	12273.6	12055.8	12742.4	12357.3	15352.5	9755.06	10135.2	0.886046	-0.073066	0.784877	0.950616	0.0525435	Methylated
LOC100116356	14907.8	4564.49	7881.42	9117.9	14532	11674.8	9626.31	0.573714	0.389464	0.374145	1.30991	0.241304	Unmethylated
LOC100116365	37.4975	1.21042	30.831	23.1796	66.7145	68.0257	21.9358	0.380038	1.16042	0.192075	2.23523	0.420173	Unmethylated
LOC100116412	12.7832	45.9959	120.241	59.6733	12.8747	19.4359	20.1809	0.0916438	-1.76324	0.023389	0.294586	1.0379	Methylated
LOC100116453	68.1772	180.352	159.293	135.941	133.429	75.0933	106.169	0.609751	-0.372862	0.4162	0.772249	0.214848	Unmethylated
LOC100116518	250.551	336.496	411.079	332.709	402.628	386.951	435.206	0.494825	0.296457	0.29673	1.22812	0.305548	Unmethylated
LOC100116566	0	3.63125	13.3601	5.66378	0	0.883451	2.6323	0.427837	-2.22749	0.233922	0.21353	0.368722	Unmethylated
LOC100116591	656.206	1310.88	896.153	954.414	2954.16	1227.11	1181.9	0.143257	0.905515	0.0451161	1.87321	0.843884	Unmethylated
LOC100116600	259.073	478.115	468.63	401.94	211.848	374.583	350.973	0.534225	-0.360694	0.334664	0.77879	0.272276	Methylated
LOC100116611	7261.72	2648.39	4812.71	4907.61	6502.9	5798.97	4599.5	0.771612	0.198904	0.612993	1.14783	0.112601	Methylated
LOC100116643	554.792	994.964	941.372	830.376	1331.95	1787.22	1910.17	0.0136396	1.01453	0.00180772	2.02025	1.8652	Unmethylated
LOC100116660	6051.58	2894.11	3749.04	4231.58	5772.56	5309.54	4042.33	0.65478	0.252427	0.464899	1.19121	0.183904	Methylated
LOC100116678	598.255	463.59	500.489	520.778	725.666	862.248	679.133	0.105488	0.536289	0.0286649	1.45024	0.976795	Methylated
LOC100116686	3938.94	5341.58	3882.64	4387.72	4054.37	3788.24	3748.39	0.630744	-0.183388	0.437414	0.880632	0.200147	Methylated
LOC100116714	331.512	1338.72	508.711	726.315	457.638	514.168	779.16	0.718681	-0.31434	0.542495	0.804219	0.143464	Methylated
LOC100116726	51.9851	14.525	63.7173	43.4091	25.7494	26.5035	23.6907	0.38464	-0.785034	0.19611	0.580338	0.414945	Unmethylated
LOC100116729	859.885	1119.64	1969.07	1316.2	337.084	267.686	327.282	2.07e-06	-2.08311	4.31e-08	0.236006	5.68307	Methylated
LOC100116736	836.875	2218.7	1266.12	1440.57	798.233	1045.12	1084.51	0.332161	-0.561001	0.155331	0.677832	0.478652	Unmethylated
LOC100116743	87.7781	100.465	99.6867	95.9765	203.655	103.364	171.099	0.140662	0.73028	0.0437554	1.65896	0.851823	Unmethylated
LOC100116774	1421.49	3456.95	1713.17	2197.21	1958.13	1526.6	2190.07	0.746703	-0.215751	0.580512	0.861098	0.126852	Unmethylated
LOC100116796	2714.3	1758.74	2039.98	2171.01	1496.98	1460.34	1064.33	0.0679609	-0.696046	0.0155131	0.617262	1.16774	Methylated
LOC100116827	1789.65	4142.05	2096.5	2676.07	1415.05	1585.79	2301.5	0.298534	-0.598051	0.131705	0.660646	0.525006	Methylated
LOC100116846	711.599	786.772	632.035	710.135	815.789	873.733	765.121	0.552733	0.204763	0.353253	1.1525	0.257485	Methylated
LOC100116888	717.565	1801.1	1215.77	1244.81	1433.78	1834.04	2100.57	0.35045	0.524327	0.169451	1.43826	0.455374	Unmethylated
LOC100116902	13108.8	15959.4	13918.1	14328.8	10559.6	8657.82	11336.4	0.110682	-0.492501	0.030632	0.710792	0.955924	Methylated
LOC100116936	1704.43	1608.65	1783.06	1698.71	1986.22	1424.12	1763.64	0.962727	0.0214891	0.926557	1.01501	0.016497	Methylated
LOC100116974	188.34	127.094	217.872	177.768	293.778	266.802	153.551	0.464985	0.418223	0.267708	1.33628	0.332561	Unmethylated
LOC100116976	2952.07	3260.87	3097.48	3103.47	4067.24	3649.53	3203.5	0.474569	0.230036	0.275997	1.17286	0.323701	Unmethylated
LOC100116991	40.9063	19.3667	42.1356	34.1362	92.4639	76.8602	28.9553	0.24485	0.942871	0.0998371	1.92235	0.611099	Unmethylated
LOC100117021	8876.67	17978.3	11003.6	12619.5	9016.98	5054.22	5586.61	0.0577013	-0.945546	0.0122849	0.519233	1.23881	Methylated
LOC100117025	1632.84	901.762	1619.65	1384.75	948.047	920.556	810.747	0.137679	-0.633324	0.0421955	0.64469	0.861131	Methylated
LOC100117049	7358.88	10292.2	8658.36	8769.81	8408.36	5618.75	6478.08	0.372179	-0.359616	0.185908	0.779372	0.429249	Methylated
LOC100117078	6.81772	12.1042	4.11079	7.67756	9.36343	12.3683	6.14203	0.85162	0.289719	0.728303	1.2224	0.0697543	Unmethylated
LOC100117088	1842.49	1234.63	1707.01	1594.71	2814.88	2821.74	1888.23	0.100591	0.652965	0.026722	1.5724	0.997439	Unmethylated
LOC100117145	80.1082	137.988	101.742	106.613	22.2382	25.6201	27.2004	1.3e-05	-2.08235	3.59e-07	0.23613	4.88636	Methylated
LOC100117232	1195.66	1333.88	1136.63	1222.06	1506.34	1254.5	1205.59	0.769703	0.11338	0.610132	1.08176	0.113677	Unmethylated
LOC100117263	9821.78	11837.9	8810.46	10156.7	11739.4	9364.58	11769	0.796262	0.109527	0.647655	1.07887	0.0989438	Methylated
LOC100117297	10584.5	9870.96	7282.27	9245.91	6530.99	6016.3	6687.79	0.107951	-0.528135	0.0295843	0.693451	0.966774	Methylated
LOC100117310	1437.69	869.08	1140.75	1149.17	1292.15	1120.22	928.323	0.935656	-0.0463371	0.874178	0.968392	0.0288839	Methylated
LOC100117336	12580.4	19735.9	10134.1	14150.1	15818.3	13152.8	17965.4	0.801794	0.144976	0.655021	1.10571	0.0959369	Methylated
LOC100117362	63.9161	181.563	113.047	119.509	115.872	75.0933	121.963	0.816005	-0.192487	0.676247	0.875096	0.0883069	Unmethylated
LOC100117366	515.59	501.113	590.927	535.877	527.863	362.215	392.212	0.405712	-0.32781	0.215437	0.796745	0.391782	Methylated
LOC100117397	152.546	240.873	262.063	218.494	256.324	312.742	374.664	0.259773	0.528902	0.108732	1.44283	0.585406	Unmethylated
LOC100117420	7370.81	7005.9	5908.24	6761.65	7435.74	7693.97	8517.23	0.494646	0.221256	0.296445	1.16575	0.305705	Methylated
LOC100117427	1922.6	1802.31	1839.58	1854.83	944.536	995.649	1489	0.0507401	-0.698029	0.010249	0.616414	1.29465	Methylated
LOC100117445	2876.23	2044.4	2818.98	2579.87	3910.4	3609.78	2698.1	0.317036	0.40051	0.144828	1.31997	0.498892	Methylated
LOC100117500	3970.47	5266.53	3998.77	4411.92	5977.38	3688.41	3572.03	0.999339	0.000142369	0.999247	1.0001	0.000287201	Methylated
LOC100117507	1125.78	1074.85	1178.77	1126.47	725.666	703.227	603.673	0.00541914	-0.734031	0.000553326	0.601222	2.26607	Methylated
LOC100117550	6410.36	25480.5	11767.1	14552.7	9503.88	6059.59	7547.67	0.173053	-0.917635	0.0590606	0.529376	0.761822	Methylated
LOC100117556	905.904	953.81	754.331	871.348	718.643	695.276	866.026	0.602433	-0.196889	0.406258	0.87243	0.220091	Methylated
LOC100117558	1863.79	3270.55	2973.13	2702.49	2340.86	2973.7	4098.49	0.705462	0.215746	0.524871	1.1613	0.151526	Unmethylated
LOC100117578	1234.86	1612.28	1080.11	1309.08	1708.83	1613.18	1574.99	0.390763	0.318717	0.201632	1.24722	0.408086	Unmethylated
LOC100117626	33.2364	19.3667	97.6313	50.0781	73.737	37.1049	47.3813	0.955536	0.0695967	0.913814	1.04942	0.019753	Unmethylated
LOC100117638	80.9604	67.7834	193.207	113.984	94.8047	104.247	118.453	0.904652	-0.10672	0.81936	0.928697	0.0435187	Unmethylated
LOC100117650	289.753	148.881	216.844	218.493	111.191	94.5292	92.1304	0.0100799	-1.14274	0.00124928	0.452899	1.99654	Methylated
LOC100117697	5.9655	3.63125	7.19389	5.59688	5.85214	7.06761	7.01946	0.885239	0.241743	0.783477	1.18242	0.0529396	Unmethylated
LOC100117752	12948.6	14082	13067.2	13365.9	12186.5	8859.24	10181.7	0.261267	-0.360752	0.109559	0.778759	0.582916	Methylated
LOC100117795	749.097	1206.79	718.361	891.415	1549.65	1264.22	1185.41	0.170118	0.581096	0.0576154	1.49599	0.769249	Unmethylated
LOC100117810	334.068	406.7	292.894	344.554	500.944	534.488	429.942	0.156863	0.50443	0.0513533	1.41856	0.804479	Methylated
LOC100117836	21787.7	22030.8	15892.3	19903.6	24223.2	19241.6	17508.3	0.953495	0.030153	0.908584	1.02112	0.0206815	Methylated
LOC100117843	927.21	907.814	1231.18	1022.07	790.04	635.201	654.564	0.102515	-0.560647	0.0274968	0.677998	0.989212	Methylated
LOC100117895	1048.22	823.084	1078.06	983.121	1589.44	1159.97	1011.68	0.405107	0.349872	0.214857	1.27445	0.39243	Methylated
LOC100117921	7590.68	16194.2	11335.5	11706.8	7715.47	5634.65	7018.58	0.0846553	-0.785922	0.0211066	0.579981	1.07235	Methylated
LOC100117923	147.433	298.973	225.066	223.824	85.4413	93.6458	89.4981	0.00300406	-1.31827	0.000267203	0.401015	2.52229	Unmethylated
LOC100117929	3081.61	6135.61	2929.97	4049.06	2713.05	2660.07	3508.85	0.402568	-0.451453	0.211884	0.731306	0.39516	Methylated
LOC100117967	322.989	882.395	651.561	618.982	791.21	576.01	905.51	0.663772	0.292476	0.475131	1.22474	0.177981	Unmethylated
LOC100117972	3386.7	4060.95	3317.41	3588.36	1889.07	1953.31	2393.63	0.00614887	-0.787376	0.000655159	0.579397	2.2112	Methylated
LOC100118003	53.6895	82.3084	89.4098	75.1359	73.737	41.5222	75.4592	0.737319	-0.240249	0.568445	0.846599	0.132345	Unmethylated
LOC100118041	3649.18	11457.8	5658.51	6921.84	3633.01	2471.01	2616.5	0.0280345	-1.25169	0.00469789	0.419957	1.55231	Methylated
LOC100118050	17112.5	23829.5	19646.5	20196.2	18310.2	13111.3	16446.6	0.374342	-0.339976	0.187393	0.790054	0.426731	Methylated
LOC100118072	5.11329	6.05209	6.16619	5.77719	17.5564	20.3194	21.0584	0.0430832	1.7749	0.00823624	3.42215	1.36569	Unmethylated
LOC100118097	569.28	810.98	615.591	665.284	767.801	658.171	587.88	0.980314	0.0132913	0.959793	1.00926	0.00863475	Methylated
LOC100118117	107.379	171.879	192.18	157.146	149.815	69.7926	109.679	0.399136	-0.519577	0.20859	0.697576	0.398879	Unmethylated
LOC100118132	78.4038	199.719	999.951	426.024	101.827	113.082	168.467	0.0914048	-1.73644	0.0233103	0.300109	1.03903	Unmethylated
LOC100118137	109.084	105.306	122.296	112.229	180.246	250.9	192.158	0.0161597	0.889604	0.00223694	1.85267	1.79157	Methylated
LOC100118153	20.4532	42.3646	81.1882	48.002	37.4537	26.5035	48.2588	0.722196	-0.356533	0.548205	0.781039	0.141345	Unmethylated
LOC100118160	441.447	233.611	469.658	381.572	421.354	396.669	436.961	0.828852	0.131133	0.695525	1.09515	0.0815229	Methylated
LOC100118162	3.40886	7.26251	29.8033	13.4915	9.36343	7.95106	6.14203	0.605875	-0.789294	0.410745	0.578627	0.217617	Methylated
LOC100118190	121.867	62.9417	151.072	111.96	230.575	128.1	184.261	0.257183	0.688149	0.107022	1.61122	0.589758	Unmethylated
LOC100118197	4473.28	4525.75	5138.49	4712.51	2695.5	1611.41	2174.28	0.000733956	-1.12549	4.73e-05	0.458347	3.13433	Methylated
LOC100118205	9968.36	9961.74	9857.68	9929.26	11742.9	8053.54	9306.05	0.941941	-0.0336521	0.88686	0.976944	0.0259764	Methylated
LOC100118218	3436.98	4448.29	2624.74	3503.34	4727.36	4333.33	4538.08	0.355209	0.371822	0.173109	1.29399	0.449516	Methylated
LOC100118231	36.6452	8.47293	36.9971	27.3718	42.1354	60.9581	31.5876	0.456048	0.703346	0.260228	1.62828	0.340989	Methylated
LOC100118263	14659.8	14916	15239.7	14938.5	16903.3	12659.8	15592.8	0.980314	0.0108903	0.959992	1.00758	0.00863475	Methylated
LOC100118269	4640.31	15352.9	8507.29	9500.18	5166.27	3403.94	3806.3	0.0381097	-1.20337	0.00702776	0.43426	1.41896	Methylated
LOC100118277	59.655	52.048	34.9417	48.8816	121.725	147.536	114.944	0.00167978	1.38731	0.000131598	2.61591	2.77475	Unmethylated
LOC100118332	7906	15877.1	11578	11787	9398.54	6662.1	8363.68	0.254529	-0.533813	0.105248	0.690727	0.594263	Methylated
LOC100118348	2035.94	1706.69	1953.65	1898.76	176.735	139.585	217.603	2.12e-28	-3.41531	6.13e-32	0.0937323	27.6743	Methylated
LOC100118368	655.353	710.515	719.389	695.086	409.65	606.931	590.512	0.326927	-0.374334	0.151526	0.771461	0.485549	Methylated
LOC100118426	56.2462	119.831	60.6342	78.9039	107.679	84.8113	125.473	0.50662	0.432381	0.30778	1.34946	0.295318	Methylated
LOC100118457	1177.76	527.742	757.414	820.972	656.611	822.493	714.23	0.78412	-0.167964	0.631505	0.890098	0.105617	Unmethylated
LOC100118462	6650.69	11929.9	8139.37	8906.65	7761.11	4570.97	4979.43	0.191779	-0.626214	0.0690826	0.647874	0.717199	Methylated
LOC100118496	376.679	206.982	466.575	350.079	113.532	120.149	133.37	0.000840676	-1.5171	5.57e-05	0.349388	3.07537	Unmethylated
LOC100118558	738.87	939.284	852.99	843.715	843.879	826.91	994.131	0.860727	0.0751449	0.744836	1.05347	0.0651348	Unmethylated
LOC100118580	3431.02	4999.03	3746.99	4059.01	2174.66	2040.77	2670.03	0.0142185	-0.822306	0.00190367	0.565537	1.84715	Methylated
LOC100118606	703.077	1623.17	1006.12	1110.79	1051.05	1208.56	1355.63	0.858257	0.118405	0.740648	1.08553	0.0663824	Unmethylated
LOC100118630	2146.73	2422.05	2029.7	2199.49	1111.91	1282.77	1563.58	0.0170641	-0.736749	0.00240664	0.60009	1.76792	Methylated
LOC100118637	1691.65	2199.33	1874.52	1921.83	709.28	630.784	752.837	3.43e-08	-1.4617	4.11e-10	0.363065	7.46409	Methylated
LOC100118641	286.344	260.24	269.257	271.947	474.024	332.177	317.63	0.240915	0.459717	0.0973989	1.37527	0.618136	Unmethylated
LOC100118670	1696.76	703.253	1297.98	1232.67	698.746	477.063	505.401	0.020555	-1.13837	0.00307769	0.454272	1.68708	Methylated
LOC100118689	58.8028	82.3084	78.1051	73.0721	84.2709	83.9278	93.0078	0.622991	0.25838	0.430292	1.19613	0.205518	Unmethylated
LOC100118712	12009.4	8333.73	7549.47	9297.54	14053.3	12226.1	13042.2	0.183936	0.495353	0.0648894	1.40967	0.735333	Methylated
LOC100118743	11.0788	20.5771	44.191	25.2823	8.193	7.95106	11.4066	0.150105	-1.45336	0.0481693	0.365169	0.823605	Unmethylated
LOC100118869	8445.45	29766.6	15583	17931.7	9665.4	6128.5	7391.49	0.044458	-1.21425	0.00857637	0.430998	1.35205	Methylated
LOC100118916	851.363	566.476	768.718	728.852	883.674	679.374	623.854	0.997161	-0.00125303	0.996486	0.999132	0.00123469	Methylated
LOC100118944	533.487	755.301	559.068	615.952	658.952	799.523	857.251	0.410446	0.327121	0.219463	1.25451	0.386744	Methylated
LOC100118946	11.0788	25.4188	30.831	22.4428	23.4086	26.5035	23.6907	0.897924	0.140015	0.806964	1.10192	0.0467605	Unmethylated
LOC100118952	133.798	250.557	154.155	179.503	140.451	185.525	198.3	0.961865	-0.0335481	0.925163	0.977015	0.0168859	Methylated
LOC100119051	50283.2	17715.7	20872.6	29623.8	68265.3	47271.7	37021.5	0.2226	0.779543	0.086636	1.71659	0.652475	Methylated
LOC100119072	4221.87	9601.04	4879.51	6234.14	4258.02	2653	2963.97	0.0786943	-0.921377	0.018959	0.528005	1.10406	Methylated
LOC100119096	1487.12	1352.04	1469.61	1436.25	2104.43	2081.41	1523.22	0.228139	0.40565	0.0901347	1.32469	0.641801	Methylated
LOC100119163	481.501	935.653	664.921	694.025	551.272	684.674	715.985	0.882157	-0.0916101	0.777341	0.938475	0.0544543	Methylated
LOC100119221	1186.28	3303.23	1613.49	2034.33	1849.28	2237.78	3754.53	0.617074	0.362036	0.424357	1.28524	0.209663	Unmethylated
LOC100119236	82.6649	530.163	151.072	254.633	122.895	170.506	229.887	0.587527	-0.542836	0.389372	0.68642	0.230972	Unmethylated
LOC100119259	1622.62	1038.54	1467.55	1376.24	1575.4	1099.01	965.175	0.73055	-0.182781	0.559275	0.881003	0.13635	Methylated
LOC100119278	2771.4	3958.07	3100.57	3276.68	4517.86	4392.52	3658.01	0.331833	0.354685	0.155146	1.27871	0.479081	Methylated
LOC100119311	2456.08	3126.51	2684.35	2755.65	1715.85	2263.4	2225.17	0.222685	-0.413602	0.0866905	0.750747	0.652309	Methylated
LOC100119325	39.2019	27.8396	19.5263	28.8559	14.0451	14.1352	14.0389	0.177071	-1.04159	0.0610305	0.485791	0.751854	Methylated
LOC100119340	90.3348	78.6772	109.964	92.9919	55.0102	54.7739	58.788	0.10731	-0.727634	0.0293258	0.603894	0.96936	Methylated
LOC100119345	3582.71	5463.83	3559.95	4202.16	4336.44	4548	5523.44	0.67708	0.192907	0.490805	1.14306	0.16936	Methylated
LOC100119360	40.9063	114.99	55.4957	70.4639	29.2607	51.2401	78.9689	0.66647	-0.395619	0.479058	0.760163	0.176219	Unmethylated
LOC100119368	3045.82	1304.83	1772.78	2041.14	4797.59	3971.11	3284.23	0.0460137	0.976541	0.00895205	1.96774	1.33711	Methylated
LOC100119376	98.8569	176.721	104.825	126.801	106.509	150.187	165.835	0.814408	0.158024	0.673664	1.11576	0.089158	Unmethylated
LOC100119400	136.354	343.759	241.509	240.541	174.394	210.261	279.023	0.8806	-0.117092	0.775324	0.922044	0.0552212	Unmethylated
LOC100119433	79.256	47.2063	42.1356	56.1993	177.905	176.69	157.06	0.000286623	1.59257	1.5e-05	3.01586	3.54269	Unmethylated
LOC100119445	1441.95	1636.49	3818.93	2299.12	941.025	920.556	959.033	0.0135636	-1.29001	0.00179633	0.408948	1.86763	Methylated
LOC100119478	392.871	1519.07	601.204	837.716	437.74	538.021	860.761	0.581756	-0.451453	0.383435	0.731306	0.235259	Methylated
LOC100119485	392.019	706.884	665.949	588.284	459.979	477.947	608.06	0.727759	-0.189571	0.555559	0.876867	0.138012	Unmethylated
LOC100119491	1738.52	3495.69	1709.06	2314.42	1736.92	1664.42	1706.61	0.392786	-0.442563	0.203369	0.735826	0.405844	Methylated
LOC100119534	9.37436	6.05209	77.0774	30.8346	14.0451	22.9697	32.465	0.803992	-0.409676	0.658669	0.752793	0.0947483	Unmethylated
LOC100119554	184.078	203.35	171.626	186.351	261.006	250.9	231.642	0.233121	0.411814	0.0932305	1.33036	0.632418	Methylated
LOC100119601	13.6354	26.6292	21.5817	20.6154	47.9876	37.1049	36.8522	0.14052	0.99008	0.0436409	1.9863	0.852263	Unmethylated
LOC100119612	19873.7	25654.8	18585.9	21371.5	16549.9	18068.3	20356.4	0.556139	-0.221838	0.356805	0.857473	0.254817	Methylated
LOC100119614	141.468	472.063	245.62	286.384	200.143	219.979	307.979	0.771612	-0.23588	0.612675	0.849167	0.112601	Unmethylated
LOC100119655	638.309	900.551	854.017	797.626	1084.99	1334.01	1353	0.0516501	0.657652	0.0105201	1.57751	1.28693	Unmethylated
LOC100119664	2227.69	1039.75	1383.28	1550.24	1987.39	1533.67	1265.26	0.954078	0.0407811	0.910133	1.02867	0.0204162	Methylated
LOC100119686	15604.9	26088.1	17408.2	19700.4	19528.6	14281	18402.4	0.72203	-0.178785	0.547394	0.883447	0.141445	Methylated
LOC100119738	1609.83	1583.23	1629.93	1607.66	1224.27	854.297	1225.77	0.102791	-0.545896	0.0276937	0.684966	0.988043	Methylated
LOC100119755	570.132	139.198	370.999	360.11	483.387	539.788	319.385	0.709749	0.311761	0.530247	1.24122	0.148895	Methylated
LOC100119787	7.66993	2.42084	46.2464	18.7791	2.34086	4.41725	3.50973	0.123668	-2.44585	0.0360062	0.183539	0.907742	Unmethylated
LOC100119792	596.55	893.289	783.106	757.648	1282.79	1350.8	853.742	0.13697	0.618034	0.0418108	1.53478	0.863375	Methylated
LOC100119836	426.107	925.97	572.428	641.502	179.076	242.065	290.43	0.00230635	-1.43299	0.000196058	0.370363	2.63707	Methylated
LOC100119865	1107.03	758.932	1134.58	1000.18	805.255	673.189	895.858	0.413646	-0.33831	0.222326	0.790968	0.383372	Unmethylated
LOC100119877	605.925	824.295	546.736	658.985	358.151	380.767	492.239	0.0776397	-0.681801	0.0185774	0.623386	1.10992	Methylated
LOC100119987	68.1772	118.621	120.241	102.346	161.519	95.4127	112.311	0.680923	0.266674	0.494775	1.20303	0.166902	Unmethylated
LOC100120017	1038.85	749.249	691.641	826.58	905.912	957.661	722.127	0.91226	0.0595618	0.830501	1.04215	0.0398813	Unmethylated
LOC100120018	72.4383	58.1001	119.213	83.2505	106.509	109.548	128.983	0.416255	0.465492	0.224332	1.38079	0.380641	Methylated
LOC100120019	3540.1	2140.02	3711.02	3130.38	3176.54	3774.98	3125.41	0.853338	0.101524	0.730963	1.07291	0.0688788	Unmethylated
LOC100120029	92.8914	306.236	163.404	187.51	228.234	183.758	219.358	0.837232	0.169679	0.708072	1.12481	0.0771543	Unmethylated
LOC100120069	1784.54	1899.15	1866.3	1849.99	1616.36	2650.35	2387.49	0.531277	0.262162	0.331432	1.19927	0.274679	Methylated
LOC100120078	24.7142	38.7334	110.991	58.1463	42.1354	54.7739	91.2529	0.925782	0.113095	0.856577	1.08155	0.0334914	Unmethylated
LOC100120080	1493.93	710.515	946.51	1050.32	1013.59	1148.49	872.168	0.934185	-0.0551887	0.871365	0.962469	0.0295669	Methylated
LOC100120189	15033.9	28069.6	19239.5	20781	15344.3	12034.4	14338.1	0.173709	-0.579576	0.0593672	0.66916	0.760179	Methylated
LOC100120201	236.916	209.402	276.451	240.923	87.7822	72.443	111.434	0.000155704	-1.41162	7.14e-06	0.375888	3.8077	Unmethylated
LOC100120205	7819.92	2742.81	4424.24	4995.66	6926.6	8072.09	5063.66	0.51049	0.420635	0.311608	1.33852	0.292013	Methylated
LOC100120221	266.743	642.732	379.221	429.565	118.213	180.224	334.302	0.122564	-1.02343	0.0355545	0.491947	0.911636	Methylated
LOC100120227	11.931	43.5751	67.8281	41.1114	5.85214	48.5898	31.5876	0.715282	-0.508722	0.538001	0.702845	0.145523	Unmethylated
LOC100120241	94.5959	100.465	131.545	108.869	77.2483	75.0933	71.072	0.220117	-0.54816	0.0853082	0.683892	0.657346	Unmethylated
LOC100120244	3370.51	1178.95	1960.85	2170.1	3999.36	2380.9	2012.83	0.606476	0.366046	0.411269	1.28882	0.217187	Methylated
LOC100120288	314.467	290.5	262.063	289.01	147.474	166.089	107.924	0.00402192	-1.04186	0.000378865	0.485702	2.39557	Methylated
LOC100120312	9267.84	21906.1	11207.1	14127	11731.2	9694.1	12473.6	0.585989	-0.322129	0.387697	0.799888	0.232111	Unmethylated
LOC100120315	1021.81	1246.73	908.485	1059.01	890.696	1004.48	1295.09	0.989168	0.0067463	0.980089	1.00469	0.00473014	Methylated
LOC100120364	693.703	2146.07	957.815	1265.86	717.473	830.444	1039.76	0.40324	-0.552675	0.2128	0.681755	0.394436	Methylated
LOC100120368	570.132	294.132	365.861	410.041	787.699	684.674	675.623	0.0605394	0.802053	0.0131949	1.74358	1.21796	Methylated
LOC100120433	1407.01	1446.45	1429.53	1427.66	1177.45	1616.71	1272.28	0.86216	-0.0744628	0.747394	0.949696	0.064412	Methylated
LOC100120443	119.31	427.278	215.817	254.135	64.3736	116.615	151.796	0.0980217	-1.19129	0.0258311	0.437912	1.00868	Methylated
LOC100120470	936.584	1007.07	1055.45	999.699	538.397	623.716	573.841	0.00215825	-0.788092	0.000180341	0.579109	2.6659	Methylated
LOC100120508	632.343	1174.11	785.162	863.87	792.38	957.661	1152.07	0.771901	0.164417	0.613913	1.12071	0.112438	Unmethylated
LOC100120517	34.0886	96.8335	101.742	77.5547	46.8172	85.6947	84.2335	0.925304	-0.0940811	0.855554	0.936869	0.0337155	Methylated
LOC100120677	3183.88	2620.56	3251.64	3018.69	1553.16	1447.09	1475.84	4.7e-05	-1.01693	1.71e-06	0.494166	4.3282	Methylated
LOC100120723	1960.09	1382.3	1881.72	1741.37	2880.43	2960.44	2183.93	0.0830575	0.618878	0.0206137	1.53568	1.08062	Methylated
LOC100120726	71.5861	35.1021	25.6925	44.1269	22.2382	20.3194	18.4261	0.141251	-1.12847	0.0441569	0.457402	0.850007	Methylated
LOC100120742	1288.55	1071.22	998.923	1119.56	1227.78	1177.64	1092.4	0.89206	0.0579676	0.795126	1.041	0.0496059	Methylated
LOC100120755	283.788	923.549	744.054	650.463	595.748	729.73	961.666	0.768652	0.230216	0.608758	1.17301	0.11427	Unmethylated
LOC100120805	1718.07	1093.01	1031.81	1280.96	1495.81	1317.23	977.459	0.974685	-0.0205271	0.948698	0.985872	0.0111359	Methylated
LOC100120808	317.024	216.665	295.977	276.555	311.334	252.667	243.049	0.937959	-0.0432095	0.879155	0.970494	0.0278162	Methylated
LOC100120812	5.9655	3.63125	27.7479	12.4482	21.0677	22.0863	33.3424	0.39831	1.03417	0.208043	2.04793	0.399779	Unmethylated
LOC100120820	2958.89	2094.02	2138.64	2397.18	2722.42	3109.75	2664.76	0.534445	0.240391	0.335244	1.18131	0.272097	Methylated
LOC100120877	531.782	423.646	378.193	444.54	330.061	348.08	267.617	0.187785	-0.497109	0.0667924	0.708525	0.726339	Methylated
LOC100120884	450.822	856.976	586.816	631.538	575.851	606.931	860.761	0.860727	0.110612	0.745071	1.07969	0.0651348	Unmethylated
LOC100120887	1400.19	2311.9	2017.37	1909.82	898.889	977.096	1453.03	0.0681251	-0.782689	0.0155703	0.581283	1.16669	Unmethylated
LOC100120907	7.66993	22.9979	144.905	58.5245	18.7269	7.95106	8.77432	0.0812604	-2.31751	0.0198319	0.200614	1.09012	Unmethylated
LOC100120916	535.191	588.263	594.01	572.488	530.204	479.714	638.771	0.897309	-0.0583761	0.804995	0.960344	0.0470581	Unmethylated
LOC100120928	1272.36	1286.67	1174.66	1244.56	732.689	933.807	1113.46	0.234121	-0.424836	0.0938339	0.744924	0.63056	Methylated
LOC100120961	126.98	99.2543	120.241	115.492	112.361	100.713	97.395	0.745878	-0.16303	0.578103	0.893147	0.127332	Methylated
LOC100121038	625.526	748.038	656.699	676.754	330.061	359.564	431.697	0.00443606	-0.85487	0.000427665	0.552915	2.353	Methylated
LOC100121045	411.62	329.234	379.221	373.358	232.915	292.422	293.062	0.200863	-0.452237	0.0741398	0.730908	0.697101	Methylated
LOC100121058	205.384	273.555	269.257	249.398	252.813	283.588	277.269	0.784543	0.1237	0.632198	1.08953	0.105383	Methylated
LOC100121098	17280.4	16035.6	9196.87	14171	25558.7	19593.2	18655.1	0.193761	0.58579	0.0701056	1.50086	0.712733	Unmethylated
LOC100121123	2354.67	1378.67	1684.4	1805.91	2482.48	2286.37	1715.38	0.595136	0.25872	0.3976	1.19642	0.225384	Methylated
LOC100121143	5085.17	1763.58	3259.86	3369.54	6272.33	7258.43	5117.18	0.108627	0.883217	0.029843	1.84448	0.964063	Methylated
LOC100121182	3287.85	5980.68	2965.94	4078.15	3313.48	3383.62	4198.51	0.779425	-0.166993	0.624214	0.890697	0.108226	Methylated
LOC100121183	7747.49	2281.64	3952.53	4660.55	5387.48	5215.01	4132.71	0.929507	0.0755571	0.863392	1.05377	0.0317475	Methylated
LOC100121184	196.009	231.19	269.257	232.152	287.926	234.114	229.01	0.826173	0.108356	0.692141	1.078	0.082929	Methylated
LOC100121221	71.5861	25.4188	47.2741	48.093	99.4865	62.725	54.4008	0.45059	0.572945	0.253985	1.48756	0.346219	Methylated
LOC100121246	900.791	1565.07	902.319	1122.73	1356.53	1386.13	1264.38	0.60726	0.251218	0.412153	1.19021	0.216625	Methylated
LOC100121279	348.556	411.542	394.636	384.911	485.728	639.618	644.913	0.0602506	0.61816	0.0131129	1.53492	1.22004	Methylated
LOC100121334	571.836	2112.18	917.735	1200.58	672.997	633.434	943.24	0.335759	-0.678302	0.157964	0.624901	0.473973	Methylated
LOC100121362	1904.7	3632.46	1948.52	2495.23	1966.32	1604.35	1997.91	0.393231	-0.426579	0.203719	0.744024	0.405353	Methylated
LOC100121377	2482.5	1310.88	1717.28	1836.89	450.615	336.595	400.987	3.43e-09	-2.2145	3.21e-11	0.215461	8.4646	Methylated
LOC100121419	1812.66	3041.78	1744	2199.48	2133.69	2182.12	2822.7	0.844442	0.113891	0.71833	1.08214	0.0734302	Methylated
LOC100121426	11.0788	8.47293	22.6094	14.0537	7.02257	19.4359	7.01946	0.818626	-0.325671	0.680001	0.797927	0.0869142	Methylated
LOC100121428	4319.03	2799.7	2933.05	3350.59	3565.13	2925.99	2691.08	0.791135	-0.130874	0.641394	0.913278	0.101749	Methylated
LOC100121437	17.8965	15.7354	26.7202	20.1174	17.5564	26.5035	23.6907	0.86409	0.171275	0.750402	1.12605	0.0634412	Methylated
LOC100121444	417.585	726.251	564.206	569.348	661.292	837.511	772.14	0.343751	0.412607	0.164603	1.33109	0.463756	Methylated
LOC100121474	8840.88	4922.77	5699.62	6487.75	9778.93	7710.76	5926.18	0.617634	0.266578	0.425279	1.20295	0.209269	Methylated
LOC100121493	36450.9	42685.4	34300.5	37812.3	40546	33009.3	40206.6	0.991656	0.00413197	0.985177	1.00287	0.0036388	Methylated
LOC100121522	755.062	1695.8	841.685	1097.51	1090.84	1075.16	1364.41	0.886341	0.101397	0.785631	1.07281	0.0523992	Methylated
LOC100121560	12.7832	29.05	27.7479	23.1937	15.2156	22.9697	16.6712	0.745878	-0.327472	0.578228	0.796932	0.127332	Unmethylated
LOC100121569	24.7142	133.146	168.543	108.801	67.8849	55.6574	79.8463	0.480375	-0.67961	0.281301	0.624334	0.31842	Unmethylated
LOC100121594	343.443	463.59	572.428	459.82	511.477	577.777	570.331	0.54262	0.267883	0.343907	1.20404	0.265504	Unmethylated
LOC100121637	1868.91	1744.21	1537.44	1716.85	1500.49	1330.48	1430.21	0.378627	-0.27376	0.191033	0.827161	0.421788	Methylated
LOC100121666	628.935	1059.12	769.746	819.266	486.898	506.217	707.21	0.230547	-0.530272	0.0918445	0.692424	0.637241	Methylated
LOC100121670	9632.59	21284	16284.9	15733.8	13047.9	8062.37	10080.8	0.246871	-0.597688	0.100965	0.660812	0.60753	Methylated
LOC100121687	3279.32	2568.51	3124.2	2990.68	3875.29	5121.36	4119.54	0.0897851	0.547763	0.0228019	1.46182	1.0468	Methylated
LOC100121689	5575.19	4387.77	3886.76	4616.57	8359.2	8032.33	5688.39	0.0688934	0.672747	0.0158191	1.59411	1.16182	Methylated
LOC100121722	6971.97	23775	11654.1	14133.7	9208.94	6289.29	8088.17	0.175897	-0.846116	0.0604182	0.55628	0.754741	Methylated
LOC100121737	497.694	342.548	304.199	381.48	253.983	243.832	324.65	0.285848	-0.477382	0.124065	0.71828	0.543864	Methylated
LOC100121778	15.3399	24.2084	17.4709	19.0064	12.8747	8.83451	14.9163	0.499368	-0.632223	0.301252	0.645182	0.301579	Unmethylated
LOC100121811	6066.07	3277.81	4499.26	4614.38	8546.47	5823.71	4796.92	0.361576	0.469247	0.178277	1.38439	0.4418	Methylated
LOC100121842	1108.73	1533.6	2082.12	1574.82	897.719	1232.41	1852.26	0.696088	-0.246029	0.512652	0.843214	0.157336	Unmethylated
LOC100121915	2943.55	1979.03	2076.98	2333.19	3607.26	2751.07	2921.85	0.304002	0.406463	0.135702	1.32543	0.517124	Methylated
LOC100121917	5.11329	89.5709	122.296	72.3268	33.9424	45.056	36.8522	0.482652	-0.901675	0.283707	0.535265	0.316366	Methylated
LOC100122033	101.414	68.9938	107.908	92.7719	119.384	117.499	86.8658	0.715282	0.2128	0.538051	1.15894	0.145523	Unmethylated
LOC100122069	585.472	388.544	324.753	432.923	867.288	534.488	556.292	0.232977	0.590484	0.0931052	1.50575	0.632687	Unmethylated
LOC100122105	132.946	168.248	332.974	211.389	143.963	234.998	236.029	0.960284	-0.0423386	0.922251	0.97108	0.0176004	Unmethylated
LOC100122151	224.133	190.036	212.734	208.967	209.507	258.851	210.584	0.802541	0.114577	0.656299	1.08266	0.0955327	Methylated
LOC100122166	291.458	192.456	357.639	280.518	330.061	325.11	300.959	0.730691	0.182385	0.559765	1.13476	0.136266	Methylated
LOC100122180	55.394	205.771	202.457	154.541	114.702	98.9465	139.512	0.639299	-0.389555	0.446867	0.763365	0.194296	Unmethylated
LOC100122184	4675.25	4317.56	3688.41	4227.07	5524.42	6607.33	5639.26	0.103848	0.486829	0.0280788	1.40136	0.983601	Methylated
LOC100122189	1957.54	4608.06	2523	3029.53	1533.26	1626.43	2209.37	0.145953	-0.759033	0.0462507	0.590892	0.835786	Methylated
LOC100122206	15567.4	26400.4	17081.4	19683.1	16460.9	11235.7	13000	0.217341	-0.537003	0.0837131	0.689201	0.662858	Methylated
LOC100122224	1446.21	1916.09	1227.07	1529.79	884.844	903.77	1212.61	0.117872	-0.612172	0.0336126	0.654211	0.92859	Methylated
LOC100122235	107.379	222.717	203.484	177.86	100.657	136.935	178.119	0.577823	-0.355094	0.379392	0.781819	0.238205	Methylated
LOC100122304	5711.54	3701.46	5022.36	4811.79	5737.44	4025	4338.02	0.951644	-0.0341061	0.904213	0.976637	0.0215256	Methylated
LOC100122327	706.486	744.407	705.001	718.631	811.107	939.108	862.516	0.357029	0.277843	0.174272	1.21238	0.447297	Methylated
LOC100122371	1143.67	1157.16	1082.17	1127.67	443.593	438.192	501.891	5.79e-08	-1.28939	7.44e-10	0.409125	7.23725	Methylated
LOC100122394	10.2266	4.84167	8.22159	7.76328	16.386	20.3194	23.6907	0.131471	1.35831	0.0393446	2.56384	0.881171	Unmethylated
LOC100122402	955.333	456.328	731.721	714.461	649.588	605.164	473.813	0.564473	-0.311672	0.364737	0.805707	0.248357	Methylated
LOC100122461	743.131	3115.62	1662.82	1840.52	959.752	1152.02	1840.85	0.542309	-0.481781	0.343539	0.716093	0.265753	Unmethylated
LOC100122469	5187.43	4514.86	3394.49	4365.59	6499.39	5926.19	4977.67	0.284587	0.410029	0.12327	1.32871	0.545785	Methylated
LOC100122470	1296.22	593.105	845.796	911.707	801.744	687.325	558.047	0.435443	-0.419199	0.240352	0.747839	0.361069	Methylated
LOC100122480	2223.43	833.978	1608.35	1555.25	1322.58	1293.37	1079.24	0.577201	-0.33701	0.378335	0.791681	0.238673	Methylated
LOC100122514	357.078	393.386	307.282	352.582	335.913	326.877	230.765	0.5824	-0.24399	0.384029	0.844407	0.234778	Methylated
LOC100122521	103.118	53.2584	147.989	101.455	87.7822	121.033	120.208	0.894781	0.11121	0.800134	1.08013	0.0482833	Methylated
LOC100122523	267.595	272.344	154.155	231.365	112.361	171.389	123.718	0.118184	-0.766525	0.0337931	0.587832	0.92744	Methylated
LOC100122533	34.0886	14.525	72.9666	40.5267	24.579	10.6014	6.14203	0.141917	-1.57719	0.0444549	0.335134	0.847966	Methylated
LOC100122591	62.2117	70.2043	78.1051	70.1737	138.111	121.033	91.2529	0.106109	0.733882	0.0288951	1.66311	0.974246	Unmethylated
LOC100122605	1126.63	1066.38	1083.19	1092.07	889.526	994.766	936.22	0.469564	-0.215941	0.272017	0.860984	0.328305	Methylated
LOC100122607	106.527	246.925	263.091	205.514	77.2483	173.156	229.887	0.668915	-0.356298	0.48159	0.781167	0.174629	Unmethylated
LOC100122661	496.841	436.961	433.689	455.83	522.011	429.357	348.341	0.881099	-0.0751532	0.776069	0.949241	0.0549752	Methylated
LOC100122664	1956.69	781.93	1205.49	1314.7	541.909	419.639	430.819	0.00134637	-1.50321	0.000100276	0.352768	2.87084	Methylated
LOC100122746	74.9949	113.779	289.811	159.528	72.5666	106.014	137.757	0.472904	-0.594784	0.274825	0.662144	0.325227	Unmethylated
LOC100122795	11077.1	5617.55	5514.63	7403.09	16266.6	9115.44	8102.21	0.323584	0.592205	0.149093	1.50755	0.490012	Methylated
LOC100122797	3759.97	2055.29	2776.84	2864.03	2572.6	1676.79	1988.26	0.329389	-0.462455	0.153049	0.72575	0.482291	Methylated
LOC100122816	29.8275	42.3646	50.3572	40.8498	45.6467	22.9697	34.2199	0.756267	-0.256924	0.592989	0.836871	0.121325	Unmethylated
LOC100122826	5432.02	2823.91	3565.09	3940.34	2830.1	2133.53	2028.62	0.0853391	-0.757876	0.0213595	0.591366	1.06885	Methylated
LOC100122877	4678.66	3148.3	3502.4	3776.45	1003.06	803.057	1106.44	5.38e-10	-1.95996	4.21e-12	0.257036	9.26894	Methylated
LOC100122878	185.783	181.563	309.337	225.561	110.02	157.254	157.938	0.173071	-0.667994	0.0590836	0.629381	0.761775	Methylated
LOC100122896	424.403	377.65	476.852	426.302	291.437	318.042	305.346	0.129819	-0.483415	0.03875	0.715282	0.886662	Methylated
LOC100122900	958.742	1204.37	817.02	993.376	506.796	669.656	825.664	0.169165	-0.572736	0.0570802	0.672341	0.771689	Methylated
LOC100122952	710.747	565.265	591.954	622.656	636.713	540.672	637.016	0.924357	-0.0430907	0.853727	0.970573	0.0341601	Methylated
LOC100122962	577.802	656.047	852.99	695.613	720.984	1359.63	918.671	0.271425	0.523952	0.115576	1.43789	0.566351	Methylated
LOC100122968	72.4383	351.021	150.044	191.168	91.2935	141.352	161.448	0.539129	-0.536919	0.339924	0.689241	0.268307	Methylated
LOC100122984	2740.72	5183.01	2939.22	3620.98	3899.87	4226.43	4944.33	0.60727	0.267169	0.412241	1.20344	0.216618	Methylated
LOC100122999	2184.23	2614.5	2561.02	2453.25	2405.23	3000.2	3287.74	0.508013	0.240581	0.309313	1.18147	0.294125	Unmethylated
LOC100123013	3488.97	2504.36	3233.14	3075.49	7297.62	4855.45	4574.05	0.0235059	0.858071	0.00371026	1.81261	1.62882	Methylated
LOC100123068	63.0639	190.036	84.2713	112.457	42.1354	45.9394	62.2977	0.0896026	-1.1585	0.0227306	0.447978	1.04768	Methylated
LOC100123069	51.1329	72.6251	119.213	80.9903	118.213	75.9768	122.841	0.577201	0.384755	0.378503	1.30564	0.238673	Unmethylated
LOC100123081	249.699	576.159	656.699	494.186	257.494	743.865	741.43	0.791292	0.234663	0.641855	1.17663	0.101663	Unmethylated
LOC100123084	490.024	831.557	576.539	632.707	756.097	657.287	778.282	0.662539	0.208559	0.473864	1.15553	0.178788	Methylated
LOC100123115	3212	1977.82	2283.55	2491.12	3627.16	3516.13	2806.91	0.318414	0.412603	0.145889	1.33109	0.497007	Methylated
LOC100123121	1020.95	491.43	564.206	692.197	289.096	271.219	233.397	0.00154296	-1.38912	0.000119239	0.381797	2.81165	Methylated
LOC100123126	67.325	116.2	134.628	106.051	59.6919	37.9884	39.4844	0.0280882	-1.21757	0.00471032	0.430006	1.55148	Methylated
LOC100123133	9360.73	12664.6	7787.9	9937.74	13387.4	13357.8	14042.4	0.22222	0.452239	0.0864235	1.36816	0.653218	Methylated
LOC100123139	567.575	446.644	510.766	508.329	378.049	480.597	451.878	0.571896	-0.218606	0.371964	0.859396	0.242683	Methylated
LOC100123140	8640.61	4339.35	6698.54	6559.5	10079.7	4998.56	4833.77	0.982908	0.0168582	0.966672	1.01175	0.00748721	Methylated
LOC100123147	17879.5	17631	16899.5	17470	15086.8	12932.8	13351	0.205133	-0.341268	0.0763898	0.789347	0.687965	Methylated
LOC100123153	1903	1036.12	1138.69	1359.27	761.949	888.751	660.706	0.0570881	-0.819532	0.0121268	0.566626	1.24345	Methylated
LOC100123162	9.37436	25.4188	163.404	66.0657	51.4989	58.3077	67.5623	0.922556	-0.159032	0.851172	0.895626	0.0350074	Unmethylated
LOC100123172	868.407	860.607	617.647	782.22	380.389	450.56	527.337	0.0266615	-0.787934	0.00440152	0.579173	1.57411	Methylated
LOC100123236	575.245	1061.54	854.017	830.266	1117.76	1464.76	1594.29	0.080923	0.746894	0.0197226	1.67818	1.09193	Unmethylated
LOC100123243	2790.15	4594.75	2808.7	3397.87	2840.63	2994.01	3077.15	0.685998	-0.193611	0.499986	0.874414	0.163677	Methylated
LOC100123249	34.0886	59.3105	54.468	49.289	24.579	37.9884	28.9553	0.303567	-0.680314	0.135349	0.624029	0.517745	Unmethylated
LOC100123262	8618.45	15901.3	10592.5	11704.1	10265.8	7674.54	8968.23	0.406586	-0.38387	0.216136	0.766379	0.390847	Methylated
LOC100123320	10933.1	27569.7	17401	18634.6	11565	7766.42	9420.11	0.0586685	-0.959294	0.0126181	0.514309	1.23159	Methylated
LOC100123322	734.609	1402.87	915.679	1017.72	704.598	914.371	1237.18	0.888707	-0.0952061	0.789723	0.936139	0.0512415	Methylated
LOC100123335	576.95	421.226	506.655	501.61	720.984	773.019	596.654	0.183278	0.473073	0.0646042	1.38806	0.736889	Methylated
LOC100123354	854.772	411.542	549.819	605.377	112.361	63.6085	85.1109	9.38e-10	-2.80339	7.98e-12	0.14325	9.02771	Unmethylated
LOC100123435	300.832	198.509	248.703	249.348	262.176	285.355	180.751	0.947821	-0.0411971	0.897463	0.971848	0.0232737	Methylated
LOC100123461	778.072	779.509	668.004	741.862	656.611	846.346	953.769	0.739885	0.143295	0.571567	1.10442	0.130836	Methylated
LOC100123480	183.226	370.388	383.331	312.315	195.462	289.772	350.973	0.821545	-0.161325	0.683933	0.894203	0.0853685	Unmethylated
LOC100123481	310.206	204.561	314.476	276.414	128.747	123.683	123.718	0.00176291	-1.14287	0.00014066	0.452857	2.75377	Methylated
LOC100123503	149.138	196.088	236.371	193.865	290.266	348.08	261.475	0.125463	0.631443	0.0367104	1.54911	0.901486	Unmethylated
LOC100123521	49.4285	59.3105	76.0497	61.5962	88.9526	108.664	121.086	0.0939445	0.791321	0.0243482	1.73066	1.02713	Unmethylated
LOC100123528	238.62	199.719	261.035	233.125	356.981	193.476	300.959	0.589428	0.281396	0.391965	1.21537	0.22957	Unmethylated
LOC100123575	83.5171	91.9918	47.2741	74.261	87.7822	90.9954	116.698	0.487984	0.410074	0.289929	1.32875	0.311595	Methylated
LOC100123581	181.522	485.378	241.509	302.803	85.4413	95.4127	161.448	0.019811	-1.40422	0.00293758	0.377823	1.70309	Methylated
LOC100123609	3756.56	3394.01	3800.43	3650.33	6641.01	3836.83	4812.72	0.22379	0.481392	0.0872504	1.39609	0.65016	Methylated
LOC100123711	1546.77	2673.81	2001.96	2074.18	1203.2	1265.98	1736.44	0.191858	-0.564647	0.0691609	0.676121	0.717021	Methylated
LOC100123713	0.852215	1.21042	1.0277	1.03011	5.85214	2.65035	7.01946	0.22642	2.34152	0.0889378	5.06836	0.645086	Unmethylated
LOC100123738	570.132	1076.06	487.129	711.108	823.982	1263.33	1290.7	0.22044	0.664202	0.0854631	1.58469	0.656709	Unmethylated
LOC100123812	1197.36	867.87	812.909	959.38	680.019	664.355	780.915	0.237595	-0.437932	0.0956393	0.738192	0.624163	Methylated
LOC100123820	668.137	273.555	735.832	559.174	408.48	340.129	301.837	0.243399	-0.676797	0.0989866	0.625553	0.613681	Unmethylated
LOC100123822	126.128	89.5709	126.407	114.035	174.394	170.506	136.879	0.263667	0.489306	0.11105	1.40377	0.578944	Methylated
LOC100123830	823.24	1350.83	1120.19	1098.09	880.163	1243.9	1379.32	0.878372	0.0897644	0.77242	1.0642	0.0563214	Unmethylated
LOC100123847	109.936	134.356	82.2159	108.836	73.737	47.7063	42.9942	0.0569329	-0.995455	0.0120796	0.501578	1.24464	Unmethylated
LOC100123849	136.354	85.9397	211.706	144.667	141.622	236.765	174.609	0.600382	0.349292	0.404295	1.27394	0.221572	Unmethylated
LOC100123996	26.4187	8.47293	24.6648	19.8521	52.6693	27.387	39.4844	0.23424	0.985716	0.0939268	1.9803	0.630339	Unmethylated
LOC100123997	2262.63	740.776	1445.97	1483.13	1715.85	1617.6	1041.51	0.978564	-0.0249017	0.954129	0.982888	0.00941062	Methylated
LOC100124009	1774.31	4462.81	2877.56	3038.23	1060.41	1045.12	1495.14	0.00577563	-1.33956	0.00060479	0.395142	2.2384	Methylated
LOC100124014	70.7338	146.461	105.853	107.682	127.577	64.4919	113.189	0.923308	-0.0800372	0.852472	0.946033	0.0346532	Unmethylated
LOC100124016	122.719	200.929	250.758	191.469	250.472	150.187	265.862	0.748622	0.215521	0.583451	1.16112	0.125737	Unmethylated
LOC100124021	148.285	221.507	297.005	222.266	242.279	164.322	410.638	0.686676	0.294866	0.500745	1.22677	0.163248	Unmethylated
LOC100124037	441.447	342.548	685.475	489.824	332.402	692.625	584.37	0.858257	0.131766	0.740042	1.09563	0.0663824	Methylated
LOC100124065	155.103	277.186	113.047	181.779	55.0102	89.2285	98.2724	0.048807	-1.16304	0.00971237	0.446569	1.31152	Methylated
LOC100124107	160.216	319.55	366.888	282.218	217.7	358.681	425.555	0.728448	0.245468	0.55661	1.18548	0.137601	Unmethylated
LOC100124109	456.787	611.261	606.342	558.13	1507.51	1073.39	1215.24	0.000228772	1.18131	1.16e-05	2.26783	3.6406	Unmethylated
LOC100124111	85.2215	222.717	114.075	140.671	62.0327	48.5898	95.6401	0.120102	-1.0279	0.0345271	0.490424	0.920448	Unmethylated
LOC100124117	51.9851	90.7814	71.9389	71.5685	51.4989	82.1609	107.924	0.815626	0.179769	0.675618	1.1327	0.0885087	Methylated
LOC100124133	160.216	154.934	237.398	184.183	115.872	120.149	145.654	0.23539	-0.532613	0.0945245	0.691301	0.628212	Unmethylated
LOC100124167	457.639	461.169	520.015	479.608	601.601	424.056	477.323	0.897924	0.0617565	0.807167	1.04374	0.0467605	Unmethylated
LOC100124251	284.64	214.244	252.814	250.566	139.281	125.45	113.189	0.00346501	-0.995981	0.000316644	0.501395	2.4603	Methylated
LOC100169973	38.3497	64.1522	49.3295	50.6105	29.2607	37.9884	35.0973	0.375244	-0.557797	0.188166	0.679339	0.425686	Unmethylated
LOC100216473	209.645	213.034	325.78	249.486	174.394	278.287	230.765	0.830899	-0.129297	0.698543	0.914277	0.0804517	Methylated
LOC100286828	450.822	634.259	491.24	525.44	681.19	617.532	651.055	0.403372	0.307815	0.213142	1.23783	0.394295	Methylated
LOC100301488	74.9949	58.1001	49.3295	60.8082	18.7269	23.8532	41.2393	0.079879	-1.11498	0.0194142	0.461696	1.09757	Unmethylated
LOC100499172	117.606	83.5189	84.2713	95.1319	128.747	138.702	87.7432	0.576071	0.310835	0.376739	1.24043	0.239524	Unmethylated
LOC100677810	406.507	447.855	540.569	464.977	373.367	734.148	754.592	0.424791	0.417948	0.231231	1.33603	0.371824	Methylated
LOC100677823	88.6304	75.0459	88.3821	84.0194	223.552	93.6458	72.8269	0.385866	0.624148	0.197234	1.5413	0.413563	Unmethylated
LOC100677831	2358.93	849.714	1295.93	1501.52	767.801	773.019	565.066	0.0406227	-1.09761	0.00761283	0.467291	1.39123	Methylated
LOC100677838	111.64	210.613	89.4098	137.221	180.246	160.788	164.08	0.641508	0.298655	0.45027	1.23	0.192798	Methylated
LOC100677886	495.989	159.775	349.417	335.061	901.23	504.45	299.204	0.316109	0.760134	0.143855	1.69365	0.500163	Methylated
LOC100677913	26889.1	50656	29883.4	35809.5	35406.6	27826	34393.6	0.80982	-0.138018	0.666965	0.908767	0.0916113	Methylated
LOC100677934	245.438	319.55	339.14	301.376	311.334	318.042	307.979	0.913102	0.053602	0.832836	1.03785	0.0394805	Methylated
LOC100677977	302.536	737.145	406.969	482.217	216.529	344.546	446.613	0.424132	-0.519362	0.230626	0.697681	0.372499	Methylated
LOC100678020	8.52215	6.05209	31.8586	15.4776	10.5339	15.9021	12.2841	0.862906	-0.259902	0.748791	0.835144	0.0640367	Methylated
LOC100678029	1618.36	1093.01	1151.02	1287.46	1554.33	1384.37	1155.58	0.87147	0.0833523	0.761481	1.05948	0.0597478	Methylated
LOC100678036	2.55664	12.1042	32.8863	15.8491	3.51129	1.7669	0.877432	0.0633878	-2.98516	0.0140406	0.126292	1.19799	Unmethylated
LOC100678076	167.034	495.061	226.094	296.063	354.64	354.264	387.825	0.665116	0.306775	0.476863	1.23694	0.177103	Unmethylated
LOC100678081	1759.82	643.942	954.732	1119.5	2206.26	1977.16	1289.83	0.238343	0.703856	0.0960784	1.62885	0.622798	Methylated
LOC100678085	462.753	401.859	488.157	450.923	462.319	742.982	622.099	0.280813	0.434392	0.121247	1.35134	0.551583	Methylated
LOC100678112	513.886	205.771	242.537	320.731	320.698	363.098	190.403	0.865225	-0.14052	0.752142	0.907192	0.062871	Methylated
LOC100678128	148.285	164.617	170.598	161.167	170.883	159.905	242.171	0.605351	0.246983	0.409834	1.18672	0.217993	Methylated
LOC100678130	205.384	146.461	221.983	191.276	136.94	205.844	149.163	0.681024	-0.222166	0.494979	0.857277	0.166838	Methylated
LOC100678137	735.462	95.623	429.578	420.221	705.769	609.581	279.901	0.757559	0.338231	0.59488	1.26421	0.120584	Methylated
LOC100678142	38.3497	135.567	796.466	323.461	58.5214	73.3264	102.66	0.0731339	-2.04786	0.0171249	0.241843	1.13588	Unmethylated
LOC100678155	904.2	520.48	886.904	770.528	1092.01	1423.24	1025.72	0.160804	0.614608	0.0530318	1.53114	0.793703	Methylated
LOC100678185	23.0098	30.2605	24.6648	25.9783	29.2607	27.387	13.1615	0.873333	-0.1618	0.764841	0.893909	0.05882	Methylated
LOC100678189	330.659	1381.09	603.259	771.668	454.126	409.921	615.957	0.389198	-0.644437	0.200163	0.639742	0.409829	Methylated
LOC100678216	208.793	791.613	326.808	442.405	314.845	348.08	386.948	0.673871	-0.33641	0.486519	0.79201	0.171423	Methylated
LOC100678223	146.581	67.7834	252.814	155.726	112.361	197.01	215.848	0.858257	0.168959	0.740239	1.12425	0.0663824	Unmethylated
LOC100678240	335.773	485.378	564.206	461.786	474.024	426.707	480.833	0.994684	-0.00309312	0.990841	0.997858	0.00231483	Methylated
LOC100678252	15.3399	4.84167	5.13849	8.44001	39.7946	12.3683	8.77432	0.341453	1.23316	0.162733	2.35081	0.466669	Unmethylated
LOC100678255	8085.82	5690.18	4653.42	6143.14	7425.2	8014.66	7343.23	0.476122	0.305867	0.277339	1.23616	0.322282	Methylated
LOC100678277	23.0098	39.9438	40.0802	34.3446	33.9424	41.5222	52.6459	0.665548	0.326756	0.477973	1.25419	0.176821	Unmethylated
LOC100678295	974.082	578.58	635.118	729.26	972.626	1077.81	804.605	0.397919	0.383034	0.207757	1.30408	0.400205	Methylated
LOC100678315	1804.14	1945.14	1620.68	1789.99	1231.29	755.35	1004.66	0.015278	-0.844669	0.00208642	0.556839	1.81593	Methylated
LOC100678321	440.595	156.144	368.944	321.894	351.129	243.832	224.623	0.746324	-0.239497	0.57973	0.84704	0.127073	Methylated
LOC100678330	663.875	536.215	439.855	546.649	825.152	628.133	579.983	0.482646	0.308793	0.283657	1.23867	0.316371	Methylated
LOC100678338	26.4187	38.7334	64.745	43.299	19.8973	24.7366	41.2393	0.484414	-0.587786	0.286043	0.665363	0.314783	Unmethylated
LOC100678370	207.94	349.811	267.202	274.984	213.018	254.434	260.597	0.73144	-0.176789	0.561024	0.88467	0.135821	Methylated
LOC100678413	957.037	429.698	621.758	669.498	1147.02	871.966	717.74	0.425204	0.444924	0.231776	1.36124	0.371402	Methylated
LOC100678442	75.8471	176.721	73.9943	108.854	161.519	148.42	142.144	0.464564	0.474293	0.267336	1.38924	0.332954	Unmethylated
LOC100678448	830.057	1781.74	1557.99	1389.93	646.077	865.782	917.794	0.107332	-0.778372	0.0293442	0.583024	0.96927	Methylated
LOC100678452	599.959	606.419	708.084	638.154	552.442	824.26	786.179	0.690864	0.176921	0.506107	1.13047	0.160607	Methylated
LOC100678454	2930.77	2331.27	2242.44	2501.49	3490.22	3558.54	3101.72	0.164032	0.435468	0.0546986	1.35235	0.78507	Methylated
LOC100678459	1310.71	1279.41	1506.61	1365.57	901.23	1409.1	985.356	0.445648	-0.313502	0.249335	0.804686	0.351008	Methylated
LOC100678469	767.846	436.961	828.325	677.711	1337.8	1196.19	1047.65	0.0543363	0.815884	0.0112641	1.76038	1.26491	Methylated
LOC100678517	772.107	567.686	622.785	654.193	1124.78	1023.92	777.405	0.119649	0.575038	0.0343043	1.48972	0.922091	Methylated
LOC100678520	404.802	242.084	377.165	341.35	415.502	294.189	264.107	0.905419	-0.0755924	0.820842	0.948952	0.0431503	Methylated
LOC100678529	38185.2	23944.5	32398.2	31509.3	38710.8	22398.1	29336.1	0.91617	-0.0637344	0.839793	0.956784	0.038024	Unmethylated
LOC100678585	3656	3671.2	3335.91	3554.37	7833.68	7432.47	5977.07	0.000158237	0.994317	7.29e-06	1.99214	3.80069	Methylated
LOC100678620	178.965	135.567	212.734	175.755	91.2935	185.525	157.06	0.650139	-0.279039	0.460006	0.82414	0.186993	Methylated
LOC100678622	337.477	141.619	307.282	262.126	719.814	539.788	335.179	0.0819642	1.01757	0.0201385	2.0245	1.08638	Unmethylated
LOC100678625	581.211	406.7	555.985	514.632	999.546	1160.85	789.689	0.00882346	0.933153	0.00105009	1.90944	2.05436	Methylated
LOC100678668	57.0984	77.4668	117.158	83.9076	102.998	60.0746	123.718	0.812915	0.189163	0.670859	1.1401	0.0899546	Unmethylated
LOC100678715	1626.88	1681.27	1457.28	1588.48	2194.55	1838.46	1668.88	0.449554	0.258578	0.252602	1.1963	0.347218	Methylated
LOC100678720	385.201	159.775	283.645	276.207	121.725	143.119	170.222	0.0774241	-0.93042	0.0184884	0.524706	1.11112	Methylated
LOC100678745	1743.63	2049.24	1620.68	1804.52	2358.41	2999.32	2547.19	0.0769556	0.546529	0.0183617	1.46057	1.11376	Methylated
LOC100678762	63.0639	29.05	81.1882	57.7674	85.4413	96.2961	50.0136	0.602128	0.413293	0.405994	1.33172	0.220311	Methylated
LOC100678765	5098.8	2097.65	2872.42	3356.29	6344.9	5260.07	3869.48	0.268388	0.61972	0.113816	1.53658	0.571237	Methylated
LOC100678776	1136	2549.14	1218.85	1634.66	1967.49	2543.45	2590.18	0.334897	0.534636	0.157289	1.44858	0.475089	Methylated
LOC100678777	2745.84	5794.27	3537.34	4025.82	5042.21	4967.64	5521.68	0.469742	0.363101	0.272216	1.28619	0.32814	Unmethylated
LOC100678797	230.098	381.282	340.168	317.183	285.585	492.965	454.51	0.47127	0.376625	0.27342	1.2983	0.32673	Methylated
LOC100678799	282.083	938.074	418.273	546.143	366.344	351.613	458.897	0.495908	-0.475941	0.297584	0.718998	0.304599	Methylated
LOC100678812	27.2709	30.2605	201.429	86.3201	37.4537	55.6574	46.5039	0.434572	-0.889841	0.239534	0.539674	0.361938	Methylated
LOC100678818	557.349	768.616	615.591	647.185	517.33	583.077	688.784	0.802175	-0.116381	0.655834	0.922499	0.095731	Methylated
LOC100678824	5588.83	1592.91	2336.99	3172.91	14224.2	8400.73	5929.69	0.0175941	1.58467	0.00251198	2.99939	1.75463	Methylated
LOC100678834	3631.29	1090.59	2134.53	2285.47	5161.59	3415.42	2298.87	0.345937	0.665257	0.166218	1.58585	0.461003	Methylated
LOC100678864	70.7338	99.2543	79.1328	83.0403	56.1806	58.3077	77.214	0.492069	-0.371033	0.293871	0.773229	0.307974	Methylated
LOC100678874	64.7683	41.1542	62.6896	56.2041	197.803	185.525	132.492	0.000175209	1.60512	8.23e-06	3.04221	3.75644	Unmethylated
LOC100678886	79.256	244.504	622.785	315.515	138.111	94.5292	139.512	0.121496	-1.34672	0.0351039	0.393185	0.915436	Unmethylated
LOC100678908	154.251	457.538	289.811	300.533	217.7	394.902	569.453	0.616957	0.393323	0.424039	1.31341	0.209745	Methylated
LOC100678940	459.344	571.317	561.123	530.595	358.151	308.324	446.613	0.163314	-0.515128	0.0542854	0.699731	0.786977	Methylated
LOC100678955	165.33	225.138	238.426	209.631	172.053	289.772	286.043	0.641125	0.253541	0.449504	1.19213	0.193057	Unmethylated
LOC100678963	794.264	2397.84	1350.4	1514.17	1513.36	1728.91	2099.7	0.742401	0.234464	0.5743	1.17647	0.129361	Unmethylated
LOC100679015	622.969	388.544	479.935	497.15	456.467	391.369	390.457	0.534445	-0.270428	0.335267	0.829073	0.272097	Methylated
LOC100679040	80.1082	295.342	132.573	169.341	155.667	181.991	163.202	0.986013	-0.0163488	0.972576	0.988732	0.00611752	Methylated
LOC100679051	343.443	375.23	413.135	377.269	248.131	229.697	314.121	0.151536	-0.514081	0.0487455	0.700239	0.819486	Methylated
LOC100679059	785.742	455.117	776.94	672.6	2167.63	1072.51	874.8	0.0680326	1.02713	0.0155426	2.03796	1.16728	Unmethylated
LOC100679069	2563.46	2666.55	2619.6	2616.54	1523.9	1299.56	1450.4	0.000192456	-0.877278	9.33e-06	0.544393	3.71567	Methylated
LOC100679085	2176.56	663.309	1950.57	1596.81	3203.46	3237.85	1585.52	0.288269	0.744306	0.125533	1.67517	0.540202	Methylated
LOC100679088	313.615	118.621	127.435	186.557	287.926	234.114	198.3	0.613734	0.359976	0.4208	1.2834	0.21202	Methylated
LOC100679093	318.728	581.001	435.744	445.158	539.568	677.607	565.066	0.359898	0.418296	0.17709	1.33635	0.443821	Methylated
LOC100679136	1274.91	2483.78	1639.18	1799.29	1028.81	1066.33	1281.05	0.121827	-0.676411	0.0352229	0.62572	0.914257	Methylated
LOC100679202	9291.7	11997.7	8811.49	10033.6	13225.8	12965.5	10329.1	0.455719	0.278933	0.259952	1.2133	0.341303	Methylated
LOC100679220	1325.19	2265.9	1598.07	1729.72	1919.5	2759.9	3111.37	0.193005	0.586815	0.0697295	1.50193	0.714431	Unmethylated
LOC100679230	5966.36	1899.15	3168.39	3677.97	10262.3	6136.45	3762.43	0.215949	0.869434	0.0830043	1.82695	0.665649	Methylated
LOC100679236	255.664	121.042	249.731	208.812	365.174	459.394	330.792	0.0745018	0.880595	0.0175473	1.84113	1.12783	Unmethylated
LOC100679271	201.123	582.211	564.206	449.18	131.088	324.226	398.354	0.403077	-0.656429	0.212636	0.634447	0.394612	Methylated
LOC100679274	1315.82	685.097	959.87	986.929	2308.09	3127.42	2709.51	0.000145431	1.45928	6.56e-06	2.74971	3.83734	Unmethylated
LOC100679282	579.506	75.0459	229.177	294.576	1168.09	821.609	201.809	0.205475	1.30864	0.0766957	2.47708	0.687242	Unmethylated
LOC100679291	1728.29	1373.82	1306.2	1469.44	2864.04	3373.9	2522.62	0.00109603	0.990496	7.7e-05	1.98687	2.96018	Unmethylated
LOC100679295	11896.1	4152.94	4484.88	6844.63	16816.7	9777.15	8310.16	0.265313	0.76527	0.111948	1.69969	0.576241	Unmethylated
LOC100679298	904.2	1594.12	1035.92	1178.08	1233.63	1262.45	1255.61	0.874101	0.0868594	0.766864	1.06206	0.0584386	Unmethylated
LOC100679309	3024.51	2676.23	3498.29	3066.34	6185.72	5859.05	5855.1	0.000180995	0.960271	8.55e-06	1.94567	3.74233	Methylated
LOC100679313	1498.19	2442.62	1633.01	1857.94	2207.43	2435.67	2630.54	0.35261	0.384519	0.170957	1.30542	0.452705	Methylated
LOC100679324	126.98	154.934	124.352	135.422	140.451	126.333	160.57	0.889335	0.0755109	0.791484	1.05373	0.0509344	Methylated
LOC100679353	102.266	285.659	213.761	200.562	106.509	169.623	306.224	0.965659	-0.0432798	0.932523	0.970446	0.0151762	Unmethylated
LOC100679364	9.37436	52.048	36.9971	32.8065	11.7043	7.06761	18.4261	0.193761	-1.39329	0.0701093	0.380696	0.712733	Unmethylated
LOC100679365	2861.74	1757.53	2260.94	2293.4	4387.94	3283.79	2677.92	0.175095	0.588644	0.0599945	1.50383	0.756725	Methylated
LOC100679366	493.432	653.626	494.323	547.127	516.159	682.024	621.222	0.733825	0.150199	0.563924	1.10972	0.134407	Methylated
LOC100679412	1094.24	558.003	880.738	844.328	1573.06	1412.64	1223.14	0.0895914	0.731539	0.0227008	1.66041	1.04773	Unmethylated
LOC100679418	8142.06	9109.61	6365.56	7872.41	8826.21	7726.66	8084.66	0.892805	0.0610208	0.797334	1.0432	0.0492435	Methylated
LOC100679429	406.507	493.851	581.677	494.011	325.379	137.818	178.996	0.0149508	-1.20931	0.00202771	0.432476	1.82534	Unmethylated
LOC100679459	163.625	96.8335	200.401	153.62	147.474	129.867	105.292	0.655811	-0.272509	0.466062	0.827878	0.183221	Methylated
LOC100679469	1315.82	686.307	1146.91	1049.68	1479.42	1375.53	1350.37	0.360411	0.416507	0.177489	1.33469	0.443202	Unmethylated
LOC100679478	280.379	889.657	514.877	561.638	408.48	482.364	661.584	0.890987	-0.116575	0.7934	0.922375	0.0501286	Unmethylated
LOC100679481	218.167	289.29	130.518	212.658	186.098	242.065	253.578	0.889248	0.0982312	0.791116	1.07046	0.0509771	Methylated
LOC100679494	259.073	236.032	293.922	263.009	237.597	530.954	366.767	0.315415	0.526103	0.143448	1.44003	0.501117	Methylated
LOC100679542	15408.9	6031.51	7061.32	9500.58	10549.1	7162.13	6864.15	0.766536	-0.213947	0.605409	0.862175	0.115468	Methylated
LOC100679557	2.55664	0	0	0.852215	4.68172	3.5338	4.38716	0.382678	2.18991	0.194001	4.56278	0.417166	Unmethylated
LOC100679571	1418.94	3380.7	2108.84	2302.82	1212.56	1313.69	2053.19	0.301708	-0.592735	0.133746	0.663085	0.520413	Methylated
LOC100679579	893.121	894.499	649.505	812.375	651.929	384.301	509.788	0.11365	-0.657666	0.031937	0.633903	0.944429	Methylated
LOC100679614	229.246	273.555	235.343	246.048	277.392	335.711	372.909	0.253015	0.420391	0.104402	1.33829	0.596853	Methylated
LOC100679618	520.703	513.217	528.237	520.719	429.547	562.758	517.685	0.913795	-0.0480123	0.834703	0.967268	0.0391514	Methylated
LOC100679627	12.7832	13.3146	32.8863	19.6614	16.386	18.5525	23.6907	0.995744	-0.00413557	0.993146	0.997138	0.00185217	Unmethylated
LOC100679646	71.5861	52.048	69.8835	64.5058	19.8973	39.7553	39.4844	0.11107	-0.956942	0.0308362	0.515148	0.954401	Unmethylated
LOC100679688	11989.8	3131.35	7388.12	7503.1	12747.1	10364.6	7088.77	0.574522	0.423951	0.374949	1.3416	0.240693	Methylated
LOC100679695	204.532	291.711	270.285	255.509	229.404	259.735	308.856	0.911947	0.0612502	0.829755	1.04337	0.0400306	Unmethylated
LOC100679697	3079.9	7947.61	4702.75	5243.42	3865.93	3570.02	5433.94	0.652875	-0.289375	0.462978	0.818256	0.18517	Methylated
LOC100679705	943.402	163.406	656.699	587.836	1456.01	1168.81	408.883	0.404896	0.781727	0.214573	1.71919	0.392657	Methylated
LOC100679725	184.078	390.965	236.371	270.471	253.983	399.32	447.49	0.454061	0.443311	0.257869	1.35972	0.342886	Methylated
LOC100679728	7986.96	10314	7315.16	8538.7	10776.1	7131.21	10125.6	0.791286	0.130082	0.641746	1.09436	0.101667	Methylated
LOC100679729	250.551	709.305	454.243	471.366	305.482	604.28	715.107	0.808601	0.202289	0.66519	1.15052	0.0922656	Unmethylated
LOC100679742	1332.01	544.688	875.599	917.433	1054.56	1037.17	915.162	0.850137	0.126708	0.726706	1.0918	0.0705113	Methylated
LOC100679756	438.038	226.348	475.824	380.07	246.961	210.261	164.08	0.0791446	-0.878513	0.0191057	0.543928	1.10158	Methylated
LOC100679768	11.0788	266.292	512.821	263.397	14.0451	21.2028	17.5486	0.00126794	-3.90055	9.3e-05	0.0669603	2.8969	Unmethylated
LOC100679826	106.527	70.2043	52.4126	76.3812	62.0327	65.3754	90.3755	0.925047	-0.0753782	0.855056	0.949093	0.033836	Methylated
LOC100679827	2574.54	3116.83	2675.1	2788.82	2249.56	1562.82	1753.99	0.0779073	-0.588099	0.0187167	0.665219	1.10842	Methylated
LOC100679834	147.433	355.863	238.426	247.241	198.973	219.979	275.514	0.90203	-0.0914728	0.813762	0.938564	0.0447789	Unmethylated
LOC100679841	758.471	331.655	606.342	565.489	1069.77	940.875	559.802	0.307348	0.598145	0.137701	1.51377	0.51237	Unmethylated
LOC100679842	1117.25	559.213	653.616	776.694	374.537	365.749	385.193	0.013525	-1.05083	0.00178862	0.48269	1.86886	Methylated
LOC100679843	224.985	381.282	230.204	278.824	191.95	288.888	337.811	0.96915	-0.0276322	0.939285	0.981029	0.0136092	Methylated
LOC100679881	613.595	512.007	633.062	586.221	572.34	495.616	517.685	0.692245	-0.150677	0.508418	0.900828	0.15974	Methylated
LOC100679898	44.3152	113.779	122.296	93.4635	85.4413	83.0444	91.2529	0.902577	-0.105546	0.815039	0.929453	0.0445159	Unmethylated
LOC100679908	642.57	952.599	750.22	781.796	733.859	877.267	986.234	0.748727	0.148513	0.583642	1.10843	0.125677	Unmethylated
LOC100679910	204.532	197.298	210.678	204.169	174.394	206.727	176.364	0.751612	-0.135141	0.587272	0.910581	0.124006	Methylated
LOC100679925	2231.1	1245.52	1412.06	1629.56	1358.87	1568.13	1265.26	0.657569	-0.222152	0.468404	0.857286	0.182058	Methylated
LOC100679949	908.461	601.578	732.749	747.596	794.721	922.323	822.154	0.676949	0.178307	0.490644	1.13156	0.169444	Methylated
LOC100679961	3199.21	3694.2	3600.03	3497.81	4845.58	6336.99	4639.86	0.0576895	0.592622	0.0122768	1.50798	1.2389	Methylated
LOC100679992	1533.99	2537.04	1932.07	2001.03	941.025	1212.09	1588.15	0.119691	-0.681511	0.034328	0.623512	0.921937	Methylated
LOC100680021	501.955	421.226	461.437	461.539	534.886	750.933	657.197	0.157172	0.488921	0.0514999	1.40339	0.803625	Methylated
LOC100680024	55.394	203.35	120.241	126.328	92.4639	137.818	126.35	0.933096	-0.0817026	0.868922	0.944942	0.0300736	Unmethylated
LOC100680065	3320.23	1769.63	1821.08	2303.65	2532.81	2072.58	1980.36	0.913102	-0.0699739	0.83282	0.952655	0.0394805	Methylated
LOC100680081	395.428	863.028	496.378	584.945	792.38	718.245	795.831	0.453282	0.395631	0.256766	1.31552	0.343632	Methylated
LOC100680107	744.836	924.759	782.078	817.225	338.254	269.452	340.444	1.62e-06	-1.3707	3.27e-08	0.386703	5.79109	Methylated
LOC100680122	234.359	124.673	278.506	212.513	437.74	302.14	173.732	0.449616	0.516247	0.252931	1.43023	0.347158	Methylated
LOC100680126	2514.89	1422.24	1799.5	1912.21	1877.37	1766.02	1661.86	0.827864	-0.113296	0.693832	0.924474	0.0820408	Methylated
LOC100680196	113.345	146.461	151.072	136.959	72.5666	68.0257	70.1946	0.0131237	-0.961436	0.00172287	0.513545	1.88194	Methylated
LOC100680209	4354.82	2844.48	3167.37	3455.56	3788.68	2837.64	2777.07	0.77442	-0.14105	0.617016	0.906859	0.111023	Methylated
LOC100680212	2537.9	806.138	1776.89	1706.98	2464.92	1810.19	1217.88	0.908758	0.10067	0.825432	1.07227	0.0415517	Methylated
LOC100680226	136.354	174.3	170.598	160.418	133.429	141.352	157.06	0.747166	-0.152696	0.581078	0.899568	0.126583	Methylated
LOC100680235	3543.51	4019.8	4649.31	4070.87	4545.95	4184.91	3364.07	0.978564	-0.0140179	0.954204	0.990331	0.00941062	Methylated
LOC100680290	2259.22	1410.14	1883.77	1851.04	1674.88	2068.16	1882.09	0.972882	0.018331	0.945948	1.01279	0.0119399	Methylated
LOC100680313	2290.75	3339.54	2824.12	2818.14	2210.94	2791.7	3336.87	0.972207	-0.0193524	0.944695	0.986676	0.0122411	Methylated
LOC100680319	824.944	732.303	661.838	739.695	1227.78	1243.9	1386.34	0.00310536	0.797628	0.000278679	1.73824	2.50789	Methylated
LOC100680321	168.739	229.979	195.263	197.994	182.587	215.562	201.809	0.973076	0.0181433	0.946286	1.01266	0.0118532	Methylated
LOC100680325	1988.22	4359.93	2763.48	3037.21	2771.58	3192.79	3068.38	0.985166	-0.0122276	0.971081	0.99156	0.00649071	Methylated
LOC100680339	66.4728	68.9938	163.404	99.6235	88.9526	83.0444	78.0915	0.737695	-0.257722	0.568949	0.836407	0.132123	Methylated
LOC100680340	0.852215	0	67.8281	22.8934	1.17043	3.5338	2.6323	0.175419	-3.21289	0.0601563	0.107851	0.755923	Unmethylated
LOC100680349	8.52215	7.26251	115.102	43.629	2.34086	4.41725	8.77432	0.0430145	-3.05981	0.0082065	0.119924	1.36638	Unmethylated
LOC100680414	9192.84	11397.3	10097.1	10229.1	9548.36	6440.36	8069.74	0.342482	-0.351128	0.163565	0.783971	0.465363	Methylated
LOC100680434	234.359	102.886	218.9	185.381	306.652	255.317	175.486	0.526026	0.403229	0.32681	1.32246	0.278993	Unmethylated
LOC100680449	529.225	898.13	529.265	652.207	859.095	823.376	877.432	0.387179	0.388852	0.198374	1.30935	0.412089	Unmethylated
LOC100680470	253.96	213.034	299.06	255.351	204.825	265.919	230.765	0.795897	-0.126663	0.647141	0.915948	0.0991432	Methylated
LOC100680473	441.447	222.717	158.266	274.143	286.755	273.87	243.926	0.966605	-0.0339705	0.935092	0.976728	0.0147511	Methylated
LOC100680484	543.713	771.036	366.888	560.546	573.51	682.024	525.582	0.897735	0.0837609	0.805464	1.05978	0.0468516	Methylated
LOC100680494	290.605	390.965	215.817	299.129	197.803	237.648	259.72	0.454061	-0.36589	0.257778	0.77599	0.342886	Methylated
LOC100680504	1241.68	1575.96	1114.03	1310.56	1912.48	2041.65	1772.41	0.0949014	0.542922	0.0247063	1.45692	1.02273	Unmethylated
LOC100680511	1936.23	2765.81	1973.18	2225.07	4545.95	4627.51	3512.36	0.00569535	0.926561	0.000591982	1.90074	2.24448	Unmethylated
LOC100680527	575.245	429.698	431.633	478.859	365.174	318.042	314.121	0.131026	-0.528512	0.0391863	0.69327	0.882643	Methylated
LOC103315286	362.191	1376.25	709.112	815.85	701.087	763.301	1073.98	0.954078	0.0535485	0.910307	1.03781	0.0204162	Unmethylated
LOC103315318	1990.77	5144.28	2575.41	3236.82	3072.38	2811.14	3338.63	0.920476	-0.0741941	0.847831	0.949873	0.0359873	Methylated
LOC103315334	12352.9	13012	14107.2	13157.4	14281.6	9566.89	10518.7	0.617926	-0.199862	0.42572	0.870634	0.209063	Methylated
LOC103315355	85.2215	19.3667	40.0802	48.2228	253.983	218.212	69.3171	0.0229612	1.89495	0.00358658	3.71908	1.639	Unmethylated
LOC103315388	113.345	114.99	107.908	112.081	214.189	215.562	163.202	0.0230441	0.817489	0.00361289	1.76234	1.63744	Methylated
LOC103315397	1934.53	3973.8	1869.38	2592.57	1853.96	1912.67	2665.64	0.656528	-0.273671	0.467154	0.827212	0.182747	Methylated
LOC103315406	35.793	0	24.6648	20.1526	64.3736	45.056	49.1362	0.304977	1.37792	0.136197	2.59894	0.515732	Unmethylated
LOC103315411	2712.6	699.622	1171.58	1527.93	5166.27	3460.48	2181.3	0.0798374	1.23703	0.0193392	2.35712	1.09779	Methylated
LOC103315496	42.6107	58.1001	140.795	80.5018	90.123	54.7739	100.027	0.984149	0.0204315	0.969414	1.01426	0.00693902	Unmethylated
LOC103315509	161.921	111.358	194.235	155.838	40.965	25.6201	44.749	1.52e-05	-2.0747	4.36e-07	0.237385	4.81686	Methylated
LOC103315515	438.038	1174.11	761.525	791.223	651.929	663.471	1087.14	0.98204	0.018506	0.964774	1.01291	0.00787088	Unmethylated
LOC103315531	11.0788	25.4188	50.3572	28.9516	18.7269	21.2028	55.2782	0.918402	0.141385	0.843661	1.10296	0.0369673	Unmethylated
LOC103315725	409.915	213.034	291.866	304.938	378.049	281.821	234.274	0.958456	-0.0363354	0.918787	0.975129	0.0184277	Methylated
LOC103315839	612.743	278.396	527.209	472.783	632.032	726.196	575.596	0.396091	0.445847	0.205889	1.36211	0.402205	Methylated
LOC103315881	73.2905	66.573	75.022	71.6285	201.314	141.352	85.9884	0.0647236	0.991758	0.014499	1.98861	1.18894	Unmethylated
LOC103315962	896.53	705.674	758.441	786.882	557.124	534.488	657.197	0.19004	-0.433193	0.0681624	0.740621	0.721156	Methylated
LOC103315972	231.802	968.335	441.91	547.349	246.961	256.201	309.734	0.138145	-1.01288	0.0425415	0.495556	0.859663	Unmethylated
LOC103316025	316.172	370.388	267.202	317.92	416.673	358.681	329.914	0.612355	0.212624	0.418983	1.15879	0.212997	Methylated
LOC103316030	259.073	53.2584	211.706	174.679	364.003	328.644	130.737	0.475667	0.64896	0.276982	1.56804	0.322697	Unmethylated
LOC103316093	369.861	279.607	281.589	310.352	158.008	164.322	150.918	0.00274229	-0.977955	0.000240604	0.507699	2.56189	Methylated
LOC103316118	778.924	789.193	1132.52	900.214	625.009	620.182	648.422	0.149996	-0.512098	0.0480765	0.701202	0.823919	Methylated
LOC103316280	36.6452	53.2584	55.4957	48.4665	57.351	56.5408	110.556	0.335832	0.633649	0.158086	1.55148	0.473878	Unmethylated
LOC103316411	67.325	61.7313	22.6094	50.5552	107.679	68.9092	68.4397	0.35404	0.687996	0.172232	1.61104	0.450947	Unmethylated
LOC103316698	100.561	340.128	107.908	182.866	95.9752	131.634	137.757	0.46396	-0.581998	0.266802	0.668038	0.333519	Unmethylated
LOC103316711	2137.36	2091.6	2252.71	2160.56	2343.2	1925.04	2082.15	0.940075	-0.0297843	0.883863	0.979567	0.0268375	Methylated
LOC103316799	46.8718	21.7875	66.8004	45.1532	59.6919	60.0746	29.8327	0.89677	0.135747	0.804079	1.09866	0.0473188	Unmethylated
LOC103316854	215.61	275.975	312.42	268.002	327.72	282.704	391.335	0.463292	0.318623	0.266151	1.24714	0.334145	Methylated
LOC103316862	260.778	79.8876	181.903	174.189	184.928	196.126	123.718	0.953495	-0.0537968	0.908018	0.963398	0.0206815	Methylated
LOC103316874	395.428	731.093	740.971	622.497	237.597	546.856	701.068	0.657122	-0.32863	0.467768	0.796292	0.182354	Unmethylated
LOC103316917	718.417	441.803	689.586	616.602	898.889	826.026	599.286	0.49226	0.328053	0.294194	1.25532	0.307805	Unmethylated
LOC103316989	311.911	142.829	307.282	254.007	351.129	536.255	393.967	0.160804	0.748197	0.0530215	1.67969	0.793703	Unmethylated
LOC103316998	2028.27	2845.69	2687.43	2520.47	2404.06	1781.92	1531.12	0.337231	-0.403507	0.159355	0.756018	0.472072	Methylated
LOC103317019	4516.74	9654.3	6373.79	6848.27	10175.7	5807.8	7086.14	0.800053	0.167259	0.651975	1.12292	0.0968812	Unmethylated
LOC103317037	7780.72	6932.06	7005.82	7239.54	11801.4	11218.1	7249.34	0.210641	0.478831	0.0798245	1.39361	0.676458	Methylated
LOC103317046	716.713	332.865	589.899	546.492	1171.6	900.236	690.539	0.142712	0.751152	0.0447767	1.68314	0.845539	Unmethylated
LOC103317063	132.093	360.705	180.875	224.558	216.529	212.912	310.611	0.862762	0.139001	0.748499	1.10114	0.0641092	Unmethylated
LOC103317136	181.522	117.411	97.6313	132.188	420.184	421.406	348.341	6.2e-05	1.58107	2.39e-06	2.99192	4.20732	Unmethylated
LOC103317183	83.5171	130.725	93.5206	102.588	314.845	371.933	351.85	3.07e-07	1.76125	5.1e-09	3.38991	6.5131	Unmethylated
LOC103317261	227.541	39.9438	168.543	145.343	271.54	355.147	173.732	0.302437	0.873148	0.134449	1.83166	0.519365	Unmethylated
LOC103317356	281.231	285.659	370.999	312.63	385.071	556.574	636.138	0.0618485	0.751548	0.0135443	1.6836	1.20867	Unmethylated
LOC103317357	260.778	42.3646	95.5759	132.906	493.921	586.611	281.656	0.0256309	1.76835	0.00418433	3.40664	1.59124	Unmethylated
LOC103317464	34.0886	0	10.277	14.7885	47.9876	38.8718	22.8132	0.392166	1.28617	0.202713	2.4388	0.40653	Unmethylated
LOC103317494	14.4877	116.2	56.5234	62.4037	30.4312	29.1539	49.1362	0.466518	-0.775707	0.269187	0.584102	0.331132	Methylated
LOC103317591	87.7781	77.4668	70.9112	78.7187	104.168	155.487	88.6207	0.279704	0.560254	0.120452	1.47453	0.553301	Unmethylated
LOC103317646	453.378	367.967	288.783	370.043	512.648	435.541	379.928	0.574639	0.25695	0.375141	1.19495	0.240605	Unmethylated
LOC103317679	84.3693	111.358	91.4652	95.731	134.599	110.431	122.841	0.426159	0.359296	0.232723	1.2828	0.370429	Unmethylated
LOC103317722	473.832	459.959	628.951	520.914	622.668	601.63	582.615	0.590147	0.209153	0.392614	1.15601	0.22904	Methylated
LOC103317782	162.773	157.354	157.238	159.122	111.191	124.567	111.434	0.212403	-0.458854	0.0807794	0.727564	0.67284	Methylated
LOC103317817	311.058	137.988	204.512	217.853	133.429	136.935	127.228	0.162097	-0.720287	0.0536304	0.606977	0.790226	Methylated
LOC103318196	1574.04	2233.22	1360.67	1722.65	1376.42	1493.92	1822.43	0.78412	-0.138647	0.631568	0.908371	0.105617	Methylated
Moca-cyp	2833.61	1341.14	2746.01	2306.92	1477.08	1489.5	1531.12	0.189349	-0.622021	0.0676038	0.64976	0.722736	Methylated
Mrjpl3	200.271	410.332	382.304	330.969	222.382	273.87	300.959	0.579165	-0.313978	0.380776	0.804421	0.237198	Unmethylated
Mus201	550.531	444.223	503.572	499.442	419.014	347.196	410.638	0.311344	-0.349912	0.140235	0.784632	0.50676	Methylated
Ndufb5	1155.6	1674.01	1260.99	1363.53	923.468	972.679	1267.01	0.360412	-0.37019	0.177576	0.773681	0.443201	Methylated
Polh	81.8126	116.2	108.936	102.316	102.998	128.984	139.512	0.577563	0.281714	0.379054	1.21564	0.2384	Methylated
Pten	14901	15458.3	11400.3	13919.8	19381.1	18599.3	17188	0.209338	0.401736	0.0791085	1.3211	0.679151	Methylated
Rpl39	2755.21	14493.5	5215.57	7488.11	2787.96	2046.07	2314.67	0.0192712	-1.65184	0.00282776	0.318234	1.71509	Methylated
Rpl41	8724.12	46782.7	18013.5	24506.8	9956.84	5470.33	6988.75	0.0179447	-1.71362	0.00258111	0.304894	1.74606	Methylated
Rpl7a	22064.7	33092.8	27697.5	27618.3	28811.3	18950	19753.6	0.510862	-0.29539	0.312084	0.814852	0.291697	Methylated
Smc1a	6932.77	6777.13	5529.02	6412.97	4183.11	4003.8	3658.89	0.00969964	-0.699724	0.00118903	0.61569	2.01324	Methylated
Smc2	332.364	424.857	510.766	422.662	301.971	416.105	378.173	0.661064	-0.208152	0.47249	0.865645	0.179756	Methylated
Smc3	5456.73	4798.1	4208.42	4821.08	3526.5	4038.25	3694.87	0.241312	-0.361239	0.0978238	0.778496	0.617421	Methylated
Smc6	390.314	399.438	342.224	377.325	289.096	231.464	245.681	0.0827932	-0.564488	0.0205005	0.676195	1.08201	Methylated
SP37	6695	5868.11	6754.03	6439.05	10011.8	10862	12470.9	0.00257678	0.787567	0.000224274	1.72616	2.58892	Unmethylated
SPH42	1840.78	2159.39	2245.52	2081.9	2179.34	2336.73	2553.33	0.598148	0.179054	0.401573	1.13214	0.223191	Methylated
Uqcrh	395.428	613.682	485.074	498.061	235.256	187.292	264.107	0.00226955	-1.12071	0.000192197	0.459866	2.64406	Methylated
Uqcrq	755.062	1807.15	1007.14	1189.79	1317.9	1010.67	1379.32	0.940036	0.0554941	0.882807	1.03921	0.0268556	Unmethylated
Cdk2	486.615	217.875	399.775	368.088	467.001	426.707	372.909	0.748528	0.195643	0.582871	1.14523	0.125792	Methylated
LOC100113601	4371.86	2304.64	3991.58	3556.03	5941.1	3906.62	3336.87	0.594115	0.305281	0.396229	1.23566	0.22613	Methylated
LOC100113671	743.984	647.574	516.932	636.163	802.914	790.688	748.45	0.421897	0.294757	0.22884	1.22668	0.374793	Methylated
LOC100113688	557.349	629.417	563.179	583.315	654.27	642.269	554.537	0.838813	0.0811794	0.710544	1.05788	0.0763348	Methylated
LOC100113884	1660.11	1795.05	1622.74	1692.63	2165.29	2102.61	2421.71	0.145953	0.397901	0.0463435	1.31759	0.835786	Methylated
LOC100113933	833.466	688.728	824.214	782.136	742.052	901.12	761.611	0.937107	0.0352447	0.877474	1.02473	0.0282107	Methylated
LOC100114434	466.162	521.69	508.711	498.854	676.508	858.714	734.411	0.0428161	0.60184	0.00814384	1.51765	1.36839	Unmethylated
LOC100114508	224.985	282.027	416.218	307.743	180.246	190.825	197.422	0.111875	-0.69839	0.0312504	0.616259	0.951269	Methylated
LOC100114563	974.934	1286.67	1124.3	1128.64	1115.42	610.464	772.14	0.33505	-0.439265	0.157395	0.73751	0.47489	Methylated
LOC100114578	68.1772	112.569	170.598	117.115	69.0553	70.6761	103.537	0.425204	-0.526481	0.231948	0.694246	0.371402	Methylated
LOC100114637	2767.99	2687.13	2486	2647.04	3483.2	3462.24	2719.16	0.387396	0.283236	0.198638	1.21692	0.411845	Methylated
LOC100115014	416.733	272.344	336.057	341.712	427.207	457.627	332.547	0.595136	0.245914	0.397553	1.18584	0.225384	Methylated
LOC100115015	126.128	367.967	203.484	232.526	149.815	236.765	228.132	0.824762	-0.178471	0.689002	0.883639	0.0836711	Methylated
LOC100115318	1863.79	489.009	1435.69	1262.83	2027.18	1313.69	1059.94	0.805284	0.215508	0.660983	1.16111	0.094051	Methylated
LOC100115571	8686.63	5048.65	5390.28	6375.19	13127.5	10166.8	11462.8	0.0272593	0.861663	0.00452849	1.81713	1.56449	Methylated
LOC100115713	2674.25	1421.03	2344.18	2146.49	4736.73	2854.43	2683.19	0.181724	0.67362	0.0637208	1.59507	0.740589	Methylated
LOC100115791	2004.41	3766.82	2233.19	2668.14	3037.26	3354.46	3362.32	0.561636	0.285549	0.361494	1.21887	0.250545	Methylated
LOC100115945	1660.11	852.134	1049.28	1187.18	1344.82	1619.37	1259.99	0.641349	0.245584	0.449816	1.18557	0.192906	Methylated
LOC100115997	16.1921	18.1563	19.5263	17.9582	26.9199	34.4546	19.3035	0.465252	0.584921	0.267906	1.49996	0.332312	Methylated
LOC100116008	50.2807	170.669	49.3295	90.0931	80.7596	70.6761	50.0136	0.650476	-0.420267	0.460335	0.747287	0.186769	Methylated
LOC100116036	212.202	648.784	263.091	374.692	248.131	237.648	346.586	0.553183	-0.431358	0.353755	0.741563	0.257131	Methylated
LOC100116063	1952.42	1427.08	1765.59	1715.03	1445.48	1414.4	1446.89	0.453743	-0.257024	0.257201	0.836812	0.34319	Methylated
LOC100116226	89.4826	99.2543	85.299	91.3453	385.071	212.028	202.687	0.000522622	1.54373	3.07e-05	2.91547	3.28181	Unmethylated
LOC100116304	1708.69	600.367	1004.06	1104.37	2652.19	2948.96	2433.12	0.0115405	1.27729	0.00147187	2.42383	1.93778	Methylated
LOC100116323	577.802	810.98	858.128	748.97	275.051	300.373	338.689	6.65e-05	-1.29599	2.59e-06	0.407257	4.17738	Methylated
LOC100116417	149.99	168.248	131.545	149.928	134.599	100.713	103.537	0.349727	-0.411074	0.168951	0.752063	0.456271	Methylated
LOC100116612	903.348	1197.1	876.627	992.359	1386.96	1122.87	1159.97	0.421651	0.302034	0.228625	1.23288	0.375047	Methylated
LOC100116754	415.881	387.334	373.055	392.09	294.948	334.828	429.064	0.73336	-0.150722	0.563409	0.900799	0.134683	Methylated
LOC100116900	169.591	45.9959	90.4375	102.008	687.042	306.557	212.339	0.00752385	1.97313	0.000846894	3.92619	2.12356	Unmethylated
LOC100116960	38.3497	39.9438	38.0248	38.7728	37.4537	46.8229	25.4455	0.920584	-0.0843886	0.848031	0.943184	0.0359364	Methylated
LOC100117016	1643.92	1201.95	1289.76	1378.54	2570.26	2461.29	2212.88	0.00628067	0.808179	0.000674227	1.751	2.20199	Unmethylated
LOC100117358	776.368	589.474	722.472	696.104	236.427	223.513	231.642	5.36e-09	-1.59556	5.7e-11	0.330894	8.27074	Methylated
LOC100117525	926.358	772.247	867.377	855.327	514.989	451.443	450.123	0.00141925	-0.858403	0.000107486	0.551563	2.84794	Methylated
LOC100117689	1964.36	1903.99	1947.49	1938.61	1938.23	2142.37	2040.03	0.828247	0.0737726	0.694793	1.05247	0.0818402	Methylated
LOC100117754	327.251	291.711	347.362	322.108	367.515	341.895	324.65	0.815838	0.0962671	0.676029	1.069	0.0883962	Unmethylated
LOC100117868	169.591	289.29	280.562	246.481	104.168	145.769	187.77	0.137901	-0.751961	0.0423797	0.593796	0.860433	Methylated
LOC100117910	100.561	154.934	114.075	123.19	77.2483	83.9278	68.4397	0.134583	-0.682882	0.040809	0.62292	0.871011	Methylated
LOC100117919	1831.41	1112.37	1108.89	1350.89	2989.28	1970.1	1451.27	0.202647	0.660989	0.075151	1.58117	0.693259	Unmethylated
LOC100117943	2119.46	1506.97	2144.81	1923.75	1025.3	977.98	852.864	0.00106644	-1.01537	7.43e-05	0.494702	2.97206	Methylated
LOC100117984	37.4975	25.4188	38.0248	33.647	52.6693	41.5222	65.8074	0.2875	0.658367	0.125072	1.5783	0.541362	Methylated
LOC100118070	121.015	232.4	258.98	204.132	56.1806	137.818	160.57	0.256668	-0.783394	0.106689	0.580998	0.590628	Methylated
LOC100118125	2652.09	2515.25	2442.84	2536.73	2772.75	2564.66	2752.5	0.789758	0.0880663	0.639847	1.06294	0.102506	Methylated
LOC100118169	779.777	328.023	527.209	545.003	207.166	141.352	185.138	0.000632444	-1.61773	3.94e-05	0.325848	3.19898	Methylated
LOC100118414	7779.87	6800.13	7886.56	7488.85	9853.84	10903.5	9349.92	0.127073	0.422291	0.0374472	1.34005	0.895946	Methylated
LOC100118425	1311.56	796.455	1194.19	1100.73	713.962	894.052	830.051	0.288771	-0.437966	0.125835	0.738175	0.539447	Methylated
LOC100118552	1694.2	2135.18	1227.07	1685.48	2573.77	2395.92	2629.66	0.124761	0.587978	0.0364207	1.50314	0.903922	Methylated
LOC100118588	54.5418	116.2	84.2713	85.0044	72.5666	81.2775	49.1362	0.641349	-0.324798	0.449757	0.79841	0.192906	Methylated
LOC100118656	714.156	355.863	655.672	575.23	402.628	296.839	258.842	0.0798374	-0.850812	0.0193659	0.554472	1.09779	Methylated
LOC100118725	295.719	112.569	284.672	230.987	342.936	237.648	171.977	0.894126	0.115668	0.799116	1.08348	0.0486013	Unmethylated
LOC100118915	683.476	715.357	808.799	735.877	804.085	649.336	635.261	0.852499	-0.0805727	0.729631	0.945682	0.0693063	Methylated
LOC100118951	359.635	275.975	335.03	323.547	289.096	220.863	234.274	0.319816	-0.386337	0.146654	0.76507	0.4951	Methylated
LOC100119162	730.348	775.878	757.414	754.547	1013.59	866.665	959.033	0.263667	0.326771	0.11104	1.2542	0.578944	Methylated
LOC100119201	61.3595	43.5751	38.0248	47.6531	21.0677	35.338	37.7296	0.384137	-0.598343	0.195631	0.660512	0.415514	Methylated
LOC100119228	191.748	102.886	266.174	186.936	783.017	316.275	301.837	0.0473535	1.31866	0.00934253	2.49434	1.32465	Methylated
LOC100119229	91.187	119.831	195.263	135.427	63.2032	42.4056	66.6848	0.0238039	-1.23827	0.00376879	0.42388	1.62335	Methylated
LOC100119371	363.044	401.859	395.664	386.855	587.555	802.173	698.436	0.00475392	0.848678	0.000466116	1.80085	2.32295	Methylated
LOC100119452	2033.38	1873.73	1567.24	1824.78	1808.31	1553.99	1309.13	0.555404	-0.229242	0.355926	0.853083	0.255391	Methylated
LOC100119536	1550.18	1901.57	1915.63	1789.13	1582.42	1158.2	1376.69	0.271436	-0.382652	0.115607	0.767026	0.566332	Methylated
LOC100119627	2690.44	1465.82	2431.53	2195.93	1809.48	1188.24	1409.16	0.207124	-0.580601	0.0777515	0.668685	0.68377	Methylated
LOC100119632	4954.78	2095.23	4140.6	3730.2	1433.78	1036.29	998.518	0.000212564	-1.69033	1.07e-05	0.309855	3.67251	Methylated
LOC100119853	419.29	329.234	355.584	368.036	339.424	320.693	307.101	0.611045	-0.192927	0.417711	0.874829	0.213927	Methylated
LOC100119873	141.468	156.144	90.4375	129.35	95.9752	139.585	167.59	0.935869	0.0587725	0.875163	1.04158	0.0287852	Methylated
LOC100120024	250.551	623.365	367.916	413.944	284.414	378.117	425.555	0.786262	-0.188278	0.634736	0.877653	0.104433	Methylated
LOC100120063	274.413	150.092	216.844	213.783	115.872	75.9768	96.5175	0.0108973	-1.15887	0.00137479	0.447863	1.96268	Methylated
LOC100120476	86.9259	72.6251	96.6036	85.3849	94.8047	118.382	123.718	0.399836	0.395777	0.20911	1.31565	0.398118	Unmethylated
LOC100120530	1119.81	1070.01	1059.56	1083.13	1169.26	1209.44	1318.78	0.54225	0.186463	0.343257	1.13797	0.2658	Methylated
LOC100120616	518.999	406.7	558.04	494.58	325.379	328.644	349.218	0.0878944	-0.565228	0.0220925	0.675849	1.05604	Methylated
LOC100120729	103.118	128.304	196.29	142.571	50.3284	113.082	109.679	0.323437	-0.641813	0.14894	0.640907	0.490211	Methylated
LOC100120952	3498.34	3761.98	3764.46	3674.93	4451.14	4714.09	5042.6	0.165392	0.366069	0.0552637	1.28884	0.781486	Methylated
LOC100121078	136.354	84.7293	130.518	117.2	42.1354	50.3567	49.1362	0.00336942	-1.3124	0.000307258	0.40265	2.47244	Methylated
LOC100121259	2194.45	1395.61	1697.76	1762.61	2755.19	1961.26	1872.44	0.483754	0.316757	0.28543	1.24553	0.315376	Methylated
LOC100121370	21.3054	10.8938	57.5511	29.9167	33.9424	43.2891	37.7296	0.74783	0.355248	0.581894	1.27921	0.126197	Methylated
LOC100121404	46.0196	73.8355	88.3821	69.4124	120.554	128.1	118.453	0.0923857	0.823275	0.0236587	1.76942	1.0344	Unmethylated
LOC100121445	705.634	464.801	718.361	629.599	571.169	749.166	587.88	0.980616	0.014247	0.960567	1.00992	0.00850094	Methylated
LOC100121452	25938.9	29862.2	24148.9	26650	36939.9	33148.8	34331.3	0.177071	0.385238	0.0609817	1.30607	0.751854	Methylated
LOC100121517	249.699	190.036	193.207	210.981	250.472	294.189	300.959	0.274384	0.4168	0.117101	1.33496	0.561642	Methylated
LOC100122205	184.931	217.875	312.42	238.409	179.076	328.644	348.341	0.675041	0.261566	0.487708	1.19878	0.17067	Methylated
LOC100122237	350.26	193.667	187.041	243.656	180.246	219.979	221.113	0.688083	-0.235993	0.502436	0.8491	0.162359	Methylated
LOC100122257	400.541	243.294	334.002	325.946	223.552	231.464	194.79	0.145953	-0.591956	0.046342	0.663443	0.835786	Methylated
LOC100122292	1274.06	480.536	1036.95	930.515	676.508	742.982	638.771	0.45006	-0.440356	0.253333	0.736953	0.346729	Methylated
LOC100122489	281.231	222.717	235.343	246.43	53.8397	39.7553	57.9105	1.75e-10	-2.29023	9.95e-13	0.204443	9.75815	Methylated
LOC100122603	1645.63	1534.81	1455.22	1545.22	1192.67	1139.65	1179.27	0.131854	-0.400877	0.0395231	0.757398	0.879906	Methylated
LOC100122866	2048.72	1490.02	1814.92	1784.55	3306.46	1895.89	1791.72	0.437982	0.385089	0.242369	1.30594	0.358544	Unmethylated
LOC100122888	2058.1	1464.61	1351.42	1624.71	1841.08	1782.8	1730.3	0.762497	0.13507	0.600198	1.09815	0.117762	Methylated
LOC100122927	1782.83	1040.96	1429.53	1417.77	1532.09	1307.51	1114.34	0.846172	-0.106073	0.720923	0.929114	0.0725416	Methylated
LOC100122929	524.112	691.149	455.27	556.844	434.229	482.364	501.891	0.577693	-0.234571	0.379251	0.849938	0.238303	Methylated
LOC100122937	13.6354	8.47293	42.1356	21.4147	37.4537	51.2401	57.0331	0.19453	1.18093	0.0704721	2.26722	0.711014	Unmethylated
LOC100122951	1362.69	1534.81	1618.62	1505.38	1405.69	1200.61	1389.85	0.603702	-0.17645	0.40758	0.884878	0.219178	Methylated
LOC100123008	5667.23	3845.5	5437.55	4983.43	5142.87	3744.06	4049.35	0.636121	-0.208983	0.443812	0.865147	0.19646	Methylated
LOC100123031	428.664	341.338	410.052	393.351	238.768	247.366	293.94	0.0737093	-0.597289	0.0172952	0.660995	1.13248	Methylated
LOC100123046	329.807	344.969	350.445	341.741	111.191	172.273	156.183	0.000325535	-1.21747	1.74e-05	0.430036	3.4874	Methylated
LOC100123052	1046.52	1186.21	1151.02	1127.92	1106.06	1360.51	1318.78	0.642993	0.162487	0.452039	1.11922	0.191794	Methylated
LOC100123079	964.707	3249.97	2005.04	2073.24	3691.53	4410.19	4763.58	0.0689594	1.04894	0.0158476	2.06901	1.16141	Methylated
LOC100123082	347.704	398.228	276.451	340.794	314.845	219.096	262.352	0.402568	-0.361519	0.212062	0.778345	0.39516	Methylated
LOC100123158	847.954	647.574	836.546	777.358	1103.71	765.068	751.959	0.723377	0.167105	0.54987	1.1228	0.140635	Methylated
LOC100123213	767.846	2052.87	1209.6	1343.44	1081.48	1676.79	1689.93	0.849425	0.143056	0.725604	1.10424	0.0708749	Methylated
LOC100123572	247.142	188.825	199.373	211.78	259.835	341.012	276.391	0.226905	0.464364	0.089232	1.37971	0.644156	Methylated
LOC100123630	512.181	301.394	574.483	462.686	577.021	831.327	643.158	0.234827	0.562954	0.0942304	1.47729	0.629251	Methylated
LOC100123684	78.4038	142.829	124.352	115.195	63.2032	90.9954	123.718	0.6446	-0.306962	0.453623	0.808342	0.19071	Methylated
LOC100123741	107.379	215.454	168.543	163.792	92.4639	100.713	150.918	0.383677	-0.508704	0.19522	0.702854	0.416034	Unmethylated
LOC100123763	198.566	196.088	172.653	189.102	84.2709	106.014	97.395	0.00450806	-0.976795	0.000437219	0.508107	2.34601	Methylated
LOC100123788	85.2215	47.2063	94.5483	75.6587	47.9876	37.1049	22.8132	0.0924025	-1.08408	0.0237255	0.471692	1.03432	Methylated
LOC100123924	402.245	150.092	321.67	291.336	172.053	189.942	178.996	0.219586	-0.693961	0.0850386	0.618154	0.658396	Unmethylated
LOC100124004	134.65	275.975	144.905	185.177	167.371	199.66	214.971	0.920662	0.0716423	0.848624	1.05091	0.0359	Methylated
LOC100124006	640.866	820.664	748.164	736.565	704.598	846.346	712.475	0.937847	0.0356778	0.878956	1.02504	0.0278678	Methylated
LOC100124089	1529.73	1925.78	1423.36	1626.29	1894.92	1993.06	2370.82	0.310664	0.359795	0.139787	1.28324	0.507709	Unmethylated
LOC100124121	752.506	593.105	551.874	632.495	688.212	706.761	575.596	0.912654	0.0535451	0.831281	1.03781	0.0396937	Methylated
LOC100124207	15504.3	10545.2	10483.6	12177.7	25896.9	19720.4	15942.9	0.0622436	0.752727	0.0136789	1.68497	1.20591	Unmethylated
LOC100124234	809.604	818.243	727.61	785.152	557.124	647.569	723.004	0.396627	-0.288321	0.206245	0.818854	0.401617	Methylated
LOC100678018	363.044	312.288	347.362	340.898	431.888	353.38	419.413	0.518356	0.2347	0.318965	1.17666	0.285372	Methylated
LOC100678129	523.26	772.247	751.248	682.251	682.36	1025.69	1272.28	0.246815	0.543278	0.100876	1.45728	0.607629	Methylated
LOC100678259	259.926	168.248	204.512	210.895	414.332	460.278	238.662	0.0924341	0.81284	0.0237489	1.75667	1.03417	Methylated
LOC100678264	1386.55	620.945	1351.42	1119.64	1130.63	830.444	710.72	0.586977	-0.331085	0.388534	0.794938	0.231379	Methylated
LOC100678630	821.535	378.861	584.76	595.052	2311.6	1157.32	1097.67	0.0119574	1.35385	0.00153742	2.55593	1.92236	Unmethylated
LOC100678791	4866.15	2470.46	3865.17	3733.93	6685.49	4200.81	3953.71	0.454061	0.405496	0.257662	1.32454	0.342886	Methylated
LOC100678811	36.6452	19.3667	35.9694	30.6605	85.4413	40.6387	43.8716	0.227879	0.870834	0.0898794	1.82872	0.642295	Methylated
LOC100678998	12.7832	22.9979	38.0248	24.602	11.7043	10.6014	21.0584	0.452341	-0.756776	0.255331	0.591817	0.344534	Unmethylated
LOC100679011	271.857	210.613	234.315	238.928	252.813	209.378	277.269	0.935022	0.042925	0.87315	1.0302	0.0291784	Methylated
LOC100679066	405.654	622.155	487.129	504.979	481.046	624.6	590.512	0.726517	0.164978	0.553379	1.12115	0.138754	Methylated
LOC100679233	7027.36	7641.37	5533.13	6733.95	12866.5	12913.4	12088.4	0.00103877	0.90653	7.17e-05	1.87453	2.98348	Unmethylated
LOC100679395	311.911	364.336	381.276	352.508	459.979	303.907	308.856	0.972882	0.0193519	0.946004	1.0135	0.0119399	Unmethylated
LOC100679564	577.802	882.395	480.963	647.053	898.889	845.462	873.045	0.331007	0.432096	0.154376	1.34919	0.480163	Methylated
LOC100679679	293.162	71.4147	165.459	176.679	191.95	157.254	99.1498	0.790552	-0.245845	0.64072	0.843322	0.10207	Methylated
LOC100679701	279.527	382.492	321.67	327.896	129.918	175.807	232.52	0.0419084	-0.866039	0.00791855	0.548651	1.3777	Methylated
LOC100679736	207.088	228.769	310.365	248.741	232.915	336.595	319.385	0.60211	0.25433	0.405924	1.19278	0.220324	Methylated
LOC100679784	1.70443	9.68335	12.3324	7.90672	30.4312	36.2215	14.0389	0.107296	1.78667	0.0293115	3.45018	0.969417	Unmethylated
LOC100679848	1612.39	1985.09	1749.14	1782.21	2010.8	1813.72	1861.03	0.812923	0.0888537	0.670944	1.06352	0.0899505	Unmethylated
LOC100679869	5.11329	9.68335	11.3047	8.70044	55.0102	46.8229	30.7101	0.000982735	2.35877	6.69e-05	5.12934	3.00756	Unmethylated
LOC100679941	327.251	436.961	428.55	397.587	419.014	376.35	461.529	0.872072	0.0768434	0.762903	1.05471	0.0594476	Methylated
LOC100680355	6260.37	8205.42	5186.79	6550.86	8399	9215.27	9141.97	0.219417	0.445258	0.0849522	1.36156	0.658729	Methylated
LOC100680382	142.32	242.084	178.82	187.741	433.059	439.958	343.953	0.00370195	1.11466	0.000343024	2.16544	2.43157	Unmethylated
LOC100680426	230.95	376.44	338.113	315.168	184.928	218.212	256.21	0.241312	-0.516783	0.0977428	0.698929	0.617421	Methylated
LOC100680450	1742.78	2263.48	2082.12	2029.46	2639.32	3517.9	4095.85	0.0312488	0.752314	0.00545767	1.68449	1.50517	Methylated
LOC100680454	661.319	1393.19	896.153	983.554	1322.58	1797.82	1711.87	0.130051	0.712614	0.0388444	1.63877	0.885887	Methylated
LOC103315416	69.8816	54.4688	59.6065	61.319	57.351	79.5106	50.0136	0.978688	0.020892	0.954486	1.01459	0.00935556	Unmethylated
LOC103315443	229.246	603.999	293.922	375.722	310.164	405.504	591.389	0.781546	0.215899	0.626777	1.16143	0.107046	Methylated
LOC103315790	32.3842	3.63125	50.3572	28.7909	128.747	26.5035	19.3035	0.479687	1.00542	0.28062	2.00753	0.319042	Unmethylated
LOC103316102	2.55664	25.4188	6.16619	11.3805	19.8973	13.2518	13.1615	0.769797	0.461264	0.610364	1.37675	0.113624	Unmethylated
LOC103316232	5409.86	5236.27	4921.65	5189.26	6942.98	5870.53	6652.69	0.25212	0.322338	0.103848	1.25035	0.598394	Methylated
LOC103316704	128.684	135.567	140.795	135.015	52.6693	91.8789	98.2724	0.129685	-0.731384	0.0386224	0.602326	0.88711	Methylated
LOC103317200	255.664	478.115	292.894	342.225	180.246	185.525	257.088	0.138196	-0.718148	0.0425856	0.607877	0.859504	Methylated
LOC103317747	130.389	108.938	206.567	148.631	37.4537	41.5222	25.4455	2.78e-05	-2.09739	8.81e-07	0.233681	4.5557	Methylated
LOC103317986	149.99	219.086	249.731	206.269	129.918	140.469	190.403	0.401152	-0.421936	0.210458	0.746422	0.396691	Methylated
Ndufa5	91.187	67.7834	104.825	87.9319	172.053	161.671	206.197	0.00955463	1.0304	0.00116941	2.04259	2.01979	Methylated
star	1747.04	2446.26	1439.81	1877.7	3718.45	2337.61	2283.08	0.2273	0.565974	0.0894534	1.48039	0.6434	Unmethylated

## Sheet: EggDe in late
Gene_ID	L.ctrl.rep1	L.ctrl.rep2	L.ctrl.rep3	L.RNAi.rep1	L.RNAi.rep2	L.RNAi.rep3	padj	log2FoldChange	pvalue	foldChange	log10padj	Methylation_status
Atp5j2	843.461	1161.41	1100.33	909.434	572.127	1345.15	0.859586	-0.134088	0.716808	0.911246	0.0657107	Methylated
Bgb	12937.5	21494.8	20036.9	18490.7	18364.5	19155.3	0.949681	0.0402544	0.885711	1.0283	0.0224223	Unmethylated
Brd8	7288.4	7172.92	7351.58	11727.9	12536.4	8181.22	0.134734	0.572733	0.0290966	1.48734	0.870523	Methylated
Cdk2	842.449	873.709	705.751	871.044	923.031	481.797	0.896772	-0.0912341	0.783846	0.938719	0.0473181	Methylated
CPR39	1127.99	2085.57	2347.16	1324.05	1862.85	2920.31	0.872695	0.135419	0.739689	1.09841	0.0591375	Unmethylated
CPR40	6.07535	6.19652	7.48524	1.70626	21.3594	26.4211	0.451151	1.3202	0.209083	2.497	0.345679	Unmethylated
Dnmt1a	3006.29	2646.8	2993.03	794.262	613.32	216.031	1.67e-05	-2.41365	3.08e-07	0.18768	4.77804	Methylated
EF-1a	114005	108384	119132	141882	122089	120240	0.660978	0.169929	0.424027	1.125	0.179813	Methylated
Eh1	13.1633	20.36	156.121	11.0907	19.8337	1024.21	1	2.47703	1	5.56749	NA	Unmethylated
Eif4g	5558.95	3250.52	3758.66	1734.41	2549.4	3437.08	0.19588	-0.702839	0.0511331	0.614362	0.70801	Unmethylated
Gnbp1-2	210.612	358.513	428.797	395.851	367.687	475.58	0.61783	0.313536	0.371772	1.24275	0.209131	Unmethylated
Gnf1	1096.6	737.386	739.969	536.617	500.42	1315.62	0.888524	-0.128347	0.769001	0.914879	0.0513306	Methylated
GST-mic1	217.7	640.012	510.066	225.226	373.79	714.924	0.960476	-0.0573571	0.912577	0.961023	0.0175137	Methylated
GstD1	408.061	764.828	918.546	731.984	811.657	1584.49	0.412162	0.581483	0.179801	1.49639	0.384932	Unmethylated
GstS3	97.2056	204.485	139.012	37.5376	33.5648	672.961	0.757085	0.756634	0.559075	1.68954	0.120855	Methylated
GstS5	258.202	274.417	386.025	356.607	199.863	349.691	0.985565	-0.015148	0.965132	0.989555	0.00631483	Unmethylated
GstS8	400.973	323.99	676.88	612.546	553.819	2610.25	0.0999368	1.43072	0.0182775	2.69581	1.00027	Unmethylated
Ighmbp2	147.834	318.678	191.408	180.01	314.288	296.072	0.733933	0.261602	0.521	1.19881	0.134344	Methylated
kinesin-B	1261.65	1747.42	1405.09	1287.37	1542.45	1218.48	0.806411	-0.125748	0.629429	0.916529	0.0934437	Methylated
Ku80	25.314	30.0974	41.7035	23.8876	27.4621	107.239	0.549173	0.719197	0.298777	1.64627	0.260291	Methylated
LOC100113507	9719.55	14001.5	11767.9	12706.5	10408.1	11148.2	0.929113	-0.0506939	0.842015	0.965472	0.0319314	Methylated
LOC100113512	400.973	469.165	283.37	230.345	180.029	59.836	0.067267	-1.29746	0.0102212	0.406843	1.1722	Unmethylated
LOC100113517	282.504	1048.1	1691.66	482.87	866.581	8457.09	0.437544	1.69821	0.198614	3.24498	0.358978	Unmethylated
LOC100113537	1505.67	2481.26	1846.72	1490.41	1215.96	1653.65	0.383468	-0.419588	0.158584	0.747638	0.416271	Methylated
LOC100113570	3434.6	5621.13	5437.49	4682.82	3109.32	4924.43	0.757691	-0.188399	0.560355	0.877579	0.120508	Methylated
LOC100113601	2029.17	2206.85	1879.86	2847.74	3429.71	2433.07	0.171666	0.509628	0.0418957	1.42368	0.765316	Methylated
LOC100113603	706.766	867.513	682.226	395.851	456.176	659.751	0.218612	-0.576863	0.0609125	0.67042	0.660326	Unmethylated
LOC100113629	6950.2	13260.6	10602.3	7850.48	6526.82	7318.65	0.299697	-0.506076	0.103437	0.704135	0.523318	Methylated
LOC100113671	1499.6	1394.22	1066.11	284.092	358.533	524.537	1.18e-05	-1.76132	2.05e-07	0.294977	4.92878	Methylated
LOC100113674	941.679	661.257	814.822	736.249	683.501	977.581	0.98733	-0.0108577	0.969778	0.992502	0.00553765	Methylated
LOC100113675	10.1256	14.1635	33.1489	369.404	285.301	152.31	1.6e-08	3.81975	9.62e-11	14.1208	7.7946	Unmethylated
LOC100113688	389.835	424.019	420.243	417.18	447.022	442.165	0.8649	0.0815596	0.726081	1.05816	0.063034	Methylated
LOC100113728	8674.59	12111.5	10807.6	10079.7	7954.85	9169.68	0.636268	-0.215729	0.39444	0.861111	0.19636	Methylated
LOC100113730	1743.63	984.362	1250.04	1066.41	1249.53	872.674	0.566347	-0.31979	0.315591	0.801186	0.246917	Methylated
LOC100113736	137.708	305.4	228.834	192.807	183.081	210.592	0.787734	-0.196058	0.60131	0.872933	0.10362	Unmethylated
LOC100113753	375.659	299.203	351.806	209.869	344.802	491.122	0.974659	0.027392	0.942017	1.01917	0.0111474	Unmethylated
LOC100113768	15001.1	12851.6	13670.2	17500.2	17761.9	12995.3	0.623693	0.216794	0.378791	1.16215	0.205029	Methylated
LOC100113824	1259.62	1072	1038.31	1629.47	1627.89	1158.64	0.361932	0.389477	0.143493	1.30992	0.441372	Methylated
LOC100113884	1751.73	2178.52	1817.84	2524.41	2291.56	2029.76	0.54162	0.251939	0.292013	1.19081	0.266306	Methylated
LOC100113933	663.226	716.141	707.89	375.376	558.396	710.262	0.527069	-0.344271	0.276598	0.787706	0.278132	Methylated
LOC100113956	10.1256	15.0487	20.3171	10.2375	4.57701	49.7339	0.767899	0.527631	0.571742	1.44156	0.114696	Unmethylated
LOC100113973	44.5526	53.9983	68.4365	52.8939	41.1931	118.118	0.715385	0.357461	0.498457	1.28117	0.14546	Unmethylated
LOC100114003	1455.05	2116.55	1659.58	1121.86	1013.05	815.169	0.0297601	-0.826822	0.00323595	0.56377	1.52637	Methylated
LOC100114027	7733.92	16455.3	12796.6	9786.23	7956.38	10250.6	0.481288	-0.401845	0.234991	0.75689	0.317595	Methylated
LOC100114076	1818.55	1846.56	1567.62	1913.57	2308.34	1759.34	0.663161	0.192134	0.426819	1.14245	0.178381	Methylated
LOC100114107	4097.82	12894.1	9404.67	5781.65	4087.27	6241.6	0.289641	-0.712252	0.0981074	0.610367	0.53814	Methylated
LOC100114141	9954.46	19628.8	16611.9	13301.1	9471.37	11714.7	0.44358	-0.421631	0.203703	0.74658	0.353028	Methylated
LOC100114163	12363.3	7237.54	9031.48	14730.1	11256.4	10151.1	0.528404	0.335896	0.277572	1.26216	0.277034	Unmethylated
LOC100114225	17218.6	22470.4	21635.6	18962.5	16948.7	15388	0.53442	-0.257534	0.284545	0.836516	0.272117	Methylated
LOC100114243	388.822	430.216	327.212	162.947	205.966	473.249	0.570706	-0.442212	0.320538	0.736005	0.243587	Methylated
LOC100114244	966.993	614.341	792.366	429.123	514.151	1179.62	0.857653	-0.159814	0.713997	0.89514	0.0666882	Methylated
LOC100114253	1036.86	748.894	809.475	844.597	802.503	1241.79	0.790857	0.155782	0.606461	1.11403	0.101902	Methylated
LOC100114328	3589.52	2502.51	2914.97	4490.01	4624.31	3398.22	0.26319	0.474128	0.0828056	1.38908	0.579731	Methylated
LOC100114382	81.0047	69.0469	75.9217	59.719	39.6675	216.809	0.667592	0.492867	0.433008	1.40724	0.175489	Methylated
LOC100114434	149.859	182.355	290.855	162.094	147.99	420.406	0.81138	0.23349	0.638578	1.17568	0.090776	Unmethylated
LOC100114441	56.7033	24.7861	80.199	58.0127	19.8337	133.66	0.770941	0.399901	0.575849	1.31942	0.112979	Unmethylated
LOC100114482	85.0549	200.059	147.566	38.3908	73.2322	158.527	0.490343	-0.676188	0.242035	0.625817	0.3095	Methylated
LOC100114497	178.21	281.499	376.401	251.673	363.11	1088.71	0.232217	1.02806	0.06714	2.03928	0.634106	Methylated
LOC100114506	250.102	153.143	188.2	240.582	228.851	324.047	0.443644	0.427131	0.203821	1.34456	0.352966	Methylated
LOC100114508	95.1805	170.847	127.249	161.241	189.183	143.762	0.612003	0.324465	0.365107	1.2522	0.213247	Methylated
LOC100114518	1362.9	1001.18	1065.04	3066.99	1142.73	661.305	0.577505	0.506649	0.328172	1.42075	0.238444	Methylated
LOC100114520	1201.91	2580.41	1515.23	1560.37	5231.53	2229.48	0.328225	0.767448	0.121305	1.70226	0.483829	Methylated
LOC100114535	631.836	977.28	878.981	658.615	593.486	838.482	0.643698	-0.250088	0.403292	0.840845	0.191318	Methylated
LOC100114563	1376.07	2543.23	1955.79	2228.37	1923.87	2137.78	0.87686	0.0985111	0.745955	1.07067	0.0570698	Methylated
LOC100114569	6651.5	4478.31	5243.95	10464.5	12135.2	8502.93	0.0132884	0.925577	0.00105978	1.89944	1.87653	Methylated
LOC100114572	222.763	261.139	631.968	404.383	546.19	3012.78	0.0742857	1.82933	0.0119231	3.55373	1.12909	Methylated
LOC100114578	168.085	192.977	116.556	122.85	147.99	201.267	0.9854	-0.0161477	0.964468	0.98887	0.00638762	Methylated
LOC100114581	1227.22	1639.42	1483.15	1361.59	1429.55	1518.44	0.981825	-0.0134588	0.955195	0.990714	0.00796594	Methylated
LOC100114585	33106.6	31596.9	35196.7	38591.2	34094.2	29235	0.955177	0.028882	0.899714	1.02022	0.0199163	Methylated
LOC100114599	881.938	664.798	498.303	1062.14	671.296	327.155	0.990808	0.0107591	0.981104	1.00749	0.0040104	Unmethylated
LOC100114637	1585.67	1934.2	1821.05	1089.44	1682.82	1457.82	0.460703	-0.337254	0.21769	0.791546	0.336579	Methylated
LOC100114668	1065.21	1271.17	1147.38	608.28	733.848	971.364	0.160134	-0.590103	0.0374329	0.664296	0.795516	Methylated
LOC100114689	1815.52	1302.15	1375.15	2894.66	2732.48	1565.06	0.169945	0.678556	0.0412549	1.60054	0.769691	Methylated
LOC100114704	985.219	1177.34	1076.81	1137.22	1153.41	1312.51	0.717739	0.153761	0.501931	1.11247	0.144034	Methylated
LOC100114714	1362.9	1365.89	1538.75	2183.15	1891.83	1412.75	0.408961	0.362665	0.177914	1.2858	0.388318	Methylated
LOC100114737	3598.63	2347.6	2778.09	3966.19	4302.39	3524.89	0.305098	0.434776	0.106842	1.3517	0.515561	Methylated
LOC100114772	12259	13923.6	13148.4	11091.5	8935.86	10368	0.283669	-0.371716	0.0939539	0.772863	0.547189	Methylated
LOC100114775	1721.35	630.275	835.139	2155	2564.65	693.166	0.377358	0.763948	0.154398	1.69813	0.423246	Unmethylated
LOC100114831	905.227	871.054	1077.87	707.243	642.308	691.611	0.168627	-0.482762	0.0405979	0.715606	0.773072	Methylated
LOC100114840	2248.89	1673.95	1642.48	3350.23	2976.59	2068.62	0.188386	0.593	0.0483863	1.50838	0.72495	Methylated
LOC100114862	586.271	550.605	546.423	217.548	253.261	382.329	0.0212612	-0.978098	0.00198886	0.507649	1.67241	Unmethylated
LOC100114907	388.822	446.15	760.287	499.933	453.124	1772.55	0.388594	0.773964	0.162179	1.70996	0.410504	Methylated
LOC100114978	45.5651	52.2278	63.0899	45.2158	42.7188	99.4677	0.815141	0.231487	0.644064	1.17404	0.0887674	Unmethylated
LOC100115014	727.017	645.323	551.769	660.321	570.601	600.692	0.893604	-0.0704818	0.777863	0.95232	0.0488548	Methylated
LOC100115015	139.733	224.845	166.814	104.082	109.848	208.261	0.663884	-0.327721	0.428253	0.796794	0.177908	Methylated
LOC100115028	553.869	271.762	315.449	551.121	585.858	354.354	0.569003	0.385235	0.318496	1.30607	0.244885	Methylated
LOC100115056	2152.7	2467.1	2542.84	1320.64	1734.69	3951.51	0.974326	-0.031372	0.941218	0.978489	0.0112959	Methylated
LOC100115130	1422.64	1634.11	1350.55	702.124	642.308	935.618	0.00683844	-0.949485	0.000446966	0.517817	2.16504	Methylated
LOC100115144	8497.39	16488.1	13856.2	10916.6	8482.73	9921.9	0.445851	-0.405614	0.205421	0.754915	0.35081	Methylated
LOC100115160	293.642	1182.65	811.614	608.28	865.056	885.884	0.96774	0.0438185	0.927225	1.03084	0.0142414	Unmethylated
LOC100115170	45.5651	29.2122	196.755	35.8314	36.6161	944.166	1	1.90569	1	3.74689	NA	Unmethylated
LOC100115193	31.3893	51.3426	74.8524	40.097	51.8728	97.1364	0.802186	0.269818	0.622203	1.20566	0.095725	Unmethylated
LOC100115246	2178.01	1328.71	1876.66	3096.85	3567.02	2690.29	0.0479982	0.796982	0.00648547	1.73746	1.31877	Unmethylated
LOC100115265	614.623	189.437	255.567	571.596	514.151	474.803	0.467078	0.558898	0.222476	1.47314	0.330611	Unmethylated
LOC100115266	654.113	463.854	500.442	318.217	247.159	516.766	0.316638	-0.577193	0.113921	0.670267	0.499437	Methylated
LOC100115309	156.947	185.896	142.22	176.597	161.721	167.852	0.923828	0.0614371	0.833195	1.0435	0.0344087	Methylated
LOC100115318	1312.28	1093.24	1207.26	1680.66	1850.64	1309.4	0.29555	0.421495	0.101089	1.33932	0.52937	Methylated
LOC100115348	1193.81	934.789	1077.87	1068.97	1290.72	787.194	0.965374	-0.0282453	0.922607	0.980612	0.0153043	Methylated
LOC100115351	303.768	200.944	258.775	223.52	276.147	449.936	0.639474	0.317005	0.397923	1.24574	0.194177	Methylated
LOC100115365	10004.1	13938.6	11880.1	11236.5	8954.17	9934.34	0.570039	-0.249859	0.319942	0.840978	0.244096	Methylated
LOC100115406	1430.74	2045.74	1972.9	1279.69	1360.9	1249.56	0.210481	-0.486609	0.057673	0.713701	0.676787	Unmethylated
LOC100115408	11537.1	13813.8	13505.5	15115.7	11781.2	12117.2	0.990345	0.00589186	0.980223	1.00409	0.00421365	Methylated
LOC100115453	152.896	137.209	197.824	264.47	173.927	283.638	0.287375	0.571204	0.096356	1.48576	0.541552	Unmethylated
LOC100115461	9417.81	12919.7	10826.9	11254.5	14168.9	18358	0.397043	0.400687	0.168642	1.32014	0.401162	Methylated
LOC100115464	45.5651	58.4243	110.14	95.5503	88.489	156.195	0.388594	0.674689	0.162088	1.59625	0.410504	Methylated
LOC100115465	13982.4	22315.4	21078.4	14446.9	12496.8	14724.3	0.289285	-0.461478	0.0977463	0.726242	0.538674	Methylated
LOC100115493	15.1884	38.0643	16.0398	9.38441	4.57701	29.5295	0.681564	-0.644949	0.451496	0.639516	0.166494	Unmethylated
LOC100115500	6382.16	6771.03	7382.59	7695.21	6868.57	7189.65	0.845186	0.0831894	0.693358	1.05936	0.0730478	Methylated
LOC100115504	232.888	257.598	182.854	105.788	109.848	269.651	0.552189	-0.46764	0.301249	0.723147	0.257912	Methylated
LOC100115521	1061.16	1489.82	1206.19	282.385	317.34	1143.1	0.162839	-1.10672	0.0384533	0.464349	0.788242	Methylated
LOC100115522	1606.93	756.861	837.278	678.237	1048.14	1724.37	0.908822	0.108718	0.806747	1.07827	0.0415212	Methylated
LOC100115570	1477.32	1349.07	1510.95	1949.4	2322.07	1655.98	0.237059	0.449966	0.0696021	1.36601	0.625144	Methylated
LOC100115571	5412.12	3703.75	4294.39	7607.34	7671.08	8281.46	0.0150971	0.813068	0.00126136	1.75694	1.82111	Methylated
LOC100115577	3688.75	3961.35	4307.22	3307.58	2866.74	3129.35	0.28619	-0.361769	0.0956713	0.77821	0.543346	Methylated
LOC100115581	588.296	331.071	351.806	131.382	140.362	823.717	0.877332	-0.212446	0.748586	0.863073	0.0568362	Methylated
LOC100115583	4890.66	6256.72	6063.04	8912.63	6569.54	6411.78	0.422355	0.347313	0.188215	1.27219	0.374322	Methylated
LOC100115679	400.973	255.828	232.042	1190.11	808.606	1056.07	9.98e-06	1.78203	1.63e-07	3.4391	5.00095	Unmethylated
LOC100115681	160.997	144.29	127.249	85.3128	51.8728	98.6906	0.116414	-0.861321	0.0233565	0.550448	0.933996	Unmethylated
LOC100115706	159.984	132.783	162.537	178.304	183.081	256.44	0.388594	0.444229	0.162217	1.36059	0.410504	Methylated
LOC100115713	3157.16	2718.5	2842.25	3905.62	4372.57	3995.8	0.111073	0.493415	0.021656	1.40777	0.954391	Methylated
LOC100115715	980.156	1573.03	1473.52	1347.94	1461.59	1821.5	0.714698	0.201884	0.497599	1.1502	0.145877	Methylated
LOC100115754	53.6656	72.5878	82.3376	51.1877	44.2445	235.459	0.561319	0.672534	0.310167	1.59387	0.250791	Unmethylated
LOC100115757	81.0047	199.174	206.379	88.7253	112.9	673.738	0.492727	0.849396	0.244097	1.80175	0.307394	Unmethylated
LOC100115765	2658.98	1636.77	1778.28	2865.66	2839.27	1685.51	0.645929	0.282762	0.405594	1.21652	0.189815	Methylated
LOC100115790	16707.2	35433.5	26832.4	19274.7	19214.3	22712.1	0.517635	-0.3678	0.267858	0.774963	0.285976	Methylated
LOC100115791	1203.93	1796.99	1667.07	1023.75	1174.77	1523.1	0.520746	-0.326624	0.270782	0.7974	0.283374	Methylated
LOC100115823	977.119	1190.62	1299.22	1297.61	1298.35	1593.04	0.53015	0.273393	0.280016	1.20865	0.275601	Methylated
LOC100115833	8806.22	13111	11719.7	11708.3	10260.1	10909.6	0.953945	-0.032898	0.897791	0.977455	0.0204768	Methylated
LOC100115837	970.031	1361.46	1850.99	1301.02	1852.17	2487.47	0.48834	0.43167	0.24051	1.34879	0.311277	Unmethylated
LOC100115866	21.2637	23.0156	23.525	20.4751	27.4621	54.3964	0.565939	0.603454	0.314869	1.51935	0.247231	Unmethylated
LOC100115880	1712.24	2005.02	1745.13	1895.65	1972.69	1292.3	0.884744	-0.0826588	0.763077	0.944316	0.0531822	Methylated
LOC100115899	2329.9	2509.59	2312.94	1956.22	2332.75	1689.4	0.53296	-0.259444	0.282913	0.83541	0.273305	Methylated
LOC100115939	18233.1	8257.31	10316.8	20364.2	30833.8	14550.3	0.172263	0.83692	0.0423685	1.78623	0.763808	Methylated
LOC100115945	2041.32	1442.9	1715.19	2357.19	2613.48	1589.93	0.517635	0.335059	0.268071	1.26143	0.285976	Methylated
LOC100115976	1555.29	2021.84	1961.13	1225.09	1220.54	1808.29	0.418402	-0.380021	0.184552	0.768427	0.378406	Methylated
LOC100115985	35.4395	65.5061	47.0501	69.1034	80.8606	86.2571	0.315326	0.670792	0.112976	1.59195	0.501241	Unmethylated
LOC100115997	11.1381	3.54087	8.55456	7.67815	12.2054	23.3127	0.560374	0.911608	0.308943	1.88114	0.251522	Methylated
LOC100116008	83.0298	107.997	106.932	928.203	80.8606	63.7215	1	1.84936	1	3.6034	NA	Methylated
LOC100116025	7997.19	16072	12826.5	9478.25	7954.85	9416.02	0.377912	-0.458539	0.154851	0.727723	0.422609	Methylated
LOC100116029	918.39	941.871	1453.21	871.897	1486	2627.35	0.407148	0.589686	0.176352	1.50492	0.390248	Methylated
LOC100116036	558.932	1149.01	714.306	148.444	143.413	271.982	3.7e-05	-2.09932	7.8e-07	0.233369	4.43165	Methylated
LOC100116063	1158.37	1476.54	1300.29	1425.58	1380.73	1331.93	0.87959	0.0723916	0.752477	1.05146	0.0557199	Methylated
LOC100116067	458.689	629.39	726.068	388.173	306.66	759.218	0.672655	-0.316818	0.440392	0.802839	0.172207	Methylated
LOC100116089	715.879	950.723	706.821	818.15	793.349	784.085	0.98336	0.0130247	0.958728	1.00907	0.00728763	Methylated
LOC100116113	1071.29	1118.91	957.041	638.14	605.692	605.354	0.00920751	-0.767154	0.000652421	0.587575	2.03586	Methylated
LOC100116147	300.73	359.398	315.449	415.473	357.007	283.638	0.842827	0.113489	0.690283	1.08184	0.0742614	Methylated
LOC100116207	4345.9	3524.94	3999.26	2468.95	2755.36	3162.76	0.15496	-0.500964	0.0355885	0.706634	0.80978	Methylated
LOC100116226	239.976	219.534	188.2	415.473	361.584	269.651	0.118617	0.691262	0.0241005	1.6147	0.925852	Unmethylated
LOC100116245	2609.36	1915.61	1997.49	1619.24	1428.03	1502.89	0.158447	-0.519172	0.0368168	0.697772	0.800116	Methylated
LOC100116254	4775.23	10395.1	7519.46	5319.25	4691.44	5853.83	0.339869	-0.516183	0.129277	0.699219	0.468688	Methylated
LOC100116268	10.1256	9.73739	9.62388	2.55938	10.6797	46.6255	0.567125	1.0349	0.31652	2.04898	0.246321	Methylated
LOC100116282	72.9042	98.2591	159.329	86.1659	70.1809	161.635	0.965374	-0.0476995	0.921273	0.967478	0.0153043	Unmethylated
LOC100116300	36.4521	38.9496	75.9217	23.8876	53.3985	281.307	0.331798	1.25005	0.123487	2.37849	0.479126	Unmethylated
LOC100116304	585.259	601.948	572.086	563.918	1379.21	1957.49	0.0641596	1.14867	0.00955405	2.2171	1.19274	Methylated
LOC100116323	722.967	1204.78	1058.63	648.377	559.921	300.734	0.0665684	-0.985855	0.0100588	0.504926	1.17673	Methylated
LOC100116342	14523.1	15085	15902.9	19509.3	14818.8	14675.4	0.821933	0.106712	0.653997	1.07677	0.0851638	Methylated
LOC100116356	14299.3	7310.12	9781.07	12091.4	14832.6	9271.48	0.75172	0.205417	0.550004	1.15302	0.123944	Unmethylated
LOC100116365	28.3516	8.85217	25.6637	14.5032	44.2445	44.2942	0.570903	0.711643	0.321772	1.63767	0.243437	Unmethylated
LOC100116412	9.11303	26.5565	42.7728	8.53128	12.2054	331.041	0.218248	2.1691	0.0607675	4.49743	0.661049	Methylated
LOC100116417	207.574	316.908	209.587	253.379	212.068	230.796	0.910715	-0.0759537	0.80914	0.948715	0.0406174	Methylated
LOC100116453	70.8791	79.6696	113.348	69.9565	59.5012	108.793	0.87686	-0.137452	0.746023	0.909124	0.0570698	Unmethylated
LOC100116518	125.557	144.29	165.745	271.295	236.479	468.586	0.0207029	1.16797	0.00190973	2.24695	1.68397	Unmethylated
LOC100116566	1.01256	0	6.41592	3.41251	0	39.6317	0.391368	2.56517	0.164699	5.91825	0.407414	Unmethylated
LOC100116591	917.378	1596.05	1664.93	3324.64	2814.86	4608.93	0.00213212	1.36335	0.000103772	2.57282	2.67119	Unmethylated
LOC100116600	1887.41	521.393	639.453	578.421	790.298	1567.39	0.965374	-0.0535972	0.922814	0.963531	0.0153043	Methylated
LOC100116611	5553.88	3164.65	3866.66	5644.29	7365.94	3182.19	0.595657	0.363392	0.347633	1.28645	0.225004	Methylated
LOC100116612	669.301	1022.43	809.475	3705.99	1011.52	1162.53	0.0909587	1.2335	0.0158537	2.35137	1.04116	Methylated
LOC100116643	1787.17	1239.3	1583.66	895.784	1048.14	3380.35	0.836623	0.208328	0.680039	1.15535	0.07747	Unmethylated
LOC100116660	5751.33	3789.62	4526.43	5869.52	8168.45	3875.35	0.570713	0.348457	0.3208	1.2732	0.243582	Methylated
LOC100116678	734.105	447.92	588.126	693.593	721.643	620.119	0.707098	0.201243	0.487172	1.14969	0.150521	Methylated
LOC100116686	2363.31	2701.68	2654.05	1540.75	2190.86	2212.38	0.368781	-0.377316	0.147632	0.769869	0.433231	Methylated
LOC100116714	736.13	519.623	584.918	351.489	257.839	554.066	0.240794	-0.658456	0.0717618	0.633556	0.618354	Methylated
LOC100116726	110.369	60.1948	97.3081	24.7407	35.0904	113.455	0.574164	-0.61784	0.324954	0.651646	0.240964	Unmethylated
LOC100116729	507.292	926.823	1140.96	347.223	286.826	4873.14	1	1.09688	1	2.13891	NA	Methylated
LOC100116736	513.367	741.812	778.465	179.157	268.518	464.701	0.0426287	-1.15485	0.00539782	0.449112	1.3703	Unmethylated
LOC100116743	58.7284	72.5878	63.0899	71.6627	65.6039	102.576	0.663907	0.309508	0.428561	1.23928	0.177893	Unmethylated
LOC100116754	835.361	601.948	502.58	586.099	494.318	426.623	0.490719	-0.36431	0.242299	0.77684	0.309167	Methylated
LOC100116774	480.965	851.579	761.356	714.068	808.606	1241.79	0.508794	0.401259	0.25994	1.32066	0.293458	Unmethylated
LOC100116796	2541.52	1509.3	2319.36	1336.85	2026.09	1185.06	0.375734	-0.486906	0.15302	0.713554	0.425119	Methylated
LOC100116827	1127.99	1610.21	1509.88	1259.22	1421.93	1755.45	0.91732	0.0627909	0.821793	1.04448	0.0374792	Methylated
LOC100116846	797.896	800.236	654.424	936.734	1038.98	823.717	0.448592	0.312352	0.207401	1.24173	0.348149	Methylated
LOC100116888	303.768	558.572	591.334	470.927	646.885	762.327	0.560941	0.371024	0.309734	1.29327	0.251083	Unmethylated
LOC100116900	552.857	611.685	482.263	871.897	900.146	502.001	0.375514	0.464067	0.152855	1.37943	0.425374	Unmethylated
LOC100116902	16434.8	18592.2	20161	13639.8	10042	12344.1	0.0753558	-0.615214	0.0121401	0.652833	1.12288	Methylated
LOC100116936	2020.05	1145.47	1215.82	1857.26	1817.07	2258.23	0.396203	0.437584	0.168048	1.35433	0.402082	Methylated
LOC100116960	101.256	131.897	57.7433	140.766	70.1809	115.01	0.857685	0.168785	0.714474	1.12411	0.0666724	Methylated
LOC100116974	60.7535	49.5722	86.6149	98.1097	111.374	154.641	0.13511	0.892214	0.0292472	1.85602	0.869314	Unmethylated
LOC100116976	2052.46	2242.26	2389.93	1205.47	2013.89	1869.68	0.403479	-0.393998	0.173826	0.761018	0.394179	Unmethylated
LOC100116991	66.8289	30.0974	33.1489	23.0345	44.2445	17.8731	0.549173	-0.635057	0.29884	0.643916	0.260291	Unmethylated
LOC100117016	2182.06	1610.21	1673.49	2600.33	2648.57	3141	0.087604	0.618458	0.0150501	1.53523	1.05748	Unmethylated
LOC100117021	9819.79	18158.5	14219.8	11879	9370.68	11122.5	0.455643	-0.382383	0.21346	0.76717	0.341375	Methylated
LOC100117025	1575.54	1136.62	1292.81	1163.67	985.584	1234.8	0.598509	-0.242105	0.349977	0.845511	0.222929	Methylated
LOC100117049	8312.09	12376.2	11649.2	10278.5	8522.4	9436.22	0.68688	-0.195563	0.458431	0.873232	0.163119	Methylated
LOC100117078	91.1303	58.4243	33.1489	65.6908	96.1173	30.3066	0.963561	0.0604026	0.916663	1.04276	0.016121	Unmethylated
LOC100117088	1637.31	824.137	1206.19	575.008	981.007	1192.06	0.535317	-0.4164	0.285795	0.749292	0.271389	Unmethylated
LOC100117145	375.659	617.882	309.034	197.073	152.567	305.397	0.093268	-0.988201	0.0164892	0.504106	1.03027	Methylated
LOC100117232	739.168	835.645	794.505	760.137	996.264	963.593	0.657641	0.198287	0.420112	1.14734	0.182011	Unmethylated
LOC100117263	4257.81	5566.25	4826.91	6650.13	8269.14	6867.93	0.101763	0.572291	0.0188148	1.48688	0.992411	Methylated
LOC100117297	19730.7	19268.5	17460.9	15626.7	18556.7	11969.5	0.517635	-0.290909	0.268027	0.817387	0.285976	Methylated
LOC100117310	2226.62	1404.84	1540.89	2860.54	2332.75	1423.63	0.567973	0.355238	0.317275	1.2792	0.245672	Methylated
LOC100117336	13532.8	13839.5	11834.2	15235.2	15477.9	19374.4	0.343568	0.353392	0.131405	1.27756	0.463987	Methylated
LOC100117358	590.322	763.943	591.334	402.676	427.188	197.381	0.0789896	-0.924457	0.0130097	0.526879	1.10243	Methylated
LOC100117362	72.9042	109.767	102.655	105.788	73.2322	92.4739	0.937561	-0.0658647	0.858862	0.955373	0.0280002	Unmethylated
LOC100117366	460.714	549.72	407.411	604.868	495.843	502.778	0.71941	0.177714	0.503572	1.13109	0.143024	Methylated
LOC100117397	57.7158	115.078	155.051	92.1378	108.323	400.979	0.389992	0.878939	0.163269	1.83902	0.408945	Unmethylated
LOC100117420	6942.1	6316.91	7630.67	8449.38	8900.77	8178.11	0.407857	0.289283	0.177067	1.22203	0.389493	Methylated
LOC100117427	1287.97	1070.23	1145.24	813.031	956.596	1629.56	0.954756	-0.0428248	0.899127	0.970752	0.0201075	Methylated
LOC100117445	2090.93	2169.67	2222.05	885.547	1817.07	1656.76	0.267438	-0.573112	0.0851545	0.672165	0.572778	Methylated
LOC100117500	4957.49	6213.34	5312.38	5671.59	4731.11	5044.88	0.83961	-0.0935295	0.685496	0.937227	0.0759224	Methylated
LOC100117507	1182.67	1307.47	1382.63	1345.38	1072.55	1133	0.786071	-0.124545	0.597842	0.917294	0.104538	Methylated
LOC100117525	918.39	904.692	892.882	764.403	707.912	657.419	0.316638	-0.350875	0.113918	0.784108	0.499437	Methylated
LOC100117550	7746.07	19034.8	15124.5	8033.91	6564.96	9266.04	0.141209	-0.812179	0.0310614	0.569521	0.850139	Methylated
LOC100117556	1377.08	1564.18	1231.86	1042.52	1019.15	1004.78	0.199548	-0.444752	0.0526091	0.734711	0.699953	Methylated
LOC100117558	342.245	751.549	1150.59	487.136	567.55	2105.14	0.656989	0.494256	0.419301	1.40859	0.182442	Unmethylated
LOC100117578	891.051	1216.29	1081.08	1417.9	1505.84	925.516	0.615897	0.270829	0.370055	1.2065	0.210492	Unmethylated
LOC100117626	313.893	149.602	142.22	147.591	135.785	289.078	0.941924	-0.0776344	0.869533	0.94761	0.0259841	Unmethylated
LOC100117638	799.921	231.042	413.827	238.876	253.261	304.62	0.224519	-0.857761	0.0637252	0.551808	0.648747	Unmethylated
LOC100117650	244.027	225.73	224.557	237.17	147.99	254.109	0.865711	-0.112748	0.7278	0.924825	0.0626269	Methylated
LOC100117689	1308.23	1464.15	1495.98	1227.65	1081.7	1229.36	0.469909	-0.269792	0.224623	0.829439	0.327986	Methylated
LOC100117697	1.01256	0	4.27728	4.26564	6.10269	24.8669	0.209683	2.78392	0.0571044	6.88721	0.678436	Unmethylated
LOC100117752	14304.4	17816.8	18746.3	14103.9	11152.7	12185.6	0.238945	-0.442017	0.070924	0.736105	0.621703	Methylated
LOC100117754	653.1	707.289	633.037	683.355	695.706	480.243	0.85308	-0.102092	0.706136	0.931681	0.0690101	Unmethylated
LOC100117795	258.202	377.103	362.5	357.461	686.552	556.397	0.200873	0.679476	0.0531526	1.60156	0.697078	Unmethylated
LOC100117810	287.567	187.666	267.33	383.908	364.636	352.8	0.198116	0.56982	0.0518753	1.48434	0.70308	Methylated
LOC100117836	18601.7	15117.7	17522.9	17087.3	20454.7	14770.2	0.956836	0.0297393	0.904603	1.02083	0.0191627	Methylated
LOC100117843	481.978	547.95	552.838	772.081	721.643	1373.9	0.0721787	0.8586	0.0114407	1.81328	1.14159	Methylated
LOC100117868	452.614	774.565	413.827	374.523	361.584	278.976	0.187239	-0.694606	0.0477554	0.617878	0.727603	Methylated
LOC100117895	1471.25	1467.69	1337.72	3043.96	2401.41	1617.9	0.102315	0.723705	0.0189374	1.65142	0.990059	Methylated
LOC100117910	104.294	151.372	116.556	105.788	111.374	97.9135	0.692091	-0.244536	0.464046	0.844087	0.159837	Methylated
LOC100117919	2816.94	1755.39	1990	3313.55	3272.57	1670.75	0.610068	0.331144	0.362709	1.25801	0.214622	Unmethylated
LOC100117921	9802.58	16412.8	14291.5	7518.62	6955.54	8087.97	0.0279363	-0.844215	0.00294831	0.557014	1.55383	Methylated
LOC100117923	81.0047	88.5217	129.388	155.269	50.3472	108.016	0.942119	0.0793733	0.870052	1.05656	0.0258943	Unmethylated
LOC100117929	4451.21	5934.5	5057.88	3020.07	3904.19	2689.51	0.0724644	-0.684323	0.0115077	0.622298	1.13988	Methylated
LOC100117943	2439.25	2542.34	2671.16	1740.38	1724.01	1151.65	0.051164	-0.729909	0.00700526	0.602942	1.29104	Methylated
LOC100117967	288.579	538.212	403.134	379.642	442.445	409.527	0.998934	0.000529299	0.998624	1.00037	0.000463095	Unmethylated
LOC100117972	2261.04	2608.74	2889.3	1612.41	1498.21	1898.43	0.0659339	-0.630791	0.00993687	0.645822	1.18089	Methylated
LOC100117984	17.2135	34.5235	23.525	45.2158	51.8728	77.7091	0.106994	1.21525	0.0202633	2.32181	0.970639	Methylated
LOC100118003	39.4898	53.9983	45.9808	46.0689	38.1418	96.3593	0.684917	0.383469	0.456118	1.30447	0.164362	Unmethylated
LOC100118041	3502.44	8299.8	6042.73	4281	3640.25	4127.13	0.312286	-0.566635	0.111232	0.67519	0.505447	Methylated
LOC100118050	19087.7	25646.5	25885	22375.8	17916	21624.9	0.683335	-0.189689	0.454088	0.876795	0.165367	Methylated
LOC100118070	237.951	282.384	269.469	69.1034	119.002	505.887	0.891725	-0.183719	0.774546	0.88043	0.0497689	Methylated
LOC100118072	2.02512	5.3113	9.62388	8.53128	15.2567	24.8669	0.301614	1.53045	0.104562	2.88876	0.520548	Unmethylated
LOC100118097	409.074	499.263	530.383	402.676	466.856	392.431	0.68958	-0.190939	0.461517	0.876035	0.161415	Methylated
LOC100118117	74.9293	81.44	136.873	101.522	71.7066	181.839	0.752853	0.2847	0.552639	1.21816	0.12329	Unmethylated
LOC100118125	1891.46	2737.09	2149.33	1973.28	2081.02	1568.17	0.570713	-0.270165	0.320864	0.829225	0.243582	Methylated
LOC100118132	26.3265	62.8504	716.444	43.5095	90.0146	4243.7	1	2.44207	1	5.43421	NA	Unmethylated
LOC100118137	150.871	107.111	114.417	151.857	225.799	254.886	0.143555	0.764078	0.0318502	1.69828	0.84298	Methylated
LOC100118153	19.2386	59.3096	45.9808	44.3626	47.2958	125.889	0.436581	0.8097	0.197827	1.75285	0.359935	Unmethylated
LOC100118160	293.642	305.4	349.668	284.092	305.134	400.979	0.917451	0.0637065	0.822277	1.04515	0.0374171	Methylated
LOC100118162	37.4647	32.753	26.733	0.853128	9.15403	52.0651	0.748717	-0.6294	0.545712	0.646445	0.125682	Methylated
LOC100118169	1338.6	1032.16	1012.65	1741.23	385.995	378.444	0.67896	-0.432485	0.448564	0.740984	0.168156	Methylated
LOC100118190	86.0675	71.7026	105.863	123.704	103.746	240.898	0.214532	0.836273	0.0593255	1.78543	0.668507	Unmethylated
LOC100118197	8635.1	9847.16	9318.06	7995.51	5947.07	7473.29	0.315705	-0.376238	0.113238	0.770444	0.500719	Methylated
LOC100118205	11652.5	13160.5	13083.1	14905.9	11442.5	11957.1	0.977544	0.0155583	0.946899	1.01084	0.00986374	Methylated
LOC100118218	3632.05	3330.19	3519.13	3880.88	4352.74	3305.75	0.750162	0.138436	0.54789	1.10071	0.124845	Methylated
LOC100118231	17.2135	7.96696	10.6932	21.3282	27.4621	39.6317	0.187239	1.31008	0.047763	2.47955	0.727603	Methylated
LOC100118263	16156.4	19008.3	18336.7	17998.4	16297.2	16054.7	0.837764	-0.0875641	0.682033	0.94111	0.0768784	Methylated
LOC100118269	4130.23	11198	9068.9	4529.26	3383.94	4927.54	0.110536	-0.925855	0.0213758	0.526368	0.956497	Methylated
LOC100118277	171.122	69.9322	85.5456	139.913	99.1687	182.616	0.65982	0.374392	0.422955	1.29629	0.180574	Unmethylated
LOC100118332	9031.01	16832.4	14439	9681.3	7849.58	9396.59	0.219433	-0.581735	0.0613236	0.66816	0.658699	Methylated
LOC100118348	2801.75	2652.11	3185.5	848.862	1069.5	626.336	3.55e-07	-1.7652	3.37e-09	0.294187	6.45028	Methylated
LOC100118368	676.389	914.429	807.337	421.445	389.046	951.937	0.528819	-0.442586	0.278362	0.735815	0.276693	Methylated
LOC100118414	3049.83	4104.75	3861.31	3504.65	5071.33	5298.21	0.487592	0.332693	0.239746	1.25936	0.311944	Methylated
LOC100118425	742.205	745.353	743.177	627.049	718.591	526.091	0.555166	-0.255119	0.303617	0.837918	0.255577	Methylated
LOC100118426	106.319	104.456	64.1592	17.9157	44.2445	41.1858	0.0423534	-1.42491	0.00533333	0.372443	1.37311	Methylated
LOC100118457	2636.7	883.447	1285.32	1370.98	1736.21	1460.15	0.937952	-0.0734543	0.861367	0.95036	0.0278195	Unmethylated
LOC100118462	7255.99	10581.9	9481.66	8788.92	7073.01	8152.47	0.698213	-0.185954	0.47428	0.879067	0.156012	Methylated
LOC100118496	125.557	98.2591	276.954	174.038	68.6552	329.487	0.874968	0.197928	0.743014	1.14705	0.058008	Unmethylated
LOC100118552	3827.47	2826.5	2350.37	3552.42	3570.07	2520.88	0.876181	0.0987032	0.744891	1.07081	0.057406	Methylated
LOC100118558	257.19	256.713	303.687	307.126	428.714	630.998	0.152435	0.742499	0.0348105	1.67307	0.816915	Unmethylated
LOC100118580	2357.24	3170.85	2997.3	2195.1	2225.95	2216.26	0.33598	-0.361235	0.12648	0.778498	0.473687	Methylated
LOC100118588	125.557	83.2104	113.348	201.338	234.953	150.756	0.0863777	0.863213	0.0147876	1.81909	1.0636	Methylated
LOC100118606	233.901	567.424	667.256	324.189	381.418	696.274	0.951252	-0.0660286	0.888697	0.955264	0.0217045	Unmethylated
LOC100118630	1557.31	1750.07	1746.2	1294.19	1388.36	1369.24	0.350065	-0.318964	0.135644	0.801645	0.455851	Methylated
LOC100118637	1887.41	3079.67	2055.23	1781.33	1437.18	1731.36	0.271199	-0.504288	0.0869756	0.705008	0.566712	Methylated
LOC100118641	93.1554	126.586	131.526	147.591	144.939	195.05	0.379909	0.476098	0.156163	1.39098	0.42032	Unmethylated
LOC100118656	843.461	625.849	799.851	555.386	590.435	404.088	0.207426	-0.551443	0.056176	0.682337	0.683138	Methylated
LOC100118670	1263.67	913.544	995.537	966.594	1080.18	1228.58	0.937941	0.0461904	0.860485	1.03253	0.0278244	Methylated
LOC100118689	70.8791	55.7687	97.3081	122.85	93.066	122.78	0.322982	0.604639	0.117721	1.5206	0.490822	Unmethylated
LOC100118712	8604.72	5727.36	6894.98	10142	11041.3	9282.36	0.181887	0.521247	0.0457716	1.4352	0.740199	Methylated
LOC100118725	493.116	293.892	320.796	511.877	549.242	343.474	0.57473	0.341106	0.325447	1.26673	0.240536	Unmethylated
LOC100118743	29.3642	35.4087	27.8023	44.3626	65.6039	78.4862	0.131248	1.02268	0.028044	2.03169	0.881907	Unmethylated
LOC100118869	8337.41	24928.6	19673.4	10324.6	8037.24	9911.02	0.131609	-0.904891	0.0281738	0.534073	0.880713	Methylated
LOC100118915	563.995	701.092	536.799	755.018	588.909	588.258	0.85308	0.10103	0.706438	1.07254	0.0690101	Methylated
LOC100118916	835.361	798.466	886.466	1082.62	1101.53	951.16	0.386518	0.31462	0.160579	1.24368	0.41283	Methylated
LOC100118944	328.069	362.939	328.281	325.042	324.968	681.509	0.557845	0.387674	0.306408	1.30828	0.253486	Methylated
LOC100118946	1.01256	7.96696	20.3171	5.11877	9.15403	18.6502	0.942517	0.181031	0.87074	1.13369	0.0257108	Unmethylated
LOC100118951	548.807	663.028	556.046	732.837	547.716	348.137	0.867652	-0.118835	0.730801	0.920931	0.0616542	Methylated
LOC100118952	428.312	317.793	279.093	342.957	227.325	216.031	0.510856	-0.381117	0.262014	0.767843	0.291701	Methylated
LOC100119051	55600.6	17256.4	28333.8	68085.6	83471	49060.9	0.13109	0.987367	0.0279733	1.98256	0.882429	Methylated
LOC100119072	5149.87	7717.32	5946.49	6262.81	4577.01	6146.79	0.787644	-0.147225	0.600945	0.902985	0.10367	Methylated
LOC100119096	1105.71	832.989	1040.45	715.774	1188.5	1432.96	0.804794	0.163761	0.626639	1.1202	0.094315	Methylated
LOC100119162	332.119	479.788	420.243	386.467	558.396	893.655	0.341232	0.577854	0.129976	1.49263	0.46695	Methylated
LOC100119163	274.403	392.151	382.817	262.763	244.107	348.137	0.592274	-0.292997	0.344119	0.816204	0.227477	Methylated
LOC100119201	198.461	207.141	126.18	18.7688	42.7188	138.322	0.151813	-1.40519	0.0344836	0.377569	0.818691	Methylated
LOC100119221	279.466	427.56	569.948	302.007	440.919	1287.64	0.464335	0.670261	0.220241	1.59136	0.333169	Unmethylated
LOC100119228	172.135	126.586	250.221	352.342	343.276	385.437	0.0384979	0.980145	0.00461313	1.97266	1.41456	Methylated
LOC100119229	47.5902	51.3426	52.3967	48.6283	33.5648	118.118	0.683335	0.416971	0.454284	1.33512	0.165367	Methylated
LOC100119236	48.6028	70.8174	69.5058	43.5095	54.9242	106.462	0.9063	0.12354	0.801414	1.0894	0.0427279	Unmethylated
LOC100119259	1884.37	1713.78	1541.96	2481.75	2441.07	1700.28	0.404197	0.365305	0.174347	1.28815	0.393407	Methylated
LOC100119278	884.976	1287.11	1600.77	935.881	1629.42	2283.87	0.613308	0.362191	0.366416	1.28538	0.212321	Methylated
LOC100119311	3526.74	2586.6	3020.83	1405.95	1380.73	2686.41	0.155642	-0.73829	0.0359453	0.599449	0.807872	Methylated
LOC100119325	100.243	100.915	113.348	18.7688	15.2567	90.9197	0.201632	-1.31432	0.0535818	0.402115	0.69544	Methylated
LOC100119340	153.909	77.0139	108.001	70.8096	45.7701	188.056	0.906147	-0.144736	0.800974	0.904545	0.0428015	Methylated
LOC100119345	1577.57	2203.31	2140.78	1667.01	2096.27	2551.97	0.877289	0.0928732	0.747879	1.06649	0.0568573	Methylated
LOC100119360	46.5777	75.2435	47.0501	51.1877	54.9242	34.9691	0.755425	-0.270985	0.556414	0.828754	0.121809	Unmethylated
LOC100119368	1744.64	680.732	870.427	2140.5	3408.35	2543.42	0.0200443	1.29578	0.00182294	2.4551	1.69801	Methylated
LOC100119371	153.909	188.551	241.666	107.494	137.31	442.942	0.826782	0.239048	0.664334	1.18021	0.082609	Methylated
LOC100119376	93.1554	73.473	124.041	52.0408	54.9242	163.966	0.939712	-0.0925145	0.865519	0.937887	0.0270051	Unmethylated
LOC100119400	87.08	80.5548	103.724	150.151	137.31	262.657	0.0624837	1.02545	0.00919833	2.0356	1.20423	Unmethylated
LOC100119433	19.2386	30.0974	25.6637	41.8033	71.7066	59.836	0.0877004	1.19809	0.0151024	2.29435	1.057	Unmethylated
LOC100119445	1265.7	1336.68	2679.72	1531.36	1740.79	10353.2	0.180422	1.36733	0.0451325	2.57993	0.743711	Methylated
LOC100119452	2962.75	3352.32	3111.72	2491.99	2628.73	2447.06	0.338797	-0.317125	0.128335	0.802668	0.47006	Methylated
LOC100119478	642.975	1018	737.831	405.236	318.865	587.481	0.0786703	-0.868679	0.0128785	0.547648	1.10419	Methylated
LOC100119485	180.235	326.645	451.253	295.182	231.902	475.58	0.945859	0.0681901	0.876983	1.0484	0.0241736	Unmethylated
LOC100119491	2060.56	2717.62	2150.4	1014.37	1507.36	1122.9	0.0126983	-0.928054	0.00100129	0.525567	1.89625	Methylated
LOC100119534	7.08791	1.77043	29.941	5.9719	18.3081	346.583	1	3.26139	1	9.58909	NA	Unmethylated
LOC100119536	1165.45	2190.03	1508.81	2001.44	1917.77	1535.53	0.790857	0.164911	0.606424	1.1211	0.101902	Methylated
LOC100119554	409.074	272.647	204.24	174.891	193.76	310.059	0.586823	-0.382262	0.337514	0.767234	0.231493	Methylated
LOC100119601	40.5023	13.2783	16.0398	284.945	140.362	115.01	4.92e-05	2.95662	1.13e-06	7.76302	4.3076	Unmethylated
LOC100119612	16640.4	24023.9	20995	18194.7	18451.5	18490.9	0.723153	-0.16131	0.508144	0.894213	0.14077	Methylated
LOC100119614	81.0047	131.012	187.131	112.613	117.477	234.682	0.808564	0.224045	0.634352	1.168	0.0922856	Unmethylated
LOC100119627	4035.05	4241.08	4088.01	4170.94	3750.1	2525.55	0.625913	-0.243317	0.381828	0.844801	0.203486	Methylated
LOC100119632	10567.1	10505.8	10191.7	4307.44	4938.6	3514.01	6.75e-06	-1.29323	1.04e-07	0.408037	5.17045	Methylated
LOC100119655	795.871	824.137	1170.91	1008.4	918.454	1108.13	0.823942	0.121827	0.658376	1.08811	0.0841034	Unmethylated
LOC100119664	2008.92	1595.16	1654.24	1457.14	1751.47	1222.36	0.596327	-0.247822	0.348165	0.842167	0.224516	Methylated
LOC100119686	17561.8	25657.1	23154	21963.8	19215.8	20185.7	0.821933	-0.113159	0.653742	0.924562	0.0851638	Methylated
LOC100119738	1980.56	2231.63	2120.46	2307.71	2305.29	2311.85	0.74073	0.128926	0.53308	1.09348	0.13034	Methylated
LOC100119755	916.365	500.148	521.828	517.849	601.115	271.982	0.490719	-0.480613	0.242397	0.716673	0.309167	Methylated
LOC100119787	3.03768	1.77043	7.48524	4.26564	1.52567	38.8546	0.37703	1.89159	0.154113	3.71043	0.423624	Unmethylated
LOC100119792	800.934	501.918	548.561	222.666	590.435	616.234	0.634477	-0.374194	0.391979	0.771536	0.197584	Methylated
LOC100119836	1222.16	2365.3	1658.52	441.067	357.007	322.493	2.49e-08	-2.22685	1.64e-10	0.213625	7.60375	Methylated
LOC100119853	669.301	473.591	531.452	450.452	450.073	264.988	0.317258	-0.524479	0.114335	0.69521	0.498587	Methylated
LOC100119865	895.102	684.273	1042.59	797.675	753.682	747.562	0.703024	-0.189169	0.48058	0.877111	0.15303	Unmethylated
LOC100119873	182.261	353.202	120.833	126.263	125.105	122.003	0.237029	-0.81547	0.069522	0.568224	0.625199	Methylated
LOC100119877	547.794	812.629	660.84	378.789	297.506	387.769	0.0166925	-0.92345	0.00145214	0.527247	1.77748	Methylated
LOC100119987	63.7912	86.7513	65.2285	86.1659	70.1809	94.0281	0.755343	0.219022	0.556078	1.16394	0.121856	Unmethylated
LOC100120017	2117.26	998.525	1150.59	607.427	1034.41	785.639	0.153789	-0.814521	0.0351966	0.568597	0.813075	Unmethylated
LOC100120018	317.943	241.664	197.824	206.457	219.697	327.933	0.9938	-0.00419785	0.988834	0.997095	0.002701	Methylated
LOC100120019	1074.32	940.101	2364.27	1879.44	1499.74	2820.84	0.495133	0.502334	0.247356	1.4165	0.305278	Unmethylated
[truncated: 495 more rows]
