# Supplementary material for: Dnmt1a is essential for gene body methylation and the regulation of the zygotic genome in a wasp
Source: PLoS Genet. 2022 May 6;18(5):e1010181. doi: 10.1371/journal.pgen.1010181 (PMC9075658; doi:10.1371/journal.pgen.1010181)
Supplement: S6 Data — (XLSX) [file pgen.1010181.s019.xlsx]

## Sheet: Primer-Index-Alignment-Info
Sample Number	Treatment	Stage	REPLICATE	HISAT2 Alignment Rate	# Sequenced Reads	Fastq forward	Fastq reverse	Primers 1-12 NEB #E7335 ; Primers 13-19 from NEB #E7500
1	Control	Early Blastoderm	1	0.8931	17595831	VL-DA-18S-DA-1_S1_L008_R1_001.fastq	VL-DA-18S-DA-1_S1_L008_R2_001.fastq	ATCACG	NEBNext Index 1 Primer for Illumina	5´-CAAGCAGAAGACGGCATACGAGATCGTGATGTGACTGGAGTTCAGACGTGTGCTCTTCCGATC-s-T-3´
2	Control	Mid Blastoderm	1	0.9463	18880977	VL-DA-18S-DA-2_S2_L008_R1_001.fastq	VL-DA-18S-DA-2_S2_L008_R2_001.fastq	CGATGT	NEBNext Index 2 Primer for Illumina	5´-CAAGCAGAAGACGGCATACGAGATACATCGGTGACTGGAGTTCAGACGTGTGCTCTTCCGATC-s-T-3´
3	Control	Late Blastoderm	1	0.8662	17481523	VL-DA-18S-DA-3_S3_L008_R1_001.fastq	VL-DA-18S-DA-3_S3_L008_R2_001.fastq	TTAGGC	NEBNext Index 3 Primer for Illumina	5´-CAAGCAGAAGACGGCATACGAGATGCCTAAGTGACTGGAGTTCAGACGTGTGCTCTTCCGATC-s-T-3´
4	RNAi	Early Blastoderm	1	0.8787	18956308	VL-DA-18S-DA-4_S4_L008_R1_001.fastq	VL-DA-18S-DA-4_S4_L008_R2_001.fastq	TGACCA	NEBNext Index 4 Primer for Illumina	5´-CAAGCAGAAGACGGCATACGAGATTGGTCAGTGACTGGAGTTCAGACGTGTGCTCTTCCGATC-s-T-3´
5	RNAi	Mid Blastoderm	1	0.9146	17792036	VL-DA-18S-DA-5_S5_L008_R1_001.fastq	VL-DA-18S-DA-5_S5_L008_R2_001.fastq	ACAGTG	NEBNext Index 5 Primer for Illumina	5´-CAAGCAGAAGACGGCATACGAGATCACTGTGTGACTGGAGTTCAGACGTGTGCTCTTCCGATC-s-T-3´
6	RNAi	Late Blastoderm	1	0.9238	21453681	VL-DA-18S-DA-6_S6_L008_R1_001.fastq	VL-DA-18S-DA-6_S6_L008_R2_001.fastq	GCCAAT	NEBNext Index 6 Primer for Illumina	5´-CAAGCAGAAGACGGCATACGAGATATTGGCGTGACTGGAGTTCAGACGTGTGCTCTTCCGATC-s-T-3´
7	RNAi	Early Blastoderm	2	0.9033	21417029	VL-DA-18S-DA-7_S7_L008_R1_001.fastq	VL-DA-18S-DA-7_S7_L008_R2_001.fastq	CAGATC	NEBNext Index 7 Primer for Illumina	5´-CAAGCAGAAGACGGCATACGAGATGATCTGGTGACTGGAGTTCAGACGTGTGCTCTTCCGATC-s-T-3´
8	RNAi	Mid Blastoderm	2	0.9044	19125855	VL-DA-18S-DA-8_S8_L008_R1_001.fastq	VL-DA-18S-DA-8_S8_L008_R2_001.fastq	ACTTGA	NEBNext Index 8 Primer for Illumina	5´-CAAGCAGAAGACGGCATACGAGATTCAAGTGTGACTGGAGTTCAGACGTGTGCTCTTCCGATC-s-T-3´
9	RNAi	Late Blastoderm	2	0.8717	13530032	VL-DA-18S-DA-9_S9_L008_R1_001.fastq	VL-DA-18S-DA-9_S9_L008_R2_001.fastq	GATCAG	NEBNext Index 9 Primer for Illumina	5´-CAAGCAGAAGACGGCATACGAGATCTGATCGTGACTGGAGTTCAGACGTGTGCTCTTCCGATC-s-T-3´
10	RNAi	Early Blastoderm	3	0.794	22462353	VL-DA-18S-DA-10_S10_L008_R1_001.fastq	VL-DA-18S-DA-10_S10_L008_R2_001.fastq	TAGCTT	NEBNext Index 10 Primer for Illumina	5´-CAAGCAGAAGACGGCATACGAGATAAGCTAGTGACTGGAGTTCAGACGTGTGCTCTTCCGATC-s-T-3´
11	RNAi	Mid Blastoderm	3	0.8551	21217521	VL-DA-18S-DA-11_S11_L008_R1_001.fastq	VL-DA-18S-DA-11_S11_L008_R2_001.fastq	GGCTAC	NEBNext Index 11 Primer for Illumina	5´-CAAGCAGAAGACGGCATACGAGATGTAGCCGTGACTGGAGTTCAGACGTGTGCTCTTCCGATC-s-T-3´
12	RNAi	Late Blastoderm	3	0.9075	22755545	VL-DA-18S-DA-12_S12_L008_R1_001.fastq	VL-DA-18S-DA-12_S12_L008_R2_001.fastq	CTTGTA	NEBNext Index 12 Primer for Illumina	5´-CAAGCAGAAGACGGCATACGAGATTACAAGGTGACTGGAGTTCAGACGTGTGCTCTTCCGATC-s-T-3´
13	Control	Early Blastoderm	2	0.9428	14920066	VL-DA-18S-DA-13_S13_L008_R1_001.fastq	VL-DA-18S-DA-13_S13_L008_R2_001.fastq	AGTCAA	NEBNext Index 13 Primer for Illumina	5´-CAAGCAGAAGACGGCATACGAGATTGTTGACTGTGACTGGAGTTCAGACGTGTGCTCTTCCGATC-s-T-3´
14	Control	Mid Blastoderm	2	0.8016	16972056	VL-DA-18S-DA-14_S14_L008_R1_001.fastq	VL-DA-18S-DA-14_S14_L008_R2_001.fastq	AGTTCC	NEBNext Index 14 Primer for Illumina	5´-CAAGCAGAAGACGGCATACGAGATACGGAACTGTGACTGGAGTTCAGACGTGTGCTCTTCCGATC-s-T-3´
15	Control	Late Blastoderm	2	0.9166	19349658	VL-DA-18S-DA-15_S15_L008_R1_001.fastq	VL-DA-18S-DA-15_S15_L008_R2_001.fastq	ATGTCA	NEBNext Index 15 Primer for Illumina	5´-CAAGCAGAAGACGGCATACGAGATTCTGACATGTGACTGGAGTTCAGACGTGTGCTCTTCCGATC-s-T-3´
16	Control	Early Blastoderm	3	0.9201	19698040	VL-DA-18S-DA-16_S16_L008_R1_001.fastq	VL-DA-18S-DA-16_S16_L008_R2_001.fastq	CCGTCC	NEBNext Index 16 Primer for Illumina	5´-CAAGCAGAAGACGGCATACGAGATGCGGACGGGTGACTGGAGTTCAGACGTGTGCTCTTCCGATC-s-T-3´
17	Control	Mid Blastoderm	3	0.9231	14595768	VL-DA-18S-DA-17_S17_L008_R1_001.fastq	VL-DA-18S-DA-17_S17_L008_R2_001.fastq	GTCCGC	NEBNext Index 18 Primer for Illumina	5´-CAAGCAGAAGACGGCATACGAGATGTGCGGACGTGACTGGAGTTCAGACGTGTGCTCTTCCGATC-s-T-3´
18	Control	Late Blastoderm	3	0.941	14760521	VL-DA-18S-DA-18_S18_L008_R1_001.fastq	VL-DA-18S-DA-18_S18_L008_R2_001.fastq	GTGAAA	NEBNext Index 19 Primer for Illumina	5´-CAAGCAGAAGACGGCATACGAGATCGTTTCACGTGACTGGAGTTCAGACGTGTGCTCTTCCGATC-s-T-3´
Egg 1	Control	Egg	1	0.928	30320072	VL-DA-10S-S01_S1_L008_R1_001.fastq.gz	VL-DA-10S-S01_S1_L008_R2_001.fastq.gz	ATCACG	NEBNext Index 1 Primer for Illumina	5´-CAAGCAGAAGACGGCATACGAGATCGTGATGTGACTGGAGTTCAGACGTGTGCTCTTCCGATC-s-T-3´
Egg 2	RNAi	Egg	1	0.9463	18880977	VL-DA-10S-S02_S2_L008_R1_001.fastq.gz	VL-DA-10S-S02_S2_L008_R2_001.fastq.gz	CGATGT	NEBNext Index 2 Primer for Illumina	5´-CAAGCAGAAGACGGCATACGAGATACATCGGTGACTGGAGTTCAGACGTGTGCTCTTCCGATC-s-T-3´
Egg 3	Control	Egg	2	0.8662	17481523	VL-DA-10S-S03_S3_L008_R1_001.fastq.gz	VL-DA-10S-S03_S3_L008_R2_001.fastq.gz	TTAGGC	NEBNext Index 3 Primer for Illumina	5´-CAAGCAGAAGACGGCATACGAGATGCCTAAGTGACTGGAGTTCAGACGTGTGCTCTTCCGATC-s-T-3´
Egg 4	RNAi	Egg	2	0.8787	18956308	VL-DA-10S-S04_S4_L008_R1_001.fastq.gz	VL-DA-10S-S04_S4_L008_R2_001.fastq.gz	TGACCA	NEBNext Index 4 Primer for Illumina	5´-CAAGCAGAAGACGGCATACGAGATTGGTCAGTGACTGGAGTTCAGACGTGTGCTCTTCCGATC-s-T-3´
Egg 5	Control	Egg	3	0.9146	17792036	VL-DA-10S-S05_S5_L008_R1_001.fastq.gz	VL-DA-10S-S05_S5_L008_R2_001.fastq.gz	ACAGTG	NEBNext Index 5 Primer for Illumina	5´-CAAGCAGAAGACGGCATACGAGATCACTGTGTGACTGGAGTTCAGACGTGTGCTCTTCCGATC-s-T-3´
Egg 6	RNAi	Egg	3	0.9238	21453681	VL-DA-10S-S06_S6_L008_R1_001.fastq.gz	VL-DA-10S-S06_S6_L008_R2_001.fastq.gz	GCCAAT	NEBNext Index 6 Primer for Illumina	5´-CAAGCAGAAGACGGCATACGAGATATTGGCGTGACTGGAGTTCAGACGTGTGCTCTTCCGATC-s-T-3´
								*Egg samples were sequenced separately
								*Egg samples used primers 1-6 from NEB #E7335
